# Supplementary material for: ATP synthase evolution on a cross-braced dated tree of life
Source: Nat Commun. 2023 Nov 17;14:7456. doi: 10.1038/s41467-023-42924-w (PMC10656485; doi:10.1038/s41467-023-42924-w)
Supplement: Supplementary file 4 — Supplementary Data 1-21 [file 41467_2023_42924_MOESM4_ESM.zip]

Archive with 46 entries (45 files):
- Supplementary-Data-files/
- __MACOSX/._Supplementary-Data-files
- Supplementary-Data-files/Supplementary_Data_10.xlsx
- __MACOSX/Supplementary-Data-files/._Supplementary_Data_10.xlsx
- Supplementary-Data-files/Supplementary_Data_7.xlsx
- __MACOSX/Supplementary-Data-files/._Supplementary_Data_7.xlsx
- Supplementary-Data-files/Supplementary_Data_6.xlsx
- __MACOSX/Supplementary-Data-files/._Supplementary_Data_6.xlsx
- Supplementary-Data-files/.DS_Store
- __MACOSX/Supplementary-Data-files/._.DS_Store
- Supplementary-Data-files/Supplementary_Data_11.xlsx
- __MACOSX/Supplementary-Data-files/._Supplementary_Data_11.xlsx
- Supplementary-Data-files/Supplementary_Data_19.json
- __MACOSX/Supplementary-Data-files/._Supplementary_Data_19.json
- Supplementary-Data-files/Supplementary_Data_1.xlsx
- __MACOSX/Supplementary-Data-files/._Supplementary_Data_1.xlsx
- Supplementary-Data-files/Supplementary_Data_16.xlsx
- __MACOSX/Supplementary-Data-files/._Supplementary_Data_16.xlsx
- Supplementary-Data-files/Supplementary_Data_2.tsv
- __MACOSX/Supplementary-Data-files/._Supplementary_Data_2.tsv
- Supplementary-Data-files/Supplementary_Data_17.xlsx
- __MACOSX/Supplementary-Data-files/._Supplementary_Data_17.xlsx
- Supplementary-Data-files/Supplementary_Data_21.xlsx
- __MACOSX/Supplementary-Data-files/._Supplementary_Data_21.xlsx
- Supplementary-Data-files/Supplementary_Data_18.json
- __MACOSX/Supplementary-Data-files/._Supplementary_Data_18.json
- Supplementary-Data-files/Supplementary_Data_3.xlsx
- __MACOSX/Supplementary-Data-files/._Supplementary_Data_3.xlsx
- Supplementary-Data-files/Supplementary_Data_14.xlsx
- __MACOSX/Supplementary-Data-files/._Supplementary_Data_14.xlsx
- Supplementary-Data-files/Supplementary_Data_15.xlsx
- __MACOSX/Supplementary-Data-files/._Supplementary_Data_15.xlsx
- Supplementary-Data-files/Supplementary_Data_20.json
- __MACOSX/Supplementary-Data-files/._Supplementary_Data_20.json
- Supplementary-Data-files/Supplementary_Data_9.xlsx
- __MACOSX/Supplementary-Data-files/._Supplementary_Data_9.xlsx
- Supplementary-Data-files/Supplementary_Data_12.xlsx
- __MACOSX/Supplementary-Data-files/._Supplementary_Data_12.xlsx
- Supplementary-Data-files/Supplementary_Data_5.xlsx
- __MACOSX/Supplementary-Data-files/._Supplementary_Data_5.xlsx
- Supplementary-Data-files/Supplementary_Data_4.xlsx
- __MACOSX/Supplementary-Data-files/._Supplementary_Data_4.xlsx
- Supplementary-Data-files/Supplementary_Data_13.xlsx
- __MACOSX/Supplementary-Data-files/._Supplementary_Data_13.xlsx
- Supplementary-Data-files/Supplementary_Data_8.xlsx
- __MACOSX/Supplementary-Data-files/._Supplementary_Data_8.xlsx
