# Supplementary material for: ATP synthase evolution on a cross-braced dated tree of life
Source: Nat Commun. 2023 Nov 17;14:7456. doi: 10.1038/s41467-023-42924-w (PMC10656485; doi:10.1038/s41467-023-42924-w)
Supplement: Supplementary file 4 — Supplementary Data 1-21 [file 41467_2023_42924_MOESM4_ESM.zip › Supplementary-Data-files/Supplementary_Data_7.xlsx]

## Sheet: README
Sheet	Description
states	Ancestral state reconstruction output from Ancestral sequence reconstruction implemented in IQ-TREE2 v2.1.2. ASR was applied to the unrooted combined ATP synthase gene phylogeny (Figure 3, Supplementary Figure 10, V1_F1_vs7b_Set2_noXx_300-675_cd99_linsi_B30-h055.cln.faa.treefile).
Node123_F1_alpha	Reconstructed states for Node123 corresponding to the root of the F1-alpha (ncF1) clade.
Node126_F1_beta	Reconstructed states for Node126 corresponding to the root of the F1-beta (cF1) clade.
Node883_V1B	Reconstructed states for Node883 corresponding to the root of the V1B (ncA1V1) clade.
Node516_V1A	Reconstructed states for Node516 corresponding to the root of the V1A (cA1V1) clade.
Node125_F1BV1A	Reconstructed states for Node125 corresponding to the root of the catalytic clade (F1-beta, A1/V1A)
Node124_F1AV1B	Reconstructed states for Node124 corresponding to the root of the non-catalytic clade (F1-alpha, A1/V1B)
all_ASR_sequences	Table summary of the ancestrally reconstructed sequences for the key nodes (see above). Includes information on the top hit BLAST sequence.

## Sheet: states
# Ancestral state reconstruction for all nodes in 2_IQTREE_ASR/V1_F1_vs7b_Set2_noXx_300-675_cd99_linsi_B30-h055.cln.faa.treefile
# This file can be read in MS Excel or in R with command:
# tab=read.table('2_IQTREE_ASR/V1_F1_vs7b_Set2_noXx_300-675_cd99_linsi_B30-h055.cln.faa.state',header=TRUE)
# Columns are tab-separated with following meaning:
# Node: Node name in the tree
# Site: Alignment site ID
# State: Most likely state assignment
# p_X: Posterior probability for state X (empirical Bayesian method)
Node	Site	State	p_A	p_R	p_N	p_D	p_C	p_Q	p_E	p_G	p_H	p_I	p_L	p_K	p_M	p_F	p_P	p_S	p_T	p_W	p_Y	p_V
Node4	1	Q	0	0	0	0	0	1	0	0	0	0	0	0	0	0	0	0	0	0	0	0
Node4	2	V	0	0	0	0	0	0	0	0	0	8e-05	0	0	0	0	0	0	0	0	0	0.99992
Node4	3	G	0	0	0	0	0	0	0	1	0	0	0	0	0	0	0	0	0	0	0	0
Node4	4	D	0	0	0	1	0	0	0	0	0	0	0	0	0	0	0	0	0	0	0	0
Node4	5	G	0	0	0	0	0	0	0	1	0	0	0	0	0	0	0	0	0	0	0	0
Node4	6	I	0	0	0	0	0	0	0	0	0	1	0	0	0	0	0	0	0	0	0	0
Node4	7	A	1	0	0	0	0	0	0	0	0	0	0	0	0	0	0	0	0	0	0	0
Node4	8	R	0	1	0	0	0	0	0	0	0	0	0	0	0	0	0	0	0	0	0	0
Node4	9	I	0	0	0	0	0	0	0	0	0	0.99997	0	0	0	0	0	0	0	0	0	3e-05
Node4	10	Y	0	0	0	0	0	0	0	0	0.00211	0	0	0	0	3e-05	0	0	0	0	0.99786	0
Node4	11	M	0	0	0	0	0	0	0	0	0	0	0	0	1	0	0	0	0	0	0	0
Node4	12	A	1	0	0	0	0	0	0	0	0	0	0	0	0	0	0	0	0	0	0	0
Node4	13	G	0	0	0	0	0	0	0	1	0	0	0	0	0	0	0	0	0	0	0	0
Node4	14	E	0	0	0	0	0	0	1	0	0	0	0	0	0	0	0	0	0	0	0	0
Node4	15	L	0	0	0	0	0	0	0	0	0	0	1	0	0	0	0	0	0	0	0	0
Node4	16	T	0	0	0	0	0	0	0	0	0	0	0	0	0	0	0	0.00119	0.9988	0	0	0
Node4	17	I	0	0	0	0	0	0	0	0	0	0.99453	3e-05	0	1e-05	0	0	0	0	0	0	0.00542
Node4	18	G	0	0	0	0	0	0	0	1	0	0	0	0	0	0	0	0	0	0	0	0
Node4	19	I	0	0	0	0	0	0	0	0	0	0.99976	1e-05	0	2e-05	0	0	0	0.00015	0	0	6e-05
Node4	20	A	1	0	0	0	0	0	0	0	0	0	0	0	0	0	0	0	0	0	0	0
Node4	21	L	0	0	0	0	0	0	0	0	0	0	1	0	0	0	0	0	0	0	0	0
Node4	22	N	0	0	1	0	0	0	0	0	0	0	0	0	0	0	0	0	0	0	0	0
Node4	23	L	0	0	0	0	0	0	0	0	0	0	1	0	0	0	0	0	0	0	0	0
Node4	24	E	0	0	0	0	0	0	1	0	0	0	0	0	0	0	0	0	0	0	0	0
Node4	25	S	0.00082	1e-05	3e-05	0	2e-05	3e-05	0	1e-05	0	0	0.00019	0	2e-05	1e-05	2e-05	0.99795	0.00088	0	0	0
Node4	26	D	0	0	7e-05	0.99993	0	0	0	0	0	0	0	0	0	0	0	0	0	0	0	0
Node4	27	N	0	0	1	0	0	0	0	0	0	0	0	0	0	0	0	0	0	0	0	0
Node4	28	V	0	0	0	0	0	0	0	0	0	1e-05	0	0	0	0	0	0	0	0	0	0.99999
Node4	29	G	0	0	0	0	0	0	0	1	0	0	0	0	0	0	0	0	0	0	0	0
Node4	30	A	0.85354	0	0	0	4e-05	0	0	0	0	2e-05	0	0	0	0	0	1e-05	8e-05	0	0	0.14631
Node4	31	V	0	0	0	0	0	0	0	0	0	1e-05	0	0	0	0	0	0	0	0	0	0.99999
Node4	32	L	0	0	0	0	0	0	0	0	0	0	1	0	0	0	0	0	0	0	0	0
Node4	33	M	0	0	0	0	0	0	0	0	0	0	0	0	1	0	0	0	0	0	0	0
Node4	34	G	0	0	0	0	0	0	0	1	0	0	0	0	0	0	0	0	0	0	0	0
Node4	35	D	0	0	0.0001	0.98441	0	0	0.01547	0	0	0	0	0	0	0	0	1e-05	0	0	0	0
Node4	36	G	0	0	0	0	0	0	0	1	0	0	0	0	0	0	0	0	0	0	0	0
Node4	37	L	0	0	0	0	0	0	0	0	0	2e-05	0.99994	0	3e-05	0	0	0	0	0	0	0
Node4	38	T	0	0	0	0	0	0	0	0	0	0	0	0	0	0	0	0	0.99999	0	0	0
Node4	39	I	0	0	0	0	0	0	0	0	0	0.99995	1e-05	0	0	0	0	0	0	0	0	4e-05
Node4	40	Q	0	0	0	0	0	0.99998	0	0	0	0	0	1e-05	0	0	0	0	0	0	0	0
Node4	41	E	0	0	0	0	0	0	1	0	0	0	0	0	0	0	0	0	0	0	0	0
Node4	42	G	0	0	0	0	0	0	0	1	0	0	0	0	0	0	0	0	0	0	0	0
Node4	43	S	0	0	0	0	0	0	0	0	0	0	0	0	0	0	0	0.99999	1e-05	0	0	0
Node4	44	S	2e-05	0	0	0	0	0	0	0	0	0	0	0	0	0	0	0.99995	3e-05	0	0	0
Node4	45	V	0	0	0	0	0	0	0	0	0	1e-05	0	0	0	0	0	0	0	0	0	0.99999
Node4	46	K	0	2e-05	0	0	0	0	0	0	0	0	0	0.99998	0	0	0	0	0	0	0	0
Node4	47	A	0.99983	0	0	0	0	0	0	1e-05	0	0	0	0	0	0	0	0.00014	1e-05	0	0	0
Node4	48	T	0	0	0	0	0	0	0	0	0	0	0	0	0	0	0	0	1	0	0	0
Node4	49	G	0	0	0	0	0	0	0	1	0	0	0	0	0	0	0	0	0	0	0	0
Node4	50	K	0	6e-05	0	0	0	1e-05	0	0	0	0	0	0.99993	0	0	0	0	0	0	0	0
Node4	51	I	0	0	0	0	0	0	0	0	0	0.99997	0	0	0	0	0	0	0	0	0	3e-05
Node4	52	A	1	0	0	0	0	0	0	0	0	0	0	0	0	0	0	0	0	0	0	0
Node4	53	Q	0	0	0	0	0	0.99999	0	0	0	0	0	0	0	0	0	0	0	0	0	0
Node4	54	I	0	0	0	0	0	0	0	0	0	1	0	0	0	0	0	0	0	0	0	0
Node4	55	P	0	0	0	0	0	0	0	0	0	0	0	0	0	0	1	0	0	0	0	0
Node4	56	V	0	0	0	0	0	0	0	0	0	0	0	0	0	0	0	0	0	0	0	1
Node4	57	S	1e-05	0	0	0	0	0	0	0.00099	0	0	0	0	0	0	0	0.999	0	0	0	0
Node4	58	D	1e-05	0	0.00028	0.74707	0	0.00434	0.2482	1e-05	2e-05	0	0	2e-05	0	0	0	4e-05	1e-05	0	0	0
Node4	59	A	0.99491	0	0	0	0	0	0	0.00447	0	0	0	0	0	0	0	0.00059	1e-05	0	0	1e-05
Node4	60	Y	0	0	0	0	0	0	0	0	0	0	0	0	0	0	0	0	0	0	1	0
Node4	61	L	0	0	0	0	0	0	0	0	0	0	0.99999	0	1e-05	0	0	0	0	0	0	0
Node4	62	G	0	0	0	0	0	0	0	1	0	0	0	0	0	0	0	0	0	0	0	0
Node4	63	R	0	1	0	0	0	0	0	0	0	0	0	0	0	0	0	0	0	0	0	0
Node4	64	V	0	0	0	0	0	0	0	0	0	0	0	0	0	0	0	0	0	0	0	1
Node4	65	V	0.00031	0	0	0	0	0	0	0	0	2e-05	0	0	0	0	0	0	0	0	0	0.99966
Node4	66	N	0	0	0.99999	1e-05	0	0	0	0	0	0	0	0	0	0	0	0	0	0	0	0
Node4	67	A	1	0	0	0	0	0	0	0	0	0	0	0	0	0	0	0	0	0	0	0
Node4	68	L	0	0	0	0	0	0	0	0	0	1e-05	0.9999	0	1e-05	0	7e-05	0	0	0	0	1e-05
Node4	69	A	1	0	0	0	0	0	0	0	0	0	0	0	0	0	0	0	0	0	0	0
Node4	70	Q	0	0.00419	0.00083	0	0	0.97346	3e-05	0	0.02049	0	0	0.00098	0	0	0	1e-05	0	0	0	0
Node4	71	R	0	0.99998	0	0	0	0	0	0	0	0	0	2e-05	0	0	0	0	0	0	0	0
Node4	72	L	0	0	0	0	0	0	0	0	0	0	1	0	0	0	0	0	0	0	0	0
Node4	73	I	0	0	0	0	0	0	0	0	0	0.99999	0	0	0	0	0	0	0	0	0	1e-05
Node4	74	E	0	0	0	0	0	0	1	0	0	0	0	0	0	0	0	0	0	0	0	0
Node4	75	S	2e-05	0	0	0	0	0	0	0	0	0	0	0	0	0	0	0.99995	3e-05	0	0	0
Node4	76	P	0.00068	0	0	0	0	1e-05	0	0	0	0	0	0	0	0	0.98197	0.01728	6e-05	0	0	0
Node4	77	A	1	0	0	0	0	0	0	0	0	0	0	0	0	0	0	0	0	0	0	0
Node4	78	P	0	0	0	0	0	0	0	0	0	0	0	0	0	0	1	0	0	0	0	0
Node4	79	Y	0	0	0	0	0	0	0	0	1e-05	0	0	0	0	3e-05	0	0	0	0	0.99996	0
Node4	80	E	0	0	0	0	0	0	0.99999	0	0	0	0	0	0	0	0	0	0	0	0	0
Node4	81	P	0	0	0	0	0	0	0	0	0	0	0	0	0	0	1	0	0	0	0	0
Node4	82	M	0	0	0	0	0	0	0	0	0	0	0.00064	0	0.99936	0	0	0	0	0	0	0
Node4	83	Q	0	0	0	0	0	1	0	0	0	0	0	0	0	0	0	0	0	0	0	0
Node4	84	T	0	0	0	0	0	0	0	0	0	0	0	0	0	0	0	0	1	0	0	0
Node4	85	G	0	0	0	0	0	0	0	1	0	0	0	0	0	0	0	0	0	0	0	0
Node4	86	L	0	0	0	0	0	0	0	0	0	0	1	0	0	0	0	0	0	0	0	0
Node4	87	I	0	0	0	0	0	0	0	0	0	0.99869	0.00118	0	1e-05	0	0	0	0	0	0	0.00012
Node4	88	A	1	0	0	0	0	0	0	0	0	0	0	0	0	0	0	0	0	0	0	0
Node4	89	I	0	0	0	0	0	0	0	0	0	0.99961	0	0	1e-05	0	0	0	0.00022	0	0	0.00016
Node4	90	D	0	0	0	1	0	0	0	0	0	0	0	0	0	0	0	0	0	0	0	0
Node4	91	S	1e-05	0	0	0	0	0	0	0	0	0	0	0	0	0	0	0.99998	1e-05	0	0	0
Node4	92	M	0	0	0	0	0	0	0	0	0	0	1e-05	0	0.9995	0	0	0	0.00048	0	0	0
Node4	93	I	0	0	0	0	0	0	0	0	0	1	0	0	0	0	0	0	0	0	0	0
Node4	94	P	0	0	0	0	0	0	0	0	0	0	0	0	0	0	1	0	0	0	0	0
Node4	95	I	0	0	0	0	0	0	0	0	0	0.99999	0	0	0	0	0	0	0	0	0	1e-05
Node4	96	G	0	0	0	0	0	0	0	1	0	0	0	0	0	0	0	0	0	0	0	0
Node4	97	R	0	1	0	0	0	0	0	0	0	0	0	0	0	0	0	0	0	0	0	0
Node4	98	G	0	0	0	0	0	0	0	1	0	0	0	0	0	0	0	0	0	0	0	0
Node4	99	Q	0	0	0	0	0	1	0	0	0	0	0	0	0	0	0	0	0	0	0	0
Node4	100	R	0	1	0	0	0	0	0	0	0	0	0	0	0	0	0	0	0	0	0	0
Node4	101	E	0	0	0	0	0	0	1	0	0	0	0	0	0	0	0	0	0	0	0	0
Node4	102	L	0	0	0	0	0	0	0	0	0	0	1	0	0	0	0	0	0	0	0	0
Node4	103	I	0	0	0	0	0	0	0	0	0	0.99894	0	0	0	0	0	0	0	0	0	0.00106
Node4	104	I	0	0	0	0	0	0	0	0	0	1	0	0	0	0	0	0	0	0	0	0
Node4	105	G	0	0	0	0	0	0	0	1	0	0	0	0	0	0	0	0	0	0	0	0
Node4	106	D	0	0	0	1	0	0	0	0	0	0	0	0	0	0	0	0	0	0	0	0
Node4	107	R	0	1	0	0	0	0	0	0	0	0	0	0	0	0	0	0	0	0	0	0
Node4	108	Q	0	0	0	0	0	1	0	0	0	0	0	0	0	0	0	0	0	0	0	0
Node4	109	T	0	0	0	0	0	0	0	0	0	0	0	0	0	0	0	0	1	0	0	0
Node4	110	G	0	0	0	0	0	0	0	1	0	0	0	0	0	0	0	0	0	0	0	0
Node4	111	K	0	0	0	0	0	0	0	0	0	0	0	1	0	0	0	0	0	0	0	0
Node4	112	T	0	0	0	0	0	0	0	0	0	0	0	0	0	0	0	0	1	0	0	0
Node4	113	A	1	0	0	0	0	0	0	0	0	0	0	0	0	0	0	0	0	0	0	0
Node4	114	V	0	0	0	0	0	0	0	0	0	7e-05	0	0	0	0	0	0	0	0	0	0.99993
Node4	115	A	1	0	0	0	0	0	0	0	0	0	0	0	0	0	0	0	0	0	0	0
Node4	116	T	0	0	0	0	0	0	0	0	0	0.00016	0	0	1e-05	0	0	0	0.99982	0	0	1e-05
Node4	117	D	0	0	0	1	0	0	0	0	0	0	0	0	0	0	0	0	0	0	0	0
Node4	118	T	0	0	0	0	0	0	0	0	0	0	0	0	0	0	0	0	1	0	0	0
Node4	119	I	0	0	0	0	0	0	0	0	0	0.99997	0	0	0	0	0	0	3e-05	0	0	1e-05
Node4	120	N	0	0	0.9999	0.0001	0	0	0	0	0	0	0	0	0	0	0	0	0	0	0	0
Node4	121	V	0.00028	0	0	0	0	0	0	0	0	0	0	0	0	0	0	0	0	0	0	0.99972
Node4	122	I	0	0	0	0	0	0	0	0	0	0.99999	0	0	0	0	0	0	0	0	0	0
Node4	123	C	0	0	0	0	1	0	0	0	0	0	0	0	0	0	0	0	0	0	0	0
Node4	124	V	0.00084	0	0	0	0	0	0	0	0	1e-05	0	0	0	0	0	0	0	0	0	0.99914
Node4	125	Y	0	0	0	0	0	0	0	0	0.00016	0	0	0	0	0	0	0	0	0	0.99984	0
Node4	126	V	0.00131	0	0	0	0	0	0	0	0	1e-05	0	0	0	0	0	0	0	0	0	0.99867
Node4	127	A	1	0	0	0	0	0	0	0	0	0	0	0	0	0	0	0	0	0	0	0
Node4	128	I	0	0	0	0	0	0	0	0	0	0.99999	0	0	0	0	0	0	0	0	0	1e-05
Node4	129	G	0	0	0	0	0	0	0	1	0	0	0	0	0	0	0	0	0	0	0	0
Node4	130	Q	0	0	0	0	0	1	0	0	0	0	0	0	0	0	0	0	0	0	0	0
Node4	131	K	0	0	0	0	0	0	0	0	0	0	0	1	0	0	0	0	0	0	0	0
Node4	132	A	1	0	0	0	0	0	0	0	0	0	0	0	0	0	0	0	0	0	0	0
Node4	133	S	0	0	0	0	0	0	0	0	0	0	0	0	0	0	0	1	0	0	0	0
Node4	134	S	0	0	0	0	0	0	0	0	0	0	0	0	0	0	0	1	0	0	0	0
Node4	135	V	0	0	0	0	0	0	0	0	0	0	0	0	0	0	0	0	0	0	0	1
Node4	136	A	1	0	0	0	0	0	0	0	0	0	0	0	0	0	0	0	0	0	0	0
Node4	137	Q	0	0	0	0	0	1	0	0	0	0	0	0	0	0	0	0	0	0	0	0
Node4	138	V	0	0	0	0	0	0	0	0	0	0	0	0	0	0	0	0	0	0	0	1
Node4	139	V	0	0	0	0	0	0	0	0	0	0	0	0	0	0	0	0	0	0	0	1
Node4	140	N	0	0	0.99996	0	0	0	0	0	0	0	0	0	0	0	0	1e-05	3e-05	0	0	0
Node4	141	T	1e-05	0	0	0	0	0	0	0	0	2e-05	0	0	0	0	0	1e-05	0.99886	0	0	0.00109
Node4	142	L	0	0	0	0	0	0	0	0	0	0	0.98103	0	3e-05	0.01876	0	0.00017	0	0	0	0
Node4	143	E	5e-05	1e-05	1e-05	6e-05	0	0.06174	0.93595	0	1e-05	0	0	0.00029	0	0	0	4e-05	0.00183	0	0	1e-05
Node4	144	E	0	0	0	0.00032	0	8e-05	0.99958	0	0	0	0	1e-05	0	0	0	0	0	0	0	0
Node4	145	E	0	0	0	7e-05	0	0	0.99993	0	0	0	0	0	0	0	0	0	0	0	0	0
Node4	146	Y	0	0	0	0	0	0	0	0	0	0	0	0	0	0	0	0	0	0	1	0
Node4	147	T	0	0	0	0	0	0	0	0	0	0	0	0	0	0	0	0	1	0	0	0
Node4	148	I	0	0	0	0	0	0	0	0	0	0.99998	0	0	0	0	0	0	0	0	0	2e-05
Node4	149	V	0	0	0	0	0	0	0	0	0	2e-05	0	0	0	0	0	0	0	0	0	0.99998
Node4	150	V	0	0	0	0	0	0	0	0	0	1e-05	0	0	0	0	0	0	0	0	0	0.99999
Node4	151	A	0.99998	0	0	0	0	0	0	0	0	0	0	0	0	0	0	1e-05	0	0	0	0
Node4	152	E	0	0	0	0	0	0	1	0	0	0	0	0	0	0	0	0	0	0	0	0
Node4	153	T	0.00089	0	0.00232	0	0	0	0	0	0	0	0	0	0	0	0	0.00109	0.99569	0	0	0
Node4	154	A	1	0	0	0	0	0	0	0	0	0	0	0	0	0	0	0	0	0	0	0
Node4	155	N	0	0	0.99983	0.00017	0	0	0	0	0	0	0	0	0	0	0	0	0	0	0	0
Node4	156	S	0	0	0	0	0	0	0	0	0	0	0	0	0	0	0	1	0	0	0	0
Node4	157	P	5e-05	0	0	0	0	0	0	0	0	0	0	0	0	0	0.99767	0.00227	1e-05	0	0	0
Node4	158	A	1	0	0	0	0	0	0	0	0	0	0	0	0	0	0	0	0	0	0	0
Node4	159	T	0	0	0	0	0	0	0	0	0	0	0	0	0	0	0	0	1	0	0	0
Node4	160	L	0	0	0	0	0	0	0	0	0	1e-05	0.99991	0	8e-05	0	0	0	0	0	0	0
Node4	161	Q	0	0	0	0	0	1	0	0	0	0	0	0	0	0	0	0	0	0	0	0
Node4	162	Y	0	0	0	0	0	0	0	0	0	0	0	0	0	0.00277	0	0	0	0	0.99723	0
Node4	163	L	0	0	0	0	0	0	0	0	0	1e-05	0.99998	0	1e-05	0	0	0	0	0	0	0
Node4	164	A	1	0	0	0	0	0	0	0	0	0	0	0	0	0	0	0	0	0	0	0
Node4	165	P	0	0	0	0	0	0	0	0	0	0	0	0	0	0	1	0	0	0	0	0
Node4	166	Y	0	0	0	0	0	0	0	0	0	0	0	0	0	0	0	0	0	0	1	0
Node4	167	T	0	0	0	0	0	0	0	0	0	0	0	0	0	0	0	2e-05	0.99998	0	0	0
Node4	168	G	0	0	0	0	0	0	0	1	0	0	0	0	0	0	0	0	0	0	0	0
Node4	169	A	1	0	0	0	0	0	0	0	0	0	0	0	0	0	0	0	0	0	0	0
Node4	170	A	1	0	0	0	0	0	0	0	0	0	0	0	0	0	0	0	0	0	0	0
Node4	171	L	0	0	0	0	0	0	0	0	0	0	0.99999	0	0	0	0	0	0	0	0	0
Node4	172	A	1	0	0	0	0	0	0	0	0	0	0	0	0	0	0	0	0	0	0	0
Node4	173	E	0	0	0	0	0	0	1	0	0	0	0	0	0	0	0	0	0	0	0	0
Node4	174	Y	0	0	0	0	0	0	0	0	0	0	0	0	0	0	0	0	0	0	1	0
Node4	175	F	0	0	0	0	0	0	0	0	0	0	0	0	0	0.99999	0	0	0	0	1e-05	0
Node4	176	M	0	0	0	0	0	0	0	0	0	0	0	0	1	0	0	0	0	0	0	0
Node4	177	Y	0	0	0	0	0	0	0	0	0	0	0	0	0	1e-05	0	0	0	0	0.99999	0
Node4	178	H	0	0	0	0	0	0	0	0	1	0	0	0	0	0	0	0	0	0	0	0
Node4	179	A	0.85296	0	0	0	1e-05	0	0	0	0	0	0	0	0	0	0	0.0003	0.14647	0	0	0.00025
Node4	180	L	0	0	0	0	0	0	0	0	0	0	1	0	0	0	0	0	0	0	0	0
Node4	181	I	0	0	0	0	0	0	0	0	0	0.999	0	0	0	0	0	0	0	0	0	0.001
Node4	182	I	0	0	0	0	0	0	0	0	0	0.99999	0	0	0	0	0	0	0	0	0	1e-05
Node4	183	Y	0	0	0	0	0	0	0	0	0	0	0	0	0	0	0	0	0	0	1	0
Node4	184	D	0	0	0	1	0	0	0	0	0	0	0	0	0	0	0	0	0	0	0	0
Node4	185	D	0	0	0	1	0	0	0	0	0	0	0	0	0	0	0	0	0	0	0	0
Node4	186	L	0	0	0	0	0	0	0	0	0	0	1	0	0	0	0	0	0	0	0	0
Node4	187	S	0	0	0	0	0	0	0	0	0	0	0	0	0	0	0	1	0	0	0	0
Node4	188	K	0	0	0	0	0	0	0	0	0	0	0	1	0	0	0	0	0	0	0	0
Node4	189	Q	0	0	0	0	0	1	0	0	0	0	0	0	0	0	0	0	0	0	0	0
Node4	190	A	1	0	0	0	0	0	0	0	0	0	0	0	0	0	0	0	0	0	0	0
Node4	191	Q	0	0	0	0	0	1	0	0	0	0	0	0	0	0	0	0	0	0	0	0
Node4	192	A	1	0	0	0	0	0	0	0	0	0	0	0	0	0	0	0	0	0	0	0
Node4	193	Y	0	0	0	0	0	0	0	0	0	0	0	0	0	0	0	0	0	0	1	0
Node4	194	R	0	1	0	0	0	0	0	0	0	0	0	0	0	0	0	0	0	0	0	0
Node4	195	Q	0	0	0	0	0	1	0	0	0	0	0	0	0	0	0	0	0	0	0	0
Node4	196	M	0	0	0	0	0	0	0	0	0	0	0	0	1	0	0	0	0	0	0	0
Node4	197	S	0	0	0	0	0	0	0	0	0	0	0	0	0	0	0	1	0	0	0	0
Node4	198	L	0	0	0	0	0	0	0	0	0	0	1	0	0	0	0	0	0	0	0	0
Node4	199	L	0	0	0	0	0	0	0	0	0	0	1	0	0	0	0	0	0	0	0	0
Node4	200	L	0	0	0	0	0	0	0	0	0	0	1	0	0	0	0	0	0	0	0	0
Node4	201	R	0	1	0	0	0	0	0	0	0	0	0	0	0	0	0	0	0	0	0	0
Node4	202	R	0	1	0	0	0	0	0	0	0	0	0	0	0	0	0	0	0	0	0	0
Node4	203	P	0	0	0	0	0	0	0	0	0	0	0	0	0	0	1	0	0	0	0	0
Node4	204	P	0	0	0	0	0	0	0	0	0	0	0	0	0	0	1	0	0	0	0	0
Node4	205	G	0	0	0	0	0	0	0	1	0	0	0	0	0	0	0	0	0	0	0	0
Node4	206	R	0	1	0	0	0	0	0	0	0	0	0	0	0	0	0	0	0	0	0	0
Node4	207	E	0	0	0	0	0	0	1	0	0	0	0	0	0	0	0	0	0	0	0	0
Node4	208	A	1	0	0	0	0	0	0	0	0	0	0	0	0	0	0	0	0	0	0	0
Node4	209	Y	0	0	0	0	0	0	0	0	0	0	0	0	0	0	0	0	0	0	1	0
Node4	210	P	0	0	0	0	0	0	0	0	0	0	0	0	0	0	1	0	0	0	0	0
Node4	211	G	0	0	0	0	0	0	0	1	0	0	0	0	0	0	0	0	0	0	0	0
Node4	212	D	0	0	0	1	0	0	0	0	0	0	0	0	0	0	0	0	0	0	0	0
Node4	213	V	0	0	0	0	0	0	0	0	0	0	0	0	0	0	0	0	0	0	0	1
Node4	214	F	0	0	0	0	0	0	0	0	0	0	0	0	0	1	0	0	0	0	0	0
Node4	215	Y	0	0	0	0	0	0	0	0	0	0	0	0	0	0	0	0	0	0	1	0
Node4	216	L	0	0	0	0	0	0	0	0	0	0	1	0	0	0	0	0	0	0	0	0
Node4	217	H	0	0	0	0	0	0	0	0	1	0	0	0	0	0	0	0	0	0	0	0
Node4	218	S	0	0	0	0	0	0	0	0	0	0	0	0	0	0	0	1	0	0	0	0
Node4	219	R	0	1	0	0	0	0	0	0	0	0	0	0	0	0	0	0	0	0	0	0
Node4	220	L	0	0	0	0	0	0	0	0	0	0	1	0	0	0	0	0	0	0	0	0
Node4	221	L	0	0	0	0	0	0	0	0	0	0	1	0	0	0	0	0	0	0	0	0
Node4	222	E	0	0	0	0	0	0	1	0	0	0	0	0	0	0	0	0	0	0	0	0
Node4	223	R	0	1	0	0	0	0	0	0	0	0	0	0	0	0	0	0	0	0	0	0
Node4	224	A	1	0	0	0	0	0	0	0	0	0	0	0	0	0	0	0	0	0	0	0
Node4	225	A	1	0	0	0	0	0	0	0	0	0	0	0	0	0	0	0	0	0	0	0
Node4	226	K	0	0	0	0	0	0	0	0	0	0	0	1	0	0	0	0	0	0	0	0
Node4	227	L	0	0	0	0	0	0	0	0	0	0	1	0	0	0	0	0	0	0	0	0
Node4	228	S	2e-05	0	1e-05	0	0	0	0	0	0	0	0	0	0	0	0	0.99995	3e-05	0	0	0
Node4	229	E	0	0	0	2e-05	0	1e-05	0.99997	0	0	0	0	0	0	0	0	0	0	0	0	0
Node4	230	G	0	0	0	0	0	0	0	1	0	0	0	0	0	0	0	0	0	0	0	0
Node4	231	S	0	0	0	0	0	0	0	0	0	0	0	0	0	0	0	1	0	0	0	0
Node4	232	M	0	0	0	0	0	0	0	0	0	0	0	0	1	0	0	0	0	0	0	0
Node4	233	T	0	0	0	0	0	0	0	0	0	0	0	0	0	0	0	0	1	0	0	0
Node4	234	A	1	0	0	0	0	0	0	0	0	0	0	0	0	0	0	0	0	0	0	0
Node4	235	L	0	0	0	0	0	0	0	0	0	0	1	0	0	0	0	0	0	0	0	0
Node4	236	P	0	0	0	0	0	0	0	0	0	0	0	0	0	0	1	0	0	0	0	0
Node4	237	I	0	0	0	0	0	0	0	0	0	1	0	0	0	0	0	0	0	0	0	0
Node4	238	V	0	0	0	0	0	0	0	0	0	0	0	0	0	0	0	0	0	0	0	1
Node4	239	E	0	0	0	0	0	0	1	0	0	0	0	0	0	0	0	0	0	0	0	0
Node4	240	T	0	0	0	0	0	0	0	0	0	0	0	0	0	0	0	0	1	0	0	0
Node4	241	Q	0	0	0	0	0	1	0	0	0	0	0	0	0	0	0	0	0	0	0	0
Node4	242	A	1	0	0	0	0	0	0	0	0	0	0	0	0	0	0	0	0	0	0	0
Node4	243	G	0	0	0	0	0	0	0	1	0	0	0	0	0	0	0	0	0	0	0	0
Node4	244	D	0	0	0	1	0	0	0	0	0	0	0	0	0	0	0	0	0	0	0	0
Node4	245	V	0	0	0	0	0	0	0	0	0	0	0	0	0	0	0	0	0	0	0	1
Node4	246	S	0	0	0	0	0	0	0	0	0	0	0	0	0	0	0	1	0	0	0	0
Node4	247	A	1	0	0	0	0	0	0	0	0	0	0	0	0	0	0	0	0	0	0	0
Node4	248	Y	0	0	0	0	0	0	0	0	0	0	0	0	0	0	0	0	0	0	1	0
Node4	249	I	0	0	0	0	0	0	0	0	0	1	0	0	0	0	0	0	0	0	0	0
Node4	250	P	0	0	0	0	0	0	0	0	0	0	0	0	0	0	1	0	0	0	0	0
Node4	251	T	0	0	0	0	0	0	0	0	0	0	0	0	0	0	0	0	1	0	0	0
Node4	252	N	0	0	1	0	0	0	0	0	0	0	0	0	0	0	0	0	0	0	0	0
Node4	253	V	0	0	0	0	0	0	0	0	0	0	0	0	0	0	0	0	0	0	0	1
Node4	254	I	0	0	0	0	0	0	0	0	0	1	0	0	0	0	0	0	0	0	0	0
Node4	255	S	0	0	0	0	0	0	0	0	0	0	0	0	0	0	0	1	0	0	0	0
Node4	256	I	0	0	0	0	0	0	0	0	0	1	0	0	0	0	0	0	0	0	0	0
Node4	257	T	0	0	0	0	0	0	0	0	0	0	0	0	0	0	0	0	1	0	0	0
Node4	258	D	0	0	0	1	0	0	0	0	0	0	0	0	0	0	0	0	0	0	0	0
Node4	259	G	0	0	0	0	0	0	0	1	0	0	0	0	0	0	0	0	0	0	0	0
Node4	260	Q	0	0	0	0	0	1	0	0	0	0	0	0	0	0	0	0	0	0	0	0
Node4	261	I	0	0	0	0	0	0	0	0	0	1	0	0	0	0	0	0	0	0	0	0
Node4	262	F	0	0	0	0	0	0	0	0	0	0	0	0	0	1	0	0	0	0	0	0
Node4	263	L	0	0	0	0	0	0	0	0	0	0	1	0	0	0	0	0	0	0	0	0
Node4	264	S	0	0	0	0	0	0	0	0	0	0	0	0	0	0	0	1	0	0	0	0
Node4	265	A	1	0	0	0	0	0	0	0	0	0	0	0	0	0	0	0	0	0	0	0
Node4	266	D	0	0	1e-05	0.99999	0	0	1e-05	0	0	0	0	0	0	0	0	0	0	0	0	0
Node4	267	L	0	0	0	0	0	0	0	0	0	0	1	0	0	0	0	0	0	0	0	0
Node4	268	F	0	0	0	0	0	0	0	0	0	0	0	0	0	1	0	0	0	0	0	0
Node4	269	N	0	0	1	0	0	0	0	0	0	0	0	0	0	0	0	0	0	0	0	0
Node4	270	A	0.99998	0	0	0	0	0	0	0	0	0	0	0	0	0	0	2e-05	0	0	0	0
Node4	271	G	0	0	0	0	0	0	0	1	0	0	0	0	0	0	0	0	0	0	0	0
Node4	272	I	0	0	0	0	0	0	0	0	0	0.99765	0	0	0	0	0	0	0	0	0	0.00235
Node4	273	R	0	1	0	0	0	0	0	0	0	0	0	0	0	0	0	0	0	0	0	0
Node4	274	P	0	0	0	0	0	0	0	0	0	0	0	0	0	0	1	0	0	0	0	0
Node4	275	A	1	0	0	0	0	0	0	0	0	0	0	0	0	0	0	0	0	0	0	0
Node4	276	I	0	0	0	0	0	0	0	0	0	0.99999	0	0	0	0	0	0	0	0	0	1e-05
Node4	277	N	0	0	1	0	0	0	0	0	0	0	0	0	0	0	0	0	0	0	0	0
Node4	278	V	0	0	0	0	0	0	0	0	0	1e-05	0	0	0	0	0	0	0	0	0	0.99999
Node4	279	G	0	0	0	0	0	0	0	1	0	0	0	0	0	0	0	0	0	0	0	0
Node4	280	I	0	0	0	0	0	0	0	0	0	0.99996	0	0	0	0	0	0	0	0	0	3e-05
Node4	281	S	0	0	0	0	0	0	0	0	0	0	0	0	0	0	0	1	0	0	0	0
Node4	282	V	0	0	0	0	0	0	0	0	0	0	0	0	0	0	0	0	0	0	0	1
Node4	283	S	0	0	0	0	0	0	0	0	0	0	0	0	0	0	0	1	0	0	0	0
Node4	284	R	0	1	0	0	0	0	0	0	0	0	0	0	0	0	0	0	0	0	0	0
Node4	285	V	0	0	0	0	0	0	0	0	0	0	0	0	0	0	0	0	0	0	0	1
Node4	286	Q	0	0	0	0	0	1	0	0	0	0	0	0	0	0	0	0	0	0	0	0
Node4	287	I	0	0	0	0	0	0	0	0	0	0.99996	0	0	0	0	0	0	0	0	0	3e-05
Node4	288	K	0	1e-05	0	0	0	0	0	0	0	0	0	0.99999	0	0	0	0	0	0	0	0
Node4	289	A	1	0	0	0	0	0	0	0	0	0	0	0	0	0	0	0	0	0	0	0
Node4	290	M	0	0	0	0	0	0	0	0	0	0	0	0	1	0	0	0	0	0	0	0
Node4	291	K	0	0	0	0	0	0	0	0	0	0	0	1	0	0	0	0	0	0	0	0
Node4	292	Q	0	0.00012	1e-05	0	0	0.99751	8e-05	0	1e-05	0	0	0.00226	0	0	0	0	0	0	0	0
Node4	293	V	0	0	0	0	0	0	0	0	0	1e-05	0	0	0	0	0	0	0	0	0	0.99999
Node4	294	A	1	0	0	0	0	0	0	0	0	0	0	0	0	0	0	0	0	0	0	0
Node4	295	G	0	0	0	0	0	0	0	1	0	0	0	0	0	0	0	0	0	0	0	0
Node4	296	K	0	1e-05	0	0	0	0	0	0	0	0	0	0.99999	0	0	0	0	0	0	0	0
Node4	297	L	0	0	0	0	0	0	0	0	0	0	1	0	0	0	0	0	0	0	0	0
Node4	298	K	0	0	0	0	0	0	0	0	0	0	0	1	0	0	0	0	0	0	0	0
Node4	299	L	0	0	0	0	0	0	0	0	0	0	1	0	0	0	0	0	0	0	0	0
Node4	300	E	0	0	0	0	0	0	1	0	0	0	0	0	0	0	0	0	0	0	0	0
Node4	301	L	0	0	0	0	0	0	0	0	0	0	1	0	0	0	0	0	0	0	0	0
Node4	302	A	1	0	0	0	0	0	0	0	0	0	0	0	0	0	0	0	0	0	0	0
Node4	303	Q	0	0	0	0	0	1	0	0	0	0	0	0	0	0	0	0	0	0	0	0
Node4	304	F	0	0	0	0	0	0	0	0	0	0	0	0	0	1	0	0	0	0	0	0
Node4	305	A	1	0	0	0	0	0	0	0	0	0	0	0	0	0	0	0	0	0	0	0
Node4	306	E	0	0	0	0	0	0	1	0	0	0	0	0	0	0	0	0	0	0	0	0
Node4	307	L	0	0	0	0	0	0	0	0	0	0	1	0	0	0	0	0	0	0	0	0
Node4	308	E	0	0	0	0	0	0	1	0	0	0	0	0	0	0	0	0	0	0	0	0
Node4	309	A	1	0	0	0	0	0	0	0	0	0	0	0	0	0	0	0	0	0	0	0
Node4	310	F	0	0	0	0	0	0	0	0	0	0	0	0	0	1	0	0	0	0	0	0
Node4	311	A	0.99994	0	0	0	0	0	0	0	0	0	0	0	0	0	0	6e-05	0	0	0	0
Node4	312	Q	0	0	0	0	0	1	0	0	0	0	0	0	0	0	0	0	0	0	0	0
Node4	313	F	0	0	0	0	0	0	0	0	0	0	0	0	0	1	0	0	0	0	0	0
Node4	314	A	1	0	0	0	0	0	0	0	0	0	0	0	0	0	0	0	0	0	0	0
Node4	315	L	0	0	0	0	0	0	0	0	0	0	1	0	0	0	0	0	0	0	0	0
Node4	316	D	0	0	0	1	0	0	0	0	0	0	0	0	0	0	0	0	0	0	0	0
Node4	317	K	0	1e-05	0	0	0	0	0	0	0	0	0	0.99999	0	0	0	0	0	0	0	0
Node4	318	A	0.99996	0	0	0	0	0	0	0	0	0	0	0	0	0	0	2e-05	0	0	0	1e-05
Node4	319	T	0	0	0	0	0	0	0	0	0	0	0	0	0	0	0	0	1	0	0	0
Node4	320	Q	0	0.00099	0	0	0	0.99894	0	0	1e-05	0	0	5e-05	0	0	0	0	0	0	0	0
Node4	321	N	0	0	1	0	0	0	0	0	0	0	0	0	0	0	0	0	0	0	0	0
Node4	322	Q	0	0	0	0	0	1	0	0	0	0	0	0	0	0	0	0	0	0	0	0
Node4	323	L	0	0	0	0	0	0	0	0	0	0	1	0	0	0	0	0	0	0	0	0
Node4	324	A	0.99996	0	0	0	0	0	0	0	0	0	0	0	0	0	0	3e-05	0	0	0	0
Node4	325	R	0	1	0	0	0	0	0	0	0	0	0	0	0	0	0	0	0	0	0	0
Node4	326	G	0	0	0	0	0	0	0	1	0	0	0	0	0	0	0	0	0	0	0	0
Node4	327	Q	0	0	0	0	0	0.99999	0	0	0	0	0	0	0	0	0	0	0	0	0	0
Node4	328	R	0	1	0	0	0	0	0	0	0	0	0	0	0	0	0	0	0	0	0	0
Node4	329	L	0	0	0	0	0	0	0	0	0	0	1	0	0	0	0	0	0	0	0	0
Node4	330	R	0	1	0	0	0	0	0	0	0	0	0	0	0	0	0	0	0	0	0	0
Node4	331	E	0	0	0	0	0	0	1	0	0	0	0	0	0	0	0	0	0	0	0	0
Node4	332	L	0	0	0	0	0	0	0	0	0	0	1	0	0	0	0	0	0	0	0	0
Node4	333	L	0	0	0	0	0	0	0	0	0	0	1	0	0	0	0	0	0	0	0	0
Node4	334	K	0	0	0	0	0	0	0	0	0	0	0	1	0	0	0	0	0	0	0	0
Node4	335	Q	0	0	0	0	0	1	0	0	0	0	0	0	0	0	0	0	0	0	0	0
Node4	336	S	0.00708	0	0	0	0	0	0	0	0	0	0	0	0	0	2e-05	0.9928	9e-05	0	0	0
Node4	337	Q	0	0	0	0	0	1	0	0	0	0	0	0	0	0	0	0	0	0	0	0
Node4	338	A	0.95591	0	0	0	0	0	0	0	0	0	0	0	0	0	0	0.04402	7e-05	0	0	0
Node4	339	P	0	0	0	0	0	0	0	0	0	0	0	0	0	0	1	0	0	0	0	0
Node4	340	L	0	0	0	0	0	0	0	0	0	0	0.99999	0	0	0	0	0	0	0	0	0
Node4	341	S	0.00095	0	0	0	0	0	0	0	0	0	0	0	0	0	0	0.99873	0.00032	0	0	0
Node4	342	V	0	0	0	0	0	0	0	0	0	0	0	0	0	0	0	0	0	0	0	1
Node4	343	A	0.99996	0	0	0	0	0	0	0	0	0	0	0	0	0	0	2e-05	0	0	0	1e-05
Node4	344	T	0	0	0	0	0	0	0	0	0	0	0	0	0	0	0	0	1	0	0	0
Node4	345	I	0	0	0	0	0	0	0	0	0	1	0	0	0	0	0	0	0	0	0	0
Node4	346	Y	0	0	0	0	0	0	0	0	0	0	0	0	0	1e-05	0	0	0	0	0.99999	0
Node4	347	T	0.00167	0	0	0	0	0	0	0	0	0	0	0	1e-05	0	0	0.00073	0.99751	0	0	7e-05
Node4	348	G	0	0	0	0	0	0	0	1	0	0	0	0	0	0	0	0	0	0	0	0
Node4	349	V	1e-05	0	0	0	0	0	0	0	0	0.02472	1e-05	0	2e-05	0	0	0	0.00218	0	0	0.97306
Node4	350	N	0	0	0.99801	5e-05	0	1e-05	0	0	1e-05	0	0	1e-05	0	0	0	0.00189	2e-05	0	0	0
Node3	1	Q	0	0	0	0	0	1	0	0	0	0	0	0	0	0	0	0	0	0	0	0
Node3	2	V	0	0	0	0	0	0	0	0	0	3e-05	0	0	0	0	0	0	0	0	0	0.99997
Node3	3	G	0	0	0	0	0	0	0	1	0	0	0	0	0	0	0	0	0	0	0	0
Node3	4	D	0	0	0	1	0	0	0	0	0	0	0	0	0	0	0	0	0	0	0	0
Node3	5	G	0	0	0	0	0	0	0	1	0	0	0	0	0	0	0	0	0	0	0	0
Node3	6	I	0	0	0	0	0	0	0	0	0	1	0	0	0	0	0	0	0	0	0	0
Node3	7	A	1	0	0	0	0	0	0	0	0	0	0	0	0	0	0	0	0	0	0	0
Node3	8	R	0	1	0	0	0	0	0	0	0	0	0	0	0	0	0	0	0	0	0	0
Node3	9	I	0	0	0	0	0	0	0	0	0	0.99999	0	0	0	0	0	0	0	0	0	1e-05
Node3	10	Y	0	0	0	0	0	0	0	0	0.00011	0	0	0	0	0	0	0	0	0	0.99988	0
Node3	11	M	0	0	0	0	0	0	0	0	0	0	0	0	1	0	0	0	0	0	0	0
Node3	12	A	0.99999	0	0	0	0	0	0	0	0	0	0	0	0	0	0	1e-05	0	0	0	0
Node3	13	G	0	0	0	0	0	0	0	1	0	0	0	0	0	0	0	0	0	0	0	0
Node3	14	E	0	0	0	0	0	0	1	0	0	0	0	0	0	0	0	0	0	0	0	0
Node3	15	L	0	0	0	0	0	0	0	0	0	0	1	0	0	0	0	0	0	0	0	0
Node3	16	T	0	0	0	0	0	0	0	0	0	0	0	0	0	0	0	0.00376	0.99624	0	0	0
Node3	17	I	0	0	0	0	0	0	0	0	0	0.99929	0	0	0	0	0	0	0	0	0	0.00071
Node3	18	G	0	0	0	0	0	0	0	1	0	0	0	0	0	0	0	0	0	0	0	0
Node3	19	I	0	0	0	0	0	0	0	0	0	1	0	0	0	0	0	0	0	0	0	0
Node3	20	A	1	0	0	0	0	0	0	0	0	0	0	0	0	0	0	0	0	0	0	0
Node3	21	L	0	0	0	0	0	0	0	0	0	0	1	0	0	0	0	0	0	0	0	0
Node3	22	N	0	0	1	0	0	0	0	0	0	0	0	0	0	0	0	0	0	0	0	0
Node3	23	L	0	0	0	0	0	0	0	0	0	0	1	0	0	0	0	0	0	0	0	0
Node3	24	E	0	0	0	0	0	0	1	0	0	0	0	0	0	0	0	0	0	0	0	0
Node3	25	S	0.00019	0	0	0	0	0	0	0	0	0	0	0	0	0	0	0.9996	0.0002	0	0	0
Node3	26	D	0	0	0.0002	0.9998	0	0	0	0	0	0	0	0	0	0	0	0	0	0	0	0
Node3	27	N	0	0	1	0	0	0	0	0	0	0	0	0	0	0	0	0	0	0	0	0
Node3	28	V	0	0	0	0	0	0	0	0	0	0	0	0	0	0	0	0	0	0	0	1
Node3	29	G	0	0	0	0	0	0	0	1	0	0	0	0	0	0	0	0	0	0	0	0
Node3	30	A	0.51799	0	0	0	1e-05	0	0	0	0	6e-05	0	0	0	0	0	0	3e-05	0	0	0.4819
Node3	31	V	0	0	0	0	0	0	0	0	0	0	0	0	0	0	0	0	0	0	0	1
Node3	32	L	0	0	0	0	0	0	0	0	0	0	1	0	0	0	0	0	0	0	0	0
Node3	33	M	0	0	0	0	0	0	0	0	0	0	0	0	1	0	0	0	0	0	0	0
Node3	34	G	0	0	0	0	0	0	0	1	0	0	0	0	0	0	0	0	0	0	0	0
Node3	35	D	0	0	3e-05	0.99656	0	0	0.00341	0	0	0	0	0	0	0	0	0	0	0	0	0
Node3	36	G	0	0	0	0	0	0	0	1	0	0	0	0	0	0	0	0	0	0	0	0
Node3	37	L	0	0	0	0	0	0	0	0	0	1e-05	0.99998	0	1e-05	0	0	0	0	0	0	0
Node3	38	T	0	0	1e-05	0	0	0	0	0	0	0	0	1e-05	9e-05	0	0	0	0.99988	0	0	0
Node3	39	I	0	0	0	0	0	0	0	0	0	0.99999	0	0	0	0	0	0	0	0	0	1e-05
Node3	40	Q	0	0	0	0	0	1	0	0	0	0	0	0	0	0	0	0	0	0	0	0
Node3	41	E	0	0	0	0	0	0	1	0	0	0	0	0	0	0	0	0	0	0	0	0
Node3	42	G	0	0	0	0	0	0	0	1	0	0	0	0	0	0	0	0	0	0	0	0
Node3	43	S	0	0	0	0	0	0	0	0	0	0	0	0	0	0	0	1	0	0	0	0
Node3	44	S	0	0	0	0	0	0	0	0	0	0	0	0	0	0	0	0.99999	1e-05	0	0	0
Node3	45	V	0	0	0	0	0	0	0	0	0	0	0	0	0	0	0	0	0	0	0	1
Node3	46	K	0	1e-05	0	0	0	0	0	0	0	0	0	0.99999	0	0	0	0	0	0	0	0
Node3	47	A	0.99995	0	0	0	0	0	0	0	0	0	0	0	0	0	0	5e-05	0	0	0	0
Node3	48	T	0	0	0	0	0	0	0	0	0	0	0	0	0	0	0	0	1	0	0	0
Node3	49	G	0	0	0	0	0	0	0	1	0	0	0	0	0	0	0	0	0	0	0	0
Node3	50	K	0	2e-05	0	0	0	0	0	0	0	0	0	0.99998	0	0	0	0	0	0	0	0
Node3	51	I	0	0	0	0	0	0	0	0	0	0.99999	0	0	0	0	0	0	0	0	0	1e-05
Node3	52	A	1	0	0	0	0	0	0	0	0	0	0	0	0	0	0	0	0	0	0	0
Node3	53	Q	0	0	0	0	0	1	0	0	0	0	0	0	0	0	0	0	0	0	0	0
Node3	54	I	0	0	0	0	0	0	0	0	0	1	0	0	0	0	0	0	0	0	0	0
Node3	55	P	0	0	0	0	0	0	0	0	0	0	0	0	0	0	1	0	0	0	0	0
Node3	56	V	0	0	0	0	0	0	0	0	0	0	0	0	0	0	0	0	0	0	0	1
Node3	57	S	0	0	0	0	0	0	0	0.00076	0	0	0	0	0	0	0	0.99924	0	0	0	0
Node3	58	D	0	0	0.0001	0.74575	0	0.00136	0.25277	0	0	0	0	0	0	0	0	1e-05	0	0	0	0
Node3	59	A	0.98999	0	0	0	0	0	1e-05	0.00929	0	0	0	0	0	0	0	0.00069	1e-05	0	0	0
Node3	60	Y	0	0	0	0	0	0	0	0	0	0	0	0	0	0	0	0	0	0	1	0
Node3	61	L	0	0	0	0	0	0	0	0	0	0	1	0	0	0	0	0	0	0	0	0
Node3	62	G	0	0	0	0	0	0	0	1	0	0	0	0	0	0	0	0	0	0	0	0
Node3	63	R	0	1	0	0	0	0	0	0	0	0	0	0	0	0	0	0	0	0	0	0
Node3	64	V	0	0	0	0	0	0	0	0	0	0	0	0	0	0	0	0	0	0	0	1
Node3	65	V	0	0	0	0	0	0	0	0	0	5e-05	0	0	0	0	0	0	0	0	0	0.99995
Node3	66	N	0	0	0.99997	3e-05	0	0	0	0	0	0	0	0	0	0	0	0	0	0	0	0
Node3	67	A	1	0	0	0	0	0	0	0	0	0	0	0	0	0	0	0	0	0	0	0
Node3	68	L	0	0	0	0	0	0	0	0	0	0	1	0	0	0	0	0	0	0	0	0
Node3	69	A	1	0	0	0	0	0	0	0	0	0	0	0	0	0	0	0	0	0	0	0
Node3	70	Q	0	0.00523	0.00107	0	0	0.97563	2e-05	0	0.01656	0	0	0.00146	0	0	0	1e-05	0	0	0	0
Node3	71	R	0	1	0	0	0	0	0	0	0	0	0	0	0	0	0	0	0	0	0	0
Node3	72	L	0	0	0	0	0	0	0	0	0	0	1	0	0	0	0	0	0	0	0	0
Node3	73	I	0	0	0	0	0	0	0	0	0	1	0	0	0	0	0	0	0	0	0	0
Node3	74	E	0	0	0	0	0	0	1	0	0	0	0	0	0	0	0	0	0	0	0	0
Node3	75	S	0	0	0	0	0	0	0	0	0	0	0	0	0	0	0	0.99999	1e-05	0	0	0
Node3	76	P	0.00091	0	0	0	0	1e-05	0	0	0	0	0	0	0	0	0.96767	0.03132	8e-05	0	0	0
Node3	77	A	1	0	0	0	0	0	0	0	0	0	0	0	0	0	0	0	0	0	0	0
Node3	78	P	0	0	0	0	0	0	0	0	0	0	0	0	0	0	1	0	0	0	0	0
Node3	79	Y	0	0	0	0	0	0	0	0	0	0	0	0	0	1e-05	0	0	0	0	0.99999	0
Node3	80	E	0	0	0	0	0	0	1	0	0	0	0	0	0	0	0	0	0	0	0	0
Node3	81	P	0	0	0	0	0	0	0	0	0	0	0	0	0	0	1	0	0	0	0	0
Node3	82	M	0	0	0	0	0	0	0	0	0	0	0.00274	0	0.99726	0	0	0	0	0	0	0
Node3	83	Q	0	0	0	0	0	1	0	0	0	0	0	0	0	0	0	0	0	0	0	0
Node3	84	T	0	0	0	0	0	0	0	0	0	0	0	0	0	0	0	0	1	0	0	0
Node3	85	G	0	0	0	0	0	0	0	1	0	0	0	0	0	0	0	0	0	0	0	0
Node3	86	L	0	0	0	0	0	0	0	0	0	0	1	0	0	0	0	0	0	0	0	0
Node3	87	I	0	0	0	0	0	0	0	0	0	0.99988	3e-05	0	0	0	0	0	0	0	0	9e-05
Node3	88	A	1	0	0	0	0	0	0	0	0	0	0	0	0	0	0	0	0	0	0	0
Node3	89	I	0	0	0	0	0	0	0	0	0	0.99999	0	0	0	0	0	0	0	0	0	1e-05
Node3	90	D	0	0	0	1	0	0	0	0	0	0	0	0	0	0	0	0	0	0	0	0
Node3	91	S	1e-05	0	0	0	0	0	0	0	0	0	0	0	0	0	0	0.99999	0	0	0	0
Node3	92	M	0	0	0	0	0	0	0	0	0	0	0	0	0.99999	0	0	0	1e-05	0	0	0
Node3	93	I	0	0	0	0	0	0	0	0	0	1	0	0	0	0	0	0	0	0	0	0
Node3	94	P	0	0	0	0	0	0	0	0	0	0	0	0	0	0	1	0	0	0	0	0
Node3	95	I	0	0	0	0	0	0	0	0	0	1	0	0	0	0	0	0	0	0	0	0
Node3	96	G	0	0	0	0	0	0	0	1	0	0	0	0	0	0	0	0	0	0	0	0
Node3	97	R	0	1	0	0	0	0	0	0	0	0	0	0	0	0	0	0	0	0	0	0
Node3	98	G	0	0	0	0	0	0	0	1	0	0	0	0	0	0	0	0	0	0	0	0
Node3	99	Q	0	0	0	0	0	1	0	0	0	0	0	0	0	0	0	0	0	0	0	0
Node3	100	R	0	1	0	0	0	0	0	0	0	0	0	0	0	0	0	0	0	0	0	0
Node3	101	E	0	0	0	0	0	0	1	0	0	0	0	0	0	0	0	0	0	0	0	0
Node3	102	L	0	0	0	0	0	0	0	0	0	0	1	0	0	0	0	0	0	0	0	0
Node3	103	I	0	0	0	0	0	0	0	0	0	0.99997	0	0	0	0	0	0	0	0	0	3e-05
Node3	104	I	0	0	0	0	0	0	0	0	0	1	0	0	0	0	0	0	0	0	0	0
Node3	105	G	0	0	0	0	0	0	0	1	0	0	0	0	0	0	0	0	0	0	0	0
Node3	106	D	0	0	0	1	0	0	0	0	0	0	0	0	0	0	0	0	0	0	0	0
Node3	107	R	0	1	0	0	0	0	0	0	0	0	0	0	0	0	0	0	0	0	0	0
Node3	108	Q	0	0	0	0	0	1	0	0	0	0	0	0	0	0	0	0	0	0	0	0
Node3	109	T	0	0	0	0	0	0	0	0	0	0	0	0	0	0	0	0	1	0	0	0
Node3	110	G	0	0	0	0	0	0	0	1	0	0	0	0	0	0	0	0	0	0	0	0
Node3	111	K	0	0	0	0	0	0	0	0	0	0	0	1	0	0	0	0	0	0	0	0
Node3	112	T	0	0	0	0	0	0	0	0	0	0	0	0	0	0	0	0	1	0	0	0
Node3	113	A	1	0	0	0	0	0	0	0	0	0	0	0	0	0	0	0	0	0	0	0
Node3	114	V	0	0	0	0	0	0	0	0	0	2e-05	0	0	0	0	0	0	0	0	0	0.99998
Node3	115	A	1	0	0	0	0	0	0	0	0	0	0	0	0	0	0	0	0	0	0	0
Node3	116	T	0	0	0	0	0	0	0	0	0	0	0	0	0	0	0	0	1	0	0	0
Node3	117	D	0	0	0	1	0	0	0	0	0	0	0	0	0	0	0	0	0	0	0	0
Node3	118	T	0	0	0	0	0	0	0	0	0	0	0	0	0	0	0	0	1	0	0	0
Node3	119	I	0	0	0	0	0	0	0	0	0	1	0	0	0	0	0	0	0	0	0	0
Node3	120	N	0	0	0.99963	0.00037	0	0	0	0	0	0	0	0	0	0	0	0	0	0	0	0
Node3	121	V	0	0	0	0	0	0	0	0	0	0	0	0	0	0	0	0	0	0	0	1
Node3	122	I	0	0	0	0	0	0	0	0	0	1	0	0	0	0	0	0	0	0	0	0
Node3	123	C	0	0	0	0	1	0	0	0	0	0	0	0	0	0	0	0	0	0	0	0
Node3	124	V	2e-05	0	0	0	0	0	0	0	0	0	0	0	0	0	0	0	0	0	0	0.99998
Node3	125	Y	0	0	0	0	0	0	0	0	0	0	0	0	0	0	0	0	0	0	1	0
Node3	126	V	4e-05	0	0	0	0	0	0	0	0	0	0	0	0	0	0	0	0	0	0	0.99995
Node3	127	A	1	0	0	0	0	0	0	0	0	0	0	0	0	0	0	0	0	0	0	0
Node3	128	I	0	0	0	0	0	0	0	0	0	1	0	0	0	0	0	0	0	0	0	0
Node3	129	G	0	0	0	0	0	0	0	1	0	0	0	0	0	0	0	0	0	0	0	0
Node3	130	Q	0	0	0	0	0	1	0	0	0	0	0	0	0	0	0	0	0	0	0	0
Node3	131	K	0	0	0	0	0	0	0	0	0	0	0	1	0	0	0	0	0	0	0	0
Node3	132	A	1	0	0	0	0	0	0	0	0	0	0	0	0	0	0	0	0	0	0	0
Node3	133	S	0	0	0	0	0	0	0	0	0	0	0	0	0	0	0	1	0	0	0	0
Node3	134	S	0	0	0	0	0	0	0	0	0	0	0	0	0	0	0	1	0	0	0	0
Node3	135	V	0	0	0	0	0	0	0	0	0	0	0	0	0	0	0	0	0	0	0	1
Node3	136	A	1	0	0	0	0	0	0	0	0	0	0	0	0	0	0	0	0	0	0	0
Node3	137	Q	0	0	0	0	0	1	0	0	0	0	0	0	0	0	0	0	0	0	0	0
Node3	138	V	0	0	0	0	0	0	0	0	0	0	0	0	0	0	0	0	0	0	0	1
Node3	139	V	0	0	0	0	0	0	0	0	0	0	0	0	0	0	0	0	0	0	0	1
Node3	140	N	0	0	0.99976	0	0	0	0	0	0	0	0	0	0	0	0	4e-05	0.0002	0	0	0
Node3	141	T	0	0	0	0	0	0	0	0	0	0	0	0	0	0	0	1e-05	0.99996	0	0	2e-05
Node3	142	L	0	0	0	0	0	0	0	0	0	0	0.98029	0	3e-05	0.01966	0	3e-05	0	0	0	0
Node3	143	E	2e-05	0	0	2e-05	0	0.06528	0.93384	0	1e-05	0	0	0.00018	0	0	0	1e-05	0.00063	0	0	0
Node3	144	E	0	0	0	0.00017	0	3e-05	0.9998	0	0	0	0	0	0	0	0	0	0	0	0	0
Node3	145	E	0	0	0	0.00011	0	0	0.99989	0	0	0	0	0	0	0	0	0	0	0	0	0
Node3	146	Y	0	0	0	0	0	0	0	0	0	0	0	0	0	0	0	0	0	0	1	0
Node3	147	T	0	0	0	0	0	0	0	0	0	0	0	0	0	0	0	0	1	0	0	0
Node3	148	I	0	0	0	0	0	0	0	0	0	1	0	0	0	0	0	0	0	0	0	0
Node3	149	V	0	0	0	0	0	0	0	0	0	4e-05	0	0	0	0	0	0	0	0	0	0.99996
Node3	150	V	0	0	0	0	0	0	0	0	0	0	0	0	0	0	0	0	0	0	0	1
Node3	151	A	0.99999	0	0	0	0	0	0	0	0	0	0	0	0	0	0	0	0	0	0	0
Node3	152	E	0	0	0	0	0	0	1	0	0	0	0	0	0	0	0	0	0	0	0	0
Node3	153	T	0.00141	0	0.00175	0	0	0	0	0	0	0	0	0	0	0	0	0.001	0.99584	0	0	0
Node3	154	A	1	0	0	0	0	0	0	0	0	0	0	0	0	0	0	0	0	0	0	0
Node3	155	N	0	0	0.99871	0.00129	0	0	0	0	0	0	0	0	0	0	0	0	0	0	0	0
Node3	156	S	0	0	0	0	0	0	0	0	0	0	0	0	0	0	0	1	0	0	0	0
Node3	157	P	0	0	0	0	0	0	0	0	0	0	0	0	0	0	0.99989	0.0001	0	0	0	0
Node3	158	A	1	0	0	0	0	0	0	0	0	0	0	0	0	0	0	0	0	0	0	0
Node3	159	T	0	0	0	0	0	0	0	0	0	0	0	0	0	0	0	0	1	0	0	0
Node3	160	L	0	0	0	0	0	0	0	0	0	0	0.99997	0	3e-05	0	0	0	0	0	0	0
Node3	161	Q	0	0	0	0	0	1	0	0	0	0	0	0	0	0	0	0	0	0	0	0
Node3	162	Y	0	0	0	0	0	0	0	0	0	0	0	0	0	0.00015	0	0	0	0	0.99985	0
Node3	163	L	0	0	0	0	0	0	0	0	0	0	1	0	0	0	0	0	0	0	0	0
Node3	164	A	1	0	0	0	0	0	0	0	0	0	0	0	0	0	0	0	0	0	0	0
Node3	165	P	0	0	0	0	0	0	0	0	0	0	0	0	0	0	1	0	0	0	0	0
Node3	166	Y	0	0	0	0	0	0	0	0	0	0	0	0	0	0	0	0	0	0	1	0
Node3	167	T	0	0	0	0	0	0	0	0	0	0	0	0	0	0	0	0	1	0	0	0
Node3	168	G	0	0	0	0	0	0	0	1	0	0	0	0	0	0	0	0	0	0	0	0
Node3	169	A	1	0	0	0	0	0	0	0	0	0	0	0	0	0	0	0	0	0	0	0
Node3	170	A	1	0	0	0	0	0	0	0	0	0	0	0	0	0	0	0	0	0	0	0
Node3	171	L	0	0	0	0	0	0	0	0	0	0	1	0	0	0	0	0	0	0	0	0
Node3	172	A	1	0	0	0	0	0	0	0	0	0	0	0	0	0	0	0	0	0	0	0
Node3	173	E	0	0	0	0	0	0	1	0	0	0	0	0	0	0	0	0	0	0	0	0
Node3	174	Y	0	0	0	0	0	0	0	0	0	0	0	0	0	0	0	0	0	0	1	0
Node3	175	F	0	0	0	0	0	0	0	0	0	0	0	0	0	1	0	0	0	0	0	0
Node3	176	M	0	0	0	0	0	0	0	0	0	0	0	0	1	0	0	0	0	0	0	0
Node3	177	Y	0	0	0	0	0	0	0	0	0	0	0	0	0	0	0	0	0	0	1	0
Node3	178	H	0	0	0	0	0	0	0	0	1	0	0	0	0	0	0	0	0	0	0	0
Node3	179	T	0.00572	0	0	0	0	0	0	0	0	0	0	0	0	0	0	2e-05	0.99425	0	0	1e-05
Node3	180	L	0	0	0	0	0	0	0	0	0	0	1	0	0	0	0	0	0	0	0	0
Node3	181	I	0	0	0	0	0	0	0	0	0	0.99996	0	0	0	0	0	0	0	0	0	4e-05
Node3	182	I	0	0	0	0	0	0	0	0	0	1	0	0	0	0	0	0	0	0	0	0
Node3	183	Y	0	0	0	0	0	0	0	0	0	0	0	0	0	0	0	0	0	0	1	0
Node3	184	D	0	0	0	1	0	0	0	0	0	0	0	0	0	0	0	0	0	0	0	0
Node3	185	D	0	0	0	1	0	0	0	0	0	0	0	0	0	0	0	0	0	0	0	0
Node3	186	L	0	0	0	0	0	0	0	0	0	0	1	0	0	0	0	0	0	0	0	0
Node3	187	S	0	0	0	0	0	0	0	0	0	0	0	0	0	0	0	1	0	0	0	0
Node3	188	K	0	0	0	0	0	0	0	0	0	0	0	1	0	0	0	0	0	0	0	0
Node3	189	Q	0	0	0	0	0	1	0	0	0	0	0	0	0	0	0	0	0	0	0	0
Node3	190	A	1	0	0	0	0	0	0	0	0	0	0	0	0	0	0	0	0	0	0	0
Node3	191	Q	0	0	0	0	0	1	0	0	0	0	0	0	0	0	0	0	0	0	0	0
Node3	192	A	1	0	0	0	0	0	0	0	0	0	0	0	0	0	0	0	0	0	0	0
Node3	193	Y	0	0	0	0	0	0	0	0	0	0	0	0	0	0	0	0	0	0	1	0
Node3	194	R	0	1	0	0	0	0	0	0	0	0	0	0	0	0	0	0	0	0	0	0
Node3	195	Q	0	0	0	0	0	1	0	0	0	0	0	0	0	0	0	0	0	0	0	0
Node3	196	M	0	0	0	0	0	0	0	0	0	0	0	0	1	0	0	0	0	0	0	0
Node3	197	S	0	0	0	0	0	0	0	0	0	0	0	0	0	0	0	1	0	0	0	0
Node3	198	L	0	0	0	0	0	0	0	0	0	0	1	0	0	0	0	0	0	0	0	0
Node3	199	L	0	0	0	0	0	0	0	0	0	0	1	0	0	0	0	0	0	0	0	0
Node3	200	L	0	0	0	0	0	0	0	0	0	0	1	0	0	0	0	0	0	0	0	0
Node3	201	R	0	1	0	0	0	0	0	0	0	0	0	0	0	0	0	0	0	0	0	0
Node3	202	R	0	1	0	0	0	0	0	0	0	0	0	0	0	0	0	0	0	0	0	0
Node3	203	P	0	0	0	0	0	0	0	0	0	0	0	0	0	0	1	0	0	0	0	0
Node3	204	P	0	0	0	0	0	0	0	0	0	0	0	0	0	0	1	0	0	0	0	0
Node3	205	G	0	0	0	0	0	0	0	1	0	0	0	0	0	0	0	0	0	0	0	0
Node3	206	R	0	1	0	0	0	0	0	0	0	0	0	0	0	0	0	0	0	0	0	0
Node3	207	E	0	0	0	0	0	0	1	0	0	0	0	0	0	0	0	0	0	0	0	0
Node3	208	A	1	0	0	0	0	0	0	0	0	0	0	0	0	0	0	0	0	0	0	0
Node3	209	Y	0	0	0	0	0	0	0	0	0	0	0	0	0	0	0	0	0	0	1	0
Node3	210	P	0	0	0	0	0	0	0	0	0	0	0	0	0	0	1	0	0	0	0	0
Node3	211	G	0	0	0	0	0	0	0	1	0	0	0	0	0	0	0	0	0	0	0	0
Node3	212	D	0	0	0	1	0	0	0	0	0	0	0	0	0	0	0	0	0	0	0	0
Node3	213	V	0	0	0	0	0	0	0	0	0	0	0	0	0	0	0	0	0	0	0	1
Node3	214	F	0	0	0	0	0	0	0	0	0	0	0	0	0	1	0	0	0	0	0	0
Node3	215	Y	0	0	0	0	0	0	0	0	0	0	0	0	0	0	0	0	0	0	1	0
Node3	216	L	0	0	0	0	0	0	0	0	0	0	1	0	0	0	0	0	0	0	0	0
Node3	217	H	0	0	0	0	0	0	0	0	1	0	0	0	0	0	0	0	0	0	0	0
Node3	218	S	0	0	0	0	0	0	0	0	0	0	0	0	0	0	0	1	0	0	0	0
Node3	219	R	0	1	0	0	0	0	0	0	0	0	0	0	0	0	0	0	0	0	0	0
Node3	220	L	0	0	0	0	0	0	0	0	0	0	1	0	0	0	0	0	0	0	0	0
Node3	221	L	0	0	0	0	0	0	0	0	0	0	1	0	0	0	0	0	0	0	0	0
Node3	222	E	0	0	0	0	0	0	1	0	0	0	0	0	0	0	0	0	0	0	0	0
Node3	223	R	0	1	0	0	0	0	0	0	0	0	0	0	0	0	0	0	0	0	0	0
Node3	224	A	1	0	0	0	0	0	0	0	0	0	0	0	0	0	0	0	0	0	0	0
Node3	225	A	1	0	0	0	0	0	0	0	0	0	0	0	0	0	0	0	0	0	0	0
Node3	226	K	0	0	0	0	0	0	0	0	0	0	0	1	0	0	0	0	0	0	0	0
Node3	227	L	0	0	0	0	0	0	0	0	0	0	1	0	0	0	0	0	0	0	0	0
Node3	228	S	0	0	1e-05	0	0	0	0	0	0	0	0	0	0	0	0	0.99998	1e-05	0	0	0
Node3	229	E	0	0	0	0	0	0	0.99999	0	0	0	0	0	0	0	0	0	0	0	0	0
Node3	230	G	0	0	0	0	0	0	0	1	0	0	0	0	0	0	0	0	0	0	0	0
Node3	231	S	0	0	0	0	0	0	0	0	0	0	0	0	0	0	0	1	0	0	0	0
Node3	232	M	0	0	0	0	0	0	0	0	0	0	0	0	1	0	0	0	0	0	0	0
Node3	233	T	0	0	0	0	0	0	0	0	0	0	0	0	0	0	0	0	1	0	0	0
Node3	234	A	1	0	0	0	0	0	0	0	0	0	0	0	0	0	0	0	0	0	0	0
Node3	235	L	0	0	0	0	0	0	0	0	0	0	1	0	0	0	0	0	0	0	0	0
Node3	236	P	0	0	0	0	0	0	0	0	0	0	0	0	0	0	1	0	0	0	0	0
Node3	237	I	0	0	0	0	0	0	0	0	0	1	0	0	0	0	0	0	0	0	0	0
Node3	238	V	0	0	0	0	0	0	0	0	0	0	0	0	0	0	0	0	0	0	0	1
Node3	239	E	0	0	0	0	0	0	1	0	0	0	0	0	0	0	0	0	0	0	0	0
Node3	240	T	0	0	0	0	0	0	0	0	0	0	0	0	0	0	0	0	1	0	0	0
Node3	241	Q	0	0	0	0	0	1	0	0	0	0	0	0	0	0	0	0	0	0	0	0
Node3	242	A	1	0	0	0	0	0	0	0	0	0	0	0	0	0	0	0	0	0	0	0
Node3	243	G	0	0	0	0	0	0	0	1	0	0	0	0	0	0	0	0	0	0	0	0
Node3	244	D	0	0	0	1	0	0	0	0	0	0	0	0	0	0	0	0	0	0	0	0
Node3	245	V	0	0	0	0	0	0	0	0	0	0	0	0	0	0	0	0	0	0	0	1
Node3	246	S	0	0	0	0	0	0	0	0	0	0	0	0	0	0	0	1	0	0	0	0
Node3	247	A	1	0	0	0	0	0	0	0	0	0	0	0	0	0	0	0	0	0	0	0
Node3	248	Y	0	0	0	0	0	0	0	0	0	0	0	0	0	0	0	0	0	0	1	0
Node3	249	I	0	0	0	0	0	0	0	0	0	1	0	0	0	0	0	0	0	0	0	0
Node3	250	P	0	0	0	0	0	0	0	0	0	0	0	0	0	0	1	0	0	0	0	0
Node3	251	T	0	0	0	0	0	0	0	0	0	0	0	0	0	0	0	0	1	0	0	0
Node3	252	N	0	0	1	0	0	0	0	0	0	0	0	0	0	0	0	0	0	0	0	0
Node3	253	V	0	0	0	0	0	0	0	0	0	0	0	0	0	0	0	0	0	0	0	1
Node3	254	I	0	0	0	0	0	0	0	0	0	1	0	0	0	0	0	0	0	0	0	0
Node3	255	S	0	0	0	0	0	0	0	0	0	0	0	0	0	0	0	1	0	0	0	0
Node3	256	I	0	0	0	0	0	0	0	0	0	1	0	0	0	0	0	0	0	0	0	0
Node3	257	T	0	0	0	0	0	0	0	0	0	0	0	0	0	0	0	0	1	0	0	0
Node3	258	D	0	0	0	1	0	0	0	0	0	0	0	0	0	0	0	0	0	0	0	0
Node3	259	G	0	0	0	0	0	0	0	1	0	0	0	0	0	0	0	0	0	0	0	0
Node3	260	Q	0	0	0	0	0	1	0	0	0	0	0	0	0	0	0	0	0	0	0	0
Node3	261	I	0	0	0	0	0	0	0	0	0	1	0	0	0	0	0	0	0	0	0	0
Node3	262	F	0	0	0	0	0	0	0	0	0	0	0	0	0	1	0	0	0	0	0	0
Node3	263	L	0	0	0	0	0	0	0	0	0	0	1	0	0	0	0	0	0	0	0	0
Node3	264	S	0	0	0	0	0	0	0	0	0	0	0	0	0	0	0	1	0	0	0	0
Node3	265	A	1	0	0	0	0	0	0	0	0	0	0	0	0	0	0	0	0	0	0	0
Node3	266	D	0	0	0	1	0	0	0	0	0	0	0	0	0	0	0	0	0	0	0	0
Node3	267	L	0	0	0	0	0	0	0	0	0	0	1	0	0	0	0	0	0	0	0	0
Node3	268	F	0	0	0	0	0	0	0	0	0	0	0	0	0	1	0	0	0	0	0	0
Node3	269	N	0	0	1	0	0	0	0	0	0	0	0	0	0	0	0	0	0	0	0	0
Node3	270	A	0.99996	0	0	0	0	0	0	0	0	0	0	0	0	0	0	4e-05	0	0	0	0
Node3	271	G	0	0	0	0	0	0	0	1	0	0	0	0	0	0	0	0	0	0	0	0
Node3	272	I	0	0	0	0	0	0	0	0	0	0.99986	0	0	0	0	0	0	0	0	0	0.00014
Node3	273	R	0	1	0	0	0	0	0	0	0	0	0	0	0	0	0	0	0	0	0	0
Node3	274	P	0	0	0	0	0	0	0	0	0	0	0	0	0	0	1	0	0	0	0	0
Node3	275	A	1	0	0	0	0	0	0	0	0	0	0	0	0	0	0	0	0	0	0	0
Node3	276	I	0	0	0	0	0	0	0	0	0	1	0	0	0	0	0	0	0	0	0	0
Node3	277	N	0	0	1	0	0	0	0	0	0	0	0	0	0	0	0	0	0	0	0	0
Node3	278	V	0	0	0	0	0	0	0	0	0	0	0	0	0	0	0	0	0	0	0	1
Node3	279	G	0	0	0	0	0	0	0	1	0	0	0	0	0	0	0	0	0	0	0	0
Node3	280	I	0	0	0	0	0	0	0	0	0	0.99999	0	0	0	0	0	0	0	0	0	1e-05
Node3	281	S	0	0	0	0	0	0	0	0	0	0	0	0	0	0	0	1	0	0	0	0
Node3	282	V	0	0	0	0	0	0	0	0	0	0	0	0	0	0	0	0	0	0	0	1
Node3	283	S	0	0	0	0	0	0	0	0	0	0	0	0	0	0	0	1	0	0	0	0
Node3	284	R	0	1	0	0	0	0	0	0	0	0	0	0	0	0	0	0	0	0	0	0
Node3	285	V	0	0	0	0	0	0	0	0	0	0	0	0	0	0	0	0	0	0	0	1
Node3	286	Q	0	0	0	0	0	1	0	0	0	0	0	0	0	0	0	0	0	0	0	0
Node3	287	I	0	0	0	0	0	0	0	0	0	0.99999	0	0	0	0	0	0	0	0	0	1e-05
Node3	288	K	0	0	0	0	0	0	0	0	0	0	0	1	0	0	0	0	0	0	0	0
Node3	289	A	1	0	0	0	0	0	0	0	0	0	0	0	0	0	0	0	0	0	0	0
Node3	290	M	0	0	0	0	0	0	0	0	0	0	0	0	1	0	0	0	0	0	0	0
Node3	291	K	0	0	0	0	0	0	0	0	0	0	0	1	0	0	0	0	0	0	0	0
Node3	292	Q	0	1e-05	0	0	0	0.99989	1e-05	0	0	0	0	0.0001	0	0	0	0	0	0	0	0
Node3	293	V	0	0	0	0	0	0	0	0	0	0	0	0	0	0	0	0	0	0	0	1
Node3	294	A	1	0	0	0	0	0	0	0	0	0	0	0	0	0	0	0	0	0	0	0
Node3	295	G	0	0	0	0	0	0	0	1	0	0	0	0	0	0	0	0	0	0	0	0
Node3	296	K	0	0	0	0	0	0	0	0	0	0	0	1	0	0	0	0	0	0	0	0
Node3	297	L	0	0	0	0	0	0	0	0	0	0	1	0	0	0	0	0	0	0	0	0
Node3	298	K	0	0	0	0	0	0	0	0	0	0	0	1	0	0	0	0	0	0	0	0
Node3	299	L	0	0	0	0	0	0	0	0	0	0	1	0	0	0	0	0	0	0	0	0
Node3	300	E	0	0	0	0	0	0	1	0	0	0	0	0	0	0	0	0	0	0	0	0
Node3	301	L	0	0	0	0	0	0	0	0	0	0	1	0	0	0	0	0	0	0	0	0
Node3	302	A	1	0	0	0	0	0	0	0	0	0	0	0	0	0	0	0	0	0	0	0
Node3	303	Q	0	0	0	0	0	1	0	0	0	0	0	0	0	0	0	0	0	0	0	0
Node3	304	F	0	0	0	0	0	0	0	0	0	0	0	0	0	1	0	0	0	0	0	0
Node3	305	A	1	0	0	0	0	0	0	0	0	0	0	0	0	0	0	0	0	0	0	0
Node3	306	E	0	0	0	0	0	0	1	0	0	0	0	0	0	0	0	0	0	0	0	0
Node3	307	L	0	0	0	0	0	0	0	0	0	0	1	0	0	0	0	0	0	0	0	0
Node3	308	E	0	0	0	0	0	0	1	0	0	0	0	0	0	0	0	0	0	0	0	0
Node3	309	A	1	0	0	0	0	0	0	0	0	0	0	0	0	0	0	0	0	0	0	0
Node3	310	F	0	0	0	0	0	0	0	0	0	0	0	0	0	1	0	0	0	0	0	0
Node3	311	A	0.99943	0	0	0	0	0	0	0	0	0	0	0	0	0	0	0.00057	0	0	0	0
Node3	312	Q	0	0	0	0	0	1	0	0	0	0	0	0	0	0	0	0	0	0	0	0
Node3	313	F	0	0	0	0	0	0	0	0	0	0	0	0	0	1	0	0	0	0	0	0
Node3	314	A	1	0	0	0	0	0	0	0	0	0	0	0	0	0	0	0	0	0	0	0
Node3	315	L	0	0	0	0	0	0	0	0	0	0	1	0	0	0	0	0	0	0	0	0
Node3	316	D	0	0	0	1	0	0	0	0	0	0	0	0	0	0	0	0	0	0	0	0
Node3	317	K	0	0	0	0	0	0	0	0	0	0	0	0.99999	0	0	0	0	0	0	0	0
Node3	318	A	0.99999	0	0	0	0	0	0	0	0	0	0	0	0	0	0	1e-05	0	0	0	0
Node3	319	T	0	0	0	0	0	0	0	0	0	0	0	0	0	0	0	0	1	0	0	0
Node3	320	Q	0	3e-05	0	0	0	0.99997	0	0	0	0	0	0	0	0	0	0	0	0	0	0
Node3	321	N	0	0	1	0	0	0	0	0	0	0	0	0	0	0	0	0	0	0	0	0
Node3	322	Q	0	0	0	0	0	1	0	0	0	0	0	0	0	0	0	0	0	0	0	0
Node3	323	L	0	0	0	0	0	0	0	0	0	0	1	0	0	0	0	0	0	0	0	0
Node3	324	A	0.99999	0	0	0	0	0	0	0	0	0	0	0	0	0	0	1e-05	0	0	0	0
Node3	325	R	0	1	0	0	0	0	0	0	0	0	0	0	0	0	0	0	0	0	0	0
Node3	326	G	0	0	0	0	0	0	0	1	0	0	0	0	0	0	0	0	0	0	0	0
Node3	327	Q	0	0	0	0	0	1	0	0	0	0	0	0	0	0	0	0	0	0	0	0
Node3	328	R	0	1	0	0	0	0	0	0	0	0	0	0	0	0	0	0	0	0	0	0
Node3	329	L	0	0	0	0	0	0	0	0	0	0	1	0	0	0	0	0	0	0	0	0
Node3	330	R	0	1	0	0	0	0	0	0	0	0	0	0	0	0	0	0	0	0	0	0
Node3	331	E	0	0	0	0	0	0	1	0	0	0	0	0	0	0	0	0	0	0	0	0
Node3	332	L	0	0	0	0	0	0	0	0	0	0	1	0	0	0	0	0	0	0	0	0
Node3	333	L	0	0	0	0	0	0	0	0	0	0	1	0	0	0	0	0	0	0	0	0
Node3	334	K	0	0	0	0	0	0	0	0	0	0	0	1	0	0	0	0	0	0	0	0
Node3	335	Q	0	0	0	0	0	1	0	0	0	0	0	0	0	0	0	0	0	0	0	0
Node3	336	S	0.00298	0	0	0	0	0	0	0	0	0	0	0	0	0	0	0.997	2e-05	0	0	0
Node3	337	Q	0	0	0	0	0	1	0	0	0	0	0	0	0	0	0	0	0	0	0	0
Node3	338	A	0.77237	0	1e-05	0	0	1e-05	0	0	0	0	0	0	0	0	0	0.22752	9e-05	0	0	0
Node3	339	P	0	0	0	0	0	0	0	0	0	0	0	0	0	0	1	0	0	0	0	0
Node3	340	L	0	0	0	0	0	0	0	0	0	0	1	0	0	0	0	0	0	0	0	0
Node3	341	S	0.00381	0	0	0	0	0	0	0	0	0	0	0	0	0	1e-05	0.99515	0.00103	0	0	0
Node3	342	V	0	0	0	0	0	0	0	0	0	0	0	0	0	0	0	0	0	0	0	1
Node3	343	A	0.99999	0	0	0	0	0	0	0	0	0	0	0	0	0	0	1e-05	0	0	0	0
Node3	344	T	0	0	0	0	0	0	0	0	0	0	0	0	0	0	0	0	1	0	0	0
Node3	345	I	0	0	0	0	0	0	0	0	0	1	0	0	0	0	0	0	0	0	0	0
Node3	346	Y	0	0	0	0	0	0	0	0	0	0	0	0	0	0	0	0	0	0	1	0
Node3	347	T	8e-05	0	0	0	0	0	0	0	0	0	0	0	0	0	0	9e-05	0.99983	0	0	0
Node3	348	G	0	0	0	0	0	0	0	1	0	0	0	0	0	0	0	0	0	0	0	0
Node3	349	V	2e-05	0	0	0	0	0	0	0	0	0.01722	1e-05	0	2e-05	0	0	0	0.00443	0	0	0.97831
Node3	350	N	0	0	0.9999	0	0	0	0	0	0	0	0	0	0	0	0	9e-05	0	0	0	0
Node8	1	Q	0	0.00029	1e-05	0	0	0.99666	0.00019	0	2e-05	0	0	0.0028	0	0	0	1e-05	1e-05	0	0	0
Node8	2	V	1e-05	0	0	0	0	0	0	0	0	0.00305	1e-05	0	0	0	0	0	1e-05	0	0	0.99693
Node8	3	G	0	0	0	0	0	0	0	1	0	0	0	0	0	0	0	0	0	0	0	0
Node8	4	D	0	0	0	1	0	0	0	0	0	0	0	0	0	0	0	0	0	0	0	0
Node8	5	G	0	0	0	0	0	0	0	1	0	0	0	0	0	0	0	0	0	0	0	0
Node8	6	I	0	0	0	0	0	0	0	0	0	0.99999	0	0	0	0	0	0	0	0	0	1e-05
Node8	7	A	0.99955	0	0	0	0	0	0	0	0	0	0	0	0	0	0	0	0	0	0	0.00045
Node8	8	R	0	0.99989	0	0	0	1e-05	0	0	0	0	0	0.00011	0	0	0	0	0	0	0	0
Node8	9	I	0	0	0	0	0	0	0	0	0	0.98455	5e-05	0	2e-05	0	0	0	1e-05	0	0	0.01538
Node8	10	Y	0	0	0	0	0	0	0	0	4e-05	0	0	0	0	0.01053	0	0	0	2e-05	0.98941	0
Node8	11	M	0	0	0	0	0	0	0	0	0	0	1e-05	0	0.99999	0	0	0	0	0	0	0
Node8	12	A	0.99675	0	0	0	0	0	0	0	0	0	0	0	0	0	0	0.00323	1e-05	0	0	0
Node8	13	G	0	0	0	0	0	0	0	1	0	0	0	0	0	0	0	0	0	0	0	0
Node8	14	E	0	0	0	0	0	0	1	0	0	0	0	0	0	0	0	0	0	0	0	0
Node8	15	L	0	0	0	0	0	0	0	0	0	2e-05	0.99987	0	0.00011	0	0	0	0	0	0	0
Node8	16	T	6e-05	0	2e-05	0	0	0	0	0	0	0	0	1e-05	0	0	0	0.00921	0.99068	0	0	1e-05
Node8	17	V	3e-05	0	0	0	1e-05	0	0	0	0	0.23964	0.00403	0	0.00053	1e-05	0	0	6e-05	0	0	0.75569
Node8	18	G	0	0	0	0	0	0	0	1	0	0	0	0	0	0	0	0	0	0	0	0
Node8	19	I	0	0	0	0	0	0	0	0	0	0.99996	1e-05	0	0	0	0	0	0	0	0	3e-05
Node8	20	A	1	0	0	0	0	0	0	0	0	0	0	0	0	0	0	0	0	0	0	0
Node8	21	L	0	0	0	0	0	0	0	0	0	3e-05	0.99807	0	9e-05	0.00181	0	0	0	0	0	0
Node8	22	N	0	0	1	0	0	0	0	0	0	0	0	0	0	0	0	0	0	0	0	0
Node8	23	L	0	0	0	0	0	0	0	0	0	0	1	0	0	0	0	0	0	0	0	0
Node8	24	E	0	0	0	8e-05	0	3e-05	0.99989	0	0	0	0	0	0	0	0	0	0	0	0	0
Node8	25	A	0.77139	0.00136	0.00064	0.00016	9e-05	0.0016	0.00111	0.00181	5e-05	2e-05	3e-05	0.00579	0.00013	0	0.00044	0.20301	0.01178	0	1e-05	0.00057
Node8	26	N	2e-05	0.00045	0.82211	0.10727	0	0.00134	0.0018	0.00044	0.00116	0	0	0.06395	0	0	0	0.00135	0.00011	0	0	0
Node8	27	N	0	0	0.99982	0.0001	0	0	0	0	1e-05	0	0	1e-05	0	0	0	4e-05	1e-05	0	0	0
Node8	28	V	1e-05	0	0	0	0	0	0	0	0	0.01776	1e-05	0	0	0	0	0	1e-05	0	0	0.98221
Node8	29	G	0	0	0	0	0	0	0	1	0	0	0	0	0	0	0	0	0	0	0	0
Node8	30	A	0.83581	0	0	0	0.00018	0	0	1e-05	0	0.00041	2e-05	0	3e-05	0	0	9e-05	0.00034	0	0	0.16312
Node8	31	V	0	0	0	0	0	0	0	0	0	0.00028	0	0	0	0	0	0	0	0	0	0.99972
Node8	32	L	0	0	0	0	0	0	0	0	0	0	0.99999	0	1e-05	0	0	0	0	0	0	0
Node8	33	M	0	0	0	0	0	0	0	0	0	7e-05	0.04757	0	0.95234	2e-05	0	0	0	0	0	0
Node8	34	G	0	0	0	0	0	0	0	1	0	0	0	0	0	0	0	0	0	0	0	0
Node8	35	D	1e-05	0	0.00239	0.98927	0	1e-05	0.00818	2e-05	1e-05	0	0	0	0	0	0	0.0001	0	0	0	0
Node8	36	G	0.00017	0	1e-05	0	0.00043	0	0	0.9993	0	0	0	0	0	0	0	9e-05	0	0	0	0
Node8	37	T	0.00556	0.00132	0.00028	1e-05	0.00018	0.00115	0.0001	2e-05	8e-05	0.0143	0.05999	0.00034	0.0193	0.00022	0.00019	0.00959	0.86787	0	4e-05	0.01945
Node8	38	K	0.00078	0.00891	0.39256	0.00534	3e-05	0.02315	0.00182	0.00456	0.00765	4e-05	0.00529	0.49747	0.01175	1e-05	4e-05	0.0088	0.03174	0	3e-05	3e-05
Node8	39	I	0	0	0	0	0	0	0	0	0	0.84005	0.00095	0	0.00014	0	0	0	0	0	0	0.15886
Node8	40	Q	4e-05	0.00049	5e-05	0	0	0.99763	0.00022	0	0.00036	0	6e-05	0.00061	6e-05	0	0	0.00012	0.00036	0	0	0
Node8	41	E	0	0	0	8e-05	0	3e-05	0.99989	0	0	0	0	0	0	0	0	0	0	0	0	0
Node8	42	G	1e-05	0	2e-05	0	0	0	0	0.99995	0	0	0	0	0	0	0	1e-05	0	0	0	0
Node8	43	S	0.00256	2e-05	0.00046	1e-05	0.00012	0.00012	1e-05	2e-05	3e-05	0	2e-05	1e-05	0.00053	1e-05	1e-05	0.98957	0.00649	0	1e-05	0
Node8	44	S	0.01179	0.0031	0.00104	5e-05	0.0003	0.00046	6e-05	0.00023	7e-05	0.0002	0.00019	0.00031	0.00022	5e-05	0.00017	0.95353	0.02773	0	3e-05	0.00047
Node8	45	V	2e-05	0	0	0	0	0	0	0	0	0.00033	0	0	0	0	0	0	0	0	0	0.99965
Node8	46	R	0	0.56735	2e-05	0	0	0.00063	3e-05	0	2e-05	0	0	0.4319	0	0	0	1e-05	2e-05	0	0	0
Node8	47	A	0.95166	1e-05	5e-05	1e-05	0.00997	1e-05	1e-05	0.01956	0	0	0	0	1e-05	0	3e-05	0.01768	0.0009	0	0	0.00011
Node8	48	T	0	0	0	0	0	0	0	0	0	0	0	0	0	0	0	0	1	0	0	0
Node8	49	G	0	0	0	0	0	0	0	1	0	0	0	0	0	0	0	0	0	0	0	0
Node8	50	K	1e-05	0.00217	6e-05	0	0	0.00036	0.00011	0	0	0	0	0.99727	0	0	0	1e-05	1e-05	0	0	0
Node8	51	I	0	0	0	0	0	0	0	0	0	0.99872	7e-05	0	2e-05	0	0	0	0	0	0	0.00118
Node8	52	A	0.99652	0	0	0	2e-05	0	0	0.0031	0	0	0	0	0	0	0	0.00034	1e-05	0	0	1e-05
Node8	53	Q	3e-05	0.00016	2e-05	3e-05	0	0.76147	0.23747	0	8e-05	0	0	0.00068	2e-05	0	0	2e-05	2e-05	0	0	0
Node8	54	I	0	0	0	0	0	0	0	0	0	0.99228	3e-05	0	1e-05	0	0	0	0	0	0	0.00768
Node8	55	P	0	0	0	0	0	0	0	0	0	0	0	0	0	0	1	0	0	0	0	0
Node8	56	V	0	0	0	0	0	0	0	0	0	1e-05	0	0	0	0	0	0	0	0	0	0.99999
Node8	57	G	0	0	0	0	0	0	0	1	0	0	0	0	0	0	0	0	0	0	0	0
Node8	58	E	2e-05	0	4e-05	0.06355	0	0.00027	0.93605	1e-05	0	0	0	3e-05	0	0	0	2e-05	1e-05	0	0	0
Node8	59	A	0.97609	0.00032	6e-05	8e-05	4e-05	0.00115	0.00182	0.00096	2e-05	0	1e-05	0.00369	6e-05	0	0.00041	0.0122	0.00239	0	0	0.00069
Node8	60	F	0	0	0	0	0	0	0	0	0	0	3e-05	0	1e-05	0.89703	0	0	0	0	0.10293	0
Node8	61	L	0	0	0	0	0	0	0	0	0	0.00027	0.99947	0	0.00023	1e-05	0	0	0	0	0	1e-05
Node8	62	G	0	0	0	0	0	0	0	1	0	0	0	0	0	0	0	0	0	0	0	0
Node8	63	R	0	1	0	0	0	0	0	0	0	0	0	0	0	0	0	0	0	0	0	0
Node8	64	V	0	0	0	0	0	0	0	0	0	0.00902	1e-05	0	1e-05	0	0	0	0	0	0	0.99096
Node8	65	V	0	0	0	0	0	0	0	0	0	4e-05	0	0	0	0	0	0	0	0	0	0.99996
Node8	66	D	0	0	0.06067	0.93924	0	0	4e-05	0	1e-05	0	0	0	0	0	0	4e-05	0	0	0	0
Node8	67	A	0.64573	2e-05	5e-05	6e-05	1e-05	0.00013	8e-05	0.01317	1e-05	0	0	4e-05	0	0	0.12	0.21915	0.00152	0	0	2e-05
Node8	68	L	0	0	0	0	0	0	0	0	0	1e-05	0.99996	0	2e-05	0	0	0	0	0	0	0
Node8	69	A	1	0	0	0	0	0	0	0	0	0	0	0	0	0	0	0	0	0	0	0
Node8	70	R	2e-05	0.99117	0.00141	1e-05	0	0.00108	3e-05	4e-05	0.00048	0	0	0.00541	1e-05	0	0	0.00024	8e-05	0	0	0
Node8	71	R	0	0.99934	0	0	0	6e-05	0	0	1e-05	0	0	0.00057	0	0	0	0	0	0	0	0
Node8	72	L	0	0	0	0	0	0	0	0	0	0	0.99999	0	0	0	0	0	0	0	0	0
Node8	73	I	0	0	0	0	0	0	0	0	0	0.99976	0	0	0	0	0	0	0	0	0	0.00023
Node8	74	E	0	0	0	0	0	0	1	0	0	0	0	0	0	0	0	0	0	0	0	0
Node8	75	S	0.00328	3e-05	0.00019	7e-05	1e-05	7e-05	3e-05	0.00014	1e-05	0	0	2e-05	0	0	0.00476	0.98883	0.00255	0	0	0
Node8	76	P	0.02719	0.00011	0.0002	0.00024	2e-05	0.00051	0.00023	0.00016	0.00011	0	1e-05	0.00019	0	0	0.75357	0.21286	0.00456	0	0	4e-05
Node8	77	A	0.99993	0	0	0	0	0	0	0	0	0	0	0	0	0	0	6e-05	0	0	0	0
Node8	78	P	0	0	0	0	0	0	0	0	0	0	0	0	0	0	1	0	0	0	0	0
Node8	79	Y	0	1e-05	0.00011	0	1e-05	3e-05	0	0	0.07585	0	1e-05	0	0	0.00186	0	2e-05	0	7e-05	0.92201	0
Node8	80	E	0	0	0	9e-05	0	0.0001	0.99979	0	0	0	0	2e-05	0	0	0	0	0	0	0	0
Node8	81	P	0	0	0	0	0	0	0	0	0	0	0	0	0	0	1	0	0	0	0	0
Node8	82	L	0	0	0	0	0	0	0	0	0	2e-05	0.99963	0	0.00034	1e-05	0	0	0	0	0	0
Node8	83	Q	1e-05	0	0	0	0	0.99998	1e-05	0	0	0	0	0	0	0	0	0	0	0	0	0
Node8	84	T	0	0	0	0	0	0	0	0	0	0	0	0	0	0	0	0	1	0	0	0
Node8	85	G	0	0	0	0	0	0	0	1	0	0	0	0	0	0	0	0	0	0	0	0
Node8	86	I	0	0	0	0	0	0	0	0	0	0.95262	0.04572	0	0.00024	0	0	0	0	0	0	0.00142
Node8	87	T	0.00022	0	0	0	4e-05	0	0	0	0	0.05511	0.04372	0	0.00286	2e-05	0	1e-05	0.50309	0	0	0.39493
Node8	88	A	0.97031	0	0	0	1e-05	0	0	1e-05	0	0	0	0	0	0	0	0.02938	0.00028	0	0	1e-05
Node8	89	I	0	0	0	0	0	0	0	0	0	0.99862	1e-05	0	0	0	0	0	0	0	0	0.00137
Node8	90	D	0	0	0	1	0	0	0	0	0	0	0	0	0	0	0	0	0	0	0	0
Node8	91	S	0.15978	0	1e-05	0	0.00033	0	0	7e-05	0	0	0	0	0	0	0	0.8387	0.00109	0	0	1e-05
Node8	92	M	0	0	0	0	0	0	0	0	0	1e-05	6e-05	0	0.99993	0	0	0	0	0	0	0
Node8	93	I	0	0	0	0	0	0	0	0	0	0.99999	0	0	0	0	0	0	0	0	0	1e-05
Node8	94	P	0	0	0	0	0	0	0	0	0	0	0	0	0	0	1	0	0	0	0	0
Node8	95	I	0	0	0	0	0	0	0	0	0	0.99762	2e-05	0	1e-05	0	0	0	0	0	0	0.00235
Node8	96	G	0	0	0	0	0	0	0	1	0	0	0	0	0	0	0	0	0	0	0	0
Node8	97	R	0	0.99999	0	0	0	0	0	0	0	0	0	1e-05	0	0	0	0	0	0	0	0
Node8	98	G	0	0	0	0	0	0	0	1	0	0	0	0	0	0	0	0	0	0	0	0
Node8	99	Q	0	0	0	0	0	1	0	0	0	0	0	0	0	0	0	0	0	0	0	0
Node8	100	R	0	1	0	0	0	0	0	0	0	0	0	0	0	0	0	0	0	0	0	0
Node8	101	E	0	0	0	0	0	0	1	0	0	0	0	0	0	0	0	0	0	0	0	0
Node8	102	L	0	0	0	0	0	0	0	0	0	0	1	0	0	0	0	0	0	0	0	0
Node8	103	I	0	0	0	0	0	0	0	0	0	0.99999	0	0	0	0	0	0	0	0	0	1e-05
Node8	104	I	0	0	0	0	0	0	0	0	0	0.99999	0	0	0	0	0	0	0	0	0	1e-05
Node8	105	G	0	0	0	0	0	0	0	1	0	0	0	0	0	0	0	0	0	0	0	0
Node8	106	D	0	0	0	1	0	0	0	0	0	0	0	0	0	0	0	0	0	0	0	0
Node8	107	R	0	1	0	0	0	0	0	0	0	0	0	0	0	0	0	0	0	0	0	0
Node8	108	Q	0	0	0	0	0	1	0	0	0	0	0	0	0	0	0	0	0	0	0	0
Node8	109	T	0	0	0	0	0	0	0	0	0	0	0	0	0	0	0	0	1	0	0	0
Node8	110	G	0	0	0	0	0	0	0	1	0	0	0	0	0	0	0	0	0	0	0	0
Node8	111	K	0	0	0	0	0	0	0	0	0	0	0	1	0	0	0	0	0	0	0	0
Node8	112	T	0	0	0	0	0	0	0	0	0	0	0	0	0	0	0	0	1	0	0	0
Node8	113	A	0.99999	0	0	0	0	0	0	0	0	0	0	0	0	0	0	1e-05	0	0	0	0
Node8	114	V	0	0	0	0	0	0	0	0	0	0.45377	0.00036	0	0.00012	0	0	0	3e-05	0	0	0.5457
Node8	115	A	0.99511	0	0	0	0	0	0	0.00487	0	0	0	0	0	0	0	1e-05	0	0	0	0
Node8	116	V	0	0	0	0	0	0	0	0	0	0.22878	5e-05	0	3e-05	0	0	0	0.0002	0	0	0.77094
Node8	117	D	0	0	0	1	0	0	0	0	0	0	0	0	0	0	0	0	0	0	0	0
Node8	118	T	0	0	0	0	0	0	0	0	0	0	0	0	0	0	0	1e-05	0.99998	0	0	0
Node8	119	I	0	0	0	0	0	0	0	0	0	1	0	0	0	0	0	0	0	0	0	0
Node8	120	D	1e-05	0	0.25055	0.74727	0	1e-05	0.00014	0.00154	2e-05	0	0	0	0	0	0	0.00045	1e-05	0	0	0
Node8	121	V	0	0	0	0	0	0	0	0	0	1e-05	0	0	0	0	0	0	0	0	0	0.99999
Node8	122	V	0.00013	0.00019	1e-05	0	1e-05	3e-05	1e-05	0	1e-05	0.34918	0.00189	0.001	0.00156	4e-05	0	0	0.00081	0	2e-05	0.6451
Node8	123	C	0	0	0	0	1	0	0	0	0	0	0	0	0	0	0	0	0	0	0	0
Node8	124	V	0	0	0	0	0	0	0	0	0	0.00028	0	0	0	0	0	0	0	0	0	0.99972
Node8	125	Y	0	0	0	0	0	0	0	0	0	0	0	0	0	0	0	0	0	0	1	0
Node8	126	V	2e-05	0	0	0	0	0	0	0	0	0.00033	0	0	0	0	0	0	0	0	0	0.99965
Node8	127	A	0.99999	0	0	0	0	0	0	0	0	0	0	0	0	0	0	0	0	0	0	0
Node8	128	I	0	0	0	0	0	0	0	0	0	0.99005	1e-05	0	0	0	0	0	0	0	0	0.00994
Node8	129	G	0	0	0	0	0	0	0	1	0	0	0	0	0	0	0	0	0	0	0	0
Node8	130	Q	0	0	0	0	0	1	0	0	0	0	0	0	0	0	0	0	0	0	0	0
Node8	131	K	0	0	0	0	0	0	0	0	0	0	0	1	0	0	0	0	0	0	0	0
Node8	132	A	0.99705	0	0	0	0	0	0	1e-05	0	0	0	0	0	0	0	0.00288	4e-05	0	0	0
Node8	133	S	0	0	0	0	0	0	0	0	0	0	0	0	0	0	0	1	0	0	0	0
Node8	134	S	0	0	0	0	0	0	0	0	0	0	0	0	0	0	0	1	0	0	0	0
Node8	135	I	0	0	0	0	0	0	0	0	0	0.92651	2e-05	0	1e-05	0	0	0	0	0	0	0.07347
Node8	136	A	0.99999	0	0	0	0	0	0	0	0	0	0	0	0	0	0	1e-05	0	0	0	0
Node8	137	Q	0	1e-05	0	0	0	0.99996	2e-05	0	1e-05	0	0	0	0	0	0	0	0	0	0	0
Node8	138	V	0	0	0	0	0	0	0	0	0	0.00015	0	0	0	0	0	0	0	0	0	0.99984
Node8	139	V	0	0	0	0	0	0	0	0	0	0.00039	5e-05	0	0	0	0	0	0	0	0	0.99955
Node8	140	N	7e-05	2e-05	0.96697	0.00043	0	8e-05	2e-05	0.00011	0.00012	0	0	9e-05	1e-05	0	0	0.0106	0.02147	0	0	0
Node8	141	T	1e-05	0	0	0	0	0	0	0	0	0	0	0	0	0	0	7e-05	0.99991	0	0	1e-05
Node8	142	L	0	0	0	0	0	0	0	0	0	0	0.99999	0	0	0	0	0	0	0	0	0
Node8	143	Q	0	0.00015	1e-05	0	0	0.99283	0.0053	0	5e-05	0	0	0.00163	0	0	0	0	1e-05	0	0	0
Node8	144	E	0.0001	0	0.00013	0.05411	0	0.00223	0.94313	0	1e-05	0	0	0.00023	0	0	0	4e-05	2e-05	0	0	0
Node8	145	D	1e-05	0	0.00043	0.84031	0	4e-05	0.15915	1e-05	0	0	0	1e-05	0	0	0	5e-05	0	0	0	0
Node8	146	Y	0	0	0	0	0	0	0	0	0	0	0	0	0	0	0	0	0	0	1	0
Node8	147	T	0	0	0	0	0	0	0	0	0	0	0	0	0	0	0	6e-05	0.99994	0	0	0
Node8	148	I	0	0	0	0	0	0	0	0	0	0.99919	2e-05	0	1e-05	0	0	0	0	0	0	0.00078
Node8	149	I	0	0	0	0	0	0	0	0	0	0.99596	0.00329	0	0.0001	0	0	0	0	0	0	0.00066
Node8	150	V	0	0	0	0	0	0	0	0	0	0.00028	0	0	0	0	0	0	0	0	0	0.99972
Node8	151	A	0.9764	0	0	0	0.00046	1e-05	0	8e-05	0	0	1e-05	0	0.00062	0	0	0.02126	0.00101	0	0	0.00014
Node8	152	A	0.99999	0	0	0	0	0	0	0	0	0	0	0	0	0	0	0	0	0	0	0
Node8	153	T	0.01489	1e-05	0.11233	4e-05	6e-05	7e-05	1e-05	0.00018	3e-05	0	0	3e-05	2e-05	0	1e-05	0.04518	0.82713	0	0	2e-05
Node8	154	A	1	0	0	0	0	0	0	0	0	0	0	0	0	0	0	0	0	0	0	0
Node8	155	D	0	0	0.35577	0.64416	0	0	2e-05	0	0	0	0	0	0	0	0	5e-05	0	0	0	0
Node8	156	S	0.00023	0	0.00027	0.00193	0	1e-05	0.0006	0	0	0	0	0	0	0	0	0.98508	0.01186	0	0	0
Node8	157	P	0.00054	0	0	0	0	2e-05	1e-05	0	0	0	0	1e-05	0	0	0.99608	0.0011	0.00222	0	0	1e-05
Node8	158	A	1	0	0	0	0	0	0	0	0	0	0	0	0	0	0	0	0	0	0	0
Node8	159	T	0	0	0	0	0	0	0	0	0	0	0	0	0	0	0	1e-05	0.99999	0	0	0
Node8	160	L	0	0	0	0	0	0	0	0	0	0.00051	0.96923	0	0.03003	0.00021	0	0	0	0	0	2e-05
Node8	161	Q	0	0	0	0	0	1	0	0	0	0	0	0	0	0	0	0	0	0	0	0
Node8	162	Y	0	0	0	0	0	0	0	0	2e-05	0	0	0	0	6e-05	0	0	0	0	0.99992	0
Node8	163	L	0	0	0	0	0	0	0	0	0	0.01034	0.98766	0	0.00131	5e-05	0	0	0	0	0	0.00063
Node8	164	A	1	0	0	0	0	0	0	0	0	0	0	0	0	0	0	0	0	0	0	0
Node8	165	P	0	0	0	0	0	0	0	0	0	0	0	0	0	0	1	0	0	0	0	0
Node8	166	Y	0	0	0	0	0	0	0	0	0	0	0	0	0	0	0	0	0	0	1	0
Node8	167	T	0.0003	0	4e-05	0	1e-05	0	0	0	0	0	0	0	1e-05	0	0	0.01718	0.98241	0	0	4e-05
Node8	168	G	6e-05	0	0	0	0	0	0	0.99994	0	0	0	0	0	0	0	1e-05	0	0	0	0
Node8	169	A	0.99766	0	0	0	0	0	0	0	0	0	0	0	0	0	0	0.00048	0.00177	0	0	8e-05
Node8	170	A	0.9985	0	0	0	0	0	0	0	0	0	0	0	0	0	0	0.00133	0.00017	0	0	1e-05
Node8	171	L	0	0	0	0	0	0	0	0	0	0.0003	0.99953	0	0.00015	1e-05	0	0	0	0	0	2e-05
Node8	172	A	0.99999	0	0	0	0	0	0	0	0	0	0	0	0	0	0	0	0	0	0	0
Node8	173	E	0	0	0	0	0	0	1	0	0	0	0	0	0	0	0	0	0	0	0	0
Node8	174	Y	0	0	0	0	0	0	0	0	2e-05	0	0	0	0	0.02859	0	0	0	1e-05	0.97137	0
Node8	175	F	0	0	0	0	0	0	0	0	0	0	0	0	0	0.99975	0	0	0	0	0.00024	0
Node8	176	M	0	0	0	0	0	0	0	0	0	0	0	0	1	0	0	0	0	0	0	0
Node8	177	Y	0	0	0	0	0	0	0	0	6e-05	0	0	0	0	0.00025	0	0	0	0	0.99969	0
Node8	178	H	0.00013	1e-05	4e-05	0	0	7e-05	0	0	0.99966	0	0	0	0	0	7e-05	1e-05	0	0	1e-05	0
Node8	179	T	0.00087	0	0	0	0	0	0	0	0	0	0	0	0	0	0	0.00011	0.99896	0	0	6e-05
Node8	180	L	0	0	0	0	0	0	0	0	0	0	1	0	0	0	0	0	0	0	0	0
Node8	181	V	1e-05	0	0	0	0	0	0	0	0	0.00297	0	0	0	0	0	0	8e-05	0	0	0.99694
Node8	182	I	0	0	0	0	0	0	0	0	0	0.98968	2e-05	0	1e-05	0	0	0	0	0	0	0.01029
Node8	183	Y	0	0	0	0	0	0	0	0	0	0	0	0	0	0	0	0	0	0	1	0
Node8	184	D	0	0	0	1	0	0	0	0	0	0	0	0	0	0	0	0	0	0	0	0
Node8	185	D	0	0	0	1	0	0	0	0	0	0	0	0	0	0	0	0	0	0	0	0
Node8	186	L	0	0	0	0	0	0	0	0	0	0	1	0	0	0	0	0	0	0	0	0
Node8	187	S	2e-05	0	0	0	0	0	0	0	0	0	0	0	0	0	0	0.98779	0.01219	0	0	0
Node8	188	K	0	0	0	0	0	0	0	0	0	0	0	1	0	0	0	0	0	0	0	0
Node8	189	Q	0	0	0	0	0	1	0	0	0	0	0	0	0	0	0	0	0	0	0	0
Node8	190	A	0.99997	0	0	0	0	0	0	0	0	0	0	0	0	0	0	1e-05	0	0	0	1e-05
Node8	191	Q	0	0	0	0	0	1	0	0	0	0	0	0	0	0	0	0	0	0	0	0
Node8	192	A	0.99999	0	0	0	0	0	0	0	0	0	0	0	0	0	0	1e-05	0	0	0	0
Node8	193	Y	0	0	0	0	0	0	0	0	0	0	0	0	0	0	0	0	0	0	1	0
Node8	194	R	0	1	0	0	0	0	0	0	0	0	0	0	0	0	0	0	0	0	0	0
Node8	195	E	0	0	0	1e-05	0	0.00166	0.99833	0	0	0	0	0	0	0	0	0	0	0	0	0
Node8	196	M	0	0	0	0	0	0	0	0	0	0	1e-05	0	0.99999	0	0	0	0	0	0	0
Node8	197	S	0	0	0	0	0	0	0	0	0	0	0	0	0	0	0	0.99999	0	0	0	0
Node8	198	L	0	0	0	0	0	0	0	0	0	0	1	0	0	0	0	0	0	0	0	0
Node8	199	L	0	0	0	0	0	0	0	0	0	0	1	0	0	0	0	0	0	0	0	0
Node8	200	L	0	0	0	0	0	0	0	0	0	0	0.99999	0	0	0	0	0	0	0	0	0
Node8	201	R	0	1	0	0	0	0	0	0	0	0	0	0	0	0	0	0	0	0	0	0
Node8	202	R	0	1	0	0	0	0	0	0	0	0	0	0	0	0	0	0	0	0	0	0
Node8	203	P	0	0	0	0	0	0	0	0	0	0	0	0	0	0	1	0	0	0	0	0
Node8	204	P	0	0	0	0	0	0	0	0	0	0	0	0	0	0	1	0	0	0	0	0
Node8	205	G	0	0	0	0	0	0	0	1	0	0	0	0	0	0	0	0	0	0	0	0
Node8	206	R	0	1	0	0	0	0	0	0	0	0	0	0	0	0	0	0	0	0	0	0
Node8	207	E	0	0	0	0	0	0	1	0	0	0	0	0	0	0	0	0	0	0	0	0
Node8	208	A	1	0	0	0	0	0	0	0	0	0	0	0	0	0	0	0	0	0	0	0
Node8	209	Y	0	0	0	0	0	0	0	0	0	0	0	0	0	1e-05	0	0	0	0	0.99999	0
Node8	210	P	0	0	0	0	0	0	0	0	0	0	0	0	0	0	1	0	0	0	0	0
Node8	211	G	0	0	0	0	0	0	0	1	0	0	0	0	0	0	0	0	0	0	0	0
Node8	212	D	0	0	0	1	0	0	0	0	0	0	0	0	0	0	0	0	0	0	0	0
Node8	213	V	0	0	0	0	0	0	0	0	0	0	0	0	0	0	0	0	0	0	0	1
Node8	214	F	0	0	0	0	0	0	0	0	0	0	0	0	0	1	0	0	0	0	0	0
Node8	215	Y	0	0	0	0	0	0	0	0	0	0	0	0	0	0	0	0	0	0	1	0
Node8	216	L	0	0	0	0	0	0	0	0	0	1e-05	0.99998	0	1e-05	0	0	0	0	0	0	0
Node8	217	H	0	0	0	0	0	0	0	0	1	0	0	0	0	0	0	0	0	0	0	0
Node8	218	S	0	0	0	0	0	0	0	0	0	0	0	0	0	0	0	0.99999	0	0	0	0
Node8	219	R	0	0.99992	0	0	0	1e-05	0	0	0	0	0	7e-05	0	0	0	0	0	0	0	0
Node8	220	L	0	0	0	0	0	0	0	0	0	1e-05	0.99997	0	2e-05	0	0	0	0	0	0	0
Node8	221	L	0	0	0	0	0	0	0	0	0	0	1	0	0	0	0	0	0	0	0	0
Node8	222	E	0	0	0	0	0	0	1	0	0	0	0	0	0	0	0	0	0	0	0	0
Node8	223	R	0	1	0	0	0	0	0	0	0	0	0	0	0	0	0	0	0	0	0	0
Node8	224	A	0.99986	0	0	0	0	0	0	0	0	0	0	0	0	0	0	0.00013	0	0	0	0
Node8	225	A	1	0	0	0	0	0	0	0	0	0	0	0	0	0	0	0	0	0	0	0
Node8	226	K	0	4e-05	0	0	0	0	0	0	0	0	0	0.99996	0	0	0	0	0	0	0	0
Node8	227	L	0	0	0	0	0	0	0	0	0	1e-05	0.99998	0	1e-05	0	0	0	0	0	0	0
Node8	228	S	0.00082	2e-05	0.0198	0.00012	2e-05	4e-05	1e-05	0.00015	2e-05	0	0	2e-05	0	0	2e-05	0.97674	0.00224	0	0	0
Node8	229	G	0.01016	0.00016	0.00099	0.00763	0	0.00069	0.0498	0.92709	3e-05	0	0	0.00026	1e-05	0	5e-05	0.003	0.00012	0	0	2e-05
Node8	230	G	0	0	0	0	0	0	0	1	0	0	0	0	0	0	0	0	0	0	0	0
Node8	231	S	0	0	0	0	0	0	0	0	0	0	0	0	0	0	0	1	0	0	0	0
Node8	232	M	0	0	0	0	0	0	0	0	0	5e-05	0.00176	0	0.99819	0	0	0	0	0	0	0
Node8	233	T	0	0	0	0	0	0	0	0	0	0	0	0	0	0	0	1e-05	0.99999	0	0	0
Node8	234	A	1	0	0	0	0	0	0	0	0	0	0	0	0	0	0	0	0	0	0	0
Node8	235	L	0	0	0	0	0	0	0	0	0	1e-05	0.99998	0	1e-05	0	0	0	0	0	0	0
Node8	236	P	0	0	0	0	0	0	0	0	0	0	0	0	0	0	1	0	0	0	0	0
Node8	237	I	0	0	0	0	0	0	0	0	0	0.98381	0	0	0	0	0	0	0	0	0	0.01619
Node8	238	V	0	0	0	0	0	0	0	0	0	0.00059	0	0	0	0	0	0	0	0	0	0.99941
Node8	239	E	0	0	0	0	0	0	1	0	0	0	0	0	0	0	0	0	0	0	0	0
Node8	240	T	0	0	0	0	0	0	0	0	0	0	0	0	0	0	0	0	1	0	0	0
Node8	241	Q	0	0	0	0	0	1	0	0	0	0	0	0	0	0	0	0	0	0	0	0
Node8	242	E	9e-05	0	0	1e-05	0	1e-05	0.99989	0	0	0	0	0	0	0	0	0	0	0	0	0
Node8	243	G	0	0	0	0	0	0	0	1	0	0	0	0	0	0	0	0	0	0	0	0
Node8	244	D	0	0	0	1	0	0	0	0	0	0	0	0	0	0	0	0	0	0	0	0
Node8	245	V	0	0	0	0	0	0	0	0	0	0.00013	0	0	0	0	0	0	0	0	0	0.99987
Node8	246	S	0	0	0	0	0	0	0	0	0	0	0	0	0	0	0	1	0	0	0	0
Node8	247	A	1	0	0	0	0	0	0	0	0	0	0	0	0	0	0	0	0	0	0	0
Node8	248	Y	0	0	0	0	0	0	0	0	0	0	0	0	0	0	0	0	0	0	1	0
Node8	249	I	0	0	0	0	0	0	0	0	0	1	0	0	0	0	0	0	0	0	0	0
Node8	250	P	0	0	0	0	0	0	0	0	0	0	0	0	0	0	1	0	0	0	0	0
Node8	251	T	0	0	0	0	0	0	0	0	0	0	0	0	0	0	0	0	1	0	0	0
Node8	252	N	0	0	1	0	0	0	0	0	0	0	0	0	0	0	0	0	0	0	0	0
Node8	253	V	0	0	0	0	0	0	0	0	0	0	0	0	0	0	0	0	0	0	0	0.99999
Node8	254	I	0	0	0	0	0	0	0	0	0	1	0	0	0	0	0	0	0	0	0	0
Node8	255	S	5e-05	0	1e-05	0	0	0	0	0	0	0	0	0	0	0	0	0.99987	6e-05	0	0	0
Node8	256	I	0	0	0	0	0	0	0	0	0	1	0	0	0	0	0	0	0	0	0	0
Node8	257	T	0	0	0	0	0	0	0	0	0	0	0	0	0	0	0	0	1	0	0	0
Node8	258	D	0	0	0	1	0	0	0	0	0	0	0	0	0	0	0	0	0	0	0	0
Node8	259	G	0	0	0	0	0	0	0	1	0	0	0	0	0	0	0	0	0	0	0	0
Node8	260	Q	0	0	0	0	0	1	0	0	0	0	0	0	0	0	0	0	0	0	0	0
Node8	261	I	0	0	0	0	0	0	0	0	0	0.99982	2e-05	0	0	0	0	0	0	0	0	0.00015
Node8	262	F	0	0	0	0	0	0	0	0	0	0	0	0	0	0.99999	0	0	0	0	1e-05	0
Node8	263	L	0	0	0	0	0	0	0	0	0	0	1	0	0	0	0	0	0	0	0	0
Node8	264	S	6e-05	0	0	0	0	0	0	0	0	0	0	0	0	0	0	0.99993	0	0	0	0
Node8	265	A	0.9923	0	0	0	0	0	0	2e-05	0	0	0	0	0	0	5e-05	0.00753	8e-05	0	0	0
Node8	266	D	0	0	0.00066	0.99885	0	0	0.00033	0.0001	0	0	0	0	0	0	0	4e-05	0	0	0	0
Node8	267	I	0	0	0	0	0	0	0	0	0	0.97848	0.02131	0	0.00011	0	0	0	0	0	0	9e-05
Node8	268	F	0	0	0	0	0	0	0	0	0	0	0	0	0	0.99999	0	0	0	0	1e-05	0
Node8	269	N	0	0	0.99989	3e-05	0	0	0	0	3e-05	0	0	0	0	0	0	4e-05	0	0	0	0
Node8	270	A	0.80432	1e-05	1e-05	1e-05	4e-05	7e-05	5e-05	7e-05	0	0	0	2e-05	0	0	1e-05	0.1943	0.00107	0	0	3e-05
Node8	271	G	6e-05	0	0.04554	0.00058	0	1e-05	1e-05	0.95315	1e-05	0	0	1e-05	0	0	0	0.00064	0	0	0	0
Node8	272	L	7e-05	0	0	0	2e-05	0	0	0	0	0.31518	0.45403	0	0.0022	0.0377	0	0	4e-05	0	7e-05	0.19068
Node8	273	R	0	0.99999	0	0	0	0	0	0	0	0	0	1e-05	0	0	0	0	0	0	0	0
Node8	274	P	0	0	0	0	0	0	0	0	0	0	0	0	0	0	1	0	0	0	0	0
Node8	275	A	0.99994	0	0	0	0	0	0	0	0	0	0	0	0	0	0	6e-05	0	0	0	0
Node8	276	I	0	0	0	0	0	0	0	0	0	0.99976	0	0	0	0	0	0	0	0	0	0.00023
Node8	277	N	0	0	0.99986	0.00011	0	0	0	0	1e-05	0	0	0	0	0	0	2e-05	0	0	0	0
Node8	278	V	1e-05	0	0	0	0	0	0	0	0	0.0004	0	0	0	0	0	0	0	0	0	0.99959
Node8	279	G	0	0	0	0	0	0	0	1	0	0	0	0	0	0	0	0	0	0	0	0
Node8	280	I	0	0	0	0	0	0	0	0	0	0.99852	0.00011	0	3e-05	0	0	0	0	0	0	0.00134
Node8	281	S	0	0	0	0	0	0	0	0	0	0	0	0	0	0	0	1	0	0	0	0
Node8	282	V	0	0	0	0	0	0	0	0	0	0	0	0	0	0	0	0	0	0	0	1
Node8	283	S	0	0	0	0	0	0	0	0	0	0	0	0	0	0	0	1	0	0	0	0
Node8	284	R	0	1	0	0	0	0	0	0	0	0	0	0	0	0	0	0	0	0	0	0
Node8	285	V	0	0	0	0	0	0	0	0	0	1e-05	0	0	0	0	0	0	0	0	0	0.99999
Node8	286	Q	0	0	0	0	0	1	0	0	0	0	0	0	0	0	0	0	0	0	0	0
Node8	287	P	1e-05	0	0	0	0	0	0	0	0	0	0	0	0	0	0.99997	0	0	0	0	1e-05
Node8	288	K	0	0.00027	1e-05	0	0	5e-05	2e-05	0	0	0	0	0.99964	0	0	0	0	0	0	0	0
Node8	289	A	0.99984	0	0	0	0	0	0	2e-05	0	0	0	0	0	0	0	0.0001	1e-05	0	0	2e-05
Node8	290	M	0	0	0	0	0	0	0	0	0	0	0	0	1	0	0	0	0	0	0	0
Node8	291	K	0	4e-05	0	0	0	1e-05	0	0	0	0	0	0.99995	0	0	0	0	0	0	0	0
Node8	292	Q	2e-05	0.00599	3e-05	0	0	0.99223	0.00036	0	0.0003	0	1e-05	0.00097	2e-05	0	0	4e-05	3e-05	0	0	0
Node8	293	V	1e-05	0	0	0	0	0	0	0	0	0.00021	0	0	0	0	0	0	0	0	0	0.99977
Node8	294	A	0.99996	0	0	0	0	0	0	0	0	0	0	0	0	0	0	3e-05	0	0	0	0
Node8	295	G	1e-05	0	0	0	0	0	0	0.99998	0	0	0	0	0	0	0	0	0	0	0	0
Node8	296	K	0	0.00042	1e-05	0	0	4e-05	1e-05	0	0	0	0	0.99952	0	0	0	0	0	0	0	0
Node8	297	L	0	0	0	0	0	0	0	0	0	0	0.99998	0	2e-05	0	0	0	0	0	0	0
Node8	298	K	0	4e-05	0	0	0	0	0	0	0	0	0	0.99996	0	0	0	0	0	0	0	0
Node8	299	L	0	0	0	0	0	0	0	0	0	0	0.99999	0	1e-05	0	0	0	0	0	0	0
Node8	300	E	0	0	0	8e-05	0	3e-05	0.99989	0	0	0	0	0	0	0	0	0	0	0	0	0
Node8	301	L	0	0	0	0	0	0	0	0	0	0	1	0	0	0	0	0	0	0	0	0
Node8	302	A	0.99998	0	0	0	0	0	0	0	0	0	0	0	0	0	0	1e-05	0	0	0	0
Node8	303	Q	0	1e-05	0	0	0	0.99994	2e-05	0	1e-05	0	0	1e-05	0	0	0	0	0	0	0	0
Node8	304	F	0	0	0	0	0	0	0	0	0	0	0	0	0	0.99999	0	0	0	0	1e-05	0
Node8	305	A	0.99984	0	0	0	0	0	0	2e-05	0	0	0	0	0	0	0	0.0001	1e-05	0	0	2e-05
Node8	306	E	0	0	0	3e-05	0	1e-05	0.99996	0	0	0	0	0	0	0	0	0	0	0	0	0
Node8	307	L	0	0	0	0	0	0	0	0	0	0	1	0	0	0	0	0	0	0	0	0
Node8	308	E	0	0	0	1e-05	0	1e-05	0.99997	0	0	0	0	0	0	0	0	0	0	0	0	0
Node8	309	A	0.99998	0	0	0	0	0	0	0	0	0	0	0	0	0	0	1e-05	0	0	0	0
Node8	310	F	0	0	0	0	0	0	0	0	0	0	0	0	0	1	0	0	0	0	0	0
Node8	311	S	1e-05	0	1e-05	0	0	0	0	0	0	0	0	0	0	0	0	0.99993	6e-05	0	0	0
Node8	312	Q	0	0	0	0	0	0.99999	0	0	0	0	0	0	0	0	0	0	0	0	0	0
Node8	313	F	0	0	0	0	0	0	0	0	0	0	0	0	0	1	0	0	0	0	0	0
Node8	314	A	1	0	0	0	0	0	0	0	0	0	0	0	0	0	0	0	0	0	0	0
Node8	315	L	0	0	0	0	0	0	0	0	0	0	1	0	0	0	0	0	0	0	0	0
Node8	316	D	0	0	0	1	0	0	0	0	0	0	0	0	0	0	0	0	0	0	0	0
Node8	317	Q	5e-05	0.00059	4e-05	1e-05	0	0.98052	0.00154	0	0.00017	0	0	0.01701	1e-05	0	1e-05	4e-05	3e-05	0	0	0
Node8	318	A	0.99854	0	0	0	2e-05	1e-05	2e-05	0.00017	0	0	0	0	1e-05	0	2e-05	0.00088	0.00013	0	0	0.0002
Node8	319	T	0	0	0	0	0	0	0	0	0	0	0	0	0	0	0	0	1	0	0	0
Node8	320	Q	0	1e-05	0	0	0	0.99995	1e-05	0	1e-05	0	0	2e-05	0	0	0	0	0	0	0	0
Node8	321	N	0	0	0.99994	3e-05	0	0	0	0	1e-05	0	0	1e-05	0	0	0	1e-05	0	0	0	0
Node8	322	Q	0	0	0	0	0	0.99999	0	0	0	0	0	0	0	0	0	0	0	0	0	0
Node8	323	L	0	0	0	0	0	0	0	0	0	0	1	0	0	0	0	0	0	0	0	0
Node8	324	A	0.99845	0	0	0	4e-05	1e-05	1e-05	6e-05	0	0	0	0	1e-05	0	1e-05	0.00116	0.00015	0	0	0.00012
Node8	325	R	0	1	0	0	0	0	0	0	0	0	0	0	0	0	0	0	0	0	0	0
Node8	326	G	0	0	0	0	0	0	0	1	0	0	0	0	0	0	0	0	0	0	0	0
Node8	327	Q	0.00103	0.00113	3e-05	0	0	0.98586	0.00172	0	0.00012	0	0	0.00993	1e-05	0	0	8e-05	7e-05	0	0	0
Node8	328	R	0	0.99992	0	0	0	1e-05	0	0	0	0	0	7e-05	0	0	0	0	0	0	0	0
Node8	329	L	0	0	0	0	0	0	0	0	0	2e-05	0.99995	0	3e-05	0	0	0	0	0	0	0
Node8	330	R	0	0.99999	0	0	0	0	0	0	0	0	0	1e-05	0	0	0	0	0	0	0	0
Node8	331	E	0	0	0	0	0	0	1	0	0	0	0	0	0	0	0	0	0	0	0	0
Node8	332	L	0	0	0	0	0	0	0	0	0	0.18486	0.8144	0	0.00034	3e-05	0	0	0	0	0	0.00036
Node8	333	L	0	0	0	0	0	0	0	0	0	2e-05	0.99994	0	3e-05	0	0	0	0	0	0	0
Node8	334	K	0	0	0	0	0	0	0	0	0	0	0	1	0	0	0	0	0	0	0	0
Node8	335	Q	0	0	0	0	0	1	0	0	0	0	0	0	0	0	0	0	0	0	0	0
Node8	336	P	0.12035	6e-05	0.00016	7e-05	1e-05	0.00109	0.00017	3e-05	5e-05	0	1e-05	0.00018	1e-05	0	0.44594	0.2531	0.17855	0	0	0.00023
Node8	337	Q	0	1e-05	0	0	0	0.99996	2e-05	0	1e-05	0	0	0	0	0	0	0	0	0	0	0
Node8	338	S	0.00527	0	8e-05	0	0	0	0	0	0	0	0	0	0	0	0	0.99367	0.00097	0	0	0
Node8	339	P	0	0	0	0	0	0	0	0	0	0	0	0	0	0	1	0	0	0	0	0
Node8	340	L	0	0	0	0	0	0	0	0	0	0.0001	0.99975	0	0.00012	1e-05	0	0	0	0	0	1e-05
Node8	341	S	0.00023	1e-05	0.03986	0.00015	1e-05	4e-05	1e-05	0.00013	2e-05	0	0	2e-05	0	0	1e-05	0.95796	0.00155	0	0	0
Node8	342	L	1e-05	0	0	0	0	0	0	0	0	0.00199	0.96016	0	0.00069	6e-05	0	0	1e-05	0	0	0.03709
Node8	343	A	0.64184	0.00012	0.0005	0.00029	0.00026	0.00021	0.00026	0.06121	2e-05	0	1e-05	7e-05	3e-05	0	0.00026	0.29141	0.00337	0	0	0.00014
Node8	344	T	0.00495	4e-05	0.00035	1e-05	0.0001	6e-05	2e-05	2e-05	1e-05	0.00236	0.00016	3e-05	0.00042	2e-05	4e-05	0.49006	0.49768	0	1e-05	0.00366
Node8	345	I	0	0	0	0	0	0	0	0	0	0.99968	0.00015	0	1e-05	0	0	0	0	0	0	0.00016
Node8	346	F	0	0	0	0	0	0	0	0	3e-05	2e-05	0.00011	0	2e-05	0.73713	0	0	0	6e-05	0.26261	1e-05
Node8	347	A	0.9584	1e-05	2e-05	1e-05	7e-05	6e-05	7e-05	0.00027	0	3e-05	1e-05	2e-05	7e-05	0	7e-05	0.01062	0.02901	0	0	0.00126
Node8	348	G	0	0	0	0	0	0	0	1	0	0	0	0	0	0	0	0	0	0	0	0
Node8	349	T	1e-05	0	0	0	0	0	0	0	0	0	0	0	0	0	0	0.00012	0.99985	0	0	1e-05
Node8	350	N	0	0	0.99954	0.00023	0	1e-05	0	1e-05	4e-05	0	0	3e-05	0	0	0	0.00012	1e-05	0	0	0
Node7	1	Q	0	1e-05	0	0	0	0.99992	1e-05	0	0	0	0	6e-05	0	0	0	0	0	0	0	0
Node7	2	V	0	0	0	0	0	0	0	0	0	0.00118	0	0	0	0	0	0	0	0	0	0.99882
Node7	3	G	0	0	0	0	0	0	0	1	0	0	0	0	0	0	0	0	0	0	0	0
Node7	4	D	0	0	0	1	0	0	0	0	0	0	0	0	0	0	0	0	0	0	0	0
Node7	5	G	0	0	0	0	0	0	0	1	0	0	0	0	0	0	0	0	0	0	0	0
Node7	6	I	0	0	0	0	0	0	0	0	0	1	0	0	0	0	0	0	0	0	0	0
Node7	7	A	1	0	0	0	0	0	0	0	0	0	0	0	0	0	0	0	0	0	0	0
Node7	8	R	0	0.99997	0	0	0	0	0	0	0	0	0	3e-05	0	0	0	0	0	0	0	0
Node7	9	I	0	0	0	0	0	0	0	0	0	0.99709	1e-05	0	0	0	0	0	0	0	0	0.00291
Node7	10	Y	0	0	0	0	0	0	0	0	1e-05	0	0	0	0	0.00082	0	0	0	0	0.99917	0
Node7	11	M	0	0	0	0	0	0	0	0	0	0	0	0	1	0	0	0	0	0	0	0
Node7	12	A	0.96811	0	0	0	0	0	0	0	0	0	0	0	0	0	0	0.03186	3e-05	0	0	0
Node7	13	G	0	0	0	0	0	0	0	1	0	0	0	0	0	0	0	0	0	0	0	0
Node7	14	E	0	0	0	0	0	0	1	0	0	0	0	0	0	0	0	0	0	0	0	0
Node7	15	L	0	0	0	0	0	0	0	0	0	1e-05	0.99996	0	3e-05	0	0	0	0	0	0	0
Node7	16	T	0	0	0	0	0	0	0	0	0	0	0	0	0	0	0	0.00058	0.99941	0	0	0
Node7	17	I	1e-05	0	0	0	0	0	0	0	0	0.73936	0.02913	0	0.0022	6e-05	0	0	4e-05	0	0	0.22919
Node7	18	G	0	0	0	0	0	0	0	1	0	0	0	0	0	0	0	0	0	0	0	0
Node7	19	I	0	0	0	0	0	0	0	0	0	0.99999	0	0	0	0	0	0	0	0	0	1e-05
Node7	20	A	1	0	0	0	0	0	0	0	0	0	0	0	0	0	0	0	0	0	0	0
Node7	21	L	0	0	0	0	0	0	0	0	0	0	0.99997	0	0	2e-05	0	0	0	0	0	0
Node7	22	N	0	0	1	0	0	0	0	0	0	0	0	0	0	0	0	0	0	0	0	0
Node7	23	L	0	0	0	0	0	0	0	0	0	0	1	0	0	0	0	0	0	0	0	0
Node7	24	E	0	0	0	2e-05	0	1e-05	0.99997	0	0	0	0	0	0	0	0	0	0	0	0	0
Node7	25	A	0.7014	0.00015	0.00011	3e-05	7e-05	0.00031	0.0002	0.00079	1e-05	0	0	0.00056	2e-05	0	0.00013	0.28879	0.00729	0	0	0.00013
Node7	26	N	0	5e-05	0.75766	0.23247	0	0.00032	0.00049	0.00018	0.0005	0	0	0.00765	0	0	0	0.00062	3e-05	0	0	0
Node7	27	N	0	0	0.99995	3e-05	0	0	0	0	0	0	0	0	0	0	0	1e-05	0	0	0	0
Node7	28	V	0	0	0	0	0	0	0	0	0	0.00208	0	0	0	0	0	0	0	0	0	0.99791
Node7	29	G	0	0	0	0	0	0	0	1	0	0	0	0	0	0	0	0	0	0	0	0
Node7	30	A	0.83096	0	0	0	8e-05	0	0	0	0	0.00016	0	0	1e-05	0	0	4e-05	0.00015	0	0	0.1686
Node7	31	V	0	0	0	0	0	0	0	0	0	9e-05	0	0	0	0	0	0	0	0	0	0.99991
Node7	32	L	0	0	0	0	0	0	0	0	0	0	1	0	0	0	0	0	0	0	0	0
Node7	33	M	0	0	0	0	0	0	0	0	0	4e-05	0.04569	0	0.95426	1e-05	0	0	0	0	0	0
Node7	34	G	0	0	0	0	0	0	0	1	0	0	0	0	0	0	0	0	0	0	0	0
Node7	35	D	0	0	0.00103	0.99519	0	0	0.00374	0	0	0	0	0	0	0	0	3e-05	0	0	0	0
Node7	36	G	0	0	0	0	0	0	0	0.99999	0	0	0	0	0	0	0	0	0	0	0	0
Node7	37	L	0.00115	0.01211	5e-05	0	7e-05	0.00157	2e-05	1e-05	0.00011	0.01629	0.88069	0.00046	0.03621	0.00048	6e-05	0.00115	0.03974	1e-05	3e-05	0.00979
Node7	38	K	9e-05	0.00203	0.28233	0.0031	0	0.0073	0.00067	0.00058	0.00179	0	0.00019	0.65069	0.01175	0	0	0.0035	0.03596	0	0	0
Node7	39	I	0	0	0	0	0	0	0	0	0	0.97621	0.00018	0	3e-05	0	0	0	0	0	0	0.02358
Node7	40	Q	0.00022	0.00083	0.00015	0	0	0.99223	0.00028	0	0.00051	0	0.00079	0.00117	0.00031	0	1e-05	0.00061	0.00289	0	0	1e-05
Node7	41	E	0	0	0	2e-05	0	1e-05	0.99997	0	0	0	0	0	0	0	0	0	0	0	0	0
Node7	42	G	0	0	1e-05	0	0	0	0	0.99999	0	0	0	0	0	0	0	0	0	0	0	0
Node7	43	S	0.00021	0	5e-05	0	1e-05	0	0	0	0	0	0	0	0	0	0	0.99909	0.00063	0	0	0
Node7	44	S	0.00479	0.00558	0.00078	3e-05	0.00013	0.00051	4e-05	0.0002	8e-05	2e-05	4e-05	0.0004	6e-05	1e-05	9e-05	0.97462	0.01257	0	1e-05	5e-05
Node7	45	V	0	0	0	0	0	0	0	0	0	0.00012	0	0	0	0	0	0	0	0	0	0.99988
Node7	46	R	0	0.52239	1e-05	0	0	0.00034	1e-05	0	1e-05	0	0	0.47723	0	0	0	0	1e-05	0	0	0
Node7	47	A	0.95912	0	2e-05	0	0.02249	0	0	0.00421	0	0	0	0	1e-05	0	1e-05	0.01327	0.00071	0	0	0.00015
Node7	48	T	0	0	0	0	0	0	0	0	0	0	0	0	0	0	0	0	1	0	0	0
Node7	49	G	0	0	0	0	0	0	0	1	0	0	0	0	0	0	0	0	0	0	0	0
Node7	50	K	0	0.00081	2e-05	0	0	0.00011	3e-05	0	0	0	0	0.99903	0	0	0	0	0	0	0	0
Node7	51	I	0	0	0	0	0	0	0	0	0	0.9996	2e-05	0	1e-05	0	0	0	0	0	0	0.00037
Node7	52	A	0.9999	0	0	0	0	0	0	7e-05	0	0	0	0	0	0	0	3e-05	0	0	0	0
Node7	53	Q	1e-05	6e-05	1e-05	2e-05	0	0.76474	0.23472	0	3e-05	0	0	0.00038	1e-05	0	0	1e-05	1e-05	0	0	0
Node7	54	I	0	0	0	0	0	0	0	0	0	0.99862	0	0	0	0	0	0	0	0	0	0.00137
Node7	55	P	0	0	0	0	0	0	0	0	0	0	0	0	0	0	1	0	0	0	0	0
Node7	56	V	0	0	0	0	0	0	0	0	0	0	0	0	0	0	0	0	0	0	0	1
Node7	57	G	0	0	0	0	0	0	0	1	0	0	0	0	0	0	0	0	0	0	0	0
Node7	58	E	0	0	1e-05	0.05336	0	8e-05	0.94653	0	0	0	0	1e-05	0	0	0	0	0	0	0	0
Node7	59	A	0.99493	1e-05	0	1e-05	2e-05	9e-05	0.00016	0.00023	0	0	0	0.00015	1e-05	0	6e-05	0.00371	0.00042	0	0	0.0002
Node7	60	Y	0	0	0	0	0	0	0	0	0	0	0	0	0	0.01316	0	0	0	0	0.98684	0
Node7	61	L	0	0	0	0	0	0	0	0	0	0.00092	0.99895	0	0.00011	0	0	0	0	0	0	1e-05
Node7	62	G	0	0	0	0	0	0	0	1	0	0	0	0	0	0	0	0	0	0	0	0
Node7	63	R	0	1	0	0	0	0	0	0	0	0	0	0	0	0	0	0	0	0	0	0
Node7	64	V	0	0	0	0	0	0	0	0	0	0.00057	0	0	0	0	0	0	0	0	0	0.99943
Node7	65	V	0	0	0	0	0	0	0	0	0	1e-05	0	0	0	0	0	0	0	0	0	0.99999
Node7	66	D	0	0	0.01103	0.98896	0	0	1e-05	0	0	0	0	0	0	0	0	0	0	0	0	0
Node7	67	A	0.87156	1e-05	2e-05	2e-05	1e-05	2e-05	3e-05	0.03169	0	0	0	1e-05	0	0	0.01002	0.08643	0.00018	0	0	0
Node7	68	L	0	0	0	0	0	0	0	0	0	0	0.99999	0	1e-05	0	0	0	0	0	0	0
Node7	69	A	1	0	0	0	0	0	0	0	0	0	0	0	0	0	0	0	0	0	0	0
Node7	70	R	0	0.99833	4e-05	0	0	0.00022	0	0	3e-05	0	0	0.00136	0	0	0	1e-05	0	0	0	0
Node7	71	R	0	0.99978	0	0	0	2e-05	0	0	0	0	0	0.0002	0	0	0	0	0	0	0	0
Node7	72	L	0.00011	0	0	0	0	0	0	0	0	1e-05	0.99981	0	3e-05	0	1e-05	0	0	0	0	3e-05
Node7	73	I	0	0	0	0	0	0	0	0	0	0.99993	0	0	0	0	0	0	0	0	0	7e-05
Node7	74	E	0	0	0	0	0	0	1	0	0	0	0	0	0	0	0	0	0	0	0	0
Node7	75	S	0.00045	0	4e-05	0	0	0	0	2e-05	0	0	0	0	0	0	0.00016	0.99876	0.00055	0	0	0
Node7	76	P	0.0142	2e-05	4e-05	4e-05	0	0.00014	5e-05	3e-05	2e-05	0	0	4e-05	1e-05	0	0.86061	0.12244	0.00233	0	0	2e-05
Node7	77	A	0.99998	0	0	0	0	0	0	0	0	0	0	0	0	0	0	2e-05	0	0	0	0
Node7	78	P	0	0	0	0	0	0	0	0	0	0	0	0	0	0	1	0	0	0	0	0
Node7	79	Y	0	0	0	0	0	0	0	0	0.00578	0	0	0	0	0.00049	0	0	0	1e-05	0.9937	0
Node7	80	E	0	0	0	3e-05	0	3e-05	0.99994	0	0	0	0	0	0	0	0	0	0	0	0	0
Node7	81	P	0	0	0	0	0	0	0	0	0	0	0	0	0	0	1	0	0	0	0	0
Node7	82	L	0	0	0	0	0	0	0	0	0	1e-05	0.99961	0	0.00038	0	0	0	0	0	0	0
Node7	83	Q	0.00035	1e-05	0	0	0	0.99952	5e-05	0	1e-05	0	0	1e-05	1e-05	0	1e-05	3e-05	1e-05	0	0	0
Node7	84	T	0	0	0	0	0	0	0	0	0	0	0	0	0	0	0	0	1	0	0	0
Node7	85	G	0	0	0	0	0	0	0	1	0	0	0	0	0	0	0	0	0	0	0	0
Node7	86	I	0	0	0	0	0	0	0	0	0	0.61498	0.38446	0	0.00016	0	0	0	0	0	0	0.0004
Node7	87	T	1e-05	0	0	0	0	0	0	0	0	0.05525	0.00206	0	0.00032	0	0	0	0.48892	0	0	0.45344
Node7	88	A	0.99869	0	0	0	0	0	0	0	0	0	0	0	0	0	0	0.0013	1e-05	0	0	0
Node7	89	I	0	0	0	0	0	0	0	0	0	0.99331	1e-05	0	0	0	0	0	0	0	0	0.00667
Node7	90	D	0	0	0	1	0	0	0	0	0	0	0	0	0	0	0	0	0	0	0	0
Node7	91	S	0.16808	0	0	0	0.00016	0	0	3e-05	0	0	0	0	0	0	0	0.83115	0.00058	0	0	0
Node7	92	M	0	0	0	0	0	0	0	0	0	0	2e-05	0	0.99998	0	0	0	0	0	0	0
Node7	93	I	0	0	0	0	0	0	0	0	0	1	0	0	0	0	0	0	0	0	0	0
Node7	94	P	0	0	0	0	0	0	0	0	0	0	0	0	0	0	1	0	0	0	0	0
Node7	95	I	0	0	0	0	0	0	0	0	0	0.9908	2e-05	0	1e-05	0	0	0	0	0	0	0.00917
Node7	96	G	0	0	0	0	0	0	0	1	0	0	0	0	0	0	0	0	0	0	0	0
Node7	97	R	0	1	0	0	0	0	0	0	0	0	0	0	0	0	0	0	0	0	0	0
Node7	98	G	0	0	0	0	0	0	0	1	0	0	0	0	0	0	0	0	0	0	0	0
Node7	99	Q	0	0	0	0	0	1	0	0	0	0	0	0	0	0	0	0	0	0	0	0
Node7	100	R	0	1	0	0	0	0	0	0	0	0	0	0	0	0	0	0	0	0	0	0
Node7	101	E	0	0	0	0	0	0	1	0	0	0	0	0	0	0	0	0	0	0	0	0
Node7	102	L	0	0	0	0	0	0	0	0	0	0	1	0	0	0	0	0	0	0	0	0
Node7	103	I	0	0	0	0	0	0	0	0	0	1	0	0	0	0	0	0	0	0	0	0
Node7	104	I	0	0	0	0	0	0	0	0	0	1	0	0	0	0	0	0	0	0	0	0
Node7	105	G	0	0	0	0	0	0	0	1	0	0	0	0	0	0	0	0	0	0	0	0
Node7	106	D	0	0	0	1	0	0	0	0	0	0	0	0	0	0	0	0	0	0	0	0
Node7	107	R	0	1	0	0	0	0	0	0	0	0	0	0	0	0	0	0	0	0	0	0
Node7	108	Q	0	0	0	0	0	1	0	0	0	0	0	0	0	0	0	0	0	0	0	0
Node7	109	T	0	0	0	0	0	0	0	0	0	0	0	0	0	0	0	0	1	0	0	0
Node7	110	G	0	0	0	0	0	0	0	1	0	0	0	0	0	0	0	0	0	0	0	0
Node7	111	K	0	0	0	0	0	0	0	0	0	0	0	1	0	0	0	0	0	0	0	0
Node7	112	T	0	0	0	0	0	0	0	0	0	0	0	0	0	0	0	0	1	0	0	0
Node7	113	A	1	0	0	0	0	0	0	0	0	0	0	0	0	0	0	0	0	0	0	0
Node7	114	V	0	0	0	0	0	0	0	0	0	0.38181	0.00021	0	7e-05	0	0	0	1e-05	0	0	0.6179
Node7	115	A	0.99998	0	0	0	0	0	0	2e-05	0	0	0	0	0	0	0	0	0	0	0	0
Node7	116	V	0	0	0	0	0	0	0	0	0	0.23483	2e-05	0	3e-05	0	0	0	0.00112	0	0	0.76399
Node7	117	D	0	0	0	1	0	0	0	0	0	0	0	0	0	0	0	0	0	0	0	0
Node7	118	T	0	0	0	0	0	0	0	0	0	0	0	0	0	0	0	0	1	0	0	0
Node7	119	I	0	0	0	0	0	0	0	0	0	1	0	0	0	0	0	0	0	0	0	0
Node7	120	D	2e-05	0	0.22141	0.77203	0	0	0.0001	0.00577	1e-05	0	0	0	0	0	0	0.00065	1e-05	0	0	0
Node7	121	V	0	0	0	0	0	0	0	0	0	0	0	0	0	0	0	0	0	0	0	1
Node7	122	I	0	0	0	0	0	0	0	0	0	0.55988	0.00011	0	7e-05	0	0	0	1e-05	0	0	0.43993
Node7	123	C	0	0	0	0	1	0	0	0	0	0	0	0	0	0	0	0	0	0	0	0
Node7	124	V	0	0	0	0	0	0	0	0	0	9e-05	0	0	0	0	0	0	0	0	0	0.99991
Node7	125	Y	0	0	0	0	0	0	0	0	0	0	0	0	0	0	0	0	0	0	1	0
Node7	126	V	0	0	0	0	0	0	0	0	0	0.00012	0	0	0	0	0	0	0	0	0	0.99988
Node7	127	A	1	0	0	0	0	0	0	0	0	0	0	0	0	0	0	0	0	0	0	0
Node7	128	I	0	0	0	0	0	0	0	0	0	0.99931	0	0	0	0	0	0	0	0	0	0.00069
Node7	129	G	0	0	0	0	0	0	0	1	0	0	0	0	0	0	0	0	0	0	0	0
Node7	130	Q	0	0	0	0	0	1	0	0	0	0	0	0	0	0	0	0	0	0	0	0
Node7	131	K	0	0	0	0	0	0	0	0	0	0	0	1	0	0	0	0	0	0	0	0
Node7	132	A	0.99993	0	0	0	0	0	0	0	0	0	0	0	0	0	0	7e-05	0	0	0	0
Node7	133	S	0	0	0	0	0	0	0	0	0	0	0	0	0	0	0	1	0	0	0	0
Node7	134	S	0	0	0	0	0	0	0	0	0	0	0	0	0	0	0	1	0	0	0	0
Node7	135	V	0	0	0	0	0	0	0	0	0	0.02007	0	0	0	0	0	0	0	0	0	0.97993
Node7	136	A	1	0	0	0	0	0	0	0	0	0	0	0	0	0	0	0	0	0	0	0
Node7	137	Q	0	0	0	0	0	0.99999	0	0	0	0	0	0	0	0	0	0	0	0	0	0
Node7	138	V	0	0	0	0	0	0	0	0	0	6e-05	0	0	0	0	0	0	0	0	0	0.99993
Node7	139	V	0	0	0	0	0	0	0	0	0	0.00124	0.001	0	4e-05	0	0	0	0	0	0	0.99771
Node7	140	N	4e-05	0	0.96812	0.00014	0	2e-05	0	0.0002	4e-05	0	0	2e-05	0	0	0	0.01141	0.02	0	0	0
Node7	141	T	0	0	0	0	0	0	0	0	0	0	0	0	0	0	0	2e-05	0.99997	0	0	0
Node7	142	L	0	0	0	0	0	0	0	0	0	0	1	0	0	0	0	0	0	0	0	0
Node7	143	Q	1e-05	0.00046	2e-05	1e-05	0	0.9635	0.02641	0	5e-05	0	0	0.00949	0	0	0	1e-05	5e-05	0	0	0
Node7	144	E	3e-05	0	5e-05	0.02095	0	0.00125	0.97762	0	0	0	0	0.0001	0	0	0	1e-05	0	0	0	0
Node7	145	D	0	0	0.00012	0.94003	0	0	0.05984	0	0	0	0	0	0	0	0	1e-05	0	0	0	0
Node7	146	Y	0	0	0	0	0	0	0	0	0	0	0	0	0	0	0	0	0	0	1	0
Node7	147	T	0	0	0	0	0	0	0	0	0	0	0	0	0	0	0	2e-05	0.99998	0	0	0
Node7	148	I	0	0	0	0	0	0	0	0	0	0.99946	0	0	0	0	0	0	0	0	0	0.00053
Node7	149	I	0	0	0	0	0	0	0	0	0	0.99957	8e-05	0	0	0	0	0	0	0	0	0.00034
Node7	150	V	0	0	0	0	0	0	0	0	0	9e-05	0	0	0	0	0	0	0	0	0	0.99991
Node7	151	A	0.98661	0	0	0	0.00037	1e-05	0	2e-05	0	0	4e-05	0	0.00328	0	0	0.00831	0.00095	0	0	0.0004
Node7	152	A	0.99998	0	0	0	0	0	2e-05	0	0	0	0	0	0	0	0	0	0	0	0	0
Node7	153	T	0.00016	0	0.42443	0	0	0	0	0	0	0	0	0	0	0	0	0.0032	0.5722	0	0	0
Node7	154	A	1	0	0	0	0	0	0	0	0	0	0	0	0	0	0	0	0	0	0	0
Node7	155	D	0	0	0.346	0.65395	0	0	0	0	0	0	0	0	0	0	0	4e-05	0	0	0	0
Node7	156	S	0.00028	0	0.00028	0.01461	0	3e-05	0.00418	1e-05	0	0	0	1e-05	0	0	1e-05	0.97572	0.00488	0	0	0
Node7	157	P	3e-05	0	0	0	0	0	0	0	0	0	0	0	0	0	0.99988	5e-05	4e-05	0	0	0
Node7	158	A	1	0	0	0	0	0	0	0	0	0	0	0	0	0	0	0	0	0	0	0
Node7	159	T	0	0	0	0	0	0	0	0	0	0	0	0	0	0	0	0	1	0	0	0
Node7	160	L	0	0	0	0	0	0	0	0	0	0.00013	0.99388	0	0.00595	5e-05	0	0	0	0	0	0
Node7	161	Q	0	0	0	0	0	1	0	0	0	0	0	0	0	0	0	0	0	0	0	0
Node7	162	Y	0	0	0	0	0	0	0	0	0	0	0	0	0	2e-05	0	0	0	0	0.99998	0
Node7	163	L	0	0	0	0	0	0	0	0	0	0.00096	0.99874	0	0.00025	1e-05	0	0	0	0	0	4e-05
Node7	164	A	1	0	0	0	0	0	0	0	0	0	0	0	0	0	0	0	0	0	0	0
Node7	165	P	0	0	0	0	0	0	0	0	0	0	0	0	0	0	1	0	0	0	0	0
Node7	166	Y	0	0	0	0	0	0	0	0	0	0	0	0	0	0	0	0	0	0	1	0
Node7	167	T	3e-05	0	0	0	0	0	0	0	0	0	0	0	0	0	0	0.00205	0.99791	0	0	1e-05
Node7	168	G	2e-05	0	0	0	0	0	0	0.99998	0	0	0	0	0	0	0	0	0	0	0	0
Node7	169	A	0.99996	0	0	0	0	0	0	0	0	0	0	0	0	0	0	2e-05	2e-05	0	0	0
Node7	170	A	0.98505	0	0	0	0	0	0	0	0	0	0	0	0	0	0	0.01214	0.00277	0	0	3e-05
Node7	171	L	0	0	0	0	0	0	0	0	0	0.00084	0.99906	0	8e-05	0	0	0	0	0	0	2e-05
Node7	172	A	1	0	0	0	0	0	0	0	0	0	0	0	0	0	0	0	0	0	0	0
Node7	173	E	0	0	0	0	0	0	1	0	0	0	0	0	0	0	0	0	0	0	0	0
Node7	174	Y	0	0	0	0	0	0	0	0	0	0	0	0	0	0.00079	0	0	0	0	0.99921	0
Node7	175	F	0	0	0	0	0	0	0	0	0	0	0	0	0	0.99992	0	0	0	0	7e-05	0
Node7	176	M	0	0	0	0	0	0	0	0	0	0	0	0	1	0	0	0	0	0	0	0
Node7	177	Y	0	0	0	0	0	0	0	0	2e-05	0	0	0	0	8e-05	0	0	0	0	0.9999	0
Node7	178	H	0.01017	3e-05	6e-05	0	0	0.00023	0	0	0.98523	0	0	1e-05	0	0	0.00405	0.00019	1e-05	0	1e-05	0
Node7	179	T	1e-05	0	0	0	0	0	0	0	0	0	0	0	0	0	0	0	0.99999	0	0	0
Node7	180	L	0	0	0	0	0	0	0	0	0	0	1	0	0	0	0	0	0	0	0	0
Node7	181	V	4e-05	0	0	0	1e-05	0	0	0	0	0.01748	1e-05	0	2e-05	0	0	0	0.00183	0	0	0.98061
Node7	182	I	0	0	0	0	0	0	0	0	0	0.99925	0	0	0	0	0	0	0	0	0	0.00074
Node7	183	Y	0	0	0	0	0	0	0	0	0	0	0	0	0	0	0	0	0	0	1	0
Node7	184	D	0	0	0	1	0	0	0	0	0	0	0	0	0	0	0	0	0	0	0	0
Node7	185	D	0	0	0	1	0	0	0	0	0	0	0	0	0	0	0	0	0	0	0	0
Node7	186	L	0	0	0	0	0	0	0	0	0	0	1	0	0	0	0	0	0	0	0	0
Node7	187	S	0	0	0	0	0	0	0	0	0	0	0	0	0	0	0	0.99984	0.00016	0	0	0
Node7	188	K	0	0	0	0	0	0	0	0	0	0	0	1	0	0	0	0	0	0	0	0
Node7	189	Q	0	0	0	0	0	1	0	0	0	0	0	0	0	0	0	0	0	0	0	0
Node7	190	A	0.99999	0	0	0	0	0	0	0	0	0	0	0	0	0	0	0	0	0	0	0
Node7	191	Q	0	0	0	0	0	1	0	0	0	0	0	0	0	0	0	0	0	0	0	0
Node7	192	A	1	0	0	0	0	0	0	0	0	0	0	0	0	0	0	0	0	0	0	0
Node7	193	Y	0	0	0	0	0	0	0	0	0	0	0	0	0	0	0	0	0	0	1	0
Node7	194	R	0	1	0	0	0	0	0	0	0	0	0	0	0	0	0	0	0	0	0	0
Node7	195	E	0	0	0	2e-05	0	0.025	0.97498	0	0	0	0	1e-05	0	0	0	0	0	0	0	0
Node7	196	M	0	0	0	0	0	0	0	0	0	0	0	0	1	0	0	0	0	0	0	0
Node7	197	S	0	0	0	0	0	0	0	0	0	0	0	0	0	0	0	1	0	0	0	0
Node7	198	L	0	0	0	0	0	0	0	0	0	0	1	0	0	0	0	0	0	0	0	0
Node7	199	L	0	0	0	0	0	0	0	0	0	0	1	0	0	0	0	0	0	0	0	0
Node7	200	L	0	0	0	0	0	0	0	0	0	0	1	0	0	0	0	0	0	0	0	0
Node7	201	R	0	1	0	0	0	0	0	0	0	0	0	0	0	0	0	0	0	0	0	0
Node7	202	R	0	1	0	0	0	0	0	0	0	0	0	0	0	0	0	0	0	0	0	0
Node7	203	P	0	0	0	0	0	0	0	0	0	0	0	0	0	0	1	0	0	0	0	0
Node7	204	P	0	0	0	0	0	0	0	0	0	0	0	0	0	0	1	0	0	0	0	0
Node7	205	G	0	0	0	0	0	0	0	1	0	0	0	0	0	0	0	0	0	0	0	0
Node7	206	R	0	1	0	0	0	0	0	0	0	0	0	0	0	0	0	0	0	0	0	0
Node7	207	E	0	0	0	0	0	0	1	0	0	0	0	0	0	0	0	0	0	0	0	0
Node7	208	A	1	0	0	0	0	0	0	0	0	0	0	0	0	0	0	0	0	0	0	0
Node7	209	Y	0	0	0	0	0	0	0	0	0	0	0	0	0	0	0	0	0	0	1	0
Node7	210	P	0	0	0	0	0	0	0	0	0	0	0	0	0	0	1	0	0	0	0	0
Node7	211	G	0	0	0	0	0	0	0	1	0	0	0	0	0	0	0	0	0	0	0	0
Node7	212	D	0	0	0	1	0	0	0	0	0	0	0	0	0	0	0	0	0	0	0	0
Node7	213	V	0	0	0	0	0	0	0	0	0	0	0	0	0	0	0	0	0	0	0	1
Node7	214	F	0	0	0	0	0	0	0	0	0	0	0	0	0	1	0	0	0	0	0	0
Node7	215	Y	0	0	0	0	0	0	0	0	0	0	0	0	0	0	0	0	0	0	1	0
Node7	216	L	0	0	0	0	0	0	0	0	0	0	0.99999	0	0	0	0	0	0	0	0	0
Node7	217	H	0	0	0	0	0	0	0	0	1	0	0	0	0	0	0	0	0	0	0	0
Node7	218	S	0	0	0	0	0	0	0	0	0	0	0	0	0	0	0	1	0	0	0	0
Node7	219	R	0	0.99998	0	0	0	0	0	0	0	0	0	2e-05	0	0	0	0	0	0	0	0
Node7	220	L	0	0	0	0	0	0	0	0	0	0	0.99999	0	1e-05	0	0	0	0	0	0	0
Node7	221	L	0	0	0	0	0	0	0	0	0	0	1	0	0	0	0	0	0	0	0	0
Node7	222	E	0	0	0	0	0	0	1	0	0	0	0	0	0	0	0	0	0	0	0	0
Node7	223	R	0	1	0	0	0	0	0	0	0	0	0	0	0	0	0	0	0	0	0	0
Node7	224	A	0.99996	0	0	0	0	0	0	0	0	0	0	0	0	0	0	4e-05	0	0	0	0
Node7	225	A	1	0	0	0	0	0	0	0	0	0	0	0	0	0	0	0	0	0	0	0
Node7	226	K	0	1e-05	0	0	0	0	0	0	0	0	0	0.99999	0	0	0	0	0	0	0	0
Node7	227	L	0	0	0	0	0	0	0	0	0	0	0.99999	0	0	0	0	0	0	0	0	0
Node7	228	S	0.0003	1e-05	0.07134	0.00013	1e-05	3e-05	1e-05	0.00011	2e-05	0	0	1e-05	0	0	1e-05	0.92646	0.00157	0	0	0
Node7	229	E	0.00168	4e-05	0.00016	0.01043	0	0.00133	0.9469	0.03876	1e-05	0	0	0.00024	0	0	2e-05	0.00039	4e-05	0	0	0
Node7	230	G	0	0	0	0	0	0	0	1	0	0	0	0	0	0	0	0	0	0	0	0
Node7	231	S	0	0	0	0	0	0	0	0	0	0	0	0	0	0	0	1	0	0	0	0
Node7	232	M	0	0	0	0	0	0	0	0	0	0	2e-05	0	0.99998	0	0	0	0	0	0	0
Node7	233	T	0	0	0	0	0	0	0	0	0	0	0	0	0	0	0	0	1	0	0	0
Node7	234	A	1	0	0	0	0	0	0	0	0	0	0	0	0	0	0	0	0	0	0	0
Node7	235	L	0	0	0	0	0	0	0	0	0	0	0.99999	0	0	0	0	0	0	0	0	0
Node7	236	P	0	0	0	0	0	0	0	0	0	0	0	0	0	0	1	0	0	0	0	0
Node7	237	I	0	0	0	0	0	0	0	0	0	0.99971	0	0	0	0	0	0	0	0	0	0.00029
Node7	238	V	0	0	0	0	0	0	0	0	0	0.0038	0	0	0	0	0	0	0	0	0	0.9962
Node7	239	E	0	0	0	0	0	0	1	0	0	0	0	0	0	0	0	0	0	0	0	0
Node7	240	T	0	0	0	0	0	0	0	0	0	0	0	0	0	0	0	0	1	0	0	0
Node7	241	Q	0	0	0	0	0	1	0	0	0	0	0	0	0	0	0	0	0	0	0	0
Node7	242	E	0.00547	0	0	0.0001	0	0.0001	0.9943	1e-05	0	0	0	2e-05	0	0	0	1e-05	0	0	0	0
Node7	243	G	0	0	0	0	0	0	0	1	0	0	0	0	0	0	0	0	0	0	0	0
Node7	244	D	0	0	0	1	0	0	0	0	0	0	0	0	0	0	0	0	0	0	0	0
Node7	245	V	0	0	0	0	0	0	0	0	0	4e-05	0	0	0	0	0	0	0	0	0	0.99996
Node7	246	S	0	0	0	0	0	0	0	0	0	0	0	0	0	0	0	1	0	0	0	0
Node7	247	A	1	0	0	0	0	0	0	0	0	0	0	0	0	0	0	0	0	0	0	0
Node7	248	Y	0	0	0	0	0	0	0	0	0	0	0	0	0	0	0	0	0	0	1	0
Node7	249	I	0	0	0	0	0	0	0	0	0	1	0	0	0	0	0	0	0	0	0	0
Node7	250	P	0	0	0	0	0	0	0	0	0	0	0	0	0	0	1	0	0	0	0	0
Node7	251	T	0	0	0	0	0	0	0	0	0	0	0	0	0	0	0	0	1	0	0	0
Node7	252	N	0	0	1	0	0	0	0	0	0	0	0	0	0	0	0	0	0	0	0	0
Node7	253	V	0	0	0	0	0	0	0	0	0	0	0	0	0	0	0	0	0	0	0	1
Node7	254	I	0	0	0	0	0	0	0	0	0	1	0	0	0	0	0	0	0	0	0	0
Node7	255	S	1e-05	0	0	0	0	0	0	0	0	0	0	0	0	0	0	0.99997	2e-05	0	0	0
Node7	256	I	0	0	0	0	0	0	0	0	0	1	0	0	0	0	0	0	0	0	0	0
Node7	257	T	0	0	0	0	0	0	0	0	0	0	0	0	0	0	0	0	1	0	0	0
Node7	258	D	0	0	0	1	0	0	0	0	0	0	0	0	0	0	0	0	0	0	0	0
Node7	259	G	0	0	0	0	0	0	0	1	0	0	0	0	0	0	0	0	0	0	0	0
Node7	260	Q	0	0	0	0	0	1	0	0	0	0	0	0	0	0	0	0	0	0	0	0
Node7	261	I	0	0	0	0	0	0	0	0	0	0.99992	1e-05	0	0	0	0	0	0	0	0	8e-05
Node7	262	F	0	0	0	0	0	0	0	0	0	0	0	0	0	1	0	0	0	0	0	0
Node7	263	L	0	0	0	0	0	0	0	0	0	0	1	0	0	0	0	0	0	0	0	0
Node7	264	S	0.00123	0	0	0	0	0	0	0	0	0	0	0	0	0	0	0.99876	1e-05	0	0	0
Node7	265	A	0.9995	0	0	0	0	0	0	0	0	0	0	0	0	0	0	0.00049	0	0	0	0
Node7	266	D	2e-05	0	0.00163	0.99639	0	0	0.00037	0.00134	0	0	0	0	0	0	0	0.00024	1e-05	0	0	0
Node7	267	L	0	0	0	0	0	0	0	0	0	0.01603	0.98384	0	0.00012	0	0	0	0	0	0	1e-05
Node7	268	F	0	0	0	0	0	0	0	0	0	0	0	0	0	1	0	0	0	0	0	0
Node7	269	N	0	0	0.99997	1e-05	0	0	0	0	1e-05	0	0	0	0	0	0	1e-05	0	0	0	0
Node7	270	S	0.07468	0	1e-05	0	1e-05	1e-05	0	1e-05	0	0	0	0	0	0	0	0.92492	0.00036	0	0	0
Node7	271	G	1e-05	0	0.00213	3e-05	0	0	0	0.99778	0	0	0	0	0	0	0	5e-05	0	0	0	0
Node7	272	L	0	0	0	0	0	0	0	0	0	0.40446	0.55455	0	0.0006	0.00266	0	0	0	0	0	0.03772
Node7	273	R	0	1	0	0	0	0	0	0	0	0	0	0	0	0	0	0	0	0	0	0
Node7	274	P	0	0	0	0	0	0	0	0	0	0	0	0	0	0	1	0	0	0	0	0
Node7	275	A	0.99998	0	0	0	0	0	0	0	0	0	0	0	0	0	0	2e-05	0	0	0	0
Node7	276	I	0	0	0	0	0	0	0	0	0	0.99993	0	0	0	0	0	0	0	0	0	7e-05
Node7	277	N	0	0	0.99996	3e-05	0	0	0	0	0	0	0	0	0	0	0	0	0	0	0	0
Node7	278	V	0	0	0	0	0	0	0	0	0	0.00013	0	0	0	0	0	0	0	0	0	0.99987
Node7	279	G	0	0	0	0	0	0	0	1	0	0	0	0	0	0	0	0	0	0	0	0
Node7	280	I	0	0	0	0	0	0	0	0	0	0.99951	3e-05	0	1e-05	0	0	0	0	0	0	0.00045
Node7	281	S	0	0	0	0	0	0	0	0	0	0	0	0	0	0	0	1	0	0	0	0
Node7	282	V	0	0	0	0	0	0	0	0	0	0	0	0	0	0	0	0	0	0	0	1
Node7	283	S	0	0	0	0	0	0	0	0	0	0	0	0	0	0	0	1	0	0	0	0
Node7	284	R	0	1	0	0	0	0	0	0	0	0	0	0	0	0	0	0	0	0	0	0
Node7	285	V	0	0	0	0	0	0	0	0	0	0	0	0	0	0	0	0	0	0	0	1
Node7	286	Q	0	0	0	0	0	1	0	0	0	0	0	0	0	0	0	0	0	0	0	0
Node7	287	P	0.00015	1e-05	0	0	0	1e-05	0	0	0	0.00112	0.00014	1e-05	1e-05	0	0.99789	4e-05	0.00013	0	0	0.00048
Node7	288	K	0	8e-05	0	0	0	1e-05	1e-05	0	0	0	0	0.9999	0	0	0	0	0	0	0	0
Node7	289	A	0.99996	0	0	0	0	0	0	0	0	0	0	0	0	0	0	3e-05	0	0	0	1e-05
Node7	290	M	0	0	0	0	0	0	0	0	0	0	0	0	1	0	0	0	0	0	0	0
Node7	291	K	0	1e-05	0	0	0	0	0	0	0	0	0	0.99999	0	0	0	0	0	0	0	0
Node7	292	Q	0	0.00027	0	0	0	0.99957	6e-05	0	3e-05	0	0	6e-05	0	0	0	0	0	0	0	0
Node7	293	V	0	0	0	0	0	0	0	0	0	6e-05	0	0	0	0	0	0	0	0	0	0.99993
Node7	294	A	0.99999	0	0	0	0	0	0	0	0	0	0	0	0	0	0	1e-05	0	0	0	0
Node7	295	G	0	0	0	0	0	0	0	1	0	0	0	0	0	0	0	0	0	0	0	0
Node7	296	K	0	0.00012	0	0	0	1e-05	0	0	0	0	0	0.99986	0	0	0	0	0	0	0	0
Node7	297	L	0	0	0	0	0	0	0	0	0	0	0.99999	0	1e-05	0	0	0	0	0	0	0
Node7	298	K	0	1e-05	0	0	0	0	0	0	0	0	0	0.99999	0	0	0	0	0	0	0	0
Node7	299	L	0	0	0	0	0	0	0	0	0	0	1	0	0	0	0	0	0	0	0	0
Node7	300	E	0	0	0	2e-05	0	1e-05	0.99997	0	0	0	0	0	0	0	0	0	0	0	0	0
Node7	301	L	0	0	0	0	0	0	0	0	0	0	1	0	0	0	0	0	0	0	0	0
Node7	302	A	1	0	0	0	0	0	0	0	0	0	0	0	0	0	0	0	0	0	0	0
Node7	303	Q	0	0	0	0	0	0.99999	1e-05	0	0	0	0	0	0	0	0	0	0	0	0	0
Node7	304	F	0	0	0	0	0	0	0	0	0	0	0	0	0	1	0	0	0	0	0	0
Node7	305	A	0.99995	0	0	0	0	0	0	0	0	0	0	0	0	0	0	3e-05	0	0	0	1e-05
Node7	306	E	0	0	0	1e-05	0	0	0.99999	0	0	0	0	0	0	0	0	0	0	0	0	0
Node7	307	L	0	0	0	0	0	0	0	0	0	0	1	0	0	0	0	0	0	0	0	0
Node7	308	E	0	0	0	0	0	0	0.99999	0	0	0	0	0	0	0	0	0	0	0	0	0
Node7	309	A	1	0	0	0	0	0	0	0	0	0	0	0	0	0	0	0	0	0	0	0
Node7	310	F	0	0	0	0	0	0	0	0	0	0	0	0	0	1	0	0	0	0	0	0
Node7	311	S	1e-05	0	0	0	0	0	0	0	0	0	0	0	0	0	0	0.99997	2e-05	0	0	0
Node7	312	Q	0	0	0	0	0	1	0	0	0	0	0	0	0	0	0	0	0	0	0	0
Node7	313	F	0	0	0	0	0	0	0	0	0	0	0	0	0	1	0	0	0	0	0	0
Node7	314	A	1	0	0	0	0	0	0	0	0	0	0	0	0	0	0	0	0	0	0	0
Node7	315	L	0	0	0	0	0	0	0	0	0	0	1	0	0	0	0	0	0	0	0	0
Node7	316	D	0	0	0	1	0	0	0	0	0	0	0	0	0	0	0	0	0	0	0	0
Node7	317	Q	7e-05	0.00117	8e-05	1e-05	0	0.91878	0.00243	0	0.00018	0	0	0.07714	1e-05	0	1e-05	6e-05	5e-05	0	0	0
Node7	318	A	0.99954	0	0	0	0	0	0	4e-05	0	0	0	0	0	0	0	0.0003	4e-05	0	0	6e-05
Node7	319	T	0	0	0	0	0	0	0	0	0	0	0	0	0	0	0	0	1	0	0	0
Node7	320	Q	0	0	0	0	0	0.99999	0	0	0	0	0	0	0	0	0	0	0	0	0	0
Node7	321	N	0	0	0.99998	1e-05	0	0	0	0	0	0	0	0	0	0	0	0	0	0	0	0
Node7	322	Q	0	0	0	0	0	1	0	0	0	0	0	0	0	0	0	0	0	0	0	0
Node7	323	L	0	0	0	0	0	0	0	0	0	0	1	0	0	0	0	0	0	0	0	0
Node7	324	A	0.9995	0	0	0	1e-05	0	0	1e-05	0	0	0	0	0	0	0	0.00039	4e-05	0	0	3e-05
Node7	325	R	0	1	0	0	0	0	0	0	0	0	0	0	0	0	0	0	0	0	0	0
Node7	326	G	0	0	0	0	0	0	0	1	0	0	0	0	0	0	0	0	0	0	0	0
Node7	327	Q	0.00381	0.00045	2e-05	0	0	0.99026	0.00179	0	8e-05	0	0	0.00333	2e-05	0	0	0.00014	9e-05	0	0	0
Node7	328	R	0	0.99998	0	0	0	0	0	0	0	0	0	2e-05	0	0	0	0	0	0	0	0
Node7	329	L	0	0	0	0	0	0	0	0	0	1e-05	0.99998	0	1e-05	0	0	0	0	0	0	0
Node7	330	R	0	1	0	0	0	0	0	0	0	0	0	0	0	0	0	0	0	0	0	0
Node7	331	E	0	0	0	0	0	0	1	0	0	0	0	0	0	0	0	0	0	0	0	0
Node7	332	L	0	0	0	0	0	0	0	0	0	0.1866	0.81283	0	0.00035	1e-05	0	0	0	0	0	0.0002
Node7	333	L	0	0	0	0	0	0	0	0	0	1e-05	0.99998	0	1e-05	0	0	0	0	0	0	0
Node7	334	K	0	0	0	0	0	0	0	0	0	0	0	1	0	0	0	0	0	0	0	0
Node7	335	Q	0	0	0	0	0	1	0	0	0	0	0	0	0	0	0	0	0	0	0	0
Node7	336	P	0.16156	2e-05	5e-05	3e-05	0	0.00141	7e-05	2e-05	2e-05	0	0	6e-05	0	0	0.46095	0.31596	0.05976	0	0	8e-05
Node7	337	Q	0	0	0	0	0	0.99999	0	0	0	0	0	0	0	0	0	0	0	0	0	0
Node7	338	S	0.02138	0	3e-05	0	0	1e-05	0	0	0	0	0	0	0	0	0	0.97778	0.00078	0	0	0
Node7	339	P	0	0	0	0	0	0	0	0	0	0	0	0	0	0	1	0	0	0	0	0
Node7	340	L	0	0	0	0	0	0	0	0	0	5e-05	0.99991	0	4e-05	0	0	0	0	0	0	0
Node7	341	S	4e-05	0	0.00155	1e-05	0	0	0	1e-05	0	0	0	0	0	0	1e-05	0.99818	0.0002	0	0	0
Node7	342	V	1e-05	0	0	0	0	0	0	0	0	0.00085	0.00583	0	4e-05	0	0	0	1e-05	0	0	0.99325
Node7	343	A	0.96104	1e-05	1e-05	1e-05	4e-05	2e-05	3e-05	0.00431	0	0	0	0	1e-05	0	4e-05	0.03378	0.00064	0	0	7e-05
Node7	344	T	0.0027	1e-05	0.00014	0	4e-05	1e-05	0	0	0	0.00105	2e-05	1e-05	7e-05	0	1e-05	0.45784	0.53544	0	0	0.00264
Node7	345	I	0	0	0	0	0	0	0	0	0	0.99787	0.00178	0	8e-05	0	0	0	0	0	0	0.00027
Node7	346	Y	0	0	0	0	0	0	0	0	3e-05	0	0	0	0	0.0527	0	0	0	2e-05	0.94725	0
Node7	347	A	0.85999	2e-05	3e-05	1e-05	9e-05	0.0001	0.00011	0.00017	0	3e-05	1e-05	3e-05	0.00013	0	0.0001	0.01803	0.11889	0	0	0.00224
Node7	348	G	0	0	0	0	0	0	0	1	0	0	0	0	0	0	0	0	0	0	0	0
Node7	349	T	0	0	0	0	0	0	0	0	0	4e-05	0	0	0	0	0	4e-05	0.99986	0	0	6e-05
Node7	350	N	0	0	0.99988	7e-05	0	0	0	0	1e-05	0	0	1e-05	0	0	0	3e-05	0	0	0	0
Node16	1	Q	0	0	0	0	0	0.99999	0	0	0	0	0	0	0	0	0	0	0	0	0	0
Node16	2	V	0	0	0	0	0	0	0	0	0	0.00072	0	0	0	0	0	0	0	0	0	0.99927
Node16	3	G	0	0	0	0	0	0	0	1	0	0	0	0	0	0	0	0	0	0	0	0
Node16	4	D	0	0	0	1	0	0	0	0	0	0	0	0	0	0	0	0	0	0	0	0
Node16	5	G	0	0	0	0	0	0	0	1	0	0	0	0	0	0	0	0	0	0	0	0
Node16	6	I	0	0	0	0	0	0	0	0	0	1	0	0	0	0	0	0	0	0	0	0
Node16	7	A	1	0	0	0	0	0	0	0	0	0	0	0	0	0	0	0	0	0	0	0
Node16	8	R	0	0.99998	0	0	0	0	0	0	0	0	0	2e-05	0	0	0	0	0	0	0	0
Node16	9	V	4e-05	0	0	0	0	0	0	0	0	0.0008	0	0	0	0	0	0	1e-05	0	0	0.99915
Node16	10	Y	0	0	0	0	0	0	0	0	1e-05	0	0	0	0	7e-05	0	0	0	0	0.99993	0
Node16	11	M	0	0	0	0	0	0	0	0	0	0	0	0	1	0	0	0	0	0	0	0
Node16	12	A	0.99996	0	0	0	0	0	0	0	0	0	0	0	0	0	0	4e-05	0	0	0	0
Node16	13	G	0	0	0	0	0	0	0	1	0	0	0	0	0	0	0	0	0	0	0	0
Node16	14	E	0	0	0	0	0	0	1	0	0	0	0	0	0	0	0	0	0	0	0	0
Node16	15	L	0	0	0	0	0	0	0	0	0	0	0.99997	0	2e-05	0	0	0	0	0	0	0
Node16	16	T	0	0	0	0	0	0	0	0	0	0	0	0	0	0	0	1e-05	0.99998	0	0	0
Node16	17	I	0	0	0	0	0	0	0	0	0	0.87785	0.00027	0	8e-05	0	0	0	1e-05	0	0	0.12178
Node16	18	G	0	0	0	0	0	0	0	1	0	0	0	0	0	0	0	0	0	0	0	0
Node16	19	I	0	0	0	0	0	0	0	0	0	0.99999	0	0	0	0	0	0	0	0	0	1e-05
Node16	20	A	1	0	0	0	0	0	0	0	0	0	0	0	0	0	0	0	0	0	0	0
Node16	21	L	0	0	0	0	0	0	0	0	0	0	1	0	0	0	0	0	0	0	0	0
Node16	22	N	0	0	1	0	0	0	0	0	0	0	0	0	0	0	0	0	0	0	0	0
Node16	23	L	0	0	0	0	0	0	0	0	0	0	1	0	0	0	0	0	0	0	0	0
Node16	24	E	0	0	0	2e-05	0	1e-05	0.99998	0	0	0	0	0	0	0	0	0	0	0	0	0
Node16	25	N	0	0	0.99994	2e-05	0	0	0	0	0	0	0	0	0	0	0	4e-05	0	0	0	0
Node16	26	D	0	0	5e-05	0.99993	0	0	2e-05	0	0	0	0	0	0	0	0	0	0	0	0	0
Node16	27	N	0	0	0.99996	2e-05	0	0	0	0	0	0	0	0	0	0	0	1e-05	0	0	0	0
Node16	28	V	0	0	0	0	0	0	0	0	0	7e-05	0	0	0	0	0	0	0	0	0	0.99992
Node16	29	G	0	0	0	0	0	0	0	1	0	0	0	0	0	0	0	0	0	0	0	0
Node16	30	A	0.89345	0	0	0	0.00017	0	0	0	0	5e-05	1e-05	0	2e-05	0	0	4e-05	0.0003	0	0	0.10595
Node16	31	V	0	0	0	0	0	0	0	0	0	6e-05	0	0	0	0	0	0	0	0	0	0.99994
Node16	32	L	0	0	0	0	0	0	0	0	0	0	1	0	0	0	0	0	0	0	0	0
Node16	33	M	0	0	0	0	0	0	0	0	0	0	2e-05	0	0.99998	0	0	0	0	0	0	0
Node16	34	G	0	0	0	0	0	0	0	1	0	0	0	0	0	0	0	0	0	0	0	0
Node16	35	D	0.00019	1e-05	0.02099	0.81911	0	0.01991	0.136	4e-05	0.00024	0	0	0.00014	0	0	0.0001	0.00207	0.00118	0	0	0
Node16	36	G	0	0	0	0	0	0	0	1	0	0	0	0	0	0	0	0	0	0	0	0
Node16	37	R	0	0.99984	0	0	0	2e-05	0	0	0	0	0	0.00014	0	0	0	0	0	0	0	0
Node16	38	E	2e-05	1e-05	0.00818	0.0314	0	0.02082	0.93859	0.00017	8e-05	0	0	0.0006	0	0	0	0.00012	1e-05	0	0	0
Node16	39	I	0	0	0	0	0	0	0	0	0	0.9996	6e-05	0	1e-05	0	0	0	0	0	0	0.00033
Node16	40	L	0	0	0	0	0	0	0	0	0	0	1	0	0	0	0	0	0	0	0	0
Node16	41	E	0	0	0	2e-05	0	1e-05	0.99998	0	0	0	0	0	0	0	0	0	0	0	0	0
Node16	42	G	0	0	0	0	0	0	0	0.99999	0	0	0	0	0	0	0	0	0	0	0	0
Node16	43	S	3e-05	0	1e-05	0	0	0	0	0	0	0	0	0	0	0	0	0.99988	7e-05	0	0	0
Node16	44	T	0.00047	0	4e-05	0	0	1e-05	0	0	0	0	0	0	1e-05	0	1e-05	0.03493	0.96449	0	0	2e-05
Node16	45	V	0	0	0	0	0	0	0	0	0	7e-05	0	0	0	0	0	0	0	0	0	0.99992
Node16	46	K	0	0.0239	1e-05	0	0	0.00017	1e-05	0	0	0	0	0.97589	0	0	0	0	1e-05	0	0	0
Node16	47	A	0.94915	0	1e-05	0	7e-05	0	0	0.00051	0	0	0	0	0	0	1e-05	0.04948	0.00075	0	0	2e-05
Node16	48	T	0	0	0	0	0	0	0	0	0	0	0	0	0	0	0	0	1	0	0	0
Node16	49	G	0	0	0	0	0	0	0	1	0	0	0	0	0	0	0	0	0	0	0	0
Node16	50	K	1e-05	0.05819	4e-05	0	0	0.00071	6e-05	0	1e-05	0	0	0.94097	0	0	0	1e-05	1e-05	0	0	0
Node16	51	I	0	0	0	0	0	0	0	0	0	0.99974	1e-05	0	0	0	0	0	0	0	0	0.00024
Node16	52	A	0.99999	0	0	0	0	0	0	0	0	0	0	0	0	0	0	1e-05	0	0	0	0
Node16	53	Q	0	2e-05	0	0	0	0.9999	2e-05	0	2e-05	0	0	3e-05	0	0	0	0	0	0	0	0
Node16	54	I	0	0	0	0	0	0	0	0	0	0.99998	0	0	0	0	0	0	0	0	0	2e-05
Node16	55	P	5e-05	0	0	2e-05	0	2e-05	0.00053	0	0	0	0	0	0	0	0.99934	2e-05	0	0	0	0
Node16	56	V	0	0	0	0	0	0	0	0	0	0	0	0	0	0	0	0	0	0	0	1
Node16	57	G	7e-05	0	0	0	0.00048	0	0	0.99943	0	0	0	0	0	0	0	2e-05	0	0	0	0
Node16	58	D	0	0	4e-05	0.99639	0	0	0.00356	0	0	0	0	0	0	0	0	0	0	0	0	0
Node16	59	E	0.36517	5e-05	0.00022	0.00584	1e-05	0.0045	0.49194	0.00083	3e-05	0	0	0.00049	1e-05	0	0.00039	0.12695	0.00349	0	0	8e-05
Node16	60	L	1e-05	0	0	0	1e-05	0	0	0	0	0.1401	0.48206	0	0.00662	0.36643	0	0	0	0	2e-05	0.00475
Node16	61	L	1e-05	0.00015	0	0	0	0.00028	0	0	2e-05	0.00026	0.9966	0.00042	0.00217	1e-05	0	0	1e-05	0	0	6e-05
Node16	62	G	0	0	0	0	0	0	0	1	0	0	0	0	0	0	0	0	0	0	0	0
Node16	63	R	0	1	0	0	0	0	0	0	0	0	0	0	0	0	0	0	0	0	0	0
Node16	64	V	0	0	0	0	0	0	0	0	0	3e-05	0	0	0	0	0	0	0	0	0	0.99997
Node16	65	V	0	0	0	0	0	0	0	0	0	0.00072	0.00173	0	1e-05	0	0	0	0	0	0	0.99753
Node16	66	N	0	0	0.85289	0.14706	0	0	0	0	1e-05	0	0	0	0	0	0	3e-05	0	0	0	0
Node16	67	P	4e-05	0	0	0	0	0	0	0	0	0	0	0	0	0	0.99994	1e-05	0	0	0	0
Node16	68	L	0	0	0	0	0	0	0	0	0	0	0.99999	0	0	0	0	0	0	0	0	0
Node16	69	A	0.99999	0	0	0	0	0	0	1e-05	0	0	0	0	0	0	0	0	0	0	0	0
Node16	70	I	0.00048	0.00476	1e-05	0	3e-05	0.0002	1e-05	0	2e-05	0.57823	0.23121	0.00193	0.0203	0.00026	1e-05	3e-05	0.00136	0	2e-05	0.16113
Node16	71	R	0	0.99985	0	0	0	1e-05	0	0	0	0	0	0.00013	0	0	0	0	0	0	0	0
Node16	72	L	0	0	0	0	0	0	0	0	0	0	1	0	0	0	0	0	0	0	0	0
Node16	73	I	0	0	0	0	0	0	0	0	0	0.99953	0	0	0	0	0	0	0	0	0	0.00047
Node16	74	E	0	0	0	0	0	0	1	0	0	0	0	0	0	0	0	0	0	0	0	0
Node16	75	S	0.00152	1e-05	0.00013	1e-05	0.00012	2e-05	0	8e-05	3e-05	0	3e-05	0	2e-05	0.00137	3e-05	0.99497	0.00153	0	0.00012	1e-05
Node16	76	M	0	0	0	0	0	0	0	0	0	0	0	0	1	0	0	0	0	0	0	0
Node16	77	A	0.99998	0	0	0	0	0	0	0	0	0	0	0	0	0	0	1e-05	0	0	0	0
Node16	78	P	0	0	0	0	0	0	0	0	0	0	0	0	0	0	1	0	0	0	0	0
Node16	79	C	0	0	0	0	1	0	0	0	0	0	0	0	0	0	0	0	0	0	0	0
Node16	80	E	0	0	0	2e-05	0	2e-05	0.99995	0	0	0	0	0	0	0	0	0	0	0	0	0
Node16	81	P	0	0	0	0	0	0	0	0	0	0	0	0	0	0	1	0	0	0	0	0
Node16	82	L	0	0	0	0	0	0	0	0	0	0	0.99986	0	0.00013	0	0	0	0	0	0	0
Node16	83	Q	0	0	0	0	0	1	0	0	0	0	0	0	0	0	0	0	0	0	0	0
Node16	84	T	0	0	0	0	0	0	0	0	0	0	0	0	0	0	0	0	1	0	0	0
Node16	85	G	0	0	0	0	0	0	0	1	0	0	0	0	0	0	0	0	0	0	0	0
Node16	86	I	0	0	0	0	0	0	0	0	0	0.99994	0	0	0	0	0	0	0	0	0	5e-05
Node16	87	T	0	0	0	0	0	0	0	0	0	0	0	0	0	0	0	0	1	0	0	0
Node16	88	A	0.99995	0	0	0	0	0	0	0	0	0	0	0	0	0	0	5e-05	0	0	0	0
Node16	89	I	0	0	0	0	0	0	0	0	0	0.99998	0	0	0	0	0	0	0	0	0	2e-05
Node16	90	D	0	0	0	1	0	0	0	0	0	0	0	0	0	0	0	0	0	0	0	0
Node16	91	S	0.22656	0	0	0	0.00015	0	0	3e-05	0	0	0	0	0	0	0	0.77274	0.00052	0	0	0
Node16	92	M	0	0	0	0	0	0	0	0	0	0	1e-05	0	0.99999	0	0	0	0	0	0	0
Node16	93	I	0	0	0	0	0	0	0	0	0	1	0	0	0	0	0	0	0	0	0	0
Node16	94	P	0	0	0	0	0	0	0	0	0	0	0	0	0	0	1	0	0	0	0	0
Node16	95	I	0	0	0	0	0	0	0	0	0	0.99995	0	0	0	0	0	0	0	0	0	5e-05
Node16	96	G	0	0	0	0	0	0	0	1	0	0	0	0	0	0	0	0	0	0	0	0
Node16	97	R	0	1	0	0	0	0	0	0	0	0	0	0	0	0	0	0	0	0	0	0
Node16	98	G	0	0	0	0	0	0	0	1	0	0	0	0	0	0	0	0	0	0	0	0
Node16	99	Q	0	0	0	0	0	1	0	0	0	0	0	0	0	0	0	0	0	0	0	0
Node16	100	R	0	1	0	0	0	0	0	0	0	0	0	0	0	0	0	0	0	0	0	0
Node16	101	E	0	0	0	0	0	0	1	0	0	0	0	0	0	0	0	0	0	0	0	0
Node16	102	L	0	0	0	0	0	0	0	0	0	0	1	0	0	0	0	0	0	0	0	0
Node16	103	I	0	0	0	0	0	0	0	0	0	1	0	0	0	0	0	0	0	0	0	0
Node16	104	I	0	0	0	0	0	0	0	0	0	1	0	0	0	0	0	0	0	0	0	0
Node16	105	G	0	0	0	0	0	0	0	1	0	0	0	0	0	0	0	0	0	0	0	0
Node16	106	D	0	0	0	1	0	0	0	0	0	0	0	0	0	0	0	0	0	0	0	0
Node16	107	R	0	1	0	0	0	0	0	0	0	0	0	0	0	0	0	0	0	0	0	0
Node16	108	Q	0	0	0	0	0	1	0	0	0	0	0	0	0	0	0	0	0	0	0	0
Node16	109	T	0	0	0	0	0	0	0	0	0	0	0	0	0	0	0	0	1	0	0	0
Node16	110	G	0	0	0	0	0	0	0	1	0	0	0	0	0	0	0	0	0	0	0	0
Node16	111	K	0	0	0	0	0	0	0	0	0	0	0	1	0	0	0	0	0	0	0	0
Node16	112	T	0	0	0	0	0	0	0	0	0	0	0	0	0	0	0	0	1	0	0	0
Node16	113	S	2e-05	0	0	0	0	0	0	0	0	0	0	0	0	0	0	0.99997	1e-05	0	0	0
Node16	114	I	0	0	0	0	0	0	0	0	0	0.97033	7e-05	0	2e-05	0	0	0	0	0	0	0.02957
Node16	115	A	1	0	0	0	0	0	0	0	0	0	0	0	0	0	0	0	0	0	0	0
Node16	116	L	0	0	0	0	0	0	0	0	0	0.00015	0.99979	0	4e-05	0	0	0	0	0	0	3e-05
Node16	117	D	0	0	0	1	0	0	0	0	0	0	0	0	0	0	0	0	0	0	0	0
Node16	118	T	0	0	0	0	0	0	0	0	0	0	0	0	0	0	0	0	1	0	0	0
Node16	119	I	0	0	0	0	0	0	0	0	0	1	0	0	0	0	0	0	0	0	0	0
Node16	120	D	0	0	0.00677	0.99317	0	0	3e-05	0	0	0	0	0	0	0	0	3e-05	0	0	0	0
Node16	121	V	0	0	0	0	0	0	0	0	0	0	0	0	0	0	0	0	0	0	0	1
Node16	122	V	0	0	0	0	0	0	0	0	0	0.0003	0	0	0	0	0	0	0	0	0	0.9997
Node16	123	C	0	0	0	0	1	0	0	0	0	0	0	0	0	0	0	0	0	0	0	0
Node16	124	V	0	0	0	0	0	0	0	0	0	7e-05	0	0	0	0	0	0	0	0	0	0.99993
Node16	125	Y	0	0	0	0	0	0	0	0	0	0	0	0	0	0	0	0	0	0	1	0
Node16	126	V	0	0	0	0	0	0	0	0	0	7e-05	0	0	0	0	0	0	0	0	0	0.99992
Node16	127	A	0.99999	0	0	0	0	0	0	1e-05	0	0	0	0	0	0	0	0	0	0	0	0
Node16	128	I	0	0	0	0	0	0	0	0	0	0.99995	0	0	0	0	0	0	0	0	0	5e-05
Node16	129	G	0	0	0	0	0	0	0	1	0	0	0	0	0	0	0	0	0	0	0	0
Node16	130	Q	0	0	0	0	0	1	0	0	0	0	0	0	0	0	0	0	0	0	0	0
Node16	131	K	0	0	0	0	0	0	0	0	0	0	0	1	0	0	0	0	0	0	0	0
Node16	132	A	1	0	0	0	0	0	0	0	0	0	0	0	0	0	0	0	0	0	0	0
Node16	133	S	0	0	0	0	0	0	0	0	0	0	0	0	0	0	0	1	0	0	0	0
Node16	134	S	0	0	0	0	0	0	0	0	0	0	0	0	0	0	0	0.99998	2e-05	0	0	0
Node16	135	V	0	0	0	0	0	0	0	0	0	0	0	0	0	0	0	0	0	0	0	1
Node16	136	A	1	0	0	0	0	0	0	0	0	0	0	0	0	0	0	0	0	0	0	0
Node16	137	Q	0	0	0	0	0	0.99999	0	0	0	0	0	0	0	0	0	0	0	0	0	0
Node16	138	A	0.97207	0	0	0	0	0	0	0	0	0	0	0	0	0	0	1e-05	5e-05	0	0	0.02785
Node16	139	V	0	0	0	0	0	0	0	0	0	3e-05	0	0	0	0	0	0	0	0	0	0.99997
Node16	140	T	0.0008	1e-05	0.00227	1e-05	1e-05	3e-05	1e-05	0	1e-05	0	0	2e-05	2e-05	0	1e-05	0.15816	0.83859	0	0	3e-05
Node16	141	T	0.00242	4e-05	0.02404	3e-05	0.00015	0.00016	5e-05	1e-05	4e-05	0.00513	5e-05	0.00023	0.00032	0	1e-05	0.0191	0.80614	0	1e-05	0.14206
Node16	142	L	0	0	0	0	0	0	0	0	0	0	1	0	0	0	0	0	0	0	0	0
Node16	143	E	0.00012	0.00171	0.00016	0.0001	0	0.36301	0.51923	0	0.00011	0	0	0.1152	1e-05	0	0	7e-05	0.00027	0	0	1e-05
Node16	144	E	2e-05	0	0	0.00251	0	0.00064	0.99677	0	0	0	0	5e-05	0	0	0	0	0	0	0	0
Node16	145	D	5e-05	0	0.00022	0.99845	0	0	0.00058	0.00065	0	0	0	0	0	0	0	5e-05	0	0	0	0
Node16	146	Y	0	0	0	0	0	0	0	0	0	0	0	0	0	0	0	0	0	0	1	0
Node16	147	T	0	0	0	0	0	0	0	0	0	0	0	0	0	0	0	1e-05	0.99999	0	0	0
Node16	148	V	1e-05	0	0	0	0	0	0	0	0	0.23807	4e-05	0	3e-05	0	0	0	6e-05	0	0	0.76179
Node16	149	I	0	0	0	0	0	0	0	0	0	0.99997	0	0	0	0	0	0	0	0	0	3e-05
Node16	150	V	0	0	0	0	0	0	0	0	0	6e-05	0	0	0	0	0	0	0	0	0	0.99994
Node16	151	A	0.87198	0	0	0	0.00016	0	0	4e-05	0	0	0	0	0	0	0	0.12746	0.00034	0	0	1e-05
Node16	152	A	1	0	0	0	0	0	0	0	0	0	0	0	0	0	0	0	0	0	0	0
Node16	153	N	0	0	0.98313	0	0	0	0	0	0	0	0	0	0	0	0	0.01685	2e-05	0	0	0
Node16	154	A	1	0	0	0	0	0	0	0	0	0	0	0	0	0	0	0	0	0	0	0
Node16	155	D	0	0	2e-05	0.99998	0	0	0	0	0	0	0	0	0	0	0	0	0	0	0	0
Node16	156	D	0	0	0.00051	0.98	0	0.0026	0.01682	0	1e-05	0	0	0	0	0	0	5e-05	0	0	0	0
Node16	157	P	0.00029	0	0	0	0	1e-05	0	0	0	0	0	0	0	0	0.99197	0.00769	3e-05	0	0	0
Node16	158	A	1	0	0	0	0	0	0	0	0	0	0	0	0	0	0	0	0	0	0	0
Node16	159	T	0	0	0	0	0	0	0	0	0	0	0	0	0	0	0	0	1	0	0	0
Node16	160	L	0	0	0	0	0	0	0	0	0	4e-05	0.99933	0	0.0006	2e-05	0	0	0	0	0	0
Node16	161	Q	0	0	0	0	0	1	0	0	0	0	0	0	0	0	0	0	0	0	0	0
Node16	162	Y	0	0	0	0	0	0	0	0	0	0	0	0	0	1e-05	0	0	0	0	0.99998	0
Node16	163	I	0	0	0	0	0	0	0	0	0	0.99964	3e-05	0	1e-05	0	0	0	0	0	0	0.00032
Node16	164	A	1	0	0	0	0	0	0	0	0	0	0	0	0	0	0	0	0	0	0	0
Node16	165	P	0	0	0	0	0	0	0	0	0	0	0	0	0	0	1	0	0	0	0	0
Node16	166	Y	0	0	0	0	0	0	0	0	0	0	0	0	0	0	0	0	0	0	1	0
Node16	167	T	1e-05	0	0	0	0	0	0	0	0	0	0	0	0	0	0	0.00095	0.99902	0	0	1e-05
Node16	168	G	1e-05	0	0	0	0	0	0	0.99998	0	0	0	0	0	0	0	0	0	0	0	0
Node16	169	A	1	0	0	0	0	0	0	0	0	0	0	0	0	0	0	0	0	0	0	0
Node16	170	A	1	0	0	0	0	0	0	0	0	0	0	0	0	0	0	0	0	0	0	0
Node16	171	I	0	0	0	0	0	0	0	0	0	0.86487	0.12925	0	0.00093	1e-05	0	0	0	0	0	0.00494
Node16	172	A	1	0	0	0	0	0	0	0	0	0	0	0	0	0	0	0	0	0	0	0
Node16	173	E	0	0	0	0	0	0	1	0	0	0	0	0	0	0	0	0	0	0	0	0
Node16	174	Y	0	0	0	0	0	0	0	0	0.0035	0	0	0	0	1e-05	0	0	0	0	0.99648	0
Node16	175	F	0	0	0	0	0	0	0	0	0	0	0	0	0	0.99995	0	0	0	0	5e-05	0
Node16	176	M	0	0	0	0	0	0	0	0	0	0	0	0	1	0	0	0	0	0	0	0
Node16	177	Y	0	0	0	0	0	0	0	0	1e-05	0	0	0	0	5e-05	0	0	0	0	0.99993	0
Node16	178	A	0.99958	0	0	0	0	2e-05	0	0	0.00027	0	0	0	0	0	0	0.0001	1e-05	0	0	0
Node16	179	T	0	0	0	0	0	0	0	0	0	0	0	0	0	0	0	0	1	0	0	0
Node16	180	L	0	0	0	0	0	0	0	0	0	0	1	0	0	0	0	0	0	0	0	0
Node16	181	V	0	0	0	0	0	0	0	0	0	1e-05	0	0	0	0	0	0	0	0	0	0.99999
Node16	182	V	0	0	0	0	0	0	0	0	0	0.14933	1e-05	0	1e-05	0	0	0	1e-05	0	0	0.85065
Node16	183	Y	0	0	0	0	0	0	0	0	0	0	0	0	0	0	0	0	0	0	1	0
Node16	184	D	0	0	0	1	0	0	0	0	0	0	0	0	0	0	0	0	0	0	0	0
Node16	185	D	0	0	0	1	0	0	0	0	0	0	0	0	0	0	0	0	0	0	0	0
Node16	186	L	0	0	0	0	0	0	0	0	0	0	1	0	0	0	0	0	0	0	0	0
Node16	187	T	0	0	0	0	0	0	0	0	0	0	0	0	0	0	0	0.00675	0.99324	0	0	0
Node16	188	K	0	0	0	0	0	0	0	0	0	0	0	1	0	0	0	0	0	0	0	0
Node16	189	Q	0	0	0	0	0	1	0	0	0	0	0	0	0	0	0	0	0	0	0	0
Node16	190	A	0.99999	0	0	0	0	0	0	0	0	0	0	0	0	0	0	0	0	0	0	0
Node16	191	Q	2e-05	1e-05	2e-05	0	0	0.99846	1e-05	0	4e-05	0	0	1e-05	0.00012	0	0	0.00129	3e-05	0	0	0
Node16	192	A	1	0	0	0	0	0	0	0	0	0	0	0	0	0	0	0	0	0	0	0
Node16	193	Y	0	0	0	0	0	0	0	0	0	0	0	0	0	0	0	0	0	0	1	0
Node16	194	R	0	1	0	0	0	0	0	0	0	0	0	0	0	0	0	0	0	0	0	0
Node16	195	Q	0	0	0	0	0	1	0	0	0	0	0	0	0	0	0	0	0	0	0	0
Node16	196	M	0	0	0	0	0	0	0	0	0	0	0	0	1	0	0	0	0	0	0	0
Node16	197	S	0	0	0	0	0	0	0	0	0	0	0	0	0	0	0	1	0	0	0	0
Node16	198	L	0	0	0	0	0	0	0	0	0	0	1	0	0	0	0	0	0	0	0	0
Node16	199	L	0	0	0	0	0	0	0	0	0	0	1	0	0	0	0	0	0	0	0	0
Node16	200	L	0	0	0	0	0	0	0	0	0	0	1	0	0	0	0	0	0	0	0	0
Node16	201	R	0	1	0	0	0	0	0	0	0	0	0	0	0	0	0	0	0	0	0	0
Node16	202	R	0	1	0	0	0	0	0	0	0	0	0	0	0	0	0	0	0	0	0	0
Node16	203	P	0	0	0	0	0	0	0	0	0	0	0	0	0	0	1	0	0	0	0	0
Node16	204	P	0	0	0	0	0	0	0	0	0	0	0	0	0	0	1	0	0	0	0	0
Node16	205	G	0	0	0	0	0	0	0	1	0	0	0	0	0	0	0	0	0	0	0	0
Node16	206	R	0	1	0	0	0	0	0	0	0	0	0	0	0	0	0	0	0	0	0	0
Node16	207	E	0	0	0	0	0	0	1	0	0	0	0	0	0	0	0	0	0	0	0	0
Node16	208	A	1	0	0	0	0	0	0	0	0	0	0	0	0	0	0	0	0	0	0	0
Node16	209	Y	0	0	0	0	0	0	0	0	0	0	0	0	0	0	0	0	0	0	1	0
Node16	210	P	0	0	0	0	0	0	0	0	0	0	0	0	0	0	1	0	0	0	0	0
Node16	211	G	0	0	0	0	0	0	0	1	0	0	0	0	0	0	0	0	0	0	0	0
Node16	212	D	0	0	0	1	0	0	0	0	0	0	0	0	0	0	0	0	0	0	0	0
Node16	213	V	0	0	0	0	0	0	0	0	0	0	0	0	0	0	0	0	0	0	0	1
Node16	214	F	0	0	0	0	0	0	0	0	0	0	0	0	0	1	0	0	0	0	0	0
Node16	215	Y	0	0	0	0	0	0	0	0	0	0	0	0	0	0	0	0	0	0	1	0
Node16	216	L	0	0	0	0	0	0	0	0	0	0	1	0	0	0	0	0	0	0	0	0
Node16	217	H	0	0	0	0	0	0	0	0	1	0	0	0	0	0	0	0	0	0	0	0
Node16	218	S	0	0	0	0	0	0	0	0	0	0	0	0	0	0	0	1	0	0	0	0
Node16	219	R	0	0.99998	0	0	0	0	0	0	0	0	0	2e-05	0	0	0	0	0	0	0	0
Node16	220	L	0	0	0	0	0	0	0	0	0	0	0.99999	0	0	0	0	0	0	0	0	0
Node16	221	L	0	0	0	0	0	0	0	0	0	0	1	0	0	0	0	0	0	0	0	0
Node16	222	E	0	0	0	0	0	0	1	0	0	0	0	0	0	0	0	0	0	0	0	0
Node16	223	R	0	1	0	0	0	0	0	0	0	0	0	0	0	0	0	0	0	0	0	0
Node16	224	A	0.99997	0	0	0	0	0	0	0	0	0	0	0	0	0	0	3e-05	0	0	0	0
Node16	225	A	1	0	0	0	0	0	0	0	0	0	0	0	0	0	0	0	0	0	0	0
Node16	226	K	0	1e-05	0	0	0	0	0	0	0	0	0	0.99999	0	0	0	0	0	0	0	0
Node16	227	L	0	0	0	0	0	0	0	0	0	0	1	0	0	0	0	0	0	0	0	0
Node16	228	N	2e-05	1e-05	0.95723	0.00022	0	2e-05	0	5e-05	3e-05	0	0	2e-05	0	0	0	0.04207	0.00033	0	0	0
Node16	229	G	2e-05	0	0	0	0	0	0	0.99997	0	0	0	0	0	0	0	1e-05	0	0	0	0
Node16	230	G	0	0	0	0	0	0	0	1	0	0	0	0	0	0	0	0	0	0	0	0
Node16	231	S	0	0	0.00125	0	0	0	0	0	0	0	0	0	0	0	0	0.99873	2e-05	0	0	0
Node16	232	M	0	0	0	0	0	0	0	0	0	0	0	0	1	0	0	0	0	0	0	0
Node16	233	T	0	0	0	0	0	0	0	0	0	0	0	0	0	0	0	0	1	0	0	0
Node16	234	A	1	0	0	0	0	0	0	0	0	0	0	0	0	0	0	0	0	0	0	0
Node16	235	L	0	0	0	0	0	0	0	0	0	0	1	0	0	0	0	0	0	0	0	0
Node16	236	P	0	0	0	0	0	0	0	0	0	0	0	0	0	0	1	0	0	0	0	0
Node16	237	I	0	0	0	0	0	0	0	0	0	0.99708	0	0	0	0	0	0	0	0	0	0.00292
Node16	238	I	0	0	0	0	0	0	0	0	0	1	0	0	0	0	0	0	0	0	0	0
Node16	239	E	0	0	0	0	0	0	1	0	0	0	0	0	0	0	0	0	0	0	0	0
Node16	240	T	0	0	0	0	0	0	0	0	0	0	0	0	0	0	0	0	1	0	0	0
Node16	241	Q	0	0	0	0	0	1	0	0	0	0	0	0	0	0	0	0	0	0	0	0
Node16	242	A	1	0	0	0	0	0	0	0	0	0	0	0	0	0	0	0	0	0	0	0
Node16	243	G	0	0	0	0	0	0	0	0.99997	0	0	0	0	0	0	0	2e-05	0	0	0	0
Node16	244	D	0	0	0	1	0	0	0	0	0	0	0	0	0	0	0	0	0	0	0	0
Node16	245	V	0	0	0	0	0	0	0	0	0	3e-05	0	0	0	0	0	0	0	0	0	0.99997
Node16	246	S	0	0	0	0	0	0	0	0	0	0	0	0	0	0	0	1	0	0	0	0
Node16	247	A	1	0	0	0	0	0	0	0	0	0	0	0	0	0	0	0	0	0	0	0
Node16	248	Y	0	0	0	0	0	0	0	0	0	0	0	0	0	0	0	0	0	0	1	0
Node16	249	I	0	0	0	0	0	0	0	0	0	1	0	0	0	0	0	0	0	0	0	0
Node16	250	P	0	0	0	0	0	0	0	0	0	0	0	0	0	0	1	0	0	0	0	0
Node16	251	T	0	0	0	0	0	0	0	0	0	0	0	0	0	0	0	0	1	0	0	0
Node16	252	N	0	0	1	0	0	0	0	0	0	0	0	0	0	0	0	0	0	0	0	0
Node16	253	V	0	0	0	0	0	0	0	0	0	0	0	0	0	0	0	0	0	0	0	1
Node16	254	I	0	0	0	0	0	0	0	0	0	1	0	0	0	0	0	0	0	0	0	0
Node16	255	S	1e-05	0	0	0	0	0	0	0	0	0	0	0	0	0	0	0.99997	1e-05	0	0	0
Node16	256	I	0	0	0	0	0	0	0	0	0	1	0	0	0	0	0	0	0	0	0	0
Node16	257	T	0	0	0	0	0	0	0	0	0	0	0	0	0	0	0	0	1	0	0	0
Node16	258	D	0	0	0	1	0	0	0	0	0	0	0	0	0	0	0	0	0	0	0	0
Node16	259	G	0	0	0	0	0	0	0	1	0	0	0	0	0	0	0	0	0	0	0	0
Node16	260	Q	0	0	0	0	0	1	0	0	0	0	0	0	0	0	0	0	0	0	0	0
Node16	261	I	0	0	0	0	0	0	0	0	0	0.99996	1e-05	0	0	0	0	0	0	0	0	3e-05
Node16	262	F	0	0	0	0	0	0	0	0	0	0	0	0	0	1	0	0	0	0	0	0
Node16	263	L	0	0	0	0	0	0	0	0	0	0	1	0	0	0	0	0	0	0	0	0
Node16	264	S	0	0	0	0	0	0	0	0	0	0	0	0	0	0	0	1	0	0	0	0
Node16	265	G	0	0	0	0	0	0	0	1	0	0	0	0	0	0	0	0	0	0	0	0
Node16	266	D	0	0	7e-05	0.99988	0	0	5e-05	0	0	0	0	0	0	0	0	0	0	0	0	0
Node16	267	L	0	0	0	0	0	0	0	0	0	0	1	0	0	0	0	0	0	0	0	0
Node16	268	F	0	0	0	0	0	0	0	0	0	0	0	0	0	1	0	0	0	0	0	0
Node16	269	N	0	0	0.99998	1e-05	0	0	0	0	1e-05	0	0	0	0	0	0	1e-05	0	0	0	0
Node16	270	S	0.00566	0	0	0	0	0	0	0	0	0	0	0	0	0	0	0.99415	0.00017	0	0	0
Node16	271	G	0	0	0	0	0	0	0	0.99999	0	0	0	0	0	0	0	0	0	0	0	0
Node16	272	I	0	0	0	0	0	0	0	0	0	0.99213	0.00749	0	6e-05	0	0	0	0	0	0	0.00032
Node16	273	R	0	1	0	0	0	0	0	0	0	0	0	0	0	0	0	0	0	0	0	0
Node16	274	P	0	0	0	0	0	0	0	0	0	0	0	0	0	0	1	0	0	0	0	0
Node16	275	A	0.99999	0	0	0	0	0	0	0	0	0	0	0	0	0	0	1e-05	0	0	0	0
Node16	276	I	0	0	0	0	0	0	0	0	0	0.99995	0	0	0	0	0	0	0	0	0	5e-05
Node16	277	N	0	0	0.99997	2e-05	0	0	0	0	0	0	0	0	0	0	0	0	0	0	0	0
Node16	278	V	0	0	0	0	0	0	0	0	0	9e-05	0	0	0	0	0	0	0	0	0	0.99991
Node16	279	G	0	0	0	0	0	0	0	1	0	0	0	0	0	0	0	0	0	0	0	0
Node16	280	I	0	0	0	0	0	0	0	0	0	0.99969	2e-05	0	1e-05	0	0	0	0	0	0	0.00028
Node16	281	S	0	0	0	0	0	0	0	0	0	0	0	0	0	0	0	1	0	0	0	0
Node16	282	V	0	0	0	0	0	0	0	0	0	0	0	0	0	0	0	0	0	0	0	1
Node16	283	S	0	0	0	0	0	0	0	0	0	0	0	0	0	0	0	1	0	0	0	0
Node16	284	R	0	1	0	0	0	0	0	0	0	0	0	0	0	0	0	0	0	0	0	0
Node16	285	V	0	0	0	0	0	0	0	0	0	0	0	0	0	0	0	0	0	0	0	1
Node16	286	Q	0	0	0	0	0	1	0	0	0	0	0	0	0	0	0	0	0	0	0	0
Node16	287	I	0	0	0	0	0	0	0	0	0	0.99937	2e-05	0	1e-05	0	0	0	2e-05	0	0	0.00057
Node16	288	K	0	5e-05	0	0	0	1e-05	0	0	0	0	0	0.99993	0	0	0	0	0	0	0	0
Node16	289	A	0.99997	0	0	0	0	0	0	0	0	0	0	0	0	0	0	2e-05	0	0	0	1e-05
Node16	290	M	0	0	0	0	0	0	0	0	0	0	0	0	1	0	0	0	0	0	0	0
Node16	291	K	0	1e-05	0	0	0	0	0	0	0	0	0	0.99999	0	0	0	0	0	0	0	0
Node16	292	Q	0	2e-05	0	0	0	0.99981	5e-05	0	1e-05	0	0	0.00011	0	0	0	0	0	0	0	0
Node16	293	V	0	0	0	0	0	0	0	0	0	5e-05	0	0	0	0	0	0	0	0	0	0.99995
Node16	294	A	0.99999	0	0	0	0	0	0	0	0	0	0	0	0	0	0	1e-05	0	0	0	0
Node16	295	G	0	0	0	0	0	0	0	1	0	0	0	0	0	0	0	0	0	0	0	0
Node16	296	K	0	8e-05	0	0	0	1e-05	0	0	0	0	0	0.99991	0	0	0	0	0	0	0	0
Node16	297	L	0	0	0	0	0	0	0	0	0	0	0.99999	0	0	0	0	0	0	0	0	0
Node16	298	K	0	1e-05	0	0	0	0	0	0	0	0	0	0.99999	0	0	0	0	0	0	0	0
Node16	299	L	0	0	0	0	0	0	0	0	0	0	1	0	0	0	0	0	0	0	0	0
Node16	300	E	0	0	0	2e-05	0	1e-05	0.99998	0	0	0	0	0	0	0	0	0	0	0	0	0
Node16	301	L	0	0	0	0	0	0	0	0	0	0	1	0	0	0	0	0	0	0	0	0
Node16	302	A	1	0	0	0	0	0	0	0	0	0	0	0	0	0	0	0	0	0	0	0
Node16	303	Q	0	0	0	0	0	0.99999	0	0	0	0	0	0	0	0	0	0	0	0	0	0
Node16	304	F	0	0	0	0	0	0	0	0	0	0	0	0	0	1	0	0	0	0	0	0
Node16	305	A	0.99541	0	2e-05	0.00201	0	3e-05	0.00041	0.00035	0	0	0	0	0	0	3e-05	0.00157	0.00014	0	0	3e-05
Node16	306	E	0	0	0	1e-05	0	0	0.99999	0	0	0	0	0	0	0	0	0	0	0	0	0
Node16	307	L	0	0	0	0	0	0	0	0	0	0	1	0	0	0	0	0	0	0	0	0
Node16	308	E	0	0	0	0	0	0	0.99999	0	0	0	0	0	0	0	0	0	0	0	0	0
Node16	309	A	1	0	0	0	0	0	0	0	0	0	0	0	0	0	0	0	0	0	0	0
Node16	310	F	0	0	0	0	0	0	0	0	0	0	0	0	0	1	0	0	0	0	0	0
Node16	311	S	0	0	0	0	0	0	0	0	0	0	0	0	0	0	0	0.99998	1e-05	0	0	0
Node16	312	Q	0	0	0	0	0	1	0	0	0	0	0	0	0	0	0	0	0	0	0	0
Node16	313	F	0	0	0	0	0	0	0	0	0	0	0	0	0	1	0	0	0	0	0	0
Node16	314	A	1	0	0	0	0	0	0	0	0	0	0	0	0	0	0	0	0	0	0	0
Node16	315	L	0	0	0	0	0	0	0	0	0	0	1	0	0	0	0	0	0	0	0	0
Node16	316	D	0	0	0	1	0	0	0	0	0	0	0	0	0	0	0	0	0	0	0	0
Node16	317	K	2e-05	0.00076	3e-05	1e-05	0	0.01418	0.00203	0	1e-05	0	0	0.98292	0	0	0	2e-05	2e-05	0	0	0
Node16	318	A	0.9997	0	0	0	0	0	0	3e-05	0	0	0	0	0	0	0	0.00019	2e-05	0	0	4e-05
Node16	319	T	0	0	0	0	0	0	0	0	0	0	0	0	0	0	0	0	1	0	0	0
Node16	320	Q	0	0	0	0	0	0.99999	0	0	0	0	0	0	0	0	0	0	0	0	0	0
Node16	321	N	0	0	0.99998	1e-05	0	0	0	0	0	0	0	1e-05	0	0	0	0	0	0	0	0
Node16	322	Q	0	0	0	0	0	1	0	0	0	0	0	0	0	0	0	0	0	0	0	0
Node16	323	L	0	0	0	0	0	0	0	0	0	0	1	0	0	0	0	0	0	0	0	0
Node16	324	A	0.99968	0	0	0	1e-05	0	0	1e-05	0	0	0	0	0	0	0	0.00025	3e-05	0	0	2e-05
Node16	325	R	0	1	0	0	0	0	0	0	0	0	0	0	0	0	0	0	0	0	0	0
Node16	326	G	0	0	0	0	0	0	0	1	0	0	0	0	0	0	0	0	0	0	0	0
Node16	327	Q	2e-05	0.00074	3e-05	0	0	0.97394	0.00064	0	6e-05	0	0	0.02396	1e-05	0	0	3e-05	0.00057	0	0	0
Node16	328	R	0	0.99998	0	0	0	0	0	0	0	0	0	2e-05	0	0	0	0	0	0	0	0
Node16	329	L	0	0	0	0	0	0	0	0	0	0	0.99999	0	1e-05	0	0	0	0	0	0	0
Node16	330	R	0	1	0	0	0	0	0	0	0	0	0	0	0	0	0	0	0	0	0	0
Node16	331	E	0	0	0	0	0	0	1	0	0	0	0	0	0	0	0	0	0	0	0	0
Node16	332	I	0	0	0	0	0	0	0	0	0	0.98881	0.00625	0	0.00229	1e-05	0	0	0	0	0	0.00265
Node16	333	L	0	0	0	0	0	0	0	0	0	0	0.99999	0	1e-05	0	0	0	0	0	0	0
Node16	334	K	0	0	0	0	0	0	0	0	0	0	0	1	0	0	0	0	0	0	0	0
Node16	335	Q	0	0	0	0	0	1	0	0	0	0	0	0	0	0	0	0	0	0	0	0
Node16	336	A	0.80395	2e-05	0.00715	0.00013	3e-05	0.00021	9e-05	0.00044	4e-05	0	0	0.00035	0	0	0.00217	0.18316	0.00223	0	0	3e-05
Node16	337	Q	0	0	0	0	0	0.99999	0	0	0	0	0	0	0	0	0	0	0	0	0	0
Node16	338	S	2e-05	0	1e-05	0	0	0	0	0	0	0	0	0	0	0	0	0.99983	0.00014	0	0	0
Node16	339	P	0	0	0	0	0	0	0	0	0	0	0	0	0	0	1	0	0	0	0	0
Node16	340	I	0	0	0	0	0	0	0	0	0	0.99949	0.00017	0	1e-05	0	0	0	0	0	0	0.00033
Node16	341	P	0	0	0	0	0	0	0	0	0	0	0	0	0	0	0.99999	1e-05	0	0	0	0
Node16	342	V	0	0	0	0	0	0	0	0	0	0	0	0	0	0	0	0	0	0	0	1
Node16	343	A	0.9997	0	0	0	0	0	0	3e-05	0	0	0	0	0	0	0	0.00019	2e-05	0	0	4e-05
Node16	344	V	1e-05	0	0	0	0	0	0	0	0	0.04679	6e-05	0	1e-05	0	0	0	1e-05	0	0	0.95312
Node16	345	I	0	0	0	0	0	0	0	0	0	0.99997	0	0	0	0	0	0	0	0	0	2e-05
Node16	346	Y	0	0	0	0	0	0	0	0	1e-05	0	0	0	0	7e-05	0	0	0	0	0.99993	0
Node16	347	T	0.00457	7e-05	0.00047	1e-05	0.0001	9e-05	3e-05	1e-05	1e-05	0.00844	0.00035	7e-05	0.00112	4e-05	6e-05	0.07402	0.90417	0	1e-05	0.00635
Node16	348	G	0	0	0	0	0	0	0	1	0	0	0	0	0	0	0	0	0	0	0	0
Node16	349	I	0	0	0	0	0	0	0	0	0	0.98781	0.00021	0	0.00034	0	0	0	0.00438	0	0	0.00725
Node16	350	N	0	0	0.99991	5e-05	0	0	0	0	1e-05	0	0	1e-05	0	0	0	2e-05	0	0	0	0
Node19	1	Q	0	0	0	0	0	1	0	0	0	0	0	0	0	0	0	0	0	0	0	0
Node19	2	V	0	0	0	0	0	0	0	0	0	0.0001	0	0	0	0	0	0	0	0	0	0.9999
Node19	3	G	0	0	0	0	0	0	0	1	0	0	0	0	0	0	0	0	0	0	0	0
Node19	4	D	0	0	0	1	0	0	0	0	0	0	0	0	0	0	0	0	0	0	0	0
Node19	5	G	0	0	0	0	0	0	0	1	0	0	0	0	0	0	0	0	0	0	0	0
Node19	6	I	0	0	0	0	0	0	0	0	0	1	0	0	0	0	0	0	0	0	0	0
Node19	7	A	1	0	0	0	0	0	0	0	0	0	0	0	0	0	0	0	0	0	0	0
Node19	8	R	0	1	0	0	0	0	0	0	0	0	0	0	0	0	0	0	0	0	0	0
Node19	9	V	1e-05	0	0	0	0	0	0	0	0	0.00012	0	0	0	0	0	0	0	0	0	0.99987
Node19	10	Y	0	0	0	0	0	0	0	0	0	0	0	0	0	1e-05	0	0	0	0	0.99999	0
Node19	11	M	0	0	0	0	0	0	0	0	0	0	0	0	1	0	0	0	0	0	0	0
Node19	12	S	0	0	0	0	0	0	0	0	0	0	0	0	0	0	0	1	0	0	0	0
Node19	13	G	0	0	0	0	0	0	0	1	0	0	0	0	0	0	0	0	0	0	0	0
Node19	14	E	0	0	0	0	0	0	1	0	0	0	0	0	0	0	0	0	0	0	0	0
Node19	15	L	0	0	0	0	0	0	0	0	0	0	1	0	0	0	0	0	0	0	0	0
Node19	16	T	0	0	0	0	0	0	0	0	0	0	0	0	0	0	0	0	1	0	0	0
Node19	17	I	0	0	0	0	0	0	0	0	0	0.99996	1e-05	0	0	0	0	0	0	0	0	3e-05
Node19	18	G	0	0	0	0	0	0	0	1	0	0	0	0	0	0	0	0	0	0	0	0
Node19	19	I	0	0	0	0	0	0	0	0	0	1	0	0	0	0	0	0	0	0	0	0
Node19	20	A	1	0	0	0	0	0	0	0	0	0	0	0	0	0	0	0	0	0	0	0
Node19	21	L	0	0	0	0	0	0	0	0	0	0	1	0	0	0	0	0	0	0	0	0
Node19	22	N	0	0	1	0	0	0	0	0	0	0	0	0	0	0	0	0	0	0	0	0
Node19	23	L	0	0	0	0	0	0	0	0	0	0	1	0	0	0	0	0	0	0	0	0
Node19	24	E	0	0	0	0	0	0	1	0	0	0	0	0	0	0	0	0	0	0	0	0
Node19	25	N	0	0	0.99999	0	0	0	0	0	0	0	0	0	0	0	0	0	0	0	0	0
Node19	26	D	0	0	1e-05	0.99999	0	0	0	0	0	0	0	0	0	0	0	0	0	0	0	0
Node19	27	N	0	0	0.99999	0	0	0	0	0	0	0	0	0	0	0	0	0	0	0	0	0
Node19	28	V	0	0	0	0	0	0	0	0	0	1e-05	0	0	0	0	0	0	0	0	0	0.99999
Node19	29	G	0	0	0	0	0	0	0	1	0	0	0	0	0	0	0	0	0	0	0	0
Node19	30	V	1e-05	0	0	0	0	0	0	0	0	0.00012	0	0	0	0	0	0	0	0	0	0.99987
Node19	31	V	0	0	0	0	0	0	0	0	0	1e-05	0	0	0	0	0	0	0	0	0	0.99999
Node19	32	L	0	0	0	0	0	0	0	0	0	0	1	0	0	0	0	0	0	0	0	0
Node19	33	M	0	0	0	0	0	0	0	0	0	0	0	0	1	0	0	0	0	0	0	0
Node19	34	G	0	0	0	0	0	0	0	1	0	0	0	0	0	0	0	0	0	0	0	0
Node19	35	N	1e-05	0	0.56978	0.00034	0	1e-05	1e-05	0	1e-05	0	0	2e-05	0	0	0	0.00269	0.42713	0	0	0
Node19	36	G	0	0	0	0	0	0	0	1	0	0	0	0	0	0	0	0	0	0	0	0
Node19	37	R	0	0.99998	0	0	0	0	0	0	0	0	0	2e-05	0	0	0	0	0	0	0	0
Node19	38	Q	0	0	0	0	0	0.99999	0	0	0	0	0	0	0	0	0	0	0	0	0	0
Node19	39	I	0	0	0	0	0	0	0	0	0	0.99994	1e-05	0	0	0	0	0	0	0	0	5e-05
Node19	40	L	0	0	0	0	0	0	0	0	0	0	1	0	0	0	0	0	0	0	0	0
Node19	41	E	0	0	0	0	0	0	1	0	0	0	0	0	0	0	0	0	0	0	0	0
Node19	42	G	0	0	0	0	0	0	0	1	0	0	0	0	0	0	0	0	0	0	0	0
Node19	43	G	0.00027	0	8e-05	0	0	0	0	0.53127	0	0	0	0	0	0	0	0.46836	2e-05	0	0	0
Node19	44	T	1e-05	0	0	0	0	0	0	0	0	0	0	0	0	0	0	0.00099	0.999	0	0	0
Node19	45	V	0	0	0	0	0	0	0	0	0	1e-05	0	0	0	0	0	0	0	0	0	0.99999
Node19	46	K	1e-05	0.00036	4e-05	0	0	0.00014	3e-05	0	0	0	0	0.9951	0	0	0	2e-05	0.00428	0	0	0
Node19	47	A	0.88707	0	1e-05	0	6e-05	0	0	0.00025	0	0	0	0	0	0	1e-05	0.11191	0.00068	0	0	0
Node19	48	T	0	0	0	0	0	0	0	0	0	0	0	0	0	0	0	0	1	0	0	0
Node19	49	G	0	0	0	0	0	0	0	1	0	0	0	0	0	0	0	0	0	0	0	0
Node19	50	Q	2e-05	0.08265	6e-05	0	0	0.79624	0.00029	0	0.00014	0	0	0.12055	0	0	0	3e-05	1e-05	0	0	0
Node19	51	I	0	0	0	0	0	0	0	0	0	0.99996	0	0	0	0	0	0	0	0	0	4e-05
Node19	52	A	1	0	0	0	0	0	0	0	0	0	0	0	0	0	0	0	0	0	0	0
Node19	53	Q	0	0	0	0	0	0.99999	0	0	0	0	0	0	0	0	0	0	0	0	0	0
Node19	54	I	0	0	0	0	0	0	0	0	0	1	0	0	0	0	0	0	0	0	0	0
Node19	55	P	0	0	0	0	0	0	0	0	0	0	0	0	0	0	1	0	0	0	0	0
Node19	56	V	0.00133	0	0	0	0	0	0	0	0	0	0	0	0	0	0	0	0	0	0	0.99866
Node19	57	G	0	0	0	0	0	0	0	1	0	0	0	0	0	0	0	0	0	0	0	0
Node19	58	D	0	0	3e-05	0.99696	0	0	0.0029	0	0	0	0	0	0	0	0	0.0001	0	0	0	0
Node19	59	E	0.44421	0	0	0.0004	0	0.0006	0.55364	6e-05	0	0	0	5e-05	0	0	3e-05	0.00085	0.00011	0	0	4e-05
Node19	60	F	0	0	0	0	0	0	0	0	0	0	0	0	0	1	0	0	0	0	0	0
Node19	61	L	0	0	0	0	0	0	0	0	0	0	0.99999	0	1e-05	0	0	0	0	0	0	0
Node19	62	G	0	0	0	0	0	0	0	1	0	0	0	0	0	0	0	0	0	0	0	0
Node19	63	R	0	1	0	0	0	0	0	0	0	0	0	0	0	0	0	0	0	0	0	0
Node19	64	V	0	0	0	0	0	0	0	0	0	0.01288	0	0	0	0	0	0	0	0	0	0.98711
Node19	65	V	0	0	0	0	0	0	0	0	0	0	0	0	0	0	0	0	0	0	0	1
Node19	66	N	0	0	0.99378	5e-05	0	0	0	0	0	0	0	0	0	0	0	0.00616	1e-05	0	0	0
Node19	67	P	0	0	0	0	0	0	0	0	0	0	0	0	0	0	1	0	0	0	0	0
Node19	68	L	0	0	0	0	0	0	0	0	0	0	1	0	0	0	0	0	0	0	0	0
Node19	69	G	0.01999	0	0	0	0	0	0	0.97998	0	0	0	0	0	0	0	2e-05	0	0	0	0
Node19	70	V	0.00023	0	0	0	0	0	0	0	0	0.00044	0	0	0	0	0	0	1e-05	0	0	0.99932
Node19	71	R	0	0.99998	0	0	0	0	0	0	0	0	0	2e-05	0	0	0	0	0	0	0	0
Node19	72	L	0	0	0	0	0	0	0	0	0	0	1	0	0	0	0	0	0	0	0	0
Node19	73	L	0	0	0	0	0	0	0	0	0	0.00016	0.99763	0	0	0	0	0	0	0	0	0.0022
Node19	74	E	0	0	0	0	0	0	1	0	0	0	0	0	0	0	0	0	0	0	0	0
Node19	75	A	0.91817	0	0	0	2e-05	1e-05	1e-05	0.00014	0	0	0	0	0	0	2e-05	0.08122	0.00039	0	0	2e-05
Node19	76	M	0	0	0	0	0	0	0	0	0	0	0	0	1	0	0	0	0	0	0	0
Node19	77	A	1	0	0	0	0	0	0	0	0	0	0	0	0	0	0	0	0	0	0	0
Node19	78	P	0	0	0	0	0	0	0	0	0	0	0	0	0	0	1	0	0	0	0	0
Node19	79	C	0	0	0	0	1	0	0	0	0	0	0	0	0	0	0	0	0	0	0	0
Node19	80	E	0	0	0	0	0	0	0.99999	0	0	0	0	0	0	0	0	0	0	0	0	0
Node19	81	P	0	0	0	0	0	0	0	0	0	0	0	0	0	0	1	0	0	0	0	0
Node19	82	L	0	0	0	0	0	0	0	0	0	0	0.99999	0	1e-05	0	0	0	0	0	0	0
Node19	83	Q	0	0	0	0	0	1	0	0	0	0	0	0	0	0	0	0	0	0	0	0
Node19	84	T	0	0	0	0	0	0	0	0	0	0	0	0	0	0	0	0	1	0	0	0
Node19	85	G	0	0	0	0	0	0	0	1	0	0	0	0	0	0	0	0	0	0	0	0
Node19	86	I	0	0	0	0	0	0	0	0	0	0.99999	0	0	0	0	0	0	0	0	0	1e-05
Node19	87	T	0	0	0	0	0	0	0	0	0	0	0	0	0	0	0	0	1	0	0	0
Node19	88	S	0	0	0	0	0	0	0	0	0	0	0	0	0	0	0	1	0	0	0	0
Node19	89	I	0	0	0	0	0	0	0	0	0	1	0	0	0	0	0	0	0	0	0	0
Node19	90	D	0	0	0	1	0	0	0	0	0	0	0	0	0	0	0	0	0	0	0	0
Node19	91	A	0.99998	0	0	0	0	0	0	0	0	0	0	0	0	0	0	2e-05	0	0	0	0
Node19	92	M	0	0	0	0	0	0	0	0	0	0	0	0	1	0	0	0	0	0	0	0
Node19	93	I	0	0	0	0	0	0	0	0	0	1	0	0	0	0	0	0	0	0	0	0
Node19	94	P	0	0	0	0	0	0	0	0	0	0	0	0	0	0	1	0	0	0	0	0
Node19	95	I	0	0	0	0	0	0	0	0	0	0.99999	0	0	0	0	0	0	0	0	0	1e-05
Node19	96	G	0	0	0	0	0	0	0	1	0	0	0	0	0	0	0	0	0	0	0	0
Node19	97	R	0	1	0	0	0	0	0	0	0	0	0	0	0	0	0	0	0	0	0	0
Node19	98	G	0	0	0	0	0	0	0	1	0	0	0	0	0	0	0	0	0	0	0	0
Node19	99	Q	0	0	0	0	0	1	0	0	0	0	0	0	0	0	0	0	0	0	0	0
Node19	100	R	0	1	0	0	0	0	0	0	0	0	0	0	0	0	0	0	0	0	0	0
Node19	101	E	0	0	0	0	0	0	1	0	0	0	0	0	0	0	0	0	0	0	0	0
Node19	102	L	0	0	0	0	0	0	0	0	0	0	1	0	0	0	0	0	0	0	0	0
Node19	103	I	0	0	0	0	0	0	0	0	0	1	0	0	0	0	0	0	0	0	0	0
Node19	104	I	0	0	0	0	0	0	0	0	0	1	0	0	0	0	0	0	0	0	0	0
Node19	105	G	0	0	0	0	0	0	0	1	0	0	0	0	0	0	0	0	0	0	0	0
Node19	106	D	0	0	0	1	0	0	0	0	0	0	0	0	0	0	0	0	0	0	0	0
Node19	107	R	0	1	0	0	0	0	0	0	0	0	0	0	0	0	0	0	0	0	0	0
Node19	108	Q	0	0	0	0	0	1	0	0	0	0	0	0	0	0	0	0	0	0	0	0
Node19	109	T	0	0	0	0	0	0	0	0	0	0	0	0	0	0	0	0	1	0	0	0
Node19	110	G	0	0	0	0	0	0	0	1	0	0	0	0	0	0	0	0	0	0	0	0
Node19	111	K	0	0	0	0	0	0	0	0	0	0	0	1	0	0	0	0	0	0	0	0
Node19	112	T	0	0	0	0	0	0	0	0	0	0	0	0	0	0	0	0	1	0	0	0
Node19	113	S	0	0	0	0	0	0	0	0	0	0	0	0	0	0	0	1	0	0	0	0
Node19	114	I	0	0	0	0	0	0	0	0	0	0.99991	1e-05	0	0	0	0	0	0	0	0	9e-05
Node19	115	A	1	0	0	0	0	0	0	0	0	0	0	0	0	0	0	0	0	0	0	0
Node19	116	V	0	0	0	0	0	0	0	0	0	0	0	0	0	0	0	0	0	0	0	1
Node19	117	D	0	0	0	1	0	0	0	0	0	0	0	0	0	0	0	0	0	0	0	0
Node19	118	T	0	0	0	0	0	0	0	0	0	0	0	0	0	0	0	0	1	0	0	0
Node19	119	I	0	0	0	0	0	0	0	0	0	1	0	0	0	0	0	0	0	0	0	0
Node19	120	D	0	0	0	1	0	0	0	0	0	0	0	0	0	0	0	0	0	0	0	0
Node19	121	V	0	0	0	0	0	0	0	0	0	0	0	0	0	0	0	0	0	0	0	1
Node19	122	V	0	0	0	0	0	0	0	0	0	0.0083	1e-05	0	0	0	0	0	0	0	0	0.99169
Node19	123	C	0	0	0	0	1	0	0	0	0	0	0	0	0	0	0	0	0	0	0	0
Node19	124	V	0	0	0	0	0	0	0	0	0	1e-05	0	0	0	0	0	0	0	0	0	0.99999
Node19	125	Y	0	0	0	0	0	0	0	0	0	0	0	0	0	0	0	0	0	0	1	0
Node19	126	V	0	0	0	0	0	0	0	0	0	1e-05	0	0	0	0	0	0	0	0	0	0.99999
Node19	127	G	0	0	0	0	0	0	0	1	0	0	0	0	0	0	0	0	0	0	0	0
Node19	128	V	0	0	0	0	0	0	0	0	0	0.05493	0	0	0	0	0	0	0	0	0	0.94507
Node19	129	G	0	0	0	0	0	0	0	1	0	0	0	0	0	0	0	0	0	0	0	0
Node19	130	Q	0	0	0	0	0	1	0	0	0	0	0	0	0	0	0	0	0	0	0	0
Node19	131	K	0	0	0	0	0	0	0	0	0	0	0	1	0	0	0	0	0	0	0	0
Node19	132	A	1	0	0	0	0	0	0	0	0	0	0	0	0	0	0	0	0	0	0	0
Node19	133	S	0	0	0	0	0	0	0	0	0	0	0	0	0	0	0	1	0	0	0	0
Node19	134	T	0	0	0	0	0	0	0	0	0	0	0	0	0	0	0	0	1	0	0	0
Node19	135	V	0	0	0	0	0	0	0	0	0	0.227	0	0	0	0	0	0	0	0	0	0.773
Node19	136	A	1	0	0	0	0	0	0	0	0	0	0	0	0	0	0	0	0	0	0	0
Node19	137	Q	0	0	0	0	0	1	0	0	0	0	0	0	0	0	0	0	0	0	0	0
Node19	138	V	0	0	0	0	0	0	0	0	0	0	0	0	0	0	0	0	0	0	0	1
Node19	139	V	0	0	0	0	0	0	0	0	0	0	0	0	0	0	0	0	0	0	0	1
Node19	140	N	0	0	0.99999	0	0	0	0	0	0	0	0	0	0	0	0	0	0	0	0	0
Node19	141	V	0	0	0	0	0	0	0	0	0	0.00012	0	0	0	0	0	0	0	0	0	0.99988
Node19	142	L	0	0	0	0	0	0	0	0	0	0	1	0	0	0	0	0	0	0	0	0
Node19	143	E	0	0	0	0.00025	0	0	0.99975	0	0	0	0	0	0	0	0	0	0	0	0	0
Node19	144	E	0	0	0	0.00032	0	9e-05	0.99958	0	0	0	0	1e-05	0	0	0	0	0	0	0	0
Node19	145	A	0.60267	0	3e-05	9e-05	0	6e-05	0.00011	9e-05	1e-05	0	0	1e-05	0	0	0.09561	0.30046	0.00086	0	0	0
Node19	146	Y	0	0	0	0	0	0	0	0	0	0	0	0	0	0	0	0	0	0	1	0
Node19	147	T	0	0	0	0	0	0	0	0	0	0	0	0	0	0	0	0	1	0	0	0
Node19	148	I	0	0	0	0	0	0	0	0	0	0.99998	0	0	0	0	0	0	0	0	0	2e-05
Node19	149	I	0	0	0	0	0	0	0	0	0	0.99234	1e-05	0	0	0	0	0	0	0	0	0.00765
Node19	150	V	0	0	0	0	0	0	0	0	0	1e-05	0	0	0	0	0	0	0	0	0	0.99999
Node19	151	S	0.00929	0	0	0	3e-05	0	0	1e-05	0	0	0	0	0	0	0	0.99056	0.00012	0	0	0
Node19	152	A	0.99696	0	0	0	0	0	0	0	0	0	0	0	0	0	0	0.00304	0	0	0	0
Node19	153	S	0	0	0	0	0	0	0	0	0	0	0	0	0	0	0	1	0	0	0	0
Node19	154	A	1	0	0	0	0	0	0	0	0	0	0	0	0	0	0	0	0	0	0	0
Node19	155	N	0	0	1	0	0	0	0	0	0	0	0	0	0	0	0	0	0	0	0	0
Node19	156	D	0	0	0	1	0	0	0	0	0	0	0	0	0	0	0	0	0	0	0	0
Node19	157	P	0	0	0	0	0	0	0	0	0	0	0	0	0	0	1	0	0	0	0	0
Node19	158	A	1	0	0	0	0	0	0	0	0	0	0	0	0	0	0	0	0	0	0	0
Node19	159	T	0	0	0	0	0	0	0	0	0	0	0	0	0	0	0	0	1	0	0	0
Node19	160	L	0	0	0	0	0	0	0	0	0	1e-05	0.9999	0	9e-05	0	0	0	0	0	0	0
Node19	161	Q	0	0	0	0	0	1	0	0	0	0	0	0	0	0	0	0	0	0	0	0
Node19	162	Y	0	0	0	0	0	0	0	0	0	0	0	0	0	0	0	0	0	0	1	0
Node19	163	I	0	0	0	0	0	0	0	0	0	0.99995	0	0	0	0	0	0	0	0	0	5e-05
Node19	164	A	1	0	0	0	0	0	0	0	0	0	0	0	0	0	0	0	0	0	0	0
Node19	165	P	0	0	0	0	0	0	0	0	0	0	0	0	0	0	1	0	0	0	0	0
Node19	166	Y	0	0	0	0	0	0	0	0	0	0	0	0	0	0	0	0	0	0	1	0
Node19	167	A	0.95726	0	0	0	1e-05	0	0	0	0	0	0	0	0	0	0	0.04251	0.00021	0	0	0
Node19	168	G	0	0	0	0	0	0	0	1	0	0	0	0	0	0	0	0	0	0	0	0
Node19	169	A	1	0	0	0	0	0	0	0	0	0	0	0	0	0	0	0	0	0	0	0
Node19	170	A	1	0	0	0	0	0	0	0	0	0	0	0	0	0	0	0	0	0	0	0
Node19	171	L	0	0	0	0	0	0	0	0	0	0	0.99999	0	0	0	0	0	0	0	0	0
Node19	172	A	1	0	0	0	0	0	0	0	0	0	0	0	0	0	0	0	0	0	0	0
Node19	173	E	0	0	0	0	0	0	1	0	0	0	0	0	0	0	0	0	0	0	0	0
Node19	174	Y	0	0	0	0	0	0	0	0	0	0	0	0	0	0	0	0	0	0	1	0
Node19	175	F	0	0	0	0	0	0	0	0	0	0	0	0	0	0.99999	0	0	0	0	1e-05	0
Node19	176	M	0	0	0	0	0	0	0	0	0	0	0	0	1	0	0	0	0	0	0	0
Node19	177	Y	0	0	0	0	0	0	0	0	0	0	0	0	0	1e-05	0	0	0	0	0.99999	0
Node19	178	A	1	0	0	0	0	0	0	0	0	0	0	0	0	0	0	0	0	0	0	0
Node19	179	T	0	0	0	0	0	0	0	0	0	0	0	0	0	0	0	0	1	0	0	0
Node19	180	L	0	0	0	0	0	0	0	0	0	0	1	0	0	0	0	0	0	0	0	0
Node19	181	V	0	0	0	0	0	0	0	0	0	0.41107	0	0	0	0	0	0	0	0	0	0.58893
Node19	182	I	0	0	0	0	0	0	0	0	0	0.79615	0	0	0	0	0	0	0	0	0	0.20384
Node19	183	Y	0	0	0	0	0	0	0	0	0	0	0	0	0	0	0	0	0	0	1	0
Node19	184	D	0	0	0	1	0	0	0	0	0	0	0	0	0	0	0	0	0	0	0	0
Node19	185	D	0	0	0	1	0	0	0	0	0	0	0	0	0	0	0	0	0	0	0	0
Node19	186	L	0	0	0	0	0	0	0	0	0	0	1	0	0	0	0	0	0	0	0	0
Node19	187	T	0	0	0	0	0	0	0	0	0	0	0	0	0	0	0	0	1	0	0	0
Node19	188	K	0	0	0	0	0	0	0	0	0	0	0	1	0	0	0	0	0	0	0	0
Node19	189	Q	0	0	0	0	0	1	0	0	0	0	0	0	0	0	0	0	0	0	0	0
Node19	190	A	1	0	0	0	0	0	0	0	0	0	0	0	0	0	0	0	0	0	0	0
Node19	191	M	0	0	0	0	0	0	0	0	0	3e-05	2e-05	0	0.9994	0	0	0	0	0	0	0.00054
Node19	192	A	1	0	0	0	0	0	0	0	0	0	0	0	0	0	0	0	0	0	0	0
Node19	193	Y	0	0	0	0	0	0	0	0	0	0	0	0	0	0	0	0	0	0	1	0
Node19	194	R	0	1	0	0	0	0	0	0	0	0	0	0	0	0	0	0	0	0	0	0
Node19	195	Q	0	0	0	0	0	1	0	0	0	0	0	0	0	0	0	0	0	0	0	0
Node19	196	M	0	0	0	0	0	0	0	0	0	0	0	0	1	0	0	0	0	0	0	0
Node19	197	S	0	0	0	0	0	0	0	0	0	0	0	0	0	0	0	1	0	0	0	0
Node19	198	L	0	0	0	0	0	0	0	0	0	0	1	0	0	0	0	0	0	0	0	0
Node19	199	L	0	0	0	0	0	0	0	0	0	0	1	0	0	0	0	0	0	0	0	0
Node19	200	L	0	0	0	0	0	0	0	0	0	0	1	0	0	0	0	0	0	0	0	0
Node19	201	R	0	1	0	0	0	0	0	0	0	0	0	0	0	0	0	0	0	0	0	0
Node19	202	R	0	1	0	0	0	0	0	0	0	0	0	0	0	0	0	0	0	0	0	0
Node19	203	P	0	0	0	0	0	0	0	0	0	0	0	0	0	0	1	0	0	0	0	0
Node19	204	P	0	0	0	0	0	0	0	0	0	0	0	0	0	0	1	0	0	0	0	0
Node19	205	G	0	0	0	0	0	0	0	1	0	0	0	0	0	0	0	0	0	0	0	0
Node19	206	R	0	1	0	0	0	0	0	0	0	0	0	0	0	0	0	0	0	0	0	0
Node19	207	E	0	0	0	0	0	0	1	0	0	0	0	0	0	0	0	0	0	0	0	0
Node19	208	A	1	0	0	0	0	0	0	0	0	0	0	0	0	0	0	0	0	0	0	0
Node19	209	Y	0	0	0	0	0	0	0	0	0	0	0	0	0	0	0	0	0	0	1	0
Node19	210	P	0	0	0	0	0	0	0	0	0	0	0	0	0	0	1	0	0	0	0	0
Node19	211	G	0	0	0	0	0	0	0	1	0	0	0	0	0	0	0	0	0	0	0	0
Node19	212	D	0	0	0	1	0	0	0	0	0	0	0	0	0	0	0	0	0	0	0	0
Node19	213	V	0	0	0	0	0	0	0	0	0	0	0	0	0	0	0	0	0	0	0	1
Node19	214	F	0	0	0	0	0	0	0	0	0	0	0	0	0	1	0	0	0	0	0	0
Node19	215	Y	0	0	0	0	0	0	0	0	0	0	0	0	0	0	0	0	0	0	1	0
Node19	216	L	0	0	0	0	0	0	0	0	0	0	1	0	0	0	0	0	0	0	0	0
Node19	217	H	0	0	0	0	0	0	0	0	1	0	0	0	0	0	0	0	0	0	0	0
Node19	218	S	0	0	0	0	0	0	0	0	0	0	0	0	0	0	0	1	0	0	0	0
Node19	219	R	0	1	0	0	0	0	0	0	0	0	0	0	0	0	0	0	0	0	0	0
Node19	220	L	0	0	0	0	0	0	0	0	0	0	1	0	0	0	0	0	0	0	0	0
Node19	221	L	0	0	0	0	0	0	0	0	0	0	1	0	0	0	0	0	0	0	0	0
Node19	222	E	0	0	0	0	0	0	1	0	0	0	0	0	0	0	0	0	0	0	0	0
Node19	223	R	0	1	0	0	0	0	0	0	0	0	0	0	0	0	0	0	0	0	0	0
Node19	224	A	1	0	0	0	0	0	0	0	0	0	0	0	0	0	0	0	0	0	0	0
Node19	225	A	1	0	0	0	0	0	0	0	0	0	0	0	0	0	0	0	0	0	0	0
Node19	226	K	0	0	0	0	0	0	0	0	0	0	0	1	0	0	0	0	0	0	0	0
Node19	227	L	0	0	0	0	0	0	0	0	0	0	1	0	0	0	0	0	0	0	0	0
Node19	228	S	2e-05	0	0	0	0	0	0	0	0	0	0	0	0	0	0	0.99994	3e-05	0	0	0
Node19	229	G	0	0	0	0	0	0	0	0.99999	0	0	0	0	0	0	0	0	0	0	0	0
Node19	230	G	0	0	0	0	0	0	0	1	0	0	0	0	0	0	0	0	0	0	0	0
Node19	231	S	0	0	0	0	0	0	0	0	0	0	0	0	0	0	0	1	0	0	0	0
Node19	232	M	0	0	0	0	0	0	0	0	0	0	0	0	1	0	0	0	0	0	0	0
Node19	233	T	0	0	0	0	0	0	0	0	0	0	0	0	0	0	0	0	1	0	0	0
Node19	234	A	1	0	0	0	0	0	0	0	0	0	0	0	0	0	0	0	0	0	0	0
Node19	235	L	0	0	0	0	0	0	0	0	0	0	1	0	0	0	0	0	0	0	0	0
Node19	236	P	0	0	0	0	0	0	0	0	0	0	0	0	0	0	1	0	0	0	0	0
Node19	237	I	0	0	0	0	0	0	0	0	0	1	0	0	0	0	0	0	0	0	0	0
Node19	238	I	0	0	0	0	0	0	0	0	0	1	0	0	0	0	0	0	0	0	0	0
Node19	239	E	0	0	0	0	0	0	1	0	0	0	0	0	0	0	0	0	0	0	0	0
Node19	240	T	0	0	0	0	0	0	0	0	0	0	0	0	0	0	0	0	1	0	0	0
Node19	241	Q	0	0	0	0	0	1	0	0	0	0	0	0	0	0	0	0	0	0	0	0
[truncated: 529,309+ more rows]

## Sheet: Node123_F1_alpha
Node	Site	State	p_A	p_R	p_N	p_D	p_C	p_Q	p_E	p_G	p_H	p_I	p_L	p_K	p_M	p_F	p_P	p_S	p_T	p_W	p_Y	p_V		Sequence:
Node123	1	Y	0	0	0	0	0	0	0	0	0	0	0	0	0	0	0	2e-05	0	0	0.99997	0		YSADGIAKVYMAGEMEKGLVFNLETDNVGVVVLGKGTDIVEGSTVKRLGRLISVPVGEALIGRVVNALGERYVEEKAPHEPLQTGIKAIDALVPIGRGQRELIIGDRQTGKTTVAIDTIDVICIYVAIGQKQSTVANIVRILEEDYTIVVNASASEAASLKFLAPYSGVTMGEYFRDHALIVYDDLSKHADAYREMSLLLRRPPGREAYPGDVFYLHSRLLERAAKLNAGSLTALPIIETKGGDVAAYIPTNVISITDGQIFLETNLFNKGIRPAINVGLSVSRVQIKAMKQVAGTLRLELAQYRELEAFAQFALDEASRKQLERGQRLVEILKQPAQPLPVVIIYAGTR
Node123	2	S	0	0	0	0	0	0	0	0	0	1e-05	0	0	0	1e-05	0	0.99996	0	0	0	1e-05
Node123	3	A	1	0	0	0	0	0	0	0	0	0	0	0	0	0	0	0	0	0	0	0
Node123	4	D	0	0	0	1	0	0	0	0	0	0	0	0	0	0	0	0	0	0	0	0
Node123	5	G	0	0	0	0	0	0	0	1	0	0	0	0	0	0	0	0	0	0	0	0
Node123	6	I	0	0	0	0	0	0	0	0	0	1	0	0	0	0	0	0	0	0	0	0
Node123	7	A	1	0	0	0	0	0	0	0	0	0	0	0	0	0	0	0	0	0	0	0
Node123	8	K	0	0	0	0	0	0	0	0	0	0	0	1	0	0	0	0	0	0	0	0
Node123	9	V	0	0	0	0	0	0	0	0	0	0	0	0	0	0	0	0	0	0	0	1
Node123	10	Y	0	0	0	0	0	0	0	0	0	0	0	0	0	0	0	0	0	0	1	0
Node123	11	M	0	0	0	0	0	0	0	0	0	0	0	0	1	0	0	0	0	0	0	0
Node123	12	A	1	0	0	0	0	0	0	0	0	0	0	0	0	0	0	0	0	0	0	0
Node123	13	G	0	0	0	0	0	0	0	1	0	0	0	0	0	0	0	0	0	0	0	0
Node123	14	E	0	0	0	0	0	0	1	0	0	0	0	0	0	0	0	0	0	0	0	0
Node123	15	M	0	0	0	0	0	0	0	0	0	0	0	0	1	0	0	0	0	0	0	0
Node123	16	E	0	0	0	0	0	0	0.99998	0	0	0	0	0	0	0	0	0	1e-05	0	0	0
Node123	17	K	0	0	0	0	0	0	0	0	0	0	0	0.99999	0	0	0	0	0	0	0	0
Node123	18	G	0	0	0	0	0	0	0	1	0	0	0	0	0	0	0	0	0	0	0	0
Node123	19	L	0	0	0	0	0	0	0	0	0	0	1	0	0	0	0	0	0	0	0	0
Node123	20	V	0	0	0	0	0	0	0	0	0	0	0	0	0	0	0	0	0	0	0	1
Node123	21	F	0	0	0	0	0	0	0	0	0	0	0	0	0	1	0	0	0	0	0	0
Node123	22	N	0	0	1	0	0	0	0	0	0	0	0	0	0	0	0	0	0	0	0	0
Node123	23	L	0	0	0	0	0	0	0	0	0	0	1	0	0	0	0	0	0	0	0	0
Node123	24	E	0	0	0	0	0	0	1	0	0	0	0	0	0	0	0	0	0	0	0	0
Node123	25	T	0	0	0	0	0	0	2e-05	0	0	0	0	0	0	0	0	0	0.99997	0	0	0
Node123	26	D	0	0	0	1	0	0	0	0	0	0	0	0	0	0	0	0	0	0	0	0
Node123	27	N	0	0	1	0	0	0	0	0	0	0	0	0	0	0	0	0	0	0	0	0
Node123	28	V	0	0	0	0	0	0	0	0	0	0	0	0	0	0	0	0	0	0	0	1
Node123	29	G	0	0	0	0	0	0	0	1	0	0	0	0	0	0	0	0	0	0	0	0
Node123	30	V	0	0	0	0	0	0	0	0	0	0	0	0	0	0	0	0	0	0	0	1
Node123	31	V	0	0	0	0	0	0	0	0	0	0	0	0	0	0	0	0	0	0	0	1
Node123	32	V	0	0	0	0	0	0	0	0	0	0	0	0	0	0	0	0	0	0	0	1
Node123	33	L	0	0	0	0	0	0	0	0	0	0	1	0	0	0	0	0	0	0	0	0
Node123	34	G	0	0	0	0	0	0	0	1	0	0	0	0	0	0	0	0	0	0	0	0
Node123	35	K	0	0	0	0	0	0	0	0	0	0	0	0.99998	0	0	0	0	0	0	0	0
Node123	36	G	0	0	0	0	0	0	0	1	0	0	0	0	0	0	0	0	0	0	0	0
Node123	37	T	0	0	0	0	0	0	0	0	0	0	0	0	0	0	0	0	0.99999	0	0	0
Node123	38	D	0	0	1e-05	0.99998	0	0	0	0	0	0	0	0	0	0	0	0	0	0	0	0
Node123	39	I	0	0	0	0	0	0	0	0	0	1	0	0	0	0	0	0	0	0	0	0
Node123	40	V	0	0	0	0	0	0	0	0	0	0	0	0	0	0	0	0	0	0	0	1
Node123	41	E	0	0	0	0	0	0	1	0	0	0	0	0	0	0	0	0	0	0	0	0
Node123	42	G	0	0	0	0	0	0	0	1	0	0	0	0	0	0	0	0	0	0	0	0
Node123	43	S	0	0	0	0	0	0	0	0	0	0	0	0	0	0	0	1	0	0	0	0
Node123	44	T	0	0	0	0	0	0	0	0	0	0	0	0	0	0	0	0	1	0	0	0
Node123	45	V	0	0	0	0	0	0	0	0	0	0	0	0	0	0	0	0	0	0	0	1
Node123	46	K	0	0	0	0	0	0	0	0	0	0	0	1	0	0	0	0	0	0	0	0
Node123	47	R	0	1	0	0	0	0	0	0	0	0	0	0	0	0	0	0	0	0	0	0
Node123	48	L	0	0	0	0	0	0	0	0	0	0	1	0	0	0	0	0	0	0	0	0
Node123	49	G	0	0	0	0	0	0	0	1	0	0	0	0	0	0	0	0	0	0	0	0
Node123	50	R	0	1	0	0	0	0	0	0	0	0	0	0	0	0	0	0	0	0	0	0
Node123	51	L	0	0	0	0	0	0	0	0	0	0	1	0	0	0	0	0	0	0	0	0
Node123	52	I	0	0	0	0	0	0	0	0	0	0.99997	3e-05	0	0	0	0	0	0	0	0	0
Node123	53	S	0	0	0	0	0	0	0	0	0	0	0	0	0	0	0	0.99999	0	0	0	0
Node123	54	V	0	0	0	0	0	0	0	0	0	0	0	0	0	0	0	0	0	0	0	1
Node123	55	P	0	0	0	0	0	0	0	0	0	0	0	0	0	0	1	0	0	0	0	0
Node123	56	V	0	0	0	0	0	0	0	0	0	0	0	0	0	0	0	0	0	0	0	1
Node123	57	G	0	0	0	0	0	0	0	1	0	0	0	0	0	0	0	0	0	0	0	0
Node123	58	E	0	0	0	1e-05	0	0	0.99999	0	0	0	0	0	0	0	0	0	0	0	0	0
Node123	59	A	1	0	0	0	0	0	0	0	0	0	0	0	0	0	0	0	0	0	0	0
Node123	60	L	0	0	0	0	0	0	0	0	0	0	1	0	0	0	0	0	0	0	0	0
Node123	61	I	0	0	0	0	0	0	0	0	0	1	0	0	0	0	0	0	0	0	0	0
Node123	62	G	0	0	0	0	0	0	0	1	0	0	0	0	0	0	0	0	0	0	0	0
Node123	63	R	0	1	0	0	0	0	0	0	0	0	0	0	0	0	0	0	0	0	0	0
Node123	64	V	0	0	0	0	0	0	0	0	0	0	0	0	0	0	0	0	0	0	0	1
Node123	65	V	0	0	0	0	0	0	0	0	0	0	0	0	0	0	0	0	0	0	0	1
Node123	66	N	0	0	1	0	0	0	0	0	0	0	0	0	0	0	0	0	0	0	0	0
Node123	67	A	1	0	0	0	0	0	0	0	0	0	0	0	0	0	0	0	0	0	0	0
Node123	68	L	0	0	0	0	0	0	0	0	0	0	1	0	0	0	0	0	0	0	0	0
Node123	69	G	0	0	0	0	0	0	0	1	0	0	0	0	0	0	0	0	0	0	0	0
Node123	70	E	0	0	0	0	0	0	1	0	0	0	0	0	0	0	0	0	0	0	0	0
Node123	71	R	0	1	0	0	0	0	0	0	0	0	0	0	0	0	0	0	0	0	0	0
Node123	72	Y	0	0	0	0	0	0	0	0	0	0	0	0	0	1e-05	0	0	0	0	0.99999	0
Node123	73	V	0	0	0	0	0	0	0	0	0	0	0	0	0	0	0	0	0	0	0	1
Node123	74	E	0	0	0	0	0	0	1	0	0	0	0	0	0	0	0	0	0	0	0	0
Node123	75	E	0	0	0	0	0	0	1	0	0	0	0	0	0	0	0	0	0	0	0	0
Node123	76	K	0	0	0	0	0	0	0	0	0	0	0	1	0	0	0	0	0	0	0	0
Node123	77	A	1	0	0	0	0	0	0	0	0	0	0	0	0	0	0	0	0	0	0	0
Node123	78	P	0	0	0	0	0	0	0	0	0	0	0	0	0	0	1	0	0	0	0	0
Node123	79	H	0	0	0	0	0	0	0	0	1	0	0	0	0	0	0	0	0	0	0	0
Node123	80	E	0	0	0	0	0	0	1	0	0	0	0	0	0	0	0	0	0	0	0	0
Node123	81	P	0	0	0	0	0	0	0	0	0	0	0	0	0	0	1	0	0	0	0	0
Node123	82	L	0	0	0	0	0	0	0	0	0	0	1	0	0	0	0	0	0	0	0	0
Node123	83	Q	0	0	0	0	0	1	0	0	0	0	0	0	0	0	0	0	0	0	0	0
Node123	84	T	0	0	0	0	0	0	0	0	0	0	0	0	0	0	0	0	1	0	0	0
Node123	85	G	0	0	0	0	0	0	0	1	0	0	0	0	0	0	0	0	0	0	0	0
Node123	86	I	0	0	0	0	0	0	0	0	0	1	0	0	0	0	0	0	0	0	0	0
Node123	87	K	0	0	0	0	0	0	0	0	0	0	0	1	0	0	0	0	0	0	0	0
Node123	88	A	1	0	0	0	0	0	0	0	0	0	0	0	0	0	0	0	0	0	0	0
Node123	89	I	0	0	0	0	0	0	0	0	0	1	0	0	0	0	0	0	0	0	0	0
Node123	90	D	0	0	0	1	0	0	0	0	0	0	0	0	0	0	0	0	0	0	0	0
Node123	91	A	1	0	0	0	0	0	0	0	0	0	0	0	0	0	0	0	0	0	0	0
Node123	92	L	0	0	0	0	0	0	0	0	0	0	1	0	0	0	0	0	0	0	0	0
Node123	93	V	0	0	0	0	0	0	0	0	0	0	0	0	0	0	0	0	0	0	0	1
Node123	94	P	0	0	0	0	0	0	0	0	0	0	0	0	0	0	1	0	0	0	0	0
Node123	95	I	0	0	0	0	0	0	0	0	0	1	0	0	0	0	0	0	0	0	0	0
Node123	96	G	0	0	0	0	0	0	0	1	0	0	0	0	0	0	0	0	0	0	0	0
Node123	97	R	0	1	0	0	0	0	0	0	0	0	0	0	0	0	0	0	0	0	0	0
Node123	98	G	0	0	0	0	0	0	0	1	0	0	0	0	0	0	0	0	0	0	0	0
Node123	99	Q	0	0	0	0	0	1	0	0	0	0	0	0	0	0	0	0	0	0	0	0
Node123	100	R	0	1	0	0	0	0	0	0	0	0	0	0	0	0	0	0	0	0	0	0
Node123	101	E	0	0	0	0	0	0	1	0	0	0	0	0	0	0	0	0	0	0	0	0
Node123	102	L	0	0	0	0	0	0	0	0	0	0	1	0	0	0	0	0	0	0	0	0
Node123	103	I	0	0	0	0	0	0	0	0	0	1	0	0	0	0	0	0	0	0	0	0
Node123	104	I	0	0	0	0	0	0	0	0	0	1	0	0	0	0	0	0	0	0	0	0
Node123	105	G	0	0	0	0	0	0	0	1	0	0	0	0	0	0	0	0	0	0	0	0
Node123	106	D	0	0	0	1	0	0	0	0	0	0	0	0	0	0	0	0	0	0	0	0
Node123	107	R	0	1	0	0	0	0	0	0	0	0	0	0	0	0	0	0	0	0	0	0
Node123	108	Q	0	0	0	0	0	1	0	0	0	0	0	0	0	0	0	0	0	0	0	0
Node123	109	T	0	0	0	0	0	0	0	0	0	0	0	0	0	0	0	0	1	0	0	0
Node123	110	G	0	0	0	0	0	0	0	1	0	0	0	0	0	0	0	0	0	0	0	0
Node123	111	K	0	0	0	0	0	0	0	0	0	0	0	1	0	0	0	0	0	0	0	0
Node123	112	T	0	0	0	0	0	0	0	0	0	0	0	0	0	0	0	0	1	0	0	0
Node123	113	T	0	0	0	0	0	0	0	0	0	0	0	0	0	0	0	0	1	0	0	0
Node123	114	V	0	0	0	0	0	0	0	0	0	0	0	0	0	0	0	0	0	0	0	1
Node123	115	A	1	0	0	0	0	0	0	0	0	0	0	0	0	0	0	0	0	0	0	0
Node123	116	I	0	0	0	0	0	0	0	0	0	1	0	0	0	0	0	0	0	0	0	0
Node123	117	D	0	0	0	1	0	0	0	0	0	0	0	0	0	0	0	0	0	0	0	0
Node123	118	T	0	0	0	0	0	0	0	0	0	0	0	0	0	0	0	0	1	0	0	0
Node123	119	I	0	0	0	0	0	0	0	0	0	1	0	0	0	0	0	0	0	0	0	0
Node123	120	D	0	0	0	1	0	0	0	0	0	0	0	0	0	0	0	0	0	0	0	0
Node123	121	V	0	0	0	0	0	0	0	0	0	0	0	0	0	0	0	0	0	0	0	1
Node123	122	I	0	0	0	0	0	0	0	0	0	1	0	0	0	0	0	0	0	0	0	0
Node123	123	C	0	0	0	0	1	0	0	0	0	0	0	0	0	0	0	0	0	0	0	0
Node123	124	I	0	0	0	0	0	0	0	0	0	1	0	0	0	0	0	0	0	0	0	0
Node123	125	Y	0	0	0	0	0	0	0	0	0	0	0	0	0	0	0	0	0	0	1	0
Node123	126	V	0	0	0	0	0	0	0	0	0	0	0	0	0	0	0	0	0	0	0	1
Node123	127	A	1	0	0	0	0	0	0	0	0	0	0	0	0	0	0	0	0	0	0	0
Node123	128	I	0	0	0	0	0	0	0	0	0	1	0	0	0	0	0	0	0	0	0	0
Node123	129	G	0	0	0	0	0	0	0	1	0	0	0	0	0	0	0	0	0	0	0	0
Node123	130	Q	0	0	0	0	0	1	0	0	0	0	0	0	0	0	0	0	0	0	0	0
Node123	131	K	0	0	0	0	0	0	0	0	0	0	0	1	0	0	0	0	0	0	0	0
Node123	132	Q	0	0	0	0	0	1	0	0	0	0	0	0	0	0	0	0	0	0	0	0
Node123	133	S	0	0	0	0	0	0	0	0	0	0	0	0	0	0	0	1	0	0	0	0
Node123	134	T	0	0	0	0	0	0	0	0	0	0	0	0	0	0	0	0	1	0	0	0
Node123	135	V	0	0	0	0	0	0	0	0	0	0	0	0	0	0	0	0	0	0	0	1
Node123	136	A	1	0	0	0	0	0	0	0	0	0	0	0	0	0	0	0	0	0	0	0
Node123	137	N	0	0	0.99997	0	0	2e-05	0	0	0	0	0	0	0	0	0	0	0	0	0	0
Node123	138	I	0	0	0	0	0	0	0	0	0	1	0	0	0	0	0	0	0	0	0	0
Node123	139	V	0	0	0	0	0	0	0	0	0	0	0	0	0	0	0	0	0	0	0	1
Node123	140	R	0	1	0	0	0	0	0	0	0	0	0	0	0	0	0	0	0	0	0	0
Node123	141	I	0	0	0	0	0	0	0	0	0	0.99999	1e-05	0	0	0	0	0	0	0	0	0
Node123	142	L	0	0	0	0	0	0	0	0	0	0	1	0	0	0	0	0	0	0	0	0
Node123	143	E	0	0	0	0	0	0	1	0	0	0	0	0	0	0	0	0	0	0	0	0
Node123	144	E	0	0	0	0	0	0	1	0	0	0	0	0	0	0	0	0	0	0	0	0
Node123	145	D	0	0	0	1	0	0	0	0	0	0	0	0	0	0	0	0	0	0	0	0
Node123	146	Y	0	0	0	0	0	0	0	0	0	0	0	0	0	0	0	0	0	0	1	0
Node123	147	T	0	0	0	0	0	0	0	0	0	0	0	0	0	0	0	0	1	0	0	0
Node123	148	I	0	0	0	0	0	0	0	0	0	1	0	0	0	0	0	0	0	0	0	0
Node123	149	V	0	0	0	0	0	0	0	0	0	0	0	0	0	0	0	0	0	0	0	1
Node123	150	V	0	0	0	0	0	0	0	0	0	0	0	0	0	0	0	0	0	0	0	1
Node123	151	N	0	0	1	0	0	0	0	0	0	0	0	0	0	0	0	0	0	0	0	0
Node123	152	A	1	0	0	0	0	0	0	0	0	0	0	0	0	0	0	0	0	0	0	0
Node123	153	S	0	0	0	0	0	0	0	0	0	0	0	0	0	0	0	1	0	0	0	0
Node123	154	A	1	0	0	0	0	0	0	0	0	0	0	0	0	0	0	0	0	0	0	0
Node123	155	S	0	0	0	0	0	0	0	0	0	0	0	0	0	0	0	1	0	0	0	0
Node123	156	E	0	0	0	2e-05	0	0	0.99998	0	0	0	0	0	0	0	0	0	0	0	0	0
Node123	157	A	0.99999	0	0	0	0	0	0	0	0	0	0	0	0	0	0	1e-05	0	0	0	0
Node123	158	A	1	0	0	0	0	0	0	0	0	0	0	0	0	0	0	0	0	0	0	0
Node123	159	S	1e-05	0	0	0	0	0	0	0	0	0	0	0	0	0	0	0.99999	0	0	0	0
Node123	160	L	0	0	0	0	0	0	0	0	0	0	1	0	0	0	0	0	0	0	0	0
Node123	161	K	0	0	0	0	0	1e-05	0	0	0	0	0	0.99999	0	0	0	0	0	0	0	0
Node123	162	F	0	0	0	0	0	0	0	0	0	0	0	0	0	1	0	0	0	0	0	0
Node123	163	L	0	0	0	0	0	0	0	0	0	0	1	0	0	0	0	0	0	0	0	0
Node123	164	A	1	0	0	0	0	0	0	0	0	0	0	0	0	0	0	0	0	0	0	0
Node123	165	P	0	0	0	0	0	0	0	0	0	0	0	0	0	0	1	0	0	0	0	0
Node123	166	Y	0	0	0	0	0	0	0	0	0	0	0	0	0	0	0	0	0	0	1	0
Node123	167	S	1e-05	0	0	0	0	0	0	0	0	0	0	0	0	0	0	0.99999	0	0	0	0
Node123	168	G	0	0	0	0	0	0	0	1	0	0	0	0	0	0	0	0	0	0	0	0
Node123	169	V	0	0	0	0	0	0	0	0	0	0	0	0	0	0	0	0	0	0	0	1
Node123	170	T	0	0	0	0	0	0	0	0	0	0	0	0	0	0	0	0	1	0	0	0
Node123	171	M	0	0	0	0	0	0	0	0	0	0	0	0	1	0	0	0	0	0	0	0
Node123	172	G	0	0	0	0	0	0	0	1	0	0	0	0	0	0	0	0	0	0	0	0
Node123	173	E	0	0	0	0	0	0	1	0	0	0	0	0	0	0	0	0	0	0	0	0
Node123	174	Y	0	0	0	0	0	0	0	0	0	0	0	0	0	0	0	0	0	0	1	0
Node123	175	F	0	0	0	0	0	0	0	0	0	0	0	0	0	1	0	0	0	0	0	0
Node123	176	R	0	1	0	0	0	0	0	0	0	0	0	0	0	0	0	0	0	0	0	0
Node123	177	D	0	0	0	1	0	0	0	0	0	0	0	0	0	0	0	0	0	0	0	0
Node123	178	H	0	0	0	0	0	0	0	0	1	0	0	0	0	0	0	0	0	0	0	0
Node123	179	A	1	0	0	0	0	0	0	0	0	0	0	0	0	0	0	0	0	0	0	0
Node123	180	L	0	0	0	0	0	0	0	0	0	0	1	0	0	0	0	0	0	0	0	0
Node123	181	I	0	0	0	0	0	0	0	0	0	1	0	0	0	0	0	0	0	0	0	0
Node123	182	V	0	0	0	0	0	0	0	0	0	0	0	0	0	0	0	0	0	0	0	1
Node123	183	Y	0	0	0	0	0	0	0	0	0	0	0	0	0	0	0	0	0	0	1	0
Node123	184	D	0	0	0	1	0	0	0	0	0	0	0	0	0	0	0	0	0	0	0	0
Node123	185	D	0	0	0	1	0	0	0	0	0	0	0	0	0	0	0	0	0	0	0	0
Node123	186	L	0	0	0	0	0	0	0	0	0	0	1	0	0	0	0	0	0	0	0	0
Node123	187	S	0	0	0	0	0	0	0	0	0	0	0	0	0	0	0	1	0	0	0	0
Node123	188	K	0	0	0	0	0	0	0	0	0	0	0	1	0	0	0	0	0	0	0	0
Node123	189	H	0	0	0	0	0	0	0	0	1	0	0	0	0	0	0	0	0	0	0	0
Node123	190	A	1	0	0	0	0	0	0	0	0	0	0	0	0	0	0	0	0	0	0	0
Node123	191	D	0	0	0	0.99999	0	0	0	0	0	0	0	0	0	0	0	0	0	0	0	0
Node123	192	A	1	0	0	0	0	0	0	0	0	0	0	0	0	0	0	0	0	0	0	0
Node123	193	Y	0	0	0	0	0	0	0	0	0	0	0	0	0	0	0	0	0	0	1	0
Node123	194	R	0	1	0	0	0	0	0	0	0	0	0	0	0	0	0	0	0	0	0	0
Node123	195	E	0	0	0	0	0	0	1	0	0	0	0	0	0	0	0	0	0	0	0	0
Node123	196	M	0	0	0	0	0	0	0	0	0	0	0	0	1	0	0	0	0	0	0	0
Node123	197	S	0	0	0	0	0	0	0	0	0	0	0	0	0	0	0	1	0	0	0	0
Node123	198	L	0	0	0	0	0	0	0	0	0	0	1	0	0	0	0	0	0	0	0	0
Node123	199	L	0	0	0	0	0	0	0	0	0	0	1	0	0	0	0	0	0	0	0	0
Node123	200	L	0	0	0	0	0	0	0	0	0	0	1	0	0	0	0	0	0	0	0	0
Node123	201	R	0	1	0	0	0	0	0	0	0	0	0	0	0	0	0	0	0	0	0	0
Node123	202	R	0	1	0	0	0	0	0	0	0	0	0	0	0	0	0	0	0	0	0	0
Node123	203	P	0	0	0	0	0	0	0	0	0	0	0	0	0	0	1	0	0	0	0	0
Node123	204	P	0	0	0	0	0	0	0	0	0	0	0	0	0	0	1	0	0	0	0	0
Node123	205	G	0	0	0	0	0	0	0	1	0	0	0	0	0	0	0	0	0	0	0	0
Node123	206	R	0	1	0	0	0	0	0	0	0	0	0	0	0	0	0	0	0	0	0	0
Node123	207	E	0	0	0	0	0	0	1	0	0	0	0	0	0	0	0	0	0	0	0	0
Node123	208	A	1	0	0	0	0	0	0	0	0	0	0	0	0	0	0	0	0	0	0	0
Node123	209	Y	0	0	0	0	0	0	0	0	0	0	0	0	0	0	0	0	0	0	1	0
Node123	210	P	0	0	0	0	0	0	0	0	0	0	0	0	0	0	1	0	0	0	0	0
Node123	211	G	0	0	0	0	0	0	0	1	0	0	0	0	0	0	0	0	0	0	0	0
Node123	212	D	0	0	0	1	0	0	0	0	0	0	0	0	0	0	0	0	0	0	0	0
Node123	213	V	0	0	0	0	0	0	0	0	0	0	0	0	0	0	0	0	0	0	0	1
Node123	214	F	0	0	0	0	0	0	0	0	0	0	0	0	0	1	0	0	0	0	0	0
Node123	215	Y	0	0	0	0	0	0	0	0	0	0	0	0	0	0	0	0	0	0	1	0
Node123	216	L	0	0	0	0	0	0	0	0	0	0	1	0	0	0	0	0	0	0	0	0
Node123	217	H	0	0	0	0	0	0	0	0	1	0	0	0	0	0	0	0	0	0	0	0
Node123	218	S	0	0	0	0	0	0	0	0	0	0	0	0	0	0	0	1	0	0	0	0
Node123	219	R	0	1	0	0	0	0	0	0	0	0	0	0	0	0	0	0	0	0	0	0
Node123	220	L	0	0	0	0	0	0	0	0	0	0	1	0	0	0	0	0	0	0	0	0
Node123	221	L	0	0	0	0	0	0	0	0	0	0	1	0	0	0	0	0	0	0	0	0
Node123	222	E	0	0	0	0	0	0	1	0	0	0	0	0	0	0	0	0	0	0	0	0
Node123	223	R	0	1	0	0	0	0	0	0	0	0	0	0	0	0	0	0	0	0	0	0
Node123	224	A	1	0	0	0	0	0	0	0	0	0	0	0	0	0	0	0	0	0	0	0
Node123	225	A	1	0	0	0	0	0	0	0	0	0	0	0	0	0	0	0	0	0	0	0
Node123	226	K	0	0	0	0	0	0	0	0	0	0	0	1	0	0	0	0	0	0	0	0
Node123	227	L	0	0	0	0	0	0	0	0	0	0	1	0	0	0	0	0	0	0	0	0
Node123	228	N	0	0	1	0	0	0	0	0	0	0	0	0	0	0	0	0	0	0	0	0
Node123	229	A	1	0	0	0	0	0	0	0	0	0	0	0	0	0	0	0	0	0	0	0
Node123	230	G	0	0	0	0	0	0	0	1	0	0	0	0	0	0	0	0	0	0	0	0
Node123	231	S	0	0	0	0	0	0	0	0	0	0	0	0	0	0	0	1	0	0	0	0
Node123	232	L	0	0	0	0	0	0	0	0	0	0	1	0	0	0	0	0	0	0	0	0
Node123	233	T	0	0	0	0	0	0	0	0	0	0	0	0	0	0	0	0	1	0	0	0
Node123	234	A	1	0	0	0	0	0	0	0	0	0	0	0	0	0	0	0	0	0	0	0
Node123	235	L	0	0	0	0	0	0	0	0	0	0	1	0	0	0	0	0	0	0	0	0
Node123	236	P	0	0	0	0	0	0	0	0	0	0	0	0	0	0	1	0	0	0	0	0
Node123	237	I	0	0	0	0	0	0	0	0	0	1	0	0	0	0	0	0	0	0	0	0
Node123	238	I	0	0	0	0	0	0	0	0	0	1	0	0	0	0	0	0	0	0	0	0
Node123	239	E	0	0	0	0	0	0	1	0	0	0	0	0	0	0	0	0	0	0	0	0
Node123	240	T	0	0	0	0	0	0	0	0	0	0	0	0	0	0	0	0	1	0	0	0
Node123	241	K	0	0	0	0	0	0	0	0	0	0	0	1	0	0	0	0	0	0	0	0
Node123	242	G	3e-05	0	0	0	0	0	0	0.99997	0	0	0	0	0	0	0	0	0	0	0	0
Node123	243	G	0	0	0	0	0	0	0	1	0	0	0	0	0	0	0	0	0	0	0	0
Node123	244	D	0	0	0	1	0	0	0	0	0	0	0	0	0	0	0	0	0	0	0	0
Node123	245	V	0	0	0	0	0	0	0	0	0	0	0	0	0	0	0	0	0	0	0	1
Node123	246	A	1	0	0	0	0	0	0	0	0	0	0	0	0	0	0	0	0	0	0	0
Node123	247	A	1	0	0	0	0	0	0	0	0	0	0	0	0	0	0	0	0	0	0	0
Node123	248	Y	0	0	0	0	0	0	0	0	0	0	0	0	0	0	0	0	0	0	1	0
Node123	249	I	0	0	0	0	0	0	0	0	0	1	0	0	0	0	0	0	0	0	0	0
Node123	250	P	0	0	0	0	0	0	0	0	0	0	0	0	0	0	1	0	0	0	0	0
Node123	251	T	0	0	0	0	0	0	0	0	0	0	0	0	0	0	0	0	1	0	0	0
Node123	252	N	0	0	1	0	0	0	0	0	0	0	0	0	0	0	0	0	0	0	0	0
Node123	253	V	0	0	0	0	0	0	0	0	0	0	0	0	0	0	0	0	0	0	0	1
Node123	254	I	0	0	0	0	0	0	0	0	0	1	0	0	0	0	0	0	0	0	0	0
Node123	255	S	0	0	0	0	0	0	0	0	0	0	0	0	0	0	0	1	0	0	0	0
Node123	256	I	0	0	0	0	0	0	0	0	0	1	0	0	0	0	0	0	0	0	0	0
Node123	257	T	0	0	0	0	0	0	0	0	0	0	0	0	0	0	0	0	1	0	0	0
Node123	258	D	0	0	0	1	0	0	0	0	0	0	0	0	0	0	0	0	0	0	0	0
Node123	259	G	0	0	0	0	0	0	0	1	0	0	0	0	0	0	0	0	0	0	0	0
Node123	260	Q	0	0	0	0	0	1	0	0	0	0	0	0	0	0	0	0	0	0	0	0
Node123	261	I	0	0	0	0	0	0	0	0	0	1	0	0	0	0	0	0	0	0	0	0
Node123	262	F	0	0	0	0	0	0	0	0	0	0	0	0	0	1	0	0	0	0	0	0
Node123	263	L	0	0	0	0	0	0	0	0	0	0	1	0	0	0	0	0	0	0	0	0
Node123	264	E	0	0	0	0	0	0	1	0	0	0	0	0	0	0	0	0	0	0	0	0
Node123	265	T	0	0	0	0	0	0	0	0	0	0	0	0	0	0	0	0	1	0	0	0
Node123	266	N	0	0	0.99998	2e-05	0	0	0	0	0	0	0	0	0	0	0	0	0	0	0	0
Node123	267	L	0	0	0	0	0	0	0	0	0	0	1	0	0	0	0	0	0	0	0	0
Node123	268	F	0	0	0	0	0	0	0	0	0	0	0	0	0	1	0	0	0	0	0	0
Node123	269	N	0	0	1	0	0	0	0	0	0	0	0	0	0	0	0	0	0	0	0	0
Node123	270	K	0	0	0	0	0	0	0	0	0	0	0	1	0	0	0	0	0	0	0	0
Node123	271	G	0	0	0	0	0	0	0	1	0	0	0	0	0	0	0	0	0	0	0	0
Node123	272	I	0	0	0	0	0	0	0	0	0	1	0	0	0	0	0	0	0	0	0	0
Node123	273	R	0	1	0	0	0	0	0	0	0	0	0	0	0	0	0	0	0	0	0	0
Node123	274	P	0	0	0	0	0	0	0	0	0	0	0	0	0	0	1	0	0	0	0	0
Node123	275	A	1	0	0	0	0	0	0	0	0	0	0	0	0	0	0	0	0	0	0	0
Node123	276	I	0	0	0	0	0	0	0	0	0	1	0	0	0	0	0	0	0	0	0	0
Node123	277	N	0	0	1	0	0	0	0	0	0	0	0	0	0	0	0	0	0	0	0	0
Node123	278	V	0	0	0	0	0	0	0	0	0	0	0	0	0	0	0	0	0	0	0	1
Node123	279	G	0	0	0	0	0	0	0	1	0	0	0	0	0	0	0	0	0	0	0	0
Node123	280	L	0	0	0	0	0	0	0	0	0	0	1	0	0	0	0	0	0	0	0	0
Node123	281	S	0	0	0	0	0	0	0	0	0	0	0	0	0	0	0	1	0	0	0	0
Node123	282	V	0	0	0	0	0	0	0	0	0	0	0	0	0	0	0	0	0	0	0	1
Node123	283	S	0	0	0	0	0	0	0	0	0	0	0	0	0	0	0	1	0	0	0	0
Node123	284	R	0	1	0	0	0	0	0	0	0	0	0	0	0	0	0	0	0	0	0	0
Node123	285	V	0	0	0	0	0	0	0	0	0	0	0	0	0	0	0	0	0	0	0	1
Node123	286	Q	0	0	0	0	0	1	0	0	0	0	0	0	0	0	0	0	0	0	0	0
Node123	287	I	0	0	0	0	0	0	0	0	0	1	0	0	0	0	0	0	0	0	0	0
Node123	288	K	0	0	0	0	0	0	0	0	0	0	0	1	0	0	0	0	0	0	0	0
Node123	289	A	1	0	0	0	0	0	0	0	0	0	0	0	0	0	0	0	0	0	0	0
Node123	290	M	0	0	0	0	0	0	0	0	0	0	0	0	1	0	0	0	0	0	0	0
Node123	291	K	0	0	0	0	0	0	0	0	0	0	0	1	0	0	0	0	0	0	0	0
Node123	292	Q	0	0	0	0	0	1	0	0	0	0	0	0	0	0	0	0	0	0	0	0
Node123	293	V	0	0	0	0	0	0	0	0	0	0	0	0	0	0	0	0	0	0	0	1
Node123	294	A	1	0	0	0	0	0	0	0	0	0	0	0	0	0	0	0	0	0	0	0
Node123	295	G	0	0	0	0	0	0	0	1	0	0	0	0	0	0	0	0	0	0	0	0
Node123	296	T	0	0	0	0	0	0	0	0	0	0	0	0	0	0	0	0	1	0	0	0
Node123	297	L	0	0	0	0	0	0	0	0	0	0	1	0	0	0	0	0	0	0	0	0
Node123	298	R	0	1	0	0	0	0	0	0	0	0	0	0	0	0	0	0	0	0	0	0
Node123	299	L	0	0	0	0	0	0	0	0	0	0	1	0	0	0	0	0	0	0	0	0
Node123	300	E	0	0	0	2e-05	0	0	0.99998	0	0	0	0	0	0	0	0	0	0	0	0	0
Node123	301	L	0	0	0	0	0	0	0	0	0	0	1	0	0	0	0	0	0	0	0	0
Node123	302	A	1	0	0	0	0	0	0	0	0	0	0	0	0	0	0	0	0	0	0	0
Node123	303	Q	0	0	0	0	0	1	0	0	0	0	0	0	0	0	0	0	0	0	0	0
Node123	304	Y	0	0	0	0	0	0	0	0	0	0	0	0	0	0	0	0	0	0	1	0
Node123	305	R	0	1	0	0	0	0	0	0	0	0	0	0	0	0	0	0	0	0	0	0
Node123	306	E	0	0	0	0	0	0	1	0	0	0	0	0	0	0	0	0	0	0	0	0
Node123	307	L	0	0	0	0	0	0	0	0	0	0	1	0	0	0	0	0	0	0	0	0
Node123	308	E	0	0	0	0	0	0	1	0	0	0	0	0	0	0	0	0	0	0	0	0
Node123	309	A	1	0	0	0	0	0	0	0	0	0	0	0	0	0	0	0	0	0	0	0
Node123	310	F	0	0	0	0	0	0	0	0	0	0	0	0	0	1	0	0	0	0	0	0
Node123	311	A	1	0	0	0	0	0	0	0	0	0	0	0	0	0	0	0	0	0	0	0
Node123	312	Q	0	0	0	0	0	1	0	0	0	0	0	0	0	0	0	0	0	0	0	0
Node123	313	F	0	0	0	0	0	0	0	0	0	0	0	0	0	1	0	0	0	0	0	0
Node123	314	A	1	0	0	0	0	0	0	0	0	0	0	0	0	0	0	0	0	0	0	0
Node123	315	L	0	0	0	0	0	0	0	0	0	0	1	0	0	0	0	0	0	0	0	0
Node123	316	D	0	0	0	1	0	0	0	0	0	0	0	0	0	0	0	0	0	0	0	0
Node123	317	E	0	0	0	0	0	0	1	0	0	0	0	0	0	0	0	0	0	0	0	0
Node123	318	A	1	0	0	0	0	0	0	0	0	0	0	0	0	0	0	0	0	0	0	0
Node123	319	S	0	0	0	0	0	0	0	0	0	0	0	0	0	0	0	1	0	0	0	0
Node123	320	R	0	1	0	0	0	0	0	0	0	0	0	0	0	0	0	0	0	0	0	0
Node123	321	K	0	0	0	0	0	0	0	0	0	0	0	1	0	0	0	0	0	0	0	0
Node123	322	Q	0	0	0	0	0	1	0	0	0	0	0	0	0	0	0	0	0	0	0	0
Node123	323	L	0	0	0	0	0	0	0	0	0	0	1	0	0	0	0	0	0	0	0	0
Node123	324	E	0	0	0	0	0	0	1	0	0	0	0	0	0	0	0	0	0	0	0	0
Node123	325	R	0	1	0	0	0	0	0	0	0	0	0	0	0	0	0	0	0	0	0	0
Node123	326	G	0	0	0	0	0	0	0	1	0	0	0	0	0	0	0	0	0	0	0	0
Node123	327	Q	0	0	0	0	0	1	0	0	0	0	0	0	0	0	0	0	0	0	0	0
Node123	328	R	0	1	0	0	0	0	0	0	0	0	0	0	0	0	0	0	0	0	0	0
Node123	329	L	0	0	0	0	0	0	0	0	0	0	1	0	0	0	0	0	0	0	0	0
Node123	330	V	0	0	0	0	0	0	0	0	0	0	0	0	0	0	0	0	0	0	0	1
Node123	331	E	0	0	0	0	0	0	1	0	0	0	0	0	0	0	0	0	0	0	0	0
Node123	332	I	0	0	0	0	0	0	0	0	0	1	0	0	0	0	0	0	0	0	0	0
Node123	333	L	0	0	0	0	0	0	0	0	0	0	1	0	0	0	0	0	0	0	0	0
Node123	334	K	0	0	0	0	0	0	0	0	0	0	0	1	0	0	0	0	0	0	0	0
Node123	335	Q	0	0	0	0	0	1	0	0	0	0	0	0	0	0	0	0	0	0	0	0
Node123	336	P	0	0	0	0	0	0	0	0	0	0	0	0	0	0	1	0	0	0	0	0
Node123	337	A	0.99998	0	0	0	0	0	0	0	0	0	0	0	0	0	2e-05	0	0	0	0	0
Node123	338	Q	0	0	0	0	0	1	0	0	0	0	0	0	0	0	0	0	0	0	0	0
Node123	339	P	0	0	0	0	0	0	0	0	0	0	0	0	0	0	1	0	0	0	0	0
Node123	340	L	0	0	0	0	0	0	0	0	0	0	1	0	0	0	0	0	0	0	0	0
Node123	341	P	0	0	0	0	0	0	0	0	0	0	0	0	0	0	1	0	0	0	0	0
Node123	342	V	0	0	0	0	0	0	0	0	0	0	0	0	0	0	0	0	0	0	0	1
Node123	343	V	0	0	0	0	0	0	0	0	0	0	0	0	0	0	0	0	0	0	0	1
Node123	344	I	0	0	0	0	0	0	0	0	0	1	0	0	0	0	0	0	0	0	0	0
Node123	345	I	0	0	0	0	0	0	0	0	0	1	0	0	0	0	0	0	0	0	0	0
Node123	346	Y	0	0	0	0	0	0	0	0	0	0	0	0	0	0	0	0	0	0	1	0
Node123	347	A	1	0	0	0	0	0	0	0	0	0	0	0	0	0	0	0	0	0	0	0
Node123	348	G	0	0	0	0	0	0	0	1	0	0	0	0	0	0	0	0	0	0	0	0
Node123	349	T	0	0	0	0	0	0	0	0	0	0	0	0	0	0	0	0	1	0	0	0
Node123	350	R	0	0.99998	1e-05	0	0	0	0	0	0	0	0	1e-05	0	0	0	0	0	0	0	0

## Sheet: Node126_F1_beta
Node	Site	State	p_A	p_R	p_N	p_D	p_C	p_Q	p_E	p_G	p_H	p_I	p_L	p_K	p_M	p_F	p_P	p_S	p_T	p_W	p_Y	p_V		Sequence:
Node126	1	S	0.20787	0.00075	0.00196	0.00122	0.0006	0.00147	0.00151	0.00673	0.00014	6e-05	0.00012	0.00045	0.00018	5e-05	0.0015	0.75523	0.01941	0	6e-05	0.0007		SVRGSVVDVRPINDVLIEVMVHLDSETVRGIALTPTSGLARGSAVTDTGQPLTVPVGEKLLGRVFNVFGERSIHQSPPSEIFETGIKAIDVLSPLERGGKAGLFGGAGVGKTVLIMELIEGISIFCGIGERSREGEELYREMKDDKTILVFGQMNEPPGARFRVPHAALTMAEYFRDDVLLLIDNIFRFVQAGSEVSGLLGQLPSRVGYQPTLATELAELEERICSTRTGAITSVQAVYVPADDFTDPAVAHTFSHLDASIVLSRKMASQGLYPAIDPLQSTSRMVGEKHYNIAQEIRRTLAEYEELKDIIAMLLSREDRKTVNRARRLERFLTQPFTTEQFDGCEQILN
Node126	2	V	0.00052	0	0	0	6e-05	0	0	0	0	0.40843	0.00239	0	0.00074	2e-05	0	0	0.00065	0	0	0.58719
Node126	3	R	0.00094	0.63085	0.00324	0.00025	5e-05	0.04743	0.00187	0.00011	0.28414	2e-05	0.00019	0.02744	0.00016	1e-05	0.0001	0.00162	0.00115	2e-05	0.00035	7e-05
Node126	4	G	0	0	0	0	0	0	0	1	0	0	0	0	0	0	0	0	0	0	0	0
Node126	5	S	0.02974	2e-05	0.00015	9e-05	5e-05	0.0001	5e-05	0.00023	3e-05	0	1e-05	2e-05	1e-05	0	0.08043	0.88621	0.00281	0	0	4e-05
Node126	6	V	2e-05	0	0	0	0	0	0	0	0	0.00347	0.00016	0	2e-05	0	0	0	1e-05	0	0	0.99632
Node126	7	V	0.00018	0	0	0	2e-05	0	0	0	0	0.06622	0.00124	0	0.00034	1e-05	0	0	0.00018	0	0	0.9318
Node126	8	D	1e-05	0	0.0004	0.99803	0	2e-05	0.00145	0	1e-05	0	0	1e-05	0	0	0	4e-05	2e-05	0	0	0
Node126	9	V	0.01998	0	0	0	0.00075	0	0	1e-05	0	0.29851	0.00362	0	0.0014	5e-05	1e-05	9e-05	0.00263	0	0	0.67295
Node126	10	R	0.00139	0.92821	0.00087	0.00034	5e-05	0.01519	0.00255	0.00072	0.00214	9e-05	0.00029	0.0443	0.00023	1e-05	0.00031	0.00178	0.00119	3e-05	0.00012	0.00019
Node126	11	P	0.11217	0.00402	0.01225	0.04712	0.00038	0.03524	0.16195	0.00808	0.00318	7e-05	0.00024	0.00985	0.0003	0.0001	0.52172	0.06168	0.01893	1e-05	6e-05	0.00265
Node126	12	I	0	0	0	0	0	0	0	0	0	0.99559	0.00111	0	0.00035	6e-05	0	0	3e-05	0	0	0.00285
Node126	13	N	0.00067	0.00049	0.86469	0.01402	0.00021	0.0022	0.00038	0.0079	0.0783	2e-05	3e-05	0.00071	9e-05	0.00033	2e-05	0.01309	0.00268	3e-05	0.01412	3e-05
Node126	14	D	0.00206	5e-05	0.13691	0.66144	2e-05	0.00142	0.04811	0.00045	0.00087	0	0	0.00023	0	0	6e-05	0.14592	0.00242	0	2e-05	0
Node126	15	V	0.3215	0.00023	1e-05	0	0.00093	0.00171	0.00313	1e-05	2e-05	0.00739	0.03308	0.00025	0.07787	0.00013	1e-05	0.00054	0.00461	0	1e-05	0.54857
Node126	16	L	0.00134	0.0001	1e-05	0	0.00013	0.00016	3e-05	0	2e-05	0.22859	0.48625	8e-05	0.00943	0.00027	1e-05	3e-05	0.00246	0	1e-05	0.27107
Node126	17	I	0.00724	0.00038	7e-05	0	0.0004	0.00065	0.00011	1e-05	0.0002	0.62289	0.09845	0.00033	0.02415	0.00317	3e-05	0.0002	0.00264	3e-05	0.00022	0.23882
Node126	18	E	1e-05	0	0	0	0	0	0.99999	0	0	0	0	0	0	0	0	0	0	0	0	0
Node126	19	V	0.00036	0	0	0	1e-05	1e-05	1e-05	0	0	0.00374	0.00037	1e-05	0.00027	0	0	0	0.00022	0	0	0.99498
Node126	20	M	0.00728	0.00038	5e-05	0	2e-05	0.02932	9e-05	0	0.00216	0.00214	0.01465	0.00038	0.93741	3e-05	0	0.0001	0.00226	0	1e-05	0.0037
Node126	21	V	0.01346	5e-05	3e-05	0	0.00012	0.00616	0.00023	0	0.00017	0.07503	0.30238	4e-05	0.0305	0.00033	1e-05	0.00024	0.00223	1e-05	5e-05	0.56896
Node126	22	H	0	7e-05	0.0001	1e-05	0	0.00019	0	0	0.99956	0	0	0	0	0	0	1e-05	0	0	4e-05	0
Node126	23	L	0	0	0	0	0	0	0	0	0	0.00052	0.99913	0	0.00019	1e-05	0	0	0	0	0	0.00014
Node126	24	D	0.00013	1e-05	0.00333	0.98715	0	8e-05	0.00683	0.00174	4e-05	0	0	2e-05	0	0	3e-05	0.00056	7e-05	0	0	0
Node126	25	S	0.11207	0.00351	0.03454	0.22051	0.00091	0.01832	0.17096	0.03752	0.00129	0.00043	0.00048	0.00418	0.00058	0.00014	0.0047	0.34563	0.04159	2e-05	0.00026	0.00236
Node126	26	E	0.00386	0.03476	0.04784	0.0538	1e-05	0.22143	0.46714	0.00382	0.06892	0	1e-05	0.06794	7e-05	0	8e-05	0.00808	0.02112	0	9e-05	0.00102
Node126	27	T	0.01582	0.00206	0.00428	0.00087	0.00038	0.00271	0.00147	0.00074	0.00054	0.0034	0.00101	0.00222	0.00259	0.00012	0.00095	0.0539	0.89747	1e-05	0.00016	0.00929
Node126	28	V	0.10578	0	0	0	0.00051	0	0	1e-05	0	0.02333	0.00113	0	0.00019	0	0	0.00011	0.00116	0	0	0.86778
Node126	29	R	3e-05	0.99832	2e-05	0	0	0.00028	1e-05	2e-05	5e-05	0	1e-05	0.00111	1e-05	0	0	7e-05	5e-05	0	0	1e-05
Node126	30	G	0.3158	2e-05	5e-05	1e-05	0.08212	2e-05	3e-05	0.57865	0	0.00013	0.00012	1e-05	0.00019	3e-05	8e-05	0.01512	0.00165	0	0	0.00598
Node126	31	I	2e-05	0	0	0	0	5e-05	0	0	0	0.96801	0.00214	0	0.001	0	0	0	0.00014	0	0	0.02863
Node126	32	A	0.99301	0	0	0	0.00076	1e-05	0	0.00016	0	1e-05	3e-05	0	0.0001	0	1e-05	0.00373	0.00067	0	0	0.0015
Node126	33	L	0	0	0	0	0	0	0	0	0	0.00116	0.97826	0	0.01696	0.00344	0	0	0	1e-05	7e-05	8e-05
Node126	34	T	0.02142	0.00088	0.01318	0.00319	0.0001	0.02161	0.00473	0.02914	0.00158	4e-05	3e-05	0.0012	0.00021	1e-05	0.00033	0.29659	0.60534	0	2e-05	0.00042
Node126	35	P	0.07739	0.00073	0.01067	0.02387	0.00014	0.00499	0.01584	0.00461	0.00208	1e-05	5e-05	0.00262	4e-05	7e-05	0.69075	0.13992	0.02575	0	4e-05	0.00042
Node126	36	T	0.00021	1e-05	4e-05	0	0	1e-05	1e-05	0	0	2e-05	0	1e-05	3e-05	0	0	0.0014	0.99812	0	0	0.00012
Node126	37	S	0.16348	0.04106	0.02923	0.03138	0.0015	0.11109	0.04889	0.03238	0.00471	0.00096	0.00131	0.01545	0.0016	0.00025	0.00647	0.42719	0.07809	4e-05	0.00052	0.00441
Node126	38	G	0.01814	0.00079	0.03357	0.01787	0.00025	0.00089	0.00215	0.90715	0.00097	0	0	0.0013	1e-05	0	8e-05	0.01655	0.00026	1e-05	1e-05	1e-05
Node126	39	L	0	0	0	0	0	0	0	0	0	0.01815	0.96933	0	0.00883	0.0011	0	0	0	0	0	0.00257
Node126	40	A	0.57767	0.08612	0.00772	0.00081	0.00368	0.04023	0.00928	0.01364	0.00609	0.00013	0.00064	0.07999	0.00206	3e-05	0.00359	0.1171	0.04175	6e-05	0.00016	0.00926
Node126	41	R	7e-05	0.99274	6e-05	1e-05	0	0.0012	6e-05	5e-05	0.00023	0	2e-05	0.00523	2e-05	0	4e-05	0.00015	8e-05	0	1e-05	1e-05
Node126	42	G	0.00113	7e-05	0.00215	0.00055	0	5e-05	7e-05	0.99475	5e-05	0	0	0.0001	0	0	0	0.00107	1e-05	0	0	0
Node126	43	S	0.14347	0.001	0.0153	0.00112	0.00308	0.0054	0.00112	0.00193	0.00181	0.00072	0.00275	0.00114	0.03418	0.00081	0.00049	0.60426	0.1785	5e-05	0.00049	0.00236
Node126	44	A	0.19176	0.05192	0.00912	0.00884	0.0016	0.04716	0.02944	0.00992	0.0032	0.02291	0.08146	0.07557	0.02361	0.00262	0.13606	0.10567	0.15372	0.00013	0.00108	0.0442
Node126	45	V	0.00315	0	0	0	0.00014	0	0	0	0	0.19752	0.00048	0	0.0002	0	0	0	0.00047	0	0	0.79803
Node126	46	T	0.01213	0.15874	0.00983	0.00061	0.00054	0.05608	0.01063	5e-05	0.00695	0.00903	0.00237	0.2137	0.00524	6e-05	0.00035	0.0249	0.46614	2e-05	0.0006	0.02204
Node126	47	D	0.00159	0.00015	0.01244	0.97458	3e-05	0.00022	0.00143	0.0015	0.00161	0	0	6e-05	0	0	0.00018	0.00487	0.00129	0	2e-05	1e-05
Node126	48	T	0.0001	1e-05	1e-05	0	0	2e-05	0	0	0	5e-05	2e-05	2e-05	0.00028	0	0	0.00042	0.99889	0	0	0.00017
Node126	49	G	1e-05	0	1e-05	0	0	0	0	0.99997	0	0	0	0	0	0	0	1e-05	0	0	0	0
Node126	50	Q	0.13121	0.04006	0.03727	0.01566	0.00356	0.40244	0.07763	0.08839	0.05599	1e-05	0.00029	0.05046	0.0008	1e-05	0.00062	0.07562	0.01881	0.00051	0.00015	0.0005
Node126	51	P	0.00198	2e-05	1e-05	3e-05	0	9e-05	6e-05	2e-05	3e-05	1e-05	4e-05	2e-05	1e-05	0	0.99615	0.0012	0.00022	0	0	0.0001
Node126	52	L	3e-05	0	0	0	3e-05	0	0	0	0	0.13087	0.85736	0	0.0062	0.00051	0	0	3e-05	0	0	0.00496
Node126	53	T	0.03866	0.02075	0.01386	0.00055	0.00087	0.10222	0.007	0.00053	0.00273	0.00104	0.00283	0.05215	0.00714	7e-05	0.00036	0.2568	0.48955	2e-05	7e-05	0.00278
Node126	54	V	0.03983	0	0	0	9e-05	1e-05	1e-05	1e-05	0	0.03311	0.00096	0	0.00053	2e-05	5e-05	8e-05	0.00072	0	0	0.92459
Node126	55	P	0.00013	1e-05	0	1e-05	0	2e-05	2e-05	1e-05	0	0	0	1e-05	0	0	0.99964	0.00011	2e-05	0	0	1e-05
Node126	56	V	4e-05	0	0	0	0	0	0	0	0	0.00153	6e-05	0	1e-05	0	0	0	2e-05	0	0	0.99835
Node126	57	G	0.00021	0	0	0	0	0	0	0.99946	0	0	0	0	0	0	0	0.00033	0	0	0	0
Node126	58	E	0.00255	0.00632	0.00178	0.04103	0	0.02529	0.82244	0.00072	0.00032	5e-05	7e-05	0.09589	0.00011	0	0.00046	0.0014	0.00132	0	3e-05	0.00021
Node126	59	K	0.06581	0.03405	0.02435	0.01551	0.00014	0.04826	0.0949	0.01837	0.00256	0.00014	0.00023	0.63334	0.00074	1e-05	0.00496	0.03377	0.0206	0	3e-05	0.00222
Node126	60	L	0.00176	0	0	0	0.00464	1e-05	0	0	0	0.15089	0.59646	0	0.03053	0.00336	0	1e-05	0.00051	1e-05	6e-05	0.21175
Node126	61	L	3e-05	3e-05	0	0	1e-05	0.00011	0	0	2e-05	0.00471	0.98502	1e-05	0.00805	0.00096	0	0	2e-05	1e-05	1e-05	0.00099
Node126	62	G	0	0	0	0	0	0	0	1	0	0	0	0	0	0	0	0	0	0	0	0
Node126	63	R	0	0.9999	0	0	0	1e-05	0	0	0	0	0	9e-05	0	0	0	0	0	0	0	0
Node126	64	V	0.00041	0	0	0	2e-05	2e-05	0	0	0	0.07218	0.15233	0	0.27101	0.00034	0	1e-05	0.00033	0	1e-05	0.50333
Node126	65	F	1e-05	0	0	0	8e-05	0	0	0	1e-05	0.12319	0.06342	0	0.00526	0.77291	0	0	1e-05	0.00022	0.00561	0.02927
Node126	66	N	0	0	0.98058	0.0168	0	4e-05	4e-05	9e-05	0.00065	0	0	0.0001	0	0	0	0.00154	0.00015	0	0	0
Node126	67	V	0.00068	0	0	0	1e-05	0	0	0	0	0.00038	1e-05	0	0	0	2e-05	0	0.00011	0	0	0.99879
Node126	68	F	1e-05	0	0	0	1e-05	0	0	0	0	0.00067	0.0012	0	0.00018	0.9972	0	1e-05	2e-05	1e-05	0.00046	0.00022
Node126	69	G	0.0014	1e-05	0.00013	3e-05	0	4e-05	0	0.99793	0	0	0	0	0	0	0	0.00047	0	0	0	0
Node126	70	E	0.01555	0.00508	0.00683	0.0688	6e-05	0.11183	0.7296	0.00332	0.00136	0.00013	0.00025	0.0093	0.00033	3e-05	0.00163	0.03545	0.00965	1e-05	0.00012	0.00066
Node126	71	R	0.00074	0.94163	0.00056	0.0001	6e-05	0.00746	0.00068	0.00044	0.00225	0.00017	0.00063	0.03656	0.00037	9e-05	0.0002	0.00115	0.00092	0.00515	0.00061	0.00024
Node126	72	S	0.08318	0.0012	0.00358	0.00236	0.00026	0.00325	0.00198	0.00194	0.00102	1e-05	0.00011	0.00175	4e-05	3e-05	0.33208	0.54174	0.02508	0	8e-05	0.00032
Node126	73	I	0	0	0	0	0	0	0	0	0	0.98254	0.00043	0	0.00022	0	0	0	1e-05	0	0	0.0168
Node126	74	H	0	0.00029	0.00067	2e-05	0	0.00066	1e-05	0	0.99782	0	0	2e-05	0	1e-05	0	4e-05	1e-05	0	0.00044	0
Node126	75	Q	0.00927	0.2417	0.00634	0.00249	7e-05	0.57538	0.0269	0.00491	0.01132	0.00032	0.00164	0.09882	0.00192	5e-05	0.00169	0.00928	0.00669	6e-05	0.00036	0.0008
Node126	76	S	0.19392	0.0066	0.02912	0.04153	0.00142	0.02271	0.05773	0.01053	0.00336	0.00015	0.00041	0.02669	0.00037	5e-05	0.18654	0.32427	0.08931	1e-05	8e-05	0.00518
Node126	77	P	0.03781	0.00013	2e-05	6e-05	1e-05	0.00027	0.00018	8e-05	5e-05	0	1e-05	0.00017	0	0	0.9522	0.00829	0.00065	0	0	8e-05
Node126	78	P	0	0	0	0	0	0	0	0	0	0	0	0	0	0	1	0	0	0	0	0
Node126	79	S	0.0844	0.00258	0.03564	0.00425	0.0042	0.00671	0.00275	0.00457	0.00522	0.00045	0.00064	0.00352	0.0015	0.00046	0.01296	0.61213	0.21441	6e-05	0.00099	0.00257
Node126	80	E	0.00047	0.00024	0.00014	0.00878	0	0.00757	0.9794	4e-05	7e-05	1e-05	1e-05	0.00259	1e-05	0	2e-05	0.00022	0.00036	0	0	9e-05
Node126	81	I	3e-05	0	0	0	0	0	0	0	0	0.96914	0.00419	0	0.00174	7e-05	2e-05	0	0.00013	0	0	0.02467
Node126	82	F	0	0	0	0	0	0	0	0	0	0.00021	0.01856	0	0.00173	0.97926	0	0	0	2e-05	0.00021	2e-05
Node126	83	E	0.00119	5e-05	9e-05	0.00238	0	0.00399	0.99077	3e-05	0.00034	0	1e-05	0.00031	1e-05	0	0.00017	0.00042	0.00018	0	0	5e-05
Node126	84	T	0	0	0	0	0	0	0	0	0	0	0	0	0	0	0	0	1	0	0	0
Node126	85	G	1e-05	0	1e-05	0	0	0	0	0.99997	0	0	0	0	0	0	0	1e-05	0	0	0	0
Node126	86	I	0	0	0	0	0	0	0	0	0	0.98123	0.00257	0	0.00083	2e-05	0	0	6e-05	0	0	0.01529
Node126	87	K	0	0	0	0	0	0	0	0	0	0	0	1	0	0	0	0	0	0	0	0
Node126	88	A	0.60316	0	1e-05	0	0.00087	2e-05	2e-05	3e-05	0	0.00441	0.00038	1e-05	0.00088	1e-05	3e-05	0.00156	0.01125	0	0	0.37735
Node126	89	I	0	0	0	0	0	0	0	0	0	0.98968	0.0011	0	0.00028	5e-05	0	0	1e-05	0	0	0.00888
Node126	90	D	0	0	0	1	0	0	0	0	0	0	0	0	0	0	0	0	0	0	0	0
Node126	91	V	0.01177	5e-05	1e-05	0	0.00508	0.00012	1e-05	4e-05	3e-05	0.08866	0.34029	1e-05	0.02612	0.00385	3e-05	0.00054	0.00346	6e-05	0.00014	0.51973
Node126	92	L	1e-05	0	0	0	0	1e-05	0	0	0	0.00158	0.99105	0	0.00598	0.00114	0	0	0	0	0	0.00022
Node126	93	S	0.21109	2e-05	0.00074	1e-05	0.00731	9e-05	1e-05	0.00071	7e-05	1e-05	6e-05	1e-05	0.00014	9e-05	3e-05	0.7695	0.00977	0	5e-05	0.00028
Node126	94	P	1e-05	0	0	0	0	0	0	0	0	0	0	0	0	0	0.99997	1e-05	0	0	0	0
Node126	95	L	0	0	0	0	0	0	0	0	0	0.00319	0.96993	0	0.00261	0.02355	0	0	0	0	1e-05	0.00069
Node126	96	E	0.28715	0.0002	0.0002	0.00181	5e-05	0.00576	0.46966	0.00159	0.00015	0.00565	0.00202	0.00089	0.0016	3e-05	0.07607	0.01232	0.0117	0	2e-05	0.1231
Node126	97	R	2e-05	0.66708	8e-05	0	0	0.00402	5e-05	0	8e-05	0	1e-05	0.32853	3e-05	0	0	4e-05	5e-05	0	0	0
Node126	98	G	0	0	0	0	0	0	0	1	0	0	0	0	0	0	0	0	0	0	0	0
Node126	99	G	0	0	0	0	0	0	0	1	0	0	0	0	0	0	0	0	0	0	0	0
Node126	100	K	0	0	0	0	0	0	0	0	0	0	0	1	0	0	0	0	0	0	0	0
Node126	101	A	0.94426	1e-05	1e-05	0	0.00193	6e-05	0.0001	0.00035	0	0.0029	0.00056	1e-05	0.00136	4e-05	1e-05	0.00823	0.01301	0	0	0.02717
Node126	102	G	0.00521	0	0	0	1e-05	0	0	0.99465	0	0	0	0	0	0	1e-05	0.00013	0	0	0	0
Node126	103	L	0	0	0	0	0	0	0	0	0	0.0015	0.98706	0	0.01118	1e-05	0	0	0	0	0	0.00025
Node126	104	F	0	0	0	0	0	0	0	0	0	0	0	0	0	0.99999	0	0	0	0	0	0
Node126	105	G	0	0	0	0	0	0	0	1	0	0	0	0	0	0	0	0	0	0	0	0
Node126	106	G	3e-05	0	0	0	0	0	0	0.99995	0	0	0	0	0	0	0	1e-05	0	0	0	0
Node126	107	A	0.99026	2e-05	0	0	0.00022	1e-05	1e-05	0.00037	0	0	0	0	1e-05	2e-05	4e-05	0.00832	0.00047	0	0	0.00025
Node126	108	G	8e-05	0	0.00011	3e-05	0	0	0	0.99972	0	0	0	0	0	0	0	6e-05	0	0	0	0
Node126	109	V	0.00011	0	0	0	2e-05	0	0	0	0	0.00022	2e-05	0	2e-05	0	0	0	0.00015	0	0	0.99946
Node126	110	G	0	0	0	0	0	0	0	1	0	0	0	0	0	0	0	0	0	0	0	0
Node126	111	K	0	0	0	0	0	0	0	0	0	0	0	1	0	0	0	0	0	0	0	0
Node126	112	T	1e-05	0	3e-05	0	0	0	0	0	0	0	0	0	0	0	0	0.00038	0.99958	0	0	0
Node126	113	V	6e-05	0	0	0	0	0	0	0	0	0.00101	3e-05	0	1e-05	0	0	0	3e-05	0	0	0.99886
Node126	114	L	2e-05	0	0	0	1e-05	2e-05	0	0	0	0.01035	0.9796	0	0.00673	0.00052	0	0	4e-05	0	0	0.00269
Node126	115	I	9e-05	0	0	0	1e-05	0	0	0	0	0.96128	0.00331	0	0.00156	2e-05	0	0	7e-05	0	0	0.03365
Node126	116	M	0.00077	6e-05	3e-05	0	2e-05	0.00062	1e-05	0	1e-05	0.00176	0.00772	0.00013	0.94207	4e-05	0	0.00021	0.04575	0	0	0.0008
Node126	117	E	0	0	0	0	0	8e-05	0.99992	0	0	0	0	0	0	0	0	0	0	0	0	0
Node126	118	L	2e-05	0	0	0	1e-05	0	0	0	0	0.00094	0.97247	0	0.02592	0.00037	0	0	1e-05	0	0	0.00025
Node126	119	I	0	0	0	0	0	0	0	0	0	0.99931	2e-05	0	2e-05	0	0	0	0	0	0	0.00064
Node126	120	E	0.00938	0.0057	0.00644	0.01815	1e-05	0.15552	0.76514	0.00336	0.00479	0	1e-05	0.00714	4e-05	0	0.00028	0.01938	0.00456	0	2e-05	6e-05
Node126	121	G	2e-05	0	1e-05	2e-05	0	0	0	0.99994	0	0	0	0	0	0	0	1e-05	0	0	0	0
Node126	122	I	0.00011	1e-05	0	0	4e-05	0	0	0	0	0.76388	0.00662	1e-05	0.0015	0.0003	0	0	0.00022	1e-05	4e-05	0.22726
Node126	123	S	4e-05	0	0	0	2e-05	0	0	0	0	0	0	0	0	0	0	0.99989	6e-05	0	0	0
Node126	124	I	5e-05	0	0	0	1e-05	0	0	0	0	0.5671	0.06028	0	0.00062	1e-05	0	0	0.0001	0	0	0.37183
Node126	125	F	0	0	0	0	0	0	0	0	0	0	0	0	0	0.99967	0	0	0	0	0.00033	0
Node126	126	C	0.31168	0	0	0	0.66089	0	0	0.00026	0	0.00019	0.00013	0	0.00018	1e-05	1e-05	0.00783	0.002	0	0	0.01683
Node126	127	G	0.00069	0	0	0	0	0	0	0.99923	0	0	0	0	0	0	0	8e-05	0	0	0	0
Node126	128	I	4e-05	0	0	0	0.00017	0	0	0	0	0.73608	0.00101	0	0.00092	1e-05	0	0	0.00011	0	0	0.26166
Node126	129	G	0	0	0	0	0	0	0	1	0	0	0	0	0	0	0	0	0	0	0	0
Node126	130	E	0	0	0	0	0	0	1	0	0	0	0	0	0	0	0	0	0	0	0	0
Node126	131	R	0	0.99987	0	0	0	1e-05	0	0	0	0	0	0.00013	0	0	0	0	0	0	0	0
Node126	132	S	0.01725	0.00066	0.0099	0.00032	0.17776	0.00074	0.0001	0.00104	0.00143	0.00123	0.00012	0.00044	0.0013	8e-05	6e-05	0.69336	0.09207	0	0.00017	0.00198
Node126	133	R	0	0.99972	2e-05	0	0	5e-05	0	0	1e-05	0	0	0.00017	0	0	0	1e-05	0	0	0	0
Node126	134	E	0	0	0	2e-05	0	1e-05	0.99998	0	0	0	0	0	0	0	0	0	0	0	0	0
Node126	135	G	0.00078	0	1e-05	0	0	0	0	0.99915	0	0	0	0	0	0	0	5e-05	0	0	0	0
Node126	136	E	0.00804	0.00646	0.009	0.01033	1e-05	0.15775	0.51666	0.00017	0.26913	7e-05	0.00044	0.01177	0.00055	1e-05	0.00023	0.00409	0.00439	0	0.00024	0.00065
Node126	137	E	0.00035	6e-05	6e-05	0.00711	0	0.00266	0.98897	6e-05	2e-05	0	0	0.00043	0	0	4e-05	0.00011	0.0001	0	0	2e-05
Node126	138	L	1e-05	0	0	0	0	0	0	0	0	0.00169	0.99432	0	0.00324	0.00039	0	0	0	0	0	0.00033
Node126	139	Y	0.0001	0.00093	4e-05	0	0.00054	0.00028	1e-05	0	0.00928	0.00129	0.03111	9e-05	0.00333	0.19233	0	9e-05	9e-05	0.21827	0.54158	0.00063
Node126	140	R	0.00933	0.73836	0.00206	0.0004	0.00078	0.03229	0.00277	0.00177	0.00632	0.01327	0.09061	0.04276	0.02271	0.00245	0.00176	0.0067	0.01001	0.00068	0.00243	0.01253
Node126	141	E	0.00012	3e-05	3e-05	0.00393	0	0.00155	0.99387	1e-05	1e-05	0	0	0.00036	0	0	1e-05	4e-05	5e-05	0	0	1e-05
Node126	142	M	0	0	0	0	0	0	0	0	0	0.00416	0.00124	0	0.99442	0.00017	0	0	0	0	0	1e-05
Node126	143	K	0.00064	0.16027	0.00199	0.00021	1e-05	0.20459	0.01342	2e-05	0.00276	0.00011	0.00015	0.61177	0.00028	0	0.00023	0.00077	0.0025	0	1e-05	0.00026
Node126	144	D	0.0128	0.00732	0.02403	0.43922	0	0.06193	0.40615	0.0022	0.00245	0	1e-05	0.03251	4e-05	0	0.00049	0.00777	0.00296	0	1e-05	9e-05
Node126	145	D	0.00061	1e-05	0.01768	0.92203	0	0.00045	0.05121	0.0005	0.00018	0	0	0.00014	0	0	0.002	0.00484	0.00035	0	0	0
Node126	146	K	0	0.03989	0.00036	0	0	0.00126	5e-05	0	0.00015	0	0	0.95823	0	0	0	3e-05	2e-05	0	0	0
Node126	147	T	0.00106	0	8e-05	0	2e-05	1e-05	0	0	0	0.0001	0	1e-05	0.00011	0	0	0.00466	0.99314	0	0	0.0008
Node126	148	I	0.00182	0	1e-05	0	0.00012	0	0	0	0	0.60114	0.00463	0	0.00215	4e-05	0	7e-05	0.00302	0	0	0.387
Node126	149	L	2e-05	0	0	0	1e-05	0	0	0	0	0.0042	0.84999	0	0.14454	0.00031	0	0	2e-05	0	0	0.00093
Node126	150	V	9e-05	0	0	0	1e-05	0	0	0	0	0.01649	0.00025	0	5e-05	4e-05	0	0	5e-05	0	0	0.98302
Node126	151	F	4e-05	0	0	0	0.00023	0	0	0	2e-05	0.0001	0.00146	0	0.00035	0.98896	0	4e-05	1e-05	0.00015	0.00854	0.0001
Node126	152	G	4e-05	0	0.00017	0	0	0	0	0.99973	0	0	0	0	0	0	0	7e-05	0	0	0	0
Node126	153	Q	2e-05	1e-05	1e-05	0	0	0.99986	1e-05	0	2e-05	0	1e-05	1e-05	1e-05	0	0	3e-05	2e-05	0	0	0
Node126	154	M	0	0	0	0	0	0	0	0	0	0	0	0	0.99999	0	0	0	0	0	0	0
Node126	155	N	1e-05	0	0.99673	0.00171	0	4e-05	1e-05	8e-05	0.00013	0	0	6e-05	0	0	0	0.00108	0.00014	0	0	0
Node126	156	E	0.00014	0	4e-05	0.00662	0	0.00102	0.9919	1e-05	0	0	0	0.00016	0	0	1e-05	6e-05	3e-05	0	0	0
Node126	157	P	0.00303	2e-05	2e-05	4e-05	0	0.0001	6e-05	2e-05	2e-05	0	0	4e-05	0	0	0.98712	0.00906	0.00045	0	0	1e-05
Node126	158	P	0.00033	0	0	0	0	0	0	0	0	0	0	0	0	0	0.99957	7e-05	1e-05	0	0	1e-05
Node126	159	G	0.00044	0	1e-05	0	0	0	0	0.99942	0	0	0	0	0	0	0	0.00011	0	0	0	0
Node126	160	A	0.99997	0	0	0	0	0	1e-05	0	0	0	0	0	0	0	0	1e-05	0	0	0	0
Node126	161	R	0	0.99998	0	0	0	0	0	0	0	0	0	2e-05	0	0	0	0	0	0	0	0
Node126	162	F	0	0	0	0	2e-05	0	0	0	9e-05	0.00012	0.0017	0	0.00073	0.9765	0	0	0	0.01	0.01078	5e-05
Node126	163	R	0	0.99997	0	0	0	0	0	0	0	0	0	1e-05	0	0	0	0	0	0	0	0
Node126	164	V	0.00028	0	0	0	1e-05	0	0	0	0	0.00049	0	0	1e-05	0	0	0	0.00041	0	0	0.9988
Node126	165	P	0.01177	0	1e-05	1e-05	2e-05	1e-05	1e-05	0.03248	0	0	0	0	0	0	0.95353	0.0021	3e-05	0	0	3e-05
Node126	166	H	1e-05	0.00077	6e-05	0	4e-05	0.00143	0	0	0.93026	6e-05	0.04284	4e-05	0.00051	0.00575	0	2e-05	2e-05	0.00036	0.0178	2e-05
Node126	167	A	0.57178	8e-05	0.0007	4e-05	0.00166	0.00049	0.00023	0.00029	4e-05	0.00136	0.00037	0.00019	0.00236	2e-05	0.00026	0.0924	0.30128	0	1e-05	0.02643
Node126	168	A	0.98471	0	0	0	0.00026	0	1e-05	0.01021	0	0	0	0	1e-05	0	3e-05	0.00422	0.0002	0	0	0.00034
Node126	169	L	0	0	0	0	0	0	0	0	0	0.00015	0.99967	0	0.00012	0	0	0	0	0	0	4e-05
Node126	170	T	0.0085	0	0.00013	0	4e-05	2e-05	0	0	0	7e-05	0	1e-05	0.0001	0	0	0.01424	0.97608	0	0	0.0008
Node126	171	M	0.00021	1e-05	0	0	4e-05	8e-05	0	0	1e-05	0.04534	0.05257	1e-05	0.88595	0.00197	0	1e-05	0.00087	0	3e-05	0.01291
Node126	172	A	0.99912	0	0	0	2e-05	0	0	0.0004	0	0	0	0	0	0	0	0.00042	2e-05	0	0	3e-05
Node126	173	E	0	0	0	0	0	0	1	0	0	0	0	0	0	0	0	0	0	0	0	0
Node126	174	Y	0	0	1e-05	0	0	0	0	0	0.00244	0	0	0	0	0.00141	0	0	0	4e-05	0.9961	0
Node126	175	F	0	0	0	0	0	0	0	0	1e-05	1e-05	0.0008	0	6e-05	0.98471	0	0	0	0.00023	0.01417	0
Node126	176	R	0	1	0	0	0	0	0	0	0	0	0	0	0	0	0	0	0	0	0	0
Node126	177	D	0	0	1e-05	0.99999	0	0	1e-05	0	0	0	0	0	0	0	0	0	0	0	0	0
Node126	178	D	0	0	0.00509	0.99451	0	1e-05	0.00023	0	8e-05	0	0	1e-05	0	0	0	5e-05	0	0	0	0
Node126	179	V	0.00184	0	0	0	0.00014	0	0	0	0	0.04385	0.00027	0	0.00011	0	0	0	0.0004	0	0	0.95339
Node126	180	L	0	0	0	0	0	0	0	0	0	4e-05	0.99989	0	6e-05	0	0	0	0	0	0	1e-05
Node126	181	L	1e-05	0	0	0	1e-05	0	0	0	0	0.0007	0.9972	0	0.0013	0.00052	0	0	0	0	0	0.00025
Node126	182	L	0	0	0	0	0	0	0	0	0	0.00053	0.99898	0	0.0002	0.00014	0	0	0	0	0	0.00014
Node126	183	I	0.00026	0	0	0	4e-05	1e-05	0	0	0	0.58868	0.04002	0	0.33997	0.00077	0	0	0.00052	0	3e-05	0.02968
Node126	184	D	0	0	0	1	0	0	0	0	0	0	0	0	0	0	0	0	0	0	0	0
Node126	185	N	0	0	0.99999	1e-05	0	0	0	0	0	0	0	0	0	0	0	0	0	0	0	0
Node126	186	I	0	0	0	0	0	0	0	0	0	0.92384	0.0007	0	0.00092	0	0	0	0.00014	0	0	0.07439
Node126	187	F	0	0	0	0	0	0	0	0	0	0	0	0	0	0.99999	0	0	0	0	1e-05	0
Node126	188	R	0	0.99999	0	0	0	0	0	0	0	0	0	1e-05	0	0	0	0	0	0	0	0
Node126	189	F	0	0	0	0	0	0	0	0	0	0	0	0	0	0.99961	0	0	0	2e-05	0.00037	0
Node126	190	V	0.00213	0	0	0	0.00016	0	0	0	0	0.36663	0.00037	0	0.00018	0	0	0	0.0005	0	0	0.63002
Node126	191	Q	2e-05	4e-05	5e-05	1e-05	0	0.99809	0.00144	0	0.0002	0	0	8e-05	1e-05	0	0	3e-05	2e-05	0	0	0
Node126	192	A	0.99939	0	0	0	1e-05	0	0	2e-05	0	0	0	0	0	0	0	0.00055	2e-05	0	0	1e-05
Node126	193	G	2e-05	0	0	0	0	0	0	0.99997	0	0	0	0	0	0	0	0	0	0	0	0
Node126	194	S	0.00041	0.00025	3e-05	0	5e-05	1e-05	0	3e-05	0	0	0	0	3e-05	0	0	0.99891	0.00028	0	0	0
Node126	195	E	0	0	0	0.00036	0	0.0001	0.99952	0	0	0	0	1e-05	0	0	0	0	0	0	0	0
Node126	196	V	0.00012	0	0	0	2e-05	0	0	0	0	0.01453	0.0006	0	0.00017	1e-05	0	0	4e-05	0	0	0.98451
Node126	197	S	0.00047	0	1e-05	0	1e-05	0	0	1e-05	0	0	0	0	0	0	0	0.99934	0.00018	0	0	0
Node126	198	G	0.0049	0	3e-05	0	1e-05	0	0	0.99421	0	0	0	0	0	0	0	0.00082	2e-05	0	0	0
Node126	199	L	0	0	0	0	0	0	0	0	0	9e-05	0.99972	0	0.00014	1e-05	0	0	0	0	0	3e-05
Node126	200	L	1e-05	0	0	0	0	2e-05	0	0	0	0.00118	0.57252	0	0.4261	5e-05	0	0	1e-05	0	0	0.00011
Node126	201	G	2e-05	0	5e-05	2e-05	0	0	1e-05	0.99988	0	0	0	0	0	0	0	2e-05	0	0	0	0
Node126	202	Q	0	0.03331	0	0	0	0.96598	0.00047	0	5e-05	0	0	0.00017	0	0	0	0	0	0	0	0
Node126	203	L	0	0	0	0	0	0	0	0	0	0.00159	0.83558	0	0.16255	1e-05	0	0	1e-05	0	0	0.00026
Node126	204	P	0	0	0	0	0	0	0	0	0	0	0	0	0	0	1	0	0	0	0	0
Node126	205	S	0.00125	0	1e-05	0	1e-05	0	0	0.00029	0	0	0	0	0	0	0	0.99826	0.00017	0	0	0
Node126	206	R	0	0.99996	0	0	0	0	0	0	0	0	0	3e-05	0	0	0	0	0	0	0	0
Node126	207	V	6e-05	0	0	0	0	0	1e-05	0	0	7e-05	1e-05	0	0	0	0	0	2e-05	0	0	0.99982
Node126	208	G	0	0	0	0	0	0	0	1	0	0	0	0	0	0	0	0	0	0	0	0
Node126	209	Y	0	0	0	0	0	0	0	0	1e-05	0	0	0	0	0.00095	0	0	0	1e-05	0.99903	0
Node126	210	Q	0	0	0	0	0	0.99999	0	0	0	0	0	0	0	0	1e-05	0	0	0	0	0
Node126	211	P	0.00033	0	0	0	0	0	0	6e-05	0	0	0	0	0	0	0.99953	6e-05	1e-05	0	0	0
Node126	212	T	0	0	5e-05	0	0	0	0	0	0	0	0	0	0	0	0	0.00011	0.99982	0	1e-05	0
Node126	213	L	0	0	0	0	0	0	0	0	0	0.00021	0.99951	0	0.00026	1e-05	0	0	0	0	0	2e-05
Node126	214	A	0.78031	3e-05	0.00021	3e-05	0.00311	0.0001	6e-05	0.0912	7e-05	0.00014	0.00821	2e-05	0.00101	0.00642	0.00031	0.08946	0.00727	1e-05	0.00059	0.01145
Node126	215	T	0.00261	7e-05	0.00207	7e-05	6e-05	0.00023	7e-05	1e-05	5e-05	1e-05	0	0.00022	3e-05	0	2e-05	0.34509	0.64931	0	1e-05	8e-05
Node126	216	E	4e-05	1e-05	1e-05	0.00124	0	0.00065	0.99788	1e-05	0	0	0	0.00013	0	0	0	1e-05	1e-05	0	0	0
Node126	217	L	2e-05	0	0	0	1e-05	0	0	0	0	0.02934	0.88135	0	0.00281	0.00015	0	0	1e-05	0	0	0.08632
Node126	218	A	0.9985	0	0	0	1e-05	0	0	0.00018	0	0	0	0	0	0	0	0.00128	2e-05	0	0	1e-05
Node126	219	E	0.0004	7e-05	7e-05	0.00683	0	0.00293	0.98883	7e-05	2e-05	0	0	0.00049	0	0	4e-05	0.00012	0.00011	0	0	2e-05
Node126	220	L	0	0	0	0	0	1e-05	0	0	0	0.00256	0.7582	0	0.00219	0.23561	0	0	0	0	6e-05	0.00135
Node126	221	E	7e-05	7e-05	0.00024	0.00101	0	0.20259	0.79306	0	0.00225	0	0	0.00026	1e-05	0	0	7e-05	3e-05	0	0.00034	0
Node126	222	E	0	0	0	0	0	0	1	0	0	0	0	0	0	0	0	0	0	0	0	0
Node126	223	R	0	1	0	0	0	0	0	0	0	0	0	0	0	0	0	0	0	0	0	0
Node126	224	I	0	0	0	0	0	0	0	0	0	0.99985	0	0	0	0	0	0	0	0	0	0.00014
Node126	225	C	0.29832	4e-05	4e-05	0	0.59395	0	0	0.00668	1e-05	4e-05	6e-05	0	0.00016	3e-05	0	0.01379	0.02335	0	1e-05	0.06352
Node126	226	S	8e-05	6e-05	9e-05	0	1e-05	3e-05	0	0	2e-05	0	0	3e-05	0	0	0	0.99947	0.0002	0	0	0
Node126	227	T	0.00046	1e-05	2e-05	0	1e-05	2e-05	1e-05	0	0	0.00064	5e-05	1e-05	0.00023	0	1e-05	0.001	0.99201	0	0	0.00552
Node126	228	R	0.08073	0.50462	0.01496	0.01101	0.00056	0.0595	0.02663	0.01642	0.00589	0.0007	0.00115	0.13952	0.0013	0.00012	0.01966	0.08372	0.03011	5e-05	0.00041	0.00294
Node126	229	T	0.04846	0.05362	0.12106	0.01057	0.00086	0.03274	0.0138	0.01832	0.00558	0.00275	0.00171	0.07215	0.00342	0.00022	0.0036	0.18475	0.41776	4e-05	0.0006	0.008
Node126	230	G	9e-05	0	0	0	0	0	0	0.99991	0	0	0	0	0	0	0	0	0	0	0	0
Node126	231	A	0.81175	0	1e-05	0	2e-05	0	0	1e-05	0	0	0	0	0	0	0	0.18702	0.00116	0	0	2e-05
Node126	232	I	0	0	0	0	0	0	0	0	0	0.9797	0.00216	0	0.00062	1e-05	0	0	4e-05	0	0	0.01748
Node126	233	T	1e-05	0	1e-05	0	0	0	0	0	0	0	0	0	0	0	0	0.00072	0.99927	0	0	0
Node126	234	S	0.00013	0	0	0	1e-05	0	0	0	0	0	0	0	0	0	0	0.99979	6e-05	0	0	0
Node126	235	V	5e-05	0	0	0	1e-05	0	0	0	0	0.05038	0.00067	0	0.00021	5e-05	0	0	4e-05	0	0	0.94858
Node126	236	Q	1e-05	0	0	0	0	0.99992	2e-05	0	1e-05	0	0	0	0	0	2e-05	1e-05	0	0	0	0
Node126	237	A	0.99959	0	0	0	1e-05	0	0	0	0	0	0	0	0	0	0	3e-05	2e-05	0	0	0.00034
Node126	238	V	5e-05	0	0	0	0	0	0	0	0	0.0024	2e-05	0	0	0	0	0	1e-05	0	0	0.99751
Node126	239	Y	0	0	0	0	0	0	0	0	0	0	0	0	0	0	0	0	0	0	1	0
Node126	240	V	0	0	0	0	0	0	0	0	0	0	0	0	0	0	0	0	2e-05	0	0	0.99998
Node126	241	P	7e-05	0	0	0	0	1e-05	0	0	0	0	0	0	0	0	0.99987	3e-05	1e-05	0	0	0
Node126	242	A	0.99928	0	0	0	0	1e-05	1e-05	0.00045	0	0	0	0	0	0	0	0.00023	1e-05	0	0	0
Node126	243	D	0	0	0.00057	0.99919	0	0	0.00014	9e-05	0	0	0	0	0	0	0	1e-05	0	0	0	0
Node126	244	D	0	0	0	1	0	0	0	0	0	0	0	0	0	0	0	0	0	0	0	0
Node126	245	F	0	0	0	0	0	0	0	0	0	0.00033	0.00652	0	0.00087	0.99155	0	0	0	1e-05	0.00064	7e-05
Node126	246	T	2e-05	0	1e-05	0	0	0	0	0	0	0	0	0	0	0	0	0.00036	0.99962	0	0	0
Node126	247	D	0	0	8e-05	0.99963	0	0	0.00028	0	0	0	0	0	0	0	0	1e-05	0	0	0	0
Node126	248	P	0	0	0	0	0	0	0	0	0	0	0	0	0	0	1	0	0	0	0	0
Node126	249	A	0.99918	0	0	0	1e-05	0	0	0	0	0	0	0	1e-05	0	0	7e-05	9e-05	0	0	0.00064
Node126	250	V	0.06189	0	0	0	5e-05	0	0	0	0	0.00082	2e-05	0	1e-05	0	0.00043	2e-05	0.00083	0	0	0.93593
Node126	251	A	0.99559	0	0	0	1e-05	0	0	0	0	0	0	0	0	0	0	0.00052	0.00044	0	0	0.00342
Node126	252	H	0.00045	0.00011	0.00347	4e-05	3e-05	0.00078	5e-05	3e-05	0.97911	0	2e-05	3e-05	2e-05	0	2e-05	0.00348	0.01227	0	7e-05	1e-05
Node126	253	T	0.00026	0	3e-05	0	2e-05	0	0	0	0	0.08861	6e-05	0	0.00078	0	0	0.00043	0.89534	0	0	0.01446
Node126	254	F	0	0	0	0	0	0	0	0	0	0	0	0	0	0.99999	0	0	0	0	0	0
Node126	255	S	0.15829	0.00036	0.00194	0.00021	0.00052	0.00014	3e-05	0.17096	0.00018	0	0	5e-05	1e-05	1e-05	0.00017	0.6611	0.00593	0	8e-05	2e-05
Node126	256	H	0	1e-05	8e-05	0	0	7e-05	0	0	0.99955	1e-05	1e-05	0	1e-05	1e-05	0	1e-05	1e-05	0	0.00023	0
Node126	257	L	0	0	0	0	0	0	0	0	0	0.00014	0.99971	0	7e-05	0	0	0	0	0	0	7e-05
Node126	258	D	0.00053	4e-05	0.0017	0.8828	0	0.00039	0.01567	0.0001	6e-05	0	0	0.00012	0	0	2e-05	0.09827	0.0003	0	0	0
Node126	259	A	0.69308	1e-05	0.00014	1e-05	0.00037	2e-05	1e-05	0.00563	0	0	0	1e-05	1e-05	0	5e-05	0.29194	0.00869	0	0	3e-05
Node126	260	S	0.00174	0.00013	0.00054	4e-05	2e-05	0.00196	0.00011	2e-05	0.00011	1e-05	2e-05	0.00012	0.00012	1e-05	4e-05	0.72574	0.26923	0	2e-05	3e-05
Node126	261	I	0	0	0	0	0	0	0	0	0	0.72077	0.00726	0	0.00122	0.00016	0	0	3e-05	1e-05	0	0.27054
Node126	262	V	0.00016	0	0	0	2e-05	0	0	0	0	0.00267	0.00012	0	6e-05	1e-05	0	0	9e-05	0	0	0.99687
Node126	263	L	0	0	0	0	0	0	0	0	0	8e-05	0.99977	0	0.00013	1e-05	0	0	0	0	0	1e-05
Node126	264	S	0.00026	0	0.00031	7e-05	0	2e-05	2e-05	1e-05	1e-05	0	0	0	0	0	0	0.99887	0.00042	0	0	0
Node126	265	R	0	0.99923	0	0	0	5e-05	0	0	1e-05	0	0	0.0007	0	0	0	1e-05	0	0	0	0
Node126	266	K	0.01188	0.01958	0.02484	0.00995	3e-05	0.11315	0.13545	0.00291	0.00216	1e-05	3e-05	0.64031	0.00027	0	0.00058	0.02327	0.01545	0	2e-05	0.0001
Node126	267	M	0	0.00025	0	0	0	2e-05	0	0	0	0.0092	0.00595	1e-05	0.98446	1e-05	0	0	1e-05	0	0	9e-05
Node126	268	A	0.99702	1e-05	1e-05	1e-05	9e-05	4e-05	3e-05	0.00012	1e-05	0	1e-05	1e-05	3e-05	0	1e-05	0.002	0.00035	0	0	0.00023
Node126	269	S	0.13629	0.00049	0.00699	0.00151	0.00135	0.00281	0.00431	0.00202	0.0008	2e-05	9e-05	0.00049	0.0002	8e-05	0.0004	0.81144	0.0302	1e-05	0.00014	0.00035
Node126	270	Q	0.00223	0.01494	0.00117	0.00529	0	0.50489	0.3985	5e-05	0.00226	1e-05	0.00012	0.0666	0.00126	0	8e-05	0.001	0.0015	0	1e-05	9e-05
Node126	271	G	0.00088	0.00011	0.0018	0.00058	1e-05	3e-05	5e-05	0.99559	2e-05	0	0	6e-05	0	0	0	0.00088	0	0	0	0
Node126	272	L	4e-05	1e-05	0	0	0	3e-05	0	0	1e-05	0.00946	0.93827	0	0.04858	0.00237	0	0	4e-05	0	2e-05	0.00116
Node126	273	Y	0	0	0	0	0	0	0	0	3e-05	0	0	0	0	0.00031	0	0	0	1e-05	0.99965	0
Node126	274	P	0	0	0	0	0	0	0	0	0	0	0	0	0	0	1	0	0	0	0	0
Node126	275	A	0.99534	0	0	0	7e-05	0	0	0.00017	0	0	0	0	0	0	0.00012	0.00396	0.00021	0	0	0.00013
Node126	276	I	1e-05	0	0	0	0	0	0	0	0	0.8272	0.00064	0	0.00018	0	0	0	4e-05	0	0	0.17191
Node126	277	D	0	0	0.00768	0.98768	0	1e-05	0.0044	3e-05	3e-05	0	0	0	0	0	0	0.00016	1e-05	0	0	0
Node126	278	P	0.00023	0	0	0	0	1e-05	0	0	1e-05	0	2e-05	0	0	0	0.99957	9e-05	3e-05	0	0	3e-05
Node126	279	L	0	0	0	0	0	0	0	0	0	1e-05	0.99998	0	1e-05	0	0	0	0	0	0	0
Node126	280	Q	0.18321	0.00844	0.00254	0.00204	0.00016	0.69468	0.03021	0.00423	0.00243	0.00086	0.00374	0.00637	0.00614	6e-05	0.00475	0.0272	0.01694	2e-05	0.00017	0.00583
Node126	281	S	0	0	0	0	0	0	0	0	0	0	0	0	0	0	0	1	0	0	0	0
Node126	282	T	0.0036	0.09818	0.27405	0.00046	0.00124	0.00287	2e-05	0.00233	0.00787	0.00045	0.00275	0.00223	0.00281	0.00043	3e-05	0.13666	0.46251	1e-05	0.00047	0.00105
Node126	283	S	0	0	0	0	0	0	0	0	0	0	0	0	0	0	0	1	0	0	0	0
Node126	284	R	0	0.84231	1e-05	0	0	5e-05	0	0	0	0	0	0.15757	0	0	0	4e-05	1e-05	0	0	0
Node126	285	M	2e-05	0	0	0	0	2e-05	0	0	1e-05	0.04953	0.38099	0	0.56762	0.00051	0	0	3e-05	0	2e-05	0.00125
Node126	286	V	0.00094	0	0	0	0.00017	1e-05	0	0	0	0.04676	0.00212	0	0.00062	0.00027	0	0	0.00116	0	3e-05	0.94791
Node126	287	G	0.00166	7e-05	0.0003	0.00028	1e-05	3e-05	7e-05	0.99669	1e-05	0	0	2e-05	0	0	1e-05	0.00081	2e-05	0	0	1e-05
Node126	288	E	0.04916	0.00365	0.03143	0.24685	0.00014	0.08242	0.46853	0.00506	0.01006	3e-05	0.00011	0.01679	0.00023	1e-05	0.00386	0.06671	0.01398	0	0.00014	0.00085
Node126	289	K	0.00043	0.17693	0.00085	0.0006	0	0.01853	0.0215	0.00014	0.0003	2e-05	6e-05	0.77931	0.0001	0	9e-05	0.00049	0.00058	0	1e-05	4e-05
Node126	290	H	0	0	0	0	0	0	0	0	0.99999	0	0	0	0	0	0	0	0	0	1e-05	0
Node126	291	Y	4e-05	1e-05	3e-05	0	3e-05	1e-05	0	0	0.00137	2e-05	6e-05	0	3e-05	0.00421	1e-05	4e-05	2e-05	0.00017	0.99391	4e-05
Node126	292	N	0.02911	0.20394	0.23165	0.05161	0.0005	0.1758	0.07483	0.01429	0.01477	0.00106	0.0014	0.07998	0.0018	0.00015	0.00286	0.06554	0.04734	5e-05	0.00079	0.00252
Node126	293	I	0.0017	2e-05	7e-05	0	0.00017	4e-05	2e-05	0	2e-05	0.62548	0.00617	2e-05	0.00443	0.00028	1e-05	0.00061	0.03173	0	4e-05	0.32919
Node126	294	A	0.99459	4e-05	1e-05	0	0.00044	4e-05	2e-05	0.00021	1e-05	0	1e-05	1e-05	4e-05	0	1e-05	0.00363	0.00052	0	0	0.00039
Node126	295	Q	0.00074	0.05961	0.00299	0.00037	0	0.91244	0.0059	0.00019	0.00296	1e-05	0.00012	0.0115	0.00022	0	0.00015	0.00153	0.00119	0	2e-05	4e-05
Node126	296	E	0.00324	0.00879	0.00353	0.06109	1e-05	0.03747	0.77404	0.00105	0.00052	7e-05	0.00011	0.10497	0.00016	1e-05	0.00056	0.00214	0.00193	0	5e-05	0.00026
Node126	297	I	0.00034	0	0	0	0.00017	0	0	0	0	0.68068	0.00458	0	0.00203	0.00016	0	1e-05	0.00044	0	1e-05	0.31158
Node126	298	R	1e-05	0.98396	2e-05	0	1e-05	0.00575	1e-05	0	0.00128	0	7e-05	0.00851	6e-05	0	0	3e-05	0.00017	5e-05	5e-05	1e-05
Node126	299	R	0.0058	0.47774	0.00521	0.00123	0.00014	0.09353	0.07534	0.00119	0.01012	2e-05	0.00021	0.31571	0.00042	1e-05	0.00059	0.00809	0.00432	6e-05	0.00015	0.00013
Node126	300	T	0.07873	0.00092	0.00146	0.00028	0.00118	0.00214	0.00093	0.00059	0.00192	0.05196	0.01001	0.0008	0.01576	0.00188	0.00082	0.03214	0.67164	3e-05	0.00213	0.12468
Node126	301	L	0	0	0	0	0	0	0	0	0	0.00477	0.99457	0	0.00056	7e-05	0	0	0	0	0	3e-05
Node126	302	A	0.97035	2e-05	7e-05	4e-05	0.00012	0.00316	0.00192	0.00023	5e-05	0	1e-05	4e-05	5e-05	0	3e-05	0.02221	0.00148	0	0	0.0002
Node126	303	E	0.00254	0.1191	0.01158	0.0146	1e-05	0.26017	0.41814	0.00018	0.09162	1e-05	3e-05	0.06832	0.00012	0	0.00014	0.00692	0.00634	0	8e-05	0.00011
Node126	304	Y	1e-05	0	3e-05	0	1e-05	0	0	0	0.00118	0	0	0	0	0.00128	0	2e-05	0	5e-05	0.9974	0
Node126	305	E	0.00337	0.06632	0.00226	0.00829	0	0.04672	0.57131	0.00097	0.00078	5e-05	0.0001	0.29402	0.00017	0	0.00058	0.00233	0.0024	1e-05	5e-05	0.00025
Node126	306	E	0.0001	1e-05	2e-05	0.01079	0	0.00089	0.98799	0	0	0	0	0.00016	0	0	0	2e-05	1e-05	0	0	0
Node126	307	L	0	0	0	0	0	0	0	0	0	6e-05	0.99985	0	7e-05	0	0	0	0	0	0	1e-05
Node126	308	K	0.00066	0.02409	0.00097	9e-05	0	0.2993	0.01121	1e-05	0.00095	0	2e-05	0.66093	0.00013	0	3e-05	0.00059	0.001	0	0	2e-05
Node126	309	D	0	0	0.00038	0.99899	0	0	0.00057	0	1e-05	0	0	0	0	0	0	3e-05	0	0	0	0
Node126	310	I	0	0	0	0	0	0	0	0	0	0.96868	0.00038	0	6e-05	1e-05	0	0	0	0	0	0.03088
Node126	311	I	0	0	0	0	0	0	0	0	0	0.99921	1e-05	0	0	0	0	0	0	0	0	0.00077
Node126	312	A	0.99674	1e-05	1e-05	0	2e-05	4e-05	4e-05	7e-05	0	0	0	2e-05	0	0	1e-05	0.00261	0.00036	0	0	6e-05
Node126	313	M	0	0	0	0	0	0	0	0	0	0.00614	0.16373	0	0.82966	0.00013	0	0	0	0	0	0.00032
Node126	314	L	1e-05	0	0	0	0	0	0	0	0	0.00047	0.99912	0	0.00017	1e-05	0	0	0	0	0	0.00023
Node126	315	L	0	0	0	0	0	0	0	0	0	0	0.99999	0	0	0	0	0	0	0	0	0
Node126	316	S	0.0014	0	0.00084	6e-05	5e-05	1e-05	0	0.00054	0	0	0	0	0	0	6e-05	0.98576	0.01126	0	0	0
Node126	317	R	0.03069	0.40543	0.00347	0.02154	0.0001	0.0959	0.21976	0.00288	0.00396	4e-05	0.00017	0.18822	0.00033	0	0.00563	0.0139	0.00693	1e-05	3e-05	0.00099
Node126	318	E	0.00238	0.00059	0.00519	0.36985	1e-05	0.01273	0.60119	0.00137	0.00034	3e-05	4e-05	0.0021	5e-05	0	0.00044	0.00226	0.00126	0	4e-05	0.00015
Node126	319	D	0	0	0.00019	0.99908	0	1e-05	0.00071	0	0	0	0	0	0	0	0	1e-05	0	0	0	0
Node126	320	R	7e-05	0.92385	0.00015	0	0	0.03972	0.00023	1e-05	0.00073	0	7e-05	0.03474	0.00014	0	0	0.00014	0.00012	0	0	1e-05
Node126	321	K	0.01024	0.25385	0.00579	0.00101	0.00011	0.14304	0.0272	0.00027	0.01644	0.00336	0.03753	0.46321	0.01451	0.00019	0.00047	0.005	0.01196	0.00041	0.00036	0.00504
Node126	322	T	0.00725	0.00039	0.00087	3e-05	0.00094	0.00128	0.00033	0	0.00034	0.10111	0.02949	0.00066	0.02877	0.0008	4e-05	0.00387	0.6659	3e-05	0.00028	0.15764
Node126	323	V	2e-05	0	0	0	0	0	0	0	0	0.0019	0.0003	0	4e-05	0	0	0	1e-05	0	0	0.99774
Node126	324	N	0.03218	0.00921	0.52192	0.0276	0.00299	0.01878	0.00555	0.0917	0.08318	0.00038	0.00091	0.01741	0.00154	0.00341	0.00056	0.12015	0.03369	0.0004	0.02722	0.00122
Node126	325	R	1e-05	0.99984	0	0	0	2e-05	0	0	1e-05	0	0	8e-05	0	0	0	1e-05	1e-05	0	0	0
Node126	326	A	0.99948	0	0	0	1e-05	0	0	7e-05	0	0	0	0	0	0	0	0.00039	4e-05	0	0	1e-05
Node126	327	R	0.00012	0.97573	9e-05	1e-05	0	0.00399	0.00024	1e-05	0.00057	0	2e-05	0.01889	2e-05	0	1e-05	0.00016	0.00014	0	0	1e-05
Node126	328	R	0.00017	0.9079	0.00024	2e-05	1e-05	0.00294	0.00031	0.0001	0.00033	2e-05	6e-05	0.08714	6e-05	0	5e-05	0.00031	0.00028	1e-05	2e-05	3e-05
Node126	329	L	1e-05	0	0	0	0	0	0	0	0	0.02499	0.96819	0	0.00376	0.0008	0	0	0	0	0	0.00224
Node126	330	E	0.00047	0.0009	0.0002	0.00177	0	0.33047	0.66182	4e-05	0.00019	0	1e-05	0.00354	4e-05	0	5e-05	0.00026	0.00023	0	0	2e-05
Node126	331	R	7e-05	0.95742	0.00016	1e-05	2e-05	0.00411	0.0002	0.00014	0.00234	0	5e-05	0.035	5e-05	0	1e-05	0.00016	0.0001	6e-05	7e-05	1e-05
Node126	332	F	0	0	0	0	1e-05	0	0	0	1e-05	0.0002	0.0011	0	0.00013	0.99194	0	0	0	0.00011	0.00641	8e-05
Node126	333	L	0	0	0	0	0	0	0	0	0	0.00202	0.995	0	0.00231	0.0002	0	0	0	0	0	0.00046
Node126	334	T	0.00029	4e-05	0.0002	2e-05	0	0.0001	4e-05	0	1e-05	2e-05	0	9e-05	4e-05	0	1e-05	0.00232	0.99667	0	0	0.00013
Node126	335	Q	0	0	0	0	0	1	0	0	0	0	0	0	0	0	0	0	0	0	0	0
Node126	336	P	0.00741	0.00015	5e-05	0.00025	0	0.00053	0.00041	0.0001	0.00014	0	4e-05	0.00028	0	0	0.98445	0.00533	0.00076	0	0	0.0001
Node126	337	F	1e-05	0	0	0	1e-05	0	0	0	1e-05	0.00017	0.00105	0	0.00014	0.99321	0	1e-05	0	7e-05	0.00522	8e-05
Node126	338	T	0.01628	0.00041	0.00143	0.00013	0.0004	0.00109	0.00093	3e-05	0.00012	0.00681	0.00029	0.00139	0.00156	1e-05	9e-05	0.01445	0.6245	0	1e-05	0.33008
Node126	339	T	0.00214	1e-05	0.00054	0.00015	1e-05	0.0001	0.00017	2e-05	1e-05	0	0	0.0001	1e-05	0	0.0001	0.00898	0.98756	0	0	8e-05
Node126	340	E	0.00067	0.00011	9e-05	0.00673	0	0.00424	0.9865	7e-05	2e-05	0	1e-05	0.00096	1e-05	0	5e-05	0.0002	0.00027	0	0	5e-05
Node126	341	Q	0.235	0.01245	0.00763	0.00631	0.00048	0.46004	0.06466	0.00874	0.12771	0.00039	0.00161	0.007	0.00244	0.00026	0.00549	0.03967	0.01527	3e-05	0.00156	0.00324
Node126	342	F	0	0	0	0	1e-05	0	0	0	1e-05	8e-05	0.0006	0	0.00011	0.99782	0	1e-05	0	2e-05	0.00129	4e-05
Node126	343	D	0.0078	0.00052	0.01386	0.79216	3e-05	0.0047	0.16124	0.006	0.00056	5e-05	5e-05	0.00116	5e-05	1e-05	0.00098	0.00799	0.00251	0	7e-05	0.00025
Node126	344	G	0.0028	7e-05	0.00029	0.00019	2e-05	3e-05	6e-05	0.99531	1e-05	0	1e-05	2e-05	1e-05	0	2e-05	0.00111	3e-05	0	0	2e-05
Node126	345	C	0.00414	1e-05	2e-05	0	0.99048	0	0	8e-05	2e-05	3e-05	0.00016	0	0.00015	0.00037	0	0.00276	0.00044	2e-05	0.00015	0.00116
Node126	346	E	0.00664	0.03535	0.00368	0.02862	2e-05	0.06887	0.71746	0.00193	0.00143	0.00018	0.00035	0.12452	0.00043	2e-05	0.00122	0.00416	0.00417	3e-05	0.00018	0.00073
Node126	347	Q	0.15129	0.2627	0.01041	0.00615	0.00127	0.29461	0.04609	0.02443	0.00802	0.00257	0.0055	0.05171	0.00594	0.00034	0.00784	0.06919	0.04168	0.00015	0.00098	0.00911
Node126	348	I	0	0	0	0	0	0	0	0	0	0.98894	0.0017	0	0.00042	3e-05	0	0	3e-05	0	0	0.00887
Node126	349	L	8e-05	2e-05	0	0	1e-05	4e-05	0	0	1e-05	0.01476	0.9735	0	0.00657	0.00149	1e-05	1e-05	6e-05	1e-05	3e-05	0.0034
Node126	350	N	0.01562	0.00439	0.6637	0.15572	0.0001	0.02232	0.03851	0.00686	0.00682	2e-05	0.0001	0.01975	0.00012	0	0.0001	0.05319	0.01256	0	4e-05	9e-05

## Sheet: Node883_V1B
Node	Site	State	p_A	p_R	p_N	p_D	p_C	p_Q	p_E	p_G	p_H	p_I	p_L	p_K	p_M	p_F	p_P	p_S	p_T	p_W	p_Y	p_V		Sequence:
Node883	1	E	0.00553	0.00265	0.00294	0.08829	1e-05	0.03095	0.85231	0.00212	0.00075	0.00012	0.00018	0.00676	0.00018	2e-05	0.00103	0.00308	0.00241	1e-05	0.00013	0.00054		EVSGPLLFVEAYGEIRTGQVLEASEDMAVVQVFEGTSGLDKNTSVRFLGETLKIPVSEDMLGRIFDGSGKLDINGAPIREFIQTGISAIDGMNTLVRGQKLPIFSGSGLPHNQLAAQIAEDAVVFAAMGITAEEAMFFRNDFERERVVMFLNLADDPAIERIITPHLALTAAEYLAFHVLVILTDMTNYAEALREISAAMEQVPGRRGYPGYLYTDLATIYERAGRIKKGSITLMPVVTMPGDDITHPIPDHTGYITEGQIILSRELHRKGIYPPIDPLPSLSRLTREDHKEVSDQLYYAYAEGRDLRDLVAVVLTERDRLYLKFADEFEEFINQGYENRSIDIGWDLLS
Node883	2	V	0.00515	0	0	0	0.00062	0	0	0	0	0.28263	0.01191	0	0.00402	0.00016	0	4e-05	0.0058	0	0	0.68967
Node883	3	S	0.11165	0.00737	0.01414	0.00419	0.0017	0.01388	0.00917	0.00377	0.00212	0.00045	0.00062	0.00906	0.00088	6e-05	0.00165	0.71291	0.10299	1e-05	0.00014	0.00325
Node883	4	G	4e-05	0	2e-05	1e-05	0	0	0	0.99991	0	0	0	1e-05	0	0	0	2e-05	0	0	0	0
Node883	5	P	0.04424	0.00042	0.0094	0.0098	0.00011	0.00206	0.00287	0.00411	0.00127	0.00012	0.00026	0.00072	0.00012	2e-05	0.87337	0.04169	0.00792	0	2e-05	0.00145
Node883	6	L	0.0004	0	0	0	3e-05	1e-05	0	0	0	0.15375	0.72574	0	0.00745	0.00018	3e-05	1e-05	0.00295	0	0	0.10945
Node883	7	L	0.00192	1e-05	0	0	0.00781	3e-05	0	0	1e-05	0.12028	0.74984	0	0.05549	0.00135	0	6e-05	0.00117	1e-05	2e-05	0.06198
Node883	8	F	0.02136	0.00567	0.00463	0.00089	0.00393	0.00604	0.00415	0.00014	0.00685	0.18629	0.06519	0.00718	0.02641	0.33374	0.00047	0.02042	0.10149	0.00025	0.00672	0.19817
Node883	9	V	0.05979	1e-05	0	0	0.00598	2e-05	2e-05	0.00013	0	0.1281	0.04053	1e-05	0.00714	0.0005	0.00011	0.00101	0.01437	0	1e-05	0.74225
Node883	10	E	0.02603	0.10408	0.01349	0.08056	0.00027	0.09568	0.4487	0.01324	0.00602	0.00235	0.00344	0.15512	0.00236	0.00047	0.00742	0.01743	0.01633	0.00015	0.00148	0.00539
Node883	11	A	0.39925	0.01715	0.01389	0.02298	0.00436	0.02665	0.04843	0.10532	0.00506	0.00196	0.00374	0.01936	0.01244	0.00022	0.03061	0.19323	0.06923	0.0001	0.00035	0.02564
Node883	12	Y	0.0009	0.00024	0.00274	9e-05	0.00087	0.00067	6e-05	3e-05	0.018	0.00316	0.02065	8e-05	0.0062	0.04923	2e-05	0.00173	0.00124	0.00101	0.8908	0.00229
Node883	13	G	0.00668	0.00036	0.02593	0.00775	0.00022	0.00069	0.00107	0.94401	0.00132	1e-05	3e-05	0.00042	6e-05	3e-05	7e-05	0.00964	0.00148	2e-05	0.00011	8e-05
Node883	14	E	5e-05	0	4e-05	0.00305	0	0.0007	0.99601	0	1e-05	0	0	7e-05	0	0	0	3e-05	2e-05	0	0	0
Node883	15	I	0.00068	6e-05	1e-05	0	9e-05	0.00019	0	0	1e-05	0.44467	0.3813	5e-05	0.05497	0.00116	0	2e-05	0.00079	1e-05	1e-05	0.11598
Node883	16	R	0.00554	0.83104	0.00359	0.00024	0.00062	0.02134	0.00317	0.00014	0.00454	0.00161	0.00136	0.08649	0.00099	2e-05	0.00027	0.01887	0.01671	3e-05	9e-05	0.00336
Node883	17	T	0.03424	0.02368	0.0105	0.00121	0.00448	0.03754	0.00967	0.00044	0.0136	0.04373	0.06808	0.02618	0.05053	0.00641	0.00121	0.03782	0.54952	0.00076	0.0048	0.07562
Node883	18	G	0.11705	0	2e-05	3e-05	0.00015	1e-05	0.00074	0.87645	0	0	0	0	0	0	1e-05	0.00547	4e-05	0	0	3e-05
Node883	19	Q	0.00197	0.00301	0.00027	2e-05	1e-05	0.96603	0.00657	0	0.0013	0.00064	0.0028	0.0044	0.00535	1e-05	1e-05	0.00042	0.0017	0	1e-05	0.00549
Node883	20	V	0.00177	1e-05	0	0	0.00016	1e-05	1e-05	0	0	0.10809	0.00434	1e-05	0.00163	4e-05	0	1e-05	0.00279	0	0	0.88113
Node883	21	L	0.00036	1e-05	1e-05	0	9e-05	4e-05	0	0	3e-05	0.14446	0.79675	0	0.01651	0.00268	0	5e-05	0.00033	2e-05	9e-05	0.03857
Node883	22	E	0.0042	0.06856	0.00453	0.01449	1e-05	0.07285	0.71478	0.00127	0.00602	4e-05	9e-05	0.10546	0.00014	1e-05	0.00059	0.00365	0.00292	1e-05	0.00017	0.00023
Node883	23	A	0.42447	0.00019	2e-05	0	0.00094	0.00074	0.00017	1e-05	5e-05	0.05387	0.21323	0.00023	0.02069	0.00075	7e-05	0.00155	0.01268	1e-05	2e-05	0.2703
Node883	24	S	0.1301	0.0068	0.04301	0.09293	0.00131	0.01471	0.04454	0.0426	0.00214	0.00056	0.00069	0.00554	0.00072	0.00024	0.00842	0.54645	0.05607	2e-05	0.00045	0.00269
Node883	25	E	0.04674	0.02117	0.0246	0.21092	0.00038	0.04886	0.46188	0.0722	0.00348	0.00202	0.00242	0.04044	0.00172	0.00039	0.00885	0.02883	0.01812	0.00012	0.00108	0.00578
Node883	26	D	0.00228	0.0016	0.12758	0.71329	2e-05	0.00594	0.05195	0.07131	0.0066	0	0	0.00676	1e-05	0	9e-05	0.01164	0.0009	0	3e-05	0
Node883	27	M	0.04156	0.06146	0.01036	0.00763	0.0028	0.03751	0.02013	0.01027	0.01359	0.08625	0.16218	0.05646	0.20557	0.0635	0.00624	0.02033	0.04263	0.00295	0.07888	0.0697
Node883	28	A	0.81054	0	0	0	0.00481	1e-05	2e-05	0.00031	0	0.00726	0.00125	0	0.00123	2e-05	9e-05	0.00391	0.00966	0	0	0.16088
Node883	29	V	0.10693	0.00378	0.00192	0.00037	0.00338	0.00252	0.00192	0.00289	0.00038	0.0477	0.00731	0.0022	0.00574	0.00052	0.00162	0.03273	0.18968	2e-05	0.00024	0.58813
Node883	30	V	0.02733	1e-05	0	0	0.00316	2e-05	1e-05	0.00011	0	0.3662	0.14928	1e-05	0.01441	0.00093	7e-05	0.00049	0.00796	0	2e-05	0.42999
Node883	31	Q	0	0	0	0	0	1	0	0	0	0	0	0	0	0	0	0	0	0	0	0
Node883	32	V	0.00763	0	0	0	0.00196	1e-05	0	1e-05	0	0.01675	0.0015	0	0.001	0.0001	0	0.00021	0.00224	0	1e-05	0.96857
Node883	33	F	0	0	0	0	1e-05	0	0	0	1e-05	0.00017	0.00592	0	0.00142	0.98322	0	0	0	0.00014	0.00909	3e-05
Node883	34	E	0.0624	0.00112	0.00294	0.03276	3e-05	0.01619	0.83208	0.00805	0.00027	8e-05	9e-05	0.0034	0.00015	1e-05	0.0014	0.02825	0.00969	0	3e-05	0.00106
Node883	35	G	0.03521	0.00069	0.01153	0.02208	0.00017	0.0017	0.01084	0.8832	0.0007	0	1e-05	0.00152	4e-05	0	0.0027	0.02609	0.00332	1e-05	2e-05	0.00017
Node883	36	T	0.00543	0.00016	0.00111	0.00014	9e-05	0.00031	0.00019	0.00022	3e-05	0.0003	6e-05	0.00022	0.00028	1e-05	0.00016	0.03742	0.9526	0	1e-05	0.00127
Node883	37	S	0.1197	0.07182	0.04144	0.03816	0.00383	0.03645	0.0374	0.05851	0.00754	0.00573	0.00703	0.03172	0.00463	0.00256	0.02325	0.38011	0.11268	0.00036	0.00371	0.01336
Node883	38	G	0.02844	0.00488	0.07969	0.05749	0.00108	0.00609	0.01242	0.76107	0.00533	0	2e-05	0.00856	9e-05	2e-05	0.00067	0.03211	0.0018	6e-05	9e-05	9e-05
Node883	39	L	7e-05	0	0	0	4e-05	1e-05	0	0	0	0.13348	0.78842	0	0.03122	0.00671	0	0	9e-05	1e-05	2e-05	0.03993
Node883	40	D	0.03217	0.01604	0.05881	0.66283	0.00107	0.01849	0.05185	0.02383	0.01145	8e-05	0.00028	0.02107	0.0004	5e-05	0.02239	0.05999	0.01802	4e-05	0.00039	0.00076
Node883	41	K	0.02253	0.07521	0.01735	0.01588	0.00015	0.04612	0.12121	0.00559	0.00215	0.00216	0.00189	0.59148	0.00278	0.00012	0.00697	0.02721	0.05635	2e-05	0.00036	0.00446
Node883	42	N	0.00654	0.023	0.48224	0.06944	0.00012	0.01866	0.01009	0.20383	0.02194	0	1e-05	0.11626	6e-05	0	0.0001	0.04361	0.00401	0	0.0001	1e-05
Node883	43	T	0.08062	0.00254	0.0285	0.01069	0.0036	0.00859	0.00965	0.00341	0.00448	0.00274	0.0017	0.00444	0.00519	0.00048	0.00174	0.15025	0.66666	7e-05	0.00095	0.01367
Node883	44	S	0.14633	0.04704	0.03683	0.04124	0.00344	0.03671	0.05031	0.05278	0.00573	0.01053	0.00907	0.05792	0.00659	0.00236	0.02289	0.27264	0.17074	0.00026	0.00304	0.02356
Node883	45	V	0.01512	0	0	0	0.00123	0	0	1e-05	0	0.06239	0.00213	0	0.00084	2e-05	1e-05	7e-05	0.00323	0	0	0.91494
Node883	46	R	0.00978	0.61985	0.00776	0.00119	0.00099	0.04882	0.01434	0.0003	0.01122	0.00898	0.00484	0.18587	0.00299	0.00014	0.00076	0.01343	0.05209	0.00011	0.00042	0.01612
Node883	47	F	0.00022	0	2e-05	0	0.00011	0	0	5e-05	5e-05	5e-05	0.00058	0	0.00019	0.99539	1e-05	0.00023	8e-05	0.00018	0.00275	7e-05
Node883	48	L	0.00367	0.00039	0.00018	0	0.00035	0.0018	4e-05	0	9e-05	0.04041	0.42651	0.00055	0.15938	0.00123	2e-05	0.00297	0.33767	2e-05	3e-05	0.02468
Node883	49	G	8e-05	0	7e-05	3e-05	0	1e-05	1e-05	0.99975	0	0	0	1e-05	0	0	0	4e-05	0	0	0	0
Node883	50	E	0.04839	0.0269	0.02418	0.1328	0.00011	0.11292	0.52325	0.00748	0.01095	3e-05	0.00028	0.07362	0.00041	1e-05	0.00088	0.02492	0.01139	0.00051	0.00037	0.00061
Node883	51	T	0.09303	0.00362	0.00668	0.00224	0.00165	0.02266	0.01023	0.00216	0.00286	0.00802	0.00432	0.00551	0.00754	0.00032	0.05724	0.10106	0.63826	3e-05	0.00024	0.03233
Node883	52	L	0.00075	1e-05	0	0	0.00028	8e-05	0	0	1e-05	0.00626	0.82455	0	0.16199	0.00204	0.00019	0.00012	0.00032	2e-05	3e-05	0.00334
Node883	53	K	0.012	0.17208	0.01679	0.00155	0.00037	0.08394	0.0234	0.00132	0.00652	0.00338	0.01279	0.61538	0.01475	0.00028	0.0008	0.01157	0.01912	0.00013	0.0004	0.00342
Node883	54	I	0.00184	1e-05	0	0	0.0001	2e-05	1e-05	0	0	0.59647	0.12206	0	0.00834	0.00053	6e-05	5e-05	0.00109	0	1e-05	0.26942
Node883	55	P	0.01612	0.00452	0.0011	0.00291	8e-05	0.00439	0.00438	0.00226	0.00069	0.00047	0.00094	0.00393	0.00025	9e-05	0.93147	0.01645	0.0081	1e-05	0.0001	0.00176
Node883	56	V	0.00044	0	0	0	3e-05	0	0	0	0	0.02521	0.00342	0	0.00052	0.00247	0	0	0.0002	0	1e-05	0.96769
Node883	57	S	0.00655	0	0.0005	2e-05	7e-05	1e-05	0	0.00705	0	0	0	0	0	0	1e-05	0.98456	0.00122	0	0	0
Node883	58	E	0.07804	0.02908	0.02842	0.10612	0.00114	0.16858	0.29565	0.0292	0.00796	0.00618	0.00679	0.0296	0.00634	0.00101	0.01271	0.0798	0.09818	0.00013	0.00172	0.01334
Node883	59	D	0.04944	0.00497	0.03559	0.49819	0.00026	0.0323	0.27818	0.01816	0.00677	0.00018	0.00036	0.01539	0.00043	2e-05	0.01061	0.03326	0.01315	2e-05	0.00021	0.00252
Node883	60	M	0.0025	1e-05	0	0	0.00064	0.00018	0	0	1e-05	0.06931	0.24128	1e-05	0.63461	0.00808	0	4e-05	0.00208	7e-05	0.00011	0.04106
Node883	61	L	0.00233	0.00069	4e-05	0	0.00036	0.0017	0.00011	1e-05	0.0005	0.04061	0.87991	0.00033	0.04081	0.00775	4e-05	0.00018	0.00066	0.00015	0.00034	0.02346
Node883	62	G	1e-05	0	0	0	0	0	0	0.99998	0	0	0	0	0	0	0	1e-05	0	0	0	0
Node883	63	R	0	0.99925	1e-05	0	0	6e-05	0	0	2e-05	0	0	0.00065	0	0	0	1e-05	0	0	0	0
Node883	64	I	0.00026	1e-05	0	0	3e-05	1e-05	0	0	0	0.84799	0.02694	0	0.00584	0.00422	0	1e-05	0.00071	0	0.00012	0.11383
Node883	65	F	1e-05	0	0	0	8e-05	0	0	0	6e-05	0.00128	0.01991	0	0.00171	0.94207	0	0	0	0.00115	0.0333	0.00043
Node883	66	D	6e-05	1e-05	0.17119	0.81321	0	0.00022	0.00492	0.00078	0.00199	0	0	0.00029	0	0	0	0.00652	0.0008	0	0	0
Node883	67	G	0.0025	1e-05	0.0001	6e-05	1e-05	2e-05	3e-05	0.99617	0	0	0	2e-05	0	0	0.00016	0.00086	4e-05	0	0	2e-05
Node883	68	S	0.12024	0.01589	0.01166	0.00243	0.00395	0.01983	0.00912	0.00324	0.00681	0.00226	0.0051	0.03336	0.00406	0.02432	0.00176	0.57151	0.10312	0.00037	0.0515	0.00945
Node883	69	G	0.00896	3e-05	0.00084	0.00019	3e-05	0.00024	3e-05	0.98655	1e-05	0	0	1e-05	0	0	0	0.0031	0	0	0	0
Node883	70	K	0.01918	0.15542	0.02302	0.02655	0.00026	0.07945	0.10347	0.01279	0.00564	0.00279	0.00369	0.51212	0.00317	0.00041	0.00715	0.0185	0.02054	0.00011	0.0012	0.00455
Node883	71	L	0.01346	0.00409	0.00071	0.00043	0.00119	0.00481	0.00157	0.00141	0.00098	0.13589	0.62683	0.00151	0.06135	0.03422	0.0025	0.0038	0.01059	0.00163	0.00549	0.08753
Node883	72	D	0.00539	0.00045	0.01189	0.8592	2e-05	0.0038	0.09413	0.00176	0.00136	0	2e-05	0.00192	1e-05	1e-05	0.01047	0.00755	0.00179	0	0.00013	9e-05
Node883	73	I	9e-05	0	0	0	1e-05	0	0	0	0	0.77961	0.00389	0	0.00112	2e-05	0	0	0.00025	0	0	0.215
Node883	74	N	0.00442	0.00532	0.76737	0.01484	0.00044	0.00627	0.00172	0.08335	0.05546	2e-05	5e-05	0.00419	0.00016	0.00042	6e-05	0.03752	0.00491	0.0001	0.01332	6e-05
Node883	75	G	0.03919	0.00437	0.00811	0.0107	0.00063	0.00257	0.00593	0.89383	0.00069	0.0005	0.0007	0.00208	0.00052	0.00029	0.0022	0.02112	0.00434	0.00012	0.00027	0.00186
Node883	76	A	0.30872	0.00993	0.01447	0.0142	0.00372	0.01796	0.02249	0.02625	0.00496	0.00087	0.00292	0.01536	0.0018	0.00033	0.28637	0.18699	0.06728	7e-05	0.00044	0.01487
Node883	77	P	0.0483	0.00212	0.00107	0.00135	9e-05	0.00313	0.00189	0.00106	0.00084	1e-05	9e-05	0.00246	3e-05	0	0.84868	0.07769	0.01071	0	1e-05	0.00047
Node883	78	I	0.00237	0.0001	2e-05	0	0.00011	0.00017	2e-05	0	2e-05	0.70681	0.03074	0.00014	0.01453	0.00021	0.00212	0.00013	0.00431	0	1e-05	0.2382
Node883	79	R	0.01467	0.75046	0.01784	0.0035	0.00214	0.03696	0.00789	0.00486	0.03223	0.00145	0.00519	0.06495	0.00383	0.00143	0.00176	0.02487	0.01608	0.00126	0.00575	0.00289
Node883	80	E	0.00525	0.01283	0.00702	0.12362	4e-05	0.05564	0.73278	0.00026	0.00302	0.00092	0.00043	0.0443	0.00037	1e-05	0.00048	0.00317	0.00711	1e-05	8e-05	0.00266
Node883	81	F	0.00235	3e-05	1e-05	0	0.00041	0.00011	1e-05	0	0.00016	0.02462	0.14356	1e-05	0.05081	0.75416	0.00168	0.00041	0.00127	0.00025	0.00085	0.01931
Node883	82	I	0	0	0	0	0	0	0	0	0	0.9705	0.01789	0	0.00716	0.00067	0	0	2e-05	0	1e-05	0.00375
Node883	83	Q	0.01581	0.10221	0.00376	0.00139	0.00014	0.77408	0.02363	0.00118	0.01491	0.00059	0.00299	0.02934	0.00322	7e-05	0.00845	0.00938	0.00643	5e-05	0.00021	0.00215
Node883	84	T	0	0	0	0	0	0	0	0	0	0	0	0	0	0	0	2e-05	0.99998	0	0	0
Node883	85	G	8e-05	0	0.00207	0.00018	0	0	0	0.99741	1e-05	0	0	1e-05	0	0	0	0.00023	0	0	0	0
Node883	86	I	8e-05	0	0	0	2e-05	2e-05	0	0	0	0.86554	0.02355	0	0.00709	0.00021	0	0	0.00084	0	0	0.10264
Node883	87	S	0.04697	0.00051	0.00014	0	0.00011	0.0005	6e-05	9e-05	3e-05	3e-05	0.00011	0.01449	0.00011	1e-05	0.03097	0.90054	0.00523	0	0	0.00012
Node883	88	A	0.68928	4e-05	0.00047	1e-05	0.00184	0.00037	9e-05	0.01206	2e-05	0.00929	0.00225	9e-05	0.03386	4e-05	0.0001	0.03114	0.13673	0	0	0.08231
Node883	89	I	3e-05	0	0	0	2e-05	0	0	0	0	0.91642	0.01073	0	0.00273	0.00064	0	0	0.00013	0	4e-05	0.06927
Node883	90	D	0	0	0	1	0	0	0	0	0	0	0	0	0	0	0	0	0	0	0	0
Node883	91	G	0.1713	0.0009	0.00298	0.0001	0.02468	0.00113	0.00031	0.67898	0.00067	0.00205	0.00884	0.00032	0.00839	0.00308	0.0003	0.06184	0.01176	0.00059	0.00063	0.02116
Node883	92	M	0.00079	0.00019	0.00069	0	0.00028	0.0013	1e-05	1e-05	0.00034	0.01555	0.12052	0.0003	0.61187	0.23899	0	0.00033	0.00222	0.00019	0.00237	0.00404
Node883	93	N	8e-05	1e-05	0.99749	2e-05	5e-05	3e-05	0	8e-05	0.00021	0	0	2e-05	1e-05	0	0	0.00158	0.00038	0	2e-05	0
Node883	94	T	0.00117	0	5e-05	0	2e-05	2e-05	0	0	0	0	0	1e-05	1e-05	0	0.00115	0.00729	0.99023	0	0	3e-05
Node883	95	L	3e-05	0	0	0	1e-05	2e-05	0	0	0	0.01483	0.96969	0	0.00994	0.00084	0	0	5e-05	0	0	0.00458
Node883	96	V	0.08191	5e-05	9e-05	3e-05	0.00175	0.00022	0.00043	0.00055	3e-05	0.05175	0.00493	7e-05	0.00278	0.00017	0.00128	0.01145	0.02582	0	2e-05	0.81666
Node883	97	R	0.00091	0.85301	0.001	9e-05	3e-05	0.03159	0.01372	5e-05	0.00134	2e-05	0.00017	0.09154	0.00034	0	2e-05	0.0039	0.00224	0	1e-05	4e-05
Node883	98	G	0	0	0	0	0	0	0	1	0	0	0	0	0	0	0	0	0	0	0	0
Node883	99	Q	0	0	0	0	0	1	0	0	0	0	0	0	0	0	0	0	0	0	0	0
Node883	100	K	0	0	0	0	0	0	0	0	0	0	0	1	0	0	0	0	0	0	0	0
Node883	101	L	0.00489	4e-05	2e-05	0	0.00221	0.00023	8e-05	4e-05	4e-05	0.13821	0.76267	2e-05	0.0343	0.00334	2e-05	0.00066	0.00215	3e-05	9e-05	0.05097
Node883	102	P	8e-05	0	0	0	0	0	0	0	0	0	0	0	0	0	0.99989	3e-05	0	0	0	0
Node883	103	I	0	0	0	0	0	0	0	0	0	0.97795	0.00452	0	0.00076	0.0007	0	0	2e-05	0	0	0.01604
Node883	104	F	0	0	0	0	0	0	0	0	0	0	3e-05	0	0	0.99995	0	0	0	0	1e-05	0
Node883	105	S	0.0019	0	3e-05	0	0	0	0	0.00108	0	0	0	0	0	0	0	0.99622	0.00076	0	0	0
Node883	106	G	0.01989	5e-05	0.00184	0.03302	8e-05	0.00045	0.05378	0.88428	6e-05	4e-05	4e-05	0.00011	6e-05	0	0.0004	0.00455	0.00063	0	0	0.0007
Node883	107	S	0.15281	0.00127	0.00059	6e-05	0.00166	0.00026	7e-05	0.00282	0.00011	0	2e-05	0.0001	4e-05	0.0003	0.0702	0.753	0.01637	0	2e-05	0.00029
Node883	108	G	0.00075	1e-05	0.00319	0.0033	0	5e-05	0.00012	0.99161	2e-05	0	0	2e-05	0	0	0	0.00093	0	0	0	0
Node883	109	L	0.03394	0.00043	0.00018	1e-05	0.00137	0.11846	0.02316	7e-05	0.00062	0.00477	0.69262	0.00031	0.04368	0.0004	8e-05	0.0096	0.03825	3e-05	8e-05	0.03194
Node883	110	P	3e-05	0	0	0	0	0	0	3e-05	0	0	0	0	0	0	0.99982	0.00011	1e-05	0	0	0
Node883	111	H	1e-05	0.0003	0.00025	0	0	0.00023	0	0	0.96068	1e-05	4e-05	0.00299	5e-05	0.00049	0	3e-05	3e-05	3e-05	0.03483	1e-05
Node883	112	N	1e-05	1e-05	0.99389	0.00049	0	6e-05	1e-05	1e-05	0.00014	0	0	0.00012	0	0	0	0.00252	0.00275	0	0	0
Node883	113	Q	0.01883	0.2066	0.01002	0.00939	0.00039	0.26981	0.04419	0.00038	0.02505	0.08495	0.01818	0.03445	0.02562	0.00032	0.00029	0.0066	0.01765	5e-05	0.00121	0.22604
Node883	114	L	0.00073	4e-05	1e-05	0	0.00025	0.00019	1e-05	0	4e-05	0.18867	0.68597	2e-05	0.03841	0.00437	0	5e-05	0.00205	3e-05	9e-05	0.07908
Node883	115	A	0.90748	2e-05	0	0	0.00098	0.00531	2e-05	2e-05	1e-05	0.00477	0.02533	1e-05	0.01998	0.00052	2e-05	0.0008	0.00248	1e-05	1e-05	0.03221
Node883	116	A	0.99104	9e-05	1e-05	0	0.00023	0.00044	0.00012	9e-05	1e-05	0.00011	0.00048	0.00013	0.00095	1e-05	2e-05	0.00269	0.00139	0	0	0.00218
Node883	117	Q	0.00065	0.01238	0.00357	0.00054	2e-05	0.9703	0.00802	3e-05	0.00129	0	4e-05	0.00158	0.00024	0	1e-05	0.0009	0.0004	0	1e-05	2e-05
Node883	118	I	0.00011	0	0	0	7e-05	0	0	0	0	0.96091	0.00892	0	0.0031	0.00023	0	1e-05	0.00019	0	1e-05	0.02644
Node883	119	A	0.98934	0	0	0	0.00066	1e-05	0	0.00013	0	0.00012	8e-05	0	0.00028	1e-05	0	0.00149	0.00067	0	0	0.00719
Node883	120	E	0.05482	0.00217	0.01348	0.05919	0.00011	0.03018	0.75004	0.01127	0.00122	0.00013	0.00015	0.01104	0.0003	1e-05	0.00209	0.04094	0.02028	0	6e-05	0.00251
Node883	121	D	0.02429	0.0037	0.03813	0.42419	0.00207	0.01162	0.01912	0.04277	0.06395	0.00167	0.01457	0.00271	0.00763	0.25348	0.00048	0.03599	0.00631	0.00079	0.04303	0.0035
Node883	122	A	0.80833	0.00536	0.00032	5e-05	0.0053	0.00379	0.00144	0.00035	0.00193	0.00958	0.01717	0.00432	0.00901	0.00272	0.00031	0.00864	0.01566	0.0006	0.00218	0.10297
Node883	123	V	0.00257	0	0	0	0.0046	0	0	0	0	0.29669	0.00263	0	0.00104	4e-05	0	5e-05	0.003	0	0	0.68939
Node883	124	V	0.00043	0	0	0	5e-05	0	0	0	0	0.14614	0.00236	0	0.00069	2e-05	0	0	0.0005	0	0	0.84982
Node883	125	F	0	0	0	0	0	0	0	0	0	2e-05	0.00095	0	3e-05	0.99559	0	0	0	1e-05	0.00339	1e-05
Node883	126	A	0.87567	1e-05	1e-05	0	0.00438	2e-05	3e-05	0.09553	0	0.00023	0.0001	0	0.0002	1e-05	8e-05	0.01038	0.00248	0	0	0.01087
Node883	127	A	0.72869	0	1e-05	1e-05	0.00024	0	1e-05	0.26323	0	0	0	0	1e-05	0	1e-05	0.00761	8e-05	0	0	9e-05
Node883	128	M	2e-05	0	0	0	5e-05	0	0	0	0	0.00407	0.00447	0	0.99006	1e-05	0	0	5e-05	0	0	0.00127
Node883	129	G	0	0	0	0	0	0	0	1	0	0	0	0	0	0	0	0	0	0	0	0
Node883	130	I	0.00021	4e-05	1e-05	0	1e-05	0.00123	0.00085	0	4e-05	0.7186	0.20546	7e-05	0.01973	0.00015	0	1e-05	0.00108	0	1e-05	0.05249
Node883	131	T	0.00026	0.00084	0.00012	0	0	0.00017	3e-05	0	1e-05	2e-05	0	0.00112	6e-05	0	1e-05	0.00206	0.99518	0	0	0.0001
Node883	132	A	0.77593	0.00739	0.01573	0.00346	0.00981	0.01511	0.00455	0.01565	0.02055	0.00012	0.00164	0.00682	0.00195	0.01728	0.00083	0.0725	0.01668	0.00028	0.01059	0.00313
Node883	133	E	0.00081	0.0002	0.00969	0.29219	0	0.00253	0.69114	0.00019	0.00017	0	0	0.00091	0	0	5e-05	0.00179	0.00033	0	0	0
Node883	134	E	2e-05	0	6e-05	0.03354	0	0.00017	0.96612	0	0	0	0	3e-05	0	0	0	4e-05	2e-05	0	0	0
Node883	135	A	0.92291	0.00024	0.00015	5e-05	0.00199	0.0005	0.00022	0.00136	0.00056	0.00119	0.00491	7e-05	0.00534	0.00612	0.00017	0.00846	0.00363	9e-05	0.02384	0.01818
Node883	136	M	0.00916	0.0334	0.01233	0.00022	0.00015	0.1878	0.00488	7e-05	0.02906	0.00892	0.1546	0.00849	0.5325	0.0003	0.00013	0.0028	0.00691	2e-05	0.00124	0.00701
Node883	137	F	0.00094	0.00029	0.00029	0.0001	0.00045	0.00023	0.00012	0.0002	0.00346	0.00273	0.00975	7e-05	0.00211	0.75289	0.00012	0.00097	0.00055	0.00193	0.22082	0.00199
Node883	138	F	2e-05	0	0	0	2e-05	0	0	0	1e-05	0.00076	0.0041	0	0.00048	0.98967	0	1e-05	1e-05	5e-05	0.00454	0.00033
Node883	139	R	0.00104	0.58499	0.00208	4e-05	0.00027	0.0257	0.00229	7e-05	0.01603	0.00036	0.00217	0.35501	0.00156	0.00038	8e-05	0.00156	0.00239	0.00114	0.00239	0.00045
Node883	140	N	0.01983	0.04311	0.38401	0.14424	0.00067	0.04036	0.10041	0.03416	0.014	0.00232	0.0024	0.1244	0.00218	0.00072	0.00487	0.04615	0.02938	0.0001	0.00303	0.00366
Node883	141	D	0.01208	0.00262	0.02616	0.64156	0.00013	0.01575	0.23301	0.00387	0.00202	0.00113	0.00068	0.00902	0.00053	6e-05	0.00148	0.01922	0.02653	1e-05	0.00019	0.00396
Node883	142	F	0	0	0	0	0	0	0	0	0	0.00016	0.00886	0	0.00092	0.98815	0	0	0	5e-05	0.00185	2e-05
Node883	143	E	0.00429	0.00506	0.00371	0.10106	3e-05	0.03744	0.81315	0.0002	0.00153	0.00064	0.00027	0.02171	0.00024	1e-05	0.00105	0.00237	0.00535	0	4e-05	0.00186
Node883	144	R	0.02177	0.54412	0.01591	0.02246	0.00013	0.07979	0.07987	0.00375	0.0099	9e-05	0.00036	0.19037	0.00056	0	0.00217	0.01604	0.01171	2e-05	0.00014	0.00085
Node883	145	E	0.02178	0.00067	0.01719	0.2064	2e-05	0.02262	0.68279	0.0046	0.00143	0	1e-05	0.00856	3e-05	0	0.00402	0.02147	0.00827	0	1e-05	0.00014
Node883	146	R	3e-05	0.97566	0.00054	1e-05	0	0.00278	5e-05	1e-05	0.00296	0	0	0.01767	0	0	0	0.00019	6e-05	0	4e-05	0
Node883	147	V	0.01867	2e-05	0.00015	0	0.00095	9e-05	2e-05	1e-05	1e-05	0.146	0.04251	4e-05	0.00794	5e-05	4e-05	0.00321	0.07473	0	0	0.70556
Node883	148	V	0.02217	3e-05	0.00011	0	0.00187	9e-05	6e-05	3e-05	1e-05	0.15673	0.01349	5e-05	0.00737	0.00031	8e-05	0.00225	0.02778	0	2e-05	0.76754
Node883	149	M	0.00159	0	0	0	0.00019	5e-05	0	0	0	0.00954	0.03619	0	0.862	0.00066	0	0.00189	0.08219	0	1e-05	0.00568
Node883	150	F	0	0	0	0	0	0	0	0	0	0.00012	0.00014	0	2e-05	0.99962	0	0	0	0	2e-05	8e-05
Node883	151	L	0.01413	0.0002	8e-05	0	0.00783	0.00056	3e-05	0.00021	0.00026	0.06074	0.76835	5e-05	0.05367	0.0171	9e-05	0.0031	0.0047	0.00043	0.00107	0.06739
Node883	152	N	0	0	0.99992	0	0	0	0	1e-05	1e-05	0	0	0	0	0	0	5e-05	0	0	0	0
Node883	153	L	0.0015	0.00013	6e-05	0	0.00011	0.00732	1e-05	4e-05	7e-05	0.00011	0.98383	3e-05	0.00239	3e-05	4e-05	0.00113	0.00279	0	0	0.00041
Node883	154	A	0.99206	0	0	0	3e-05	1e-05	1e-05	6e-05	0	0	0	0	0.00016	0	1e-05	0.00438	0.00323	0	0	4e-05
Node883	155	D	0.01074	7e-05	0.02458	0.83551	2e-05	0.00168	0.09737	0.00402	0.00049	0	0	0.00051	0	0	0.00015	0.02151	0.00333	0	0	1e-05
Node883	156	D	0.00053	2e-05	0.04572	0.89509	0	0.00089	0.05296	0.00054	0.00036	0	0	0.00029	2e-05	0	0.00013	0.003	0.00044	0	0	0
Node883	157	P	0.00889	0.00015	6e-05	0.00024	1e-05	0.00056	0.00042	0.00011	0.00014	0	3e-05	0.00028	0	0	0.98193	0.00608	0.00098	0	0	0.00012
Node883	158	A	0.95402	0	0	0	9e-05	4e-05	4e-05	8e-05	0	0.00019	7e-05	1e-05	0.00011	0	0.01221	0.00461	0.00701	0	0	0.02152
Node883	159	I	0.0046	2e-05	3e-05	0	0.00022	3e-05	2e-05	5e-05	1e-05	0.74806	0.01216	2e-05	0.00544	0.00028	0.00019	0.00023	0.00365	0	1e-05	0.22495
Node883	160	E	0.00013	0	0	1e-05	0	0.0001	0.99975	0	0	0	0	1e-05	0	0	0	1e-05	0	0	0	0
Node883	161	R	0	0.99978	0	0	0	1e-05	0	0	0	0	0	0.0002	0	0	0	0	0	0	0	0
Node883	162	I	0.00024	0.00019	1e-05	0	0.00019	0.00013	2e-05	0	0.0002	0.68841	0.18095	9e-05	0.01839	0.01017	0	1e-05	0.00045	0.0003	0.00132	0.09892
Node883	163	I	0.00364	0.00089	1e-05	0	0.00091	0.00016	0	0	2e-05	0.55541	0.18399	4e-05	0.04344	0.00543	1e-05	7e-05	0.00278	3e-05	8e-05	0.20307
Node883	164	T	0.01961	0	4e-05	0	0.00037	2e-05	1e-05	0	0	0.00459	7e-05	1e-05	0.00057	0	1e-05	0.00482	0.83512	0	0	0.13476
Node883	165	P	1e-05	0	0	0	0	0	0	0	0	0	0	0	0	0	0.99999	0	0	0	0	0
Node883	166	H	5e-05	0.0742	0.00472	0.01426	2e-05	0.00455	0.00045	1e-05	0.88986	0	3e-05	0.00199	2e-05	0.0001	1e-05	0.00042	0.0001	0.0001	0.00911	0
Node883	167	L	0.0042	5e-05	8e-05	0	0.00045	0.00033	2e-05	2e-05	3e-05	0.04754	0.65119	5e-05	0.23532	0.00077	4e-05	0.00095	0.00786	1e-05	2e-05	0.05106
Node883	168	A	0.92245	1e-05	3e-05	2e-05	0.00233	5e-05	7e-05	0.04584	0	0	1e-05	1e-05	0.00013	0	0.00025	0.02396	0.00221	0	0	0.00262
Node883	169	L	1e-05	0	0	0	0	0	0	0	0	0.00117	0.99733	0	0.00098	3e-05	0	0	1e-05	0	0	0.00045
Node883	170	T	0.04491	3e-05	0.0013	2e-05	0.00064	0.00023	7e-05	6e-05	2e-05	0.00113	8e-05	0.00012	0.00104	0	9e-05	0.05945	0.88165	0	0	0.00916
Node883	171	A	0.78816	7e-05	0.00011	0	0.00121	0.00036	0.00011	3e-05	5e-05	0.01286	0.00492	0.00013	0.00458	0.00019	3e-05	0.00537	0.14554	1e-05	4e-05	0.03623
Node883	172	A	0.99208	0	0	0	0.00017	0	0	0.00402	0	0	0	0	1e-05	0	1e-05	0.00333	0.00014	0	0	0.00024
Node883	173	E	0	0	0	0	0	0	1	0	0	0	0	0	0	0	0	0	0	0	0	0
Node883	174	Y	4e-05	0.00017	0.00032	1e-05	4e-05	0.00014	1e-05	0	0.01001	1e-05	7e-05	0.00016	6e-05	0.01638	0	0.00011	5e-05	0.00057	0.97182	1e-05
Node883	175	L	0	0	0	0	0.0001	0	0	0	0.00024	0.00105	0.74759	0	0.00473	0.21701	0	0	0	0.00278	0.02632	0.00016
Node883	176	A	0.99979	0.00012	0	0	1e-05	1e-05	0	0	0	0	0	0	1e-05	0	0	3e-05	1e-05	0	0	1e-05
Node883	177	F	0.01172	0.00022	0.00366	0.00314	0.0059	0.00063	0.0011	0.00016	0.02663	0.00655	0.01148	0.00012	0.00392	0.57941	0.00016	0.00525	0.00548	0.00276	0.24116	0.09054
Node883	178	H	0.00031	0.07614	0.05936	0.00535	4e-05	0.04113	0.00216	0.00019	0.78734	0	1e-05	0.02011	3e-05	1e-05	4e-05	0.00382	0.00095	1e-05	0.003	0
Node883	179	V	0.01603	0	0	0	0.0013	0	0	1e-05	0	0.06807	0.0023	0	0.00083	2e-05	1e-05	7e-05	0.0034	0	0	0.90796
Node883	180	L	0	0	0	0	0	0	0	0	0	0.00023	0.99927	0	0.00041	3e-05	0	0	0	0	0	6e-05
Node883	181	V	0.003	0	0	0	0.00091	0	0	0	0	0.0301	0.00474	0	0.00203	0.00021	0	6e-05	0.00095	0	1e-05	0.95799
Node883	182	I	0.0001	1e-05	0	0	2e-05	1e-05	0	0	0	0.5919	0.32422	1e-05	0.00953	0.00038	0	0	0.00052	0	0	0.07329
Node883	183	L	0.0003	0	0	0	8e-05	2e-05	0	0	1e-05	0.01804	0.93846	0	0.03273	0.00347	0	1e-05	9e-05	1e-05	0.0001	0.00668
Node883	184	T	0.00042	0	0.00072	0.00112	0	2e-05	5e-05	0	0	1e-05	0	1e-05	1e-05	0	0	0.00554	0.992	0	0	9e-05
Node883	185	D	0	0	0	1	0	0	0	0	0	0	0	0	0	0	0	0	0	0	0	0
Node883	186	M	0	0	0	0	0	0	0	0	0	0.00094	0.00138	0	0.99737	0	0	0	9e-05	0	0	0.00021
Node883	187	T	0.00082	0	9e-05	0	3e-05	1e-05	0	0	0	7e-05	0.00041	0	0.00023	2e-05	0	0.01468	0.98321	0	0	0.00042
Node883	188	N	1e-05	0.00018	0.99914	0	0	2e-05	0	1e-05	6e-05	0	0	0.00016	0	0	0	0.00038	4e-05	0	0	0
Node883	189	Y	0	0	0	0	0	0	0	0	0.0001	0	0	0	0	0.00569	0	0	0	0.00017	0.99404	0
Node883	190	A	0.88765	0	0	0	0.03811	1e-05	2e-05	0.04251	0	0.0005	0.00014	0	0.00024	1e-05	9e-05	0.0092	0.00361	0	0	0.01791
Node883	191	E	0.00021	2e-05	0.00078	0.10295	0	0.00159	0.89368	4e-05	0.00012	0	0	0.00018	0	0	2e-05	0.00029	0.00011	0	0	0
Node883	192	A	0.99482	0	0	0	6e-05	0	0	0.00015	0	0	0	0	0	0	1e-05	0.00467	0.00019	0	0	9e-05
Node883	193	L	2e-05	0	0	0	1e-05	2e-05	0	0	1e-05	0.00115	0.98836	0	0.00936	0.00082	0	0	1e-05	1e-05	4e-05	0.00018
Node883	194	R	0	0.99412	0	0	0	2e-05	0	0	0	0	0	0.00581	0	0	0	4e-05	0	0	0	0
Node883	195	E	7e-05	0	1e-05	0.00319	0	0.00128	0.99523	0	0	0	0	0.00017	0	0	0	1e-05	2e-05	0	0	1e-05
Node883	196	I	0.00013	0	0	0	4e-05	0	0	0	0	0.85162	0.02454	0	0.00597	0.00033	0	0	0.00025	0	0	0.11712
Node883	197	S	0.02441	0	7e-05	0	0.0001	0	0	0.00085	0	0	0	0	0	0	1e-05	0.97237	0.00217	0	0	0
Node883	198	A	0.8148	0.00011	0.01014	0.00029	0.00216	0.00045	0.00015	0.02803	0.00017	0.00825	0.00315	0.00018	0.00352	6e-05	0.00032	0.06803	0.03202	0	1e-05	0.02814
Node883	199	A	0.94323	0.01335	3e-05	1e-05	0.00021	0.0008	9e-05	0.00013	4e-05	0.0004	0.00295	0.00038	0.00272	4e-05	0.00011	0.00515	0.02286	0	1e-05	0.0075
Node883	200	M	0.0009	0.23877	6e-05	0	0.00016	0.01125	2e-05	0	0.00036	0.00669	0.15848	0.00505	0.57341	0.00021	0	0.0002	0.00214	8e-05	3e-05	0.00219
Node883	201	E	0.02169	6e-05	0.00224	0.06844	0	0.00121	0.89959	0.00506	7e-05	0	0	0.00064	0	0	0	0.00095	3e-05	0	0	0
Node883	202	Q	1e-05	0.00052	1e-05	1e-05	0	0.80113	0.19798	0	5e-05	0	0	0.00027	0	0	0	1e-05	1e-05	0	0	0
Node883	203	V	7e-05	0	0	0	1e-05	0	0	0	0	0.19688	0.01023	0	0.00578	4e-05	1e-05	0	0.00028	0	0	0.7867
Node883	204	P	1e-05	0	0	0	0	0	0	0	0	0	0	0	0	0	0.99998	0	0	0	0	0
Node883	205	G	0.02958	0	0.00032	2e-05	0.00013	1e-05	0	0.87187	0	0	0	0	0	0	1e-05	0.09761	0.00043	0	0	1e-05
Node883	206	R	0	0.97762	0.00064	1e-05	0	0.00045	2e-05	0	0.00022	0	0	0.02098	0	0	0	4e-05	1e-05	0	0	0
Node883	207	R	0.00011	0.97213	0.00031	0.00156	0	0.00491	0.00714	3e-05	0.00045	0	0	0.01295	0	0	1e-05	0.00033	8e-05	0	0	0
Node883	208	G	0	0	0	0	0	0	0	1	0	0	0	0	0	0	0	0	0	0	0	0
Node883	209	Y	0	0	0	0	0	0	0	0	0.00011	0	2e-05	0	0.00013	0.01505	0	0	0	0.00017	0.98453	0
Node883	210	P	0	0	0	0	0	0	0	0	0	0	0	0	0	0	1	0	0	0	0	0
Node883	211	G	1e-05	0	0	0	0	0	0	0.99999	0	0	0	0	0	0	0	0	0	0	0	0
Node883	212	Y	2e-05	0	0.00475	0.00162	1e-05	1e-05	2e-05	0	0.00182	0	0	1e-05	0	0	0	0.00633	0.0007	0	0.9847	0
Node883	213	L	0	0	0	0	0	0	0	0	0	0.00639	0.67572	0	0.31711	0.00013	0	0	0	0	0	0.00064
Node883	214	Y	0	0	0	0	0	0	0	0	1e-05	0	0	0	0	0.00053	0	0	0	0	0.99944	0
Node883	215	T	0.00996	0.00042	0.00834	0.0004	0.00029	0.00128	0.00046	7e-05	0.00043	6e-05	1e-05	0.0014	0.00023	1e-05	8e-05	0.14389	0.83174	0	0.00016	0.00077
Node883	216	D	0.00532	0.00158	0.01218	0.85118	1e-05	0.01926	0.08178	0.00111	0.00114	1e-05	3e-05	0.00177	5e-05	0	0.00031	0.02207	0.00211	0	3e-05	6e-05
Node883	217	L	0	0	0	0	0	0	0	0	1e-05	0.0016	0.99662	0	0.00135	0.00015	0	0	0	0	0	0.00026
Node883	218	A	0.99373	0	0	0	7e-05	0	0	0.00016	0	0	0	0	0	0	1e-05	0.0057	0.00024	0	0	8e-05
Node883	219	T	0.0427	0.04494	0.02055	0.00953	0.00083	0.15707	0.03043	0.00618	0.00508	0.004	0.00243	0.04427	0.00434	0.00029	0.00519	0.10416	0.50677	4e-05	0.00057	0.01062
Node883	220	I	6e-05	0.0003	1e-05	0	2e-05	0.00012	1e-05	0	8e-05	0.92359	0.03472	0.00014	0.00871	0.00164	0	1e-05	0.00028	1e-05	0.0001	0.03017
Node883	221	Y	0	0	0	0	0	0	0	0	0.0001	0	0	0	0	9e-05	0	0	0	0	0.99981	0
Node883	222	E	0	0	0	0	0	0	1	0	0	0	0	0	0	0	0	0	0	0	0	0
Node883	223	R	0	0.99886	0	0	0	0	0	0	0	0	0	0.00114	0	0	0	0	0	0	0	0
Node883	224	A	0.84018	1e-05	5e-05	1e-05	0.07724	5e-05	5e-05	0.00295	0	0.00015	2e-05	1e-05	0.00017	0	0.00021	0.06017	0.00582	0	0	0.0129
Node883	225	G	0.06793	1e-05	4e-05	0	0.00795	1e-05	1e-05	0.90938	0	3e-05	5e-05	0	0.00014	2e-05	0	0.00419	0.00067	0	0	0.00955
Node883	226	R	0.00076	0.81427	0.00613	0.00744	7e-05	0.05624	0.00777	0.00011	0.01837	1e-05	0.00015	0.0797	0.00016	3e-05	5e-05	0.00651	0.00157	0.00012	0.00051	3e-05
Node883	227	I	0.00061	2e-05	2e-05	0	0.00015	2e-05	1e-05	0	3e-05	0.75972	0.07724	1e-05	0.01561	0.07123	3e-05	0.0001	0.00129	4e-05	0.0015	0.07235
Node883	228	K	0.02129	0.18222	0.02827	0.02436	0.00059	0.09886	0.06402	0.01399	0.1402	0.00359	0.00634	0.33214	0.00395	0.00205	0.01832	0.02283	0.0215	0.00032	0.00961	0.00553
Node883	229	K	0.03593	0.15146	0.02622	0.01648	0.00059	0.05458	0.05744	0.03561	0.00525	0.00611	0.0072	0.50852	0.00578	0.00083	0.01128	0.03077	0.03436	0.0002	0.00186	0.00954
Node883	230	G	1e-05	0	0	0	0	0	0	0.99998	0	0	0	0	0	0	0	0	0	0	0	0
Node883	231	S	0.00107	0	6e-05	0	1e-05	0	0	1e-05	0	0	0	0	0	0	0	0.99647	0.00237	0	0	0
Node883	232	I	6e-05	0	0	0	2e-05	0	0	0	0	0.85653	0.02086	0	0.00577	0.00019	0	0	0.00058	0	0	0.11597
Node883	233	T	8e-05	0	5e-05	0	0	0	0	0	0	0	0	0	0	0	0	0.00597	0.99387	0	0	1e-05
Node883	234	L	0.03604	0.00013	9e-05	0	0.00077	0.29887	8e-05	1e-05	0.00012	0.08472	0.41016	8e-05	0.07937	0.00174	5e-05	0.00676	0.01428	1e-05	4e-05	0.06668
Node883	235	M	0.00024	0	0	0	0.0001	1e-05	0	0	1e-05	0.08695	0.12437	0	0.7585	0.00485	0	0	0.00042	6e-05	0.00031	0.02417
Node883	236	P	0.02654	1e-05	2e-05	1e-05	0	0.0006	4e-05	0.0003	1e-05	0	0	1e-05	0	0	0.96748	0.00443	0.00051	0	0	1e-05
Node883	237	V	0.00312	0	0	0	8e-05	0	0	0	0	0.42663	0.00045	0	0.00026	0	0	0	0.00045	0	0	0.569
Node883	238	V	0.00475	0	0	0	0.00033	0	0	0	0	0.06903	0.1678	0	0.00334	2e-05	0	0.00011	0.05491	0	0	0.6997
Node883	239	T	0.00029	0	0.00022	1e-05	1e-05	1e-05	7e-05	0	0	0	0	1e-05	0	0	0	0.01532	0.98403	0	1e-05	1e-05
Node883	240	M	0	0	0	0	0	0	0	0	0	8e-05	0.00089	0	0.99839	2e-05	0	0	0.00032	0	0	0.0003
Node883	241	P	0.00134	3e-05	1e-05	1e-05	0	0.00011	3e-05	0	2e-05	1e-05	3e-05	9e-05	0	0	0.9949	0.00302	0.00032	0	0	7e-05
Node883	242	G	0.00458	0.00024	0.12173	0.03422	2e-05	0.00051	0.00075	0.82674	0.00097	0	0	0.00097	0	0	1e-05	0.0091	0.00016	0	0	0
Node883	243	D	8e-05	0	0.01028	0.93488	0	1e-05	0.00146	0.05282	3e-05	0	0	1e-05	0	0	0	0.00043	0	0	0	0
Node883	244	D	0	0	0	1	0	0	0	0	0	0	0	0	0	0	0	0	0	0	0	0
Node883	245	I	0.00026	1e-05	0	0	4e-05	1e-05	0	0	1e-05	0.85425	0.02551	1e-05	0.00557	0.00443	1e-05	2e-05	0.00068	1e-05	0.00022	0.10897
Node883	246	T	0.00025	0	5e-05	0	0	0	0	0	0	0	0	0	0	0	0	0.00299	0.99669	0	0	1e-05
Node883	247	H	0	1e-05	0.00038	9e-05	0	0.00022	3e-05	0	0.99923	0	0	0	0	0	0	3e-05	0	0	0	0
Node883	248	P	0	0	0	0	0	0	0	0	0	0	0	0	0	0	1	0	0	0	0	0
Node883	249	I	8e-05	0	0	0	0	0	0	0	0	0.73938	0.00013	0	0.0001	0	0	0	0.00012	0	0	0.26018
Node883	250	P	1e-05	0	0	0	0	0	0	0	0	0	0	0	0	0	0.99997	0	0	0	0	2e-05
Node883	251	D	2e-05	0	8e-05	0.99972	0	0	7e-05	0	0	0	0	0	0	0	0	9e-05	1e-05	0	0	0
Node883	252	H	0.02461	0.00451	0.16072	0.00099	0.00295	0.02568	0.00022	0.00342	0.41738	0.00044	0.27308	0.00155	0.00727	0.00114	0.00087	0.04568	0.02539	8e-05	0.00263	0.0014
Node883	253	T	0.00023	0	2e-05	0	1e-05	0	0	0	0	7e-05	0	0	4e-05	0	0	0.00192	0.99718	0	0	0.00052
Node883	254	G	0.00083	3e-05	8e-05	0	1e-05	1e-05	0	0.99854	1e-05	0	0	2e-05	1e-05	2e-05	0	0.00041	1e-05	0	0	1e-05
Node883	255	Y	1e-05	1e-05	2e-05	0	2e-05	0	0	0	0.00027	0	0	0	0	8e-05	0	3e-05	1e-05	1e-05	0.99954	0
Node883	256	I	0	0	0	0	0	0	0	0	0	0.99895	0.00018	0	7e-05	2e-05	0	0	0	0	0	0.00077
Node883	257	T	0.00054	0	2e-05	0	2e-05	1e-05	0	0	0	0.00045	5e-05	0	0.00035	0	0	0.00186	0.99425	0	0	0.00245
Node883	258	E	0	0	0	0.00196	0	3e-05	0.99799	0	0	0	0	1e-05	0	0	0	0	0	0	0	0
Node883	259	G	0.0023	0	0.00013	1e-05	2e-05	0	0	0.99629	0	0	0	0	0	0	0	0.0012	3e-05	0	0	0
Node883	260	Q	3e-05	8e-05	2e-05	0	0	0.99935	0.00016	0	0.00014	0	1e-05	6e-05	2e-05	0	0	8e-05	4e-05	0	0	0
Node883	261	I	1e-05	0	0	0	1e-05	0	0	0	0	0.50586	0.3585	0	0.01687	0.07715	0	0	4e-05	0.00088	0.00013	0.04054
Node883	262	I	0.00098	7e-05	0.00033	1e-05	0.00071	0.00011	2e-05	1e-05	0.00093	0.78856	0.04502	4e-05	0.01496	0.05821	1e-05	0.00034	0.00238	0.00028	0.01612	0.07092
Node883	263	L	0	0	0	0	0	0	0	0	0	0.00077	0.99757	0	0.0011	6e-05	0	0	0	0	0	0.00049
Node883	264	S	0.0077	0.01752	0.04171	0.01745	0.00022	0.01272	0.00545	0.00081	0.03086	0	2e-05	0.00402	5e-05	3e-05	0.00017	0.84755	0.01298	1e-05	0.00073	1e-05
Node883	265	R	0.00019	0.97759	0.00169	5e-05	0	0.00157	0.00012	5e-05	0.00083	0	0	0.017	0	0	0.00022	0.0005	0.00017	0	0	0
Node883	266	E	0.05596	0.00491	0.03753	0.12739	0.00039	0.04336	0.50094	0.11039	0.00363	3e-05	0.00011	0.01907	0.0004	1e-05	0.00283	0.06712	0.02512	1e-05	0.00013	0.00067
Node883	267	L	0.0005	7e-05	1e-05	0	7e-05	0.00042	0	0	2e-05	0.00908	0.91832	5e-05	0.06157	0.00031	0	0.00056	0.00565	1e-05	0	0.00335
Node883	268	H	0.00628	0.003	0.08866	0.04896	0.0007	0.02162	0.00731	0.00179	0.77968	8e-05	0.0004	0.00134	0.00046	0.00063	0.00049	0.0212	0.00685	8e-05	0.01021	0.00027
Node883	269	R	0.01928	0.73593	0.01301	0.00147	0.00338	0.0332	0.00443	0.00294	0.02976	0.0084	0.02226	0.03788	0.01344	0.00253	0.00125	0.02667	0.02266	0.00178	0.00727	0.01247
Node883	270	K	0.03102	0.11057	0.01501	0.00511	0.00014	0.07034	0.05247	0.0348	0.00443	0.00049	0.00074	0.63518	0.00155	1e-05	0.00117	0.01604	0.0187	2e-05	9e-05	0.00214
Node883	271	G	0.00876	0.02243	0.04784	0.01686	0.0001	0.00511	0.00487	0.82688	0.0019	0	0	0.05124	2e-05	0	8e-05	0.01354	0.00037	0	1e-05	0
Node883	272	I	0.00054	3e-05	2e-05	0	6e-05	3e-05	1e-05	0	2e-05	0.83823	0.03194	2e-05	0.00727	0.00154	2e-05	5e-05	0.00145	0	0.00013	0.11863
Node883	273	Y	0.0001	0.00019	0.00013	3e-05	7e-05	9e-05	3e-05	2e-05	0.0026	0.00013	0.0003	3e-05	0.00011	0.01425	1e-05	0.00013	9e-05	0.00062	0.98095	0.00013
Node883	274	P	0	0	0	0	0	0	0	0	0	0	0	0	0	0	0.99999	0	0	0	0	0
Node883	275	P	0.10827	0.0001	0.00014	1e-05	0.00049	0.00013	6e-05	0.00037	3e-05	0.03486	0.00058	6e-05	0.0005	3e-05	0.75776	0.03418	0.02107	0	1e-05	0.04133
Node883	276	I	7e-05	0	0	0	1e-05	0	0	0	0	0.79941	0.06184	0	0.00194	3e-05	0	0	0.00024	0	0	0.13647
Node883	277	D	3e-05	1e-05	0.19455	0.78144	0	0.00018	0.01753	0.00049	0.00122	0	0	0.00022	0	0	0	0.00392	0.00039	0	0	0
Node883	278	P	0.00197	3e-05	0	1e-05	0	0.00012	3e-05	1e-05	4e-05	9e-05	0.00021	2e-05	2e-05	1e-05	0.99558	0.00067	0.00033	3e-05	0	0.00083
Node883	279	L	1e-05	0	0	0	0	0	0	0	0	0.00038	0.9846	0	0.00057	0.0143	0	0	1e-05	0	1e-05	0.00011
Node883	280	P	0.0584	0.02176	0.00371	0.01051	0.00029	0.01276	0.01248	0.04036	0.00266	0.00117	0.00287	0.00978	0.00072	0.00036	0.76159	0.04165	0.01372	8e-05	0.00043	0.00469
Node883	281	S	0	0	0	0	0	0	0	0	0	0	0	0	0	0	0	1	0	0	0	0
Node883	282	L	0	0	0	0	0	0	0	0	0	5e-05	0.99971	0	7e-05	0.00011	0	0	0	0	0	5e-05
Node883	283	S	0	0	0	0	0	0	0	0	0	0	0	0	0	0	0	1	0	0	0	0
Node883	284	R	0	0.99919	0	0	0	6e-05	0	0	1e-05	0	0	0.00073	0	0	0	0	0	0	0	0
Node883	285	L	0	0	0	0	0	0	0	0	0	0.00123	0.99567	0	0.00263	0.0002	0	0	0	0	0	0.00025
Node883	286	T	0.00081	1e-05	7e-05	0	9e-05	0.00017	1e-05	0	3e-05	0.00084	0.0002	3e-05	0.00041	7e-05	0	0.00172	0.99347	0	4e-05	0.00203
Node883	287	R	0.00128	0.94226	0.00108	0.0003	7e-05	0.01033	0.0015	0.00132	0.00211	0.00013	0.00038	0.03491	0.00024	2e-05	0.0004	0.00197	0.00129	5e-05	0.00015	0.00022
Node883	288	E	0.06981	0.01635	0.0105	0.12849	0.00027	0.08296	0.52657	0.0112	0.00541	0.00032	0.00072	0.07692	0.00091	2e-05	0.02147	0.02789	0.01559	2e-05	0.00014	0.00444
Node883	289	D	0.00094	0.00024	0.01191	0.93065	1e-05	0.00139	0.04808	0.00248	0.00039	1e-05	1e-05	0.00047	1e-05	0	0.00035	0.00232	0.00067	0	3e-05	3e-05
Node883	290	H	0	0	0	0	0	0	0	0	0.99994	0	0	0	0	0	0	0	0	0	5e-05	0
Node883	291	K	0.05573	0.11794	0.0143	0.0043	0.00111	0.04073	0.02652	0.01391	0.00759	0.01266	0.0214	0.53387	0.02814	0.00171	0.03665	0.02809	0.03054	0.00031	0.00115	0.02336
Node883	292	E	0.03159	0.02172	0.02528	0.26335	0.00036	0.08888	0.43357	0.02303	0.00602	0.00246	0.00362	0.0248	0.00226	0.00055	0.02277	0.02461	0.01765	0.00011	0.00147	0.00591
Node883	293	V	0.00726	7e-05	0.00011	1e-05	0.00099	0.00017	9e-05	4e-05	0.00011	0.15325	0.03097	7e-05	0.00914	0.00194	5e-05	0.00068	0.00567	5e-05	0.00036	0.78897
Node883	294	S	0.10146	0.00555	0.00747	0.00032	0.01554	0.00684	0.00051	0.00242	0.00188	0.00092	0.0053	0.00172	0.03475	0.00147	0.00035	0.71371	0.09551	0.0001	0.00063	0.00353
Node883	295	D	0.00266	0.00121	0.16854	0.75818	3e-05	0.00352	0.0386	0.00871	0.0022	4e-05	4e-05	0.00206	5e-05	2e-05	0.00071	0.00989	0.00323	0	0.00017	0.00013
Node883	296	Q	0.0478	0.07184	0.02046	0.02486	0.00081	0.48392	0.10825	0.02002	0.0184	0.00907	0.02281	0.04452	0.01608	0.00191	0.01606	0.03782	0.03759	0.00036	0.00352	0.0139
Node883	297	L	0.00378	3e-05	1e-05	0	0.00149	0.00017	0	3e-05	4e-05	0.01421	0.86278	1e-05	0.10054	0.0039	1e-05	0.00066	0.00105	6e-05	0.00012	0.01109
Node883	298	Y	0.00177	0.00804	0.00071	1e-05	0.00295	0.0026	0.0002	1e-05	0.03211	0.04287	0.03769	0.00233	0.01334	0.11507	2e-05	0.00064	0.00342	0.00903	0.69602	0.03118
Node883	299	Y	0.01465	0.04715	0.01415	0.00141	0.00487	0.02038	0.00338	0.00281	0.08989	0.00054	0.00287	0.0234	0.00247	0.00829	0.00153	0.02168	0.00943	0.00411	0.72534	0.00165
Node883	300	A	0.45244	0.004	0.00122	0.001	0.13827	0.00578	0.00406	0.00895	0.00085	0.0415	0.08193	0.00182	0.02969	0.01123	0.00498	0.03361	0.03289	0.00034	0.00367	0.14179
Node883	301	Y	0	0	0	0	1e-05	0	0	0	0.00029	1e-05	0.00017	0	4e-05	0.0036	0	0	0	4e-05	0.99584	1e-05
Node883	302	A	0.92976	4e-05	0.00035	7e-05	0.0008	0.00024	0.00022	0.00142	6e-05	2e-05	5e-05	5e-05	0.00015	1e-05	0.00016	0.05989	0.00532	0	1e-05	0.00138
Node883	303	E	0.00317	0.00136	0.00777	0.1341	1e-05	0.01911	0.81048	0.00091	0.001	1e-05	1e-05	0.01001	5e-05	0	0.00014	0.0059	0.00582	0	1e-05	0.00015
Node883	304	G	0.18695	0.00123	0.00739	0.00282	0.00169	0.00167	0.00209	0.74101	0.00219	8e-05	0.00031	0.00056	0.00051	0.00088	0.00046	0.04449	0.00291	0.00022	0.00128	0.00125
Node883	305	R	0.00509	0.75541	0.0036	0.00176	0.00014	0.08189	0.01113	0.00293	0.00406	0.00051	0.00118	0.11737	0.00183	6e-05	0.00129	0.0059	0.00468	5e-05	0.00025	0.00084
Node883	306	D	0.00077	0.00013	0.01476	0.88906	0	0.00217	0.08902	0.00034	0.00032	0	0	0.00153	0	0	0.0001	0.0015	0.00028	0	0	0
Node883	307	L	0.00489	1e-05	0	0	0.00018	7e-05	0	0	1e-05	0.00758	0.96659	0	0.0086	0.0002	2e-05	0.00035	0.00116	0	0	0.01034
Node883	308	R	0.00084	0.87057	0.0007	0.00013	1e-05	0.03811	0.0035	4e-05	0.00306	1e-05	7e-05	0.08081	0.00013	0	4e-05	0.00097	0.00095	0	1e-05	4e-05
Node883	309	D	0.00328	0.00044	0.02083	0.80061	6e-05	0.00412	0.1134	0.00054	0.00136	0	1e-05	0.00239	3e-05	0	9e-05	0.04488	0.00791	0	4e-05	3e-05
Node883	310	L	0.0008	0.00131	4e-05	0	1e-05	0.00112	6e-05	1e-05	6e-05	0.03954	0.91336	0.00614	0.02257	0.00135	5e-05	0.00013	0.00125	1e-05	0.00011	0.01207
Node883	311	V	0.00172	6e-05	4e-05	0	5e-05	0.00065	0.00013	0	2e-05	0.04932	0.02869	0.00013	0.00247	2e-05	1e-05	0.0002	0.00367	0	0	0.91281
Node883	312	A	0.8858	0.00101	0.00149	0.00109	0.00042	0.00421	0.01068	0.00152	0.00029	1e-05	2e-05	0.00212	0.00014	0	0.00029	0.06878	0.02125	0	0	0.00087
Node883	313	V	0.00023	0	0.00016	0	6e-05	5e-05	0	0	1e-05	0.07315	0.05232	1e-05	0.37151	0.00213	0	1e-05	0.00195	0	3e-05	0.49837
Node883	314	V	0.07089	3e-05	3e-05	1e-05	0.00066	5e-05	6e-05	0.00631	1e-05	0.00631	0.00255	2e-05	0.00168	9e-05	0.00023	0.00062	0.00227	0	0	0.90819
Node883	315	L	0	0	0	0	0	0	0	0	0	2e-05	0.99995	0	3e-05	0	0	0	0	0	0	0
Node883	316	T	0.00605	3e-05	0.00501	0.0006	0.00025	0.00011	6e-05	0.00011	3e-05	1e-05	0	0.0001	5e-05	0	0.00034	0.22511	0.762	0	0	0.00012
Node883	317	E	0.05885	0.00668	0.01233	0.21147	0.00021	0.06157	0.55602	0.01121	0.00436	0.00022	0.00049	0.02552	0.0006	2e-05	0.01023	0.02427	0.01232	2e-05	0.00013	0.00348
Node883	318	R	0.01769	0.62877	0.00839	0.00386	0.00175	0.04103	0.01161	0.0124	0.02549	0.00823	0.02175	0.06446	0.00834	0.00854	0.00543	0.01807	0.01601	0.05413	0.0338	0.01025
Node883	319	D	1e-05	0	0.00172	0.99251	0	7e-05	0.00551	1e-05	3e-05	0	0	0	0	0	0	0.00014	1e-05	0	0	0
Node883	320	R	0.00203	0.71516	0.00259	0.00051	8e-05	0.07278	0.02635	0.00019	0.00588	0.00019	0.00144	0.16576	0.00173	1e-05	0.0001	0.00251	0.00236	4e-05	6e-05	0.00025
Node883	321	L	0.12344	0.10276	0.0089	0.0074	0.0017	0.10388	0.06404	0.00364	0.01193	0.02452	0.22462	0.15928	0.0371	0.0024	0.00345	0.02985	0.04408	0.00164	0.00126	0.04411
Node883	322	Y	0.00438	0.00259	0.00399	0.00029	0.0045	0.00393	0.00106	3e-05	0.02432	0.03367	0.04339	0.0012	0.01529	0.08162	9e-05	0.00407	0.01164	0.00302	0.72919	0.03173
Node883	323	L	0	0	0	0	0	0	0	0	0	0.00103	0.9975	0	0.00117	7e-05	0	0	0	0	0	0.00021
Node883	324	K	0.04753	0.08293	0.04062	0.01345	0.00171	0.04956	0.04979	0.00758	0.01735	0.0019	0.00373	0.58507	0.005	0.00118	0.00269	0.04493	0.03594	0.00029	0.00337	0.0054
Node883	325	F	8e-05	3e-05	1e-05	0	7e-05	0	0	0	0.00011	0.00026	0.00074	0	0.00028	0.99085	0	8e-05	9e-05	5e-05	0.00705	0.00028
Node883	326	A	0.96155	0	3e-05	1e-05	0.0001	1e-05	1e-05	0.03191	0	0	0	0	0	0	2e-05	0.00587	0.00044	0	0	5e-05
Node883	327	D	0.00633	0.00667	0.01825	0.72864	2e-05	0.02618	0.17858	0.00107	0.00446	3e-05	7e-05	0.01731	0.00012	0	0.00048	0.00712	0.00439	0	5e-05	0.00024
Node883	328	E	0.1039	0.02725	0.00526	0.04382	0.00052	0.05944	0.56465	0.00801	0.00214	0.00626	0.0109	0.0967	0.00605	0.00095	0.00484	0.01954	0.01925	0.0001	0.00102	0.0194
Node883	329	F	1e-05	0	0	0	2e-05	0	0	0	0	0.00041	0.0032	0	0.00042	0.99022	0	0	0	2e-05	0.00546	0.00022
Node883	330	E	0.00161	0.00166	0.00046	0.01157	0	0.01196	0.9597	0.00022	0.0001	1e-05	1e-05	0.01019	2e-05	0	0.00013	0.00143	0.00084	0	1e-05	7e-05
Node883	331	E	0.00063	0.01241	0.00028	0.00281	1e-05	0.01244	0.95386	0.00037	0.00103	1e-05	5e-05	0.01523	5e-05	1e-05	2e-05	0.00033	0.00031	2e-05	0.0001	3e-05
Node883	332	F	0.00013	0	0	0	0.00036	0	0	0	0.00015	0.01835	0.09225	0	0.0424	0.80548	0	1e-05	0.0001	0.00143	0.0316	0.00773
Node883	333	I	0.00015	0	0	0	6e-05	0	0	0	0	0.70606	0.14239	0	0.07908	0.00188	0	0	0.00032	0	1e-05	0.07005
Node883	334	N	0.00239	0.00151	0.84756	0.10267	4e-05	0.0055	0.00786	0.00392	0.00213	5e-05	2e-05	0.00385	7e-05	0	0.00016	0.01662	0.00551	0	6e-05	8e-05
Node883	335	Q	0	0	0	0	0	0.99988	0	0	1e-05	0	6e-05	0	3e-05	0	0	0	0	0	0	0
Node883	336	G	0.07249	0.00334	0.02846	0.04333	0.00047	0.00512	0.0182	0.74325	0.00208	2e-05	0.00011	0.00529	0.00012	2e-05	0.02577	0.04566	0.00554	1e-05	4e-05	0.00069
Node883	337	Y	0.00377	0.00101	0.0006	0.00023	0.00107	0.00071	0.00041	0.00034	0.00523	0.02023	0.01689	0.00027	0.00453	0.11413	0.00047	0.0015	0.00289	0.00352	0.79017	0.03202
Node883	338	E	0.0442	0.00468	0.01061	0.02797	0.00018	0.04565	0.67096	0.00083	0.00178	0.00398	0.00093	0.02843	0.00182	2e-05	0.00082	0.03004	0.06396	1e-05	7e-05	0.06305
Node883	339	N	0.0045	0.00071	0.77364	0.11777	6e-05	0.00533	0.01852	0.00721	0.00862	1e-05	0	0.00647	3e-05	0	0.00139	0.04436	0.0113	0	4e-05	3e-05
Node883	340	R	0.02492	0.66035	0.00426	0.00117	0.00185	0.03283	0.00606	0.00513	0.00668	0.03187	0.0623	0.04498	0.02287	0.0031	0.00381	0.01656	0.02726	0.00087	0.0046	0.03852
Node883	341	S	0.06106	0.00544	0.05353	0.1728	0.00126	0.00845	0.02723	0.02825	0.002	0.00047	0.0006	0.00399	0.00057	0.00025	0.02193	0.5525	0.05754	2e-05	0.00043	0.00168
Node883	342	I	0.0004	2e-05	5e-05	0	0.00011	6e-05	1e-05	0	5e-05	0.57802	0.36111	1e-05	0.0208	0.00322	1e-05	0.00015	0.00226	2e-05	0.00018	0.03351
Node883	343	D	0.0111	0.0038	0.03455	0.69016	0.00014	0.01356	0.18682	0.02328	0.00251	0.00042	0.00049	0.0053	0.00036	0.00014	0.00391	0.01475	0.00696	3e-05	0.00056	0.00118
Node883	344	I	0.0044	0.00064	0.0002	4e-05	0.00036	0.00074	0.00023	0.00017	0.00014	0.45257	0.35951	0.0003	0.03398	0.00896	0.00037	0.00084	0.00717	0.0001	0.00081	0.12848
Node883	345	G	0.05322	0.00012	0.00075	3e-05	0.00378	0.00016	6e-05	0.92066	9e-05	7e-05	0.00024	5e-05	0.00039	0.00012	6e-05	0.01633	0.00231	4e-05	5e-05	0.00145
Node883	346	W	0.00013	0.00034	2e-05	1e-05	4e-05	8e-05	3e-05	0.00015	0.00012	0.00015	0.00072	3e-05	0.00019	0.00242	3e-05	0.0001	8e-05	0.99122	0.00398	0.00017
Node883	347	D	0.02182	0.01914	0.041	0.38874	0.00026	0.04551	0.37772	0.02096	0.00511	0.00151	0.0019	0.02614	0.00128	0.00038	0.00708	0.02194	0.0143	8e-05	0.00134	0.00376
Node883	348	L	0.00089	7e-05	1e-05	0	7e-05	0.00015	1e-05	1e-05	2e-05	0.05629	0.89999	2e-05	0.017	0.00204	4e-05	0.00023	0.00194	1e-05	5e-05	0.02115
Node883	349	L	0.00132	0.00031	3e-05	1e-05	0.00018	0.0005	6e-05	4e-05	0.00015	0.05124	0.86025	8e-05	0.02858	0.03141	0.00017	0.00026	0.00101	0.00028	0.00214	0.02197
Node883	350	S	0.25032	0.01777	0.04171	0.02493	0.00277	0.03054	0.03348	0.03398	0.00487	0.00408	0.00304	0.02668	0.00153	0.00015	0.00266	0.41611	0.10055	2e-05	0.0002	0.00461

## Sheet: Node516_V1A
Node	Site	State	p_A	p_R	p_N	p_D	p_C	p_Q	p_E	p_G	p_H	p_I	p_L	p_K	p_M	p_F	p_P	p_S	p_T	p_W	p_Y	p_V		Sequence:
Node516	1	R	0.038	0.30509	0.05422	0.24625	0.00035	0.05403	0.09233	0.01987	0.01617	0.00027	0.00066	0.05255	0.0011	9e-05	0.004	0.09318	0.01947	5e-05	0.0013	0.00102		RINGPIVTVKRMGEMLLGEVISLNGDQATVQVYESTDGLRPGEPVVGLGWPLSVELGPGLLGNIFDGIQRWPVRTPRPVEPLITGQRVIDTFFPIAKGGKAAVPGGFGTGKTVVQQQLAADIVVYIGCGERGNELADVLEEFPKERTILIANTSNMPVAAREASVYTGITMAEYYRDDVVILADSTSRWAEALREISGRLGQMPAEEGYPAYLASRLAAFYERAGRVESGSVTIIGAVSPPGGDFSEPVTAHTKRIVEAFWALSKELAYARHYPAINWLNSFSRHVDPDWEELRNKAMALLAEENELSQIVNLVLSDAQRLVLEGARLIKGVLQQNADEVDTALLELVLL
Node516	2	I	0.00026	0	0	0	4e-05	0	0	0	0	0.76247	0.00651	0	0.00192	5e-05	0	0	0.0007	0	0	0.22805
Node516	3	N	0.00037	0.00034	0.98594	0.00269	1e-05	0.00123	0.00038	0.00023	0.00127	1e-05	0	0.00156	2e-05	0	1e-05	0.00436	0.00158	0	1e-05	1e-05
Node516	4	G	0	0	0	0	0	0	0	0.99999	0	0	0	0	0	0	0	0	0	0	0	0
Node516	5	P	0.00072	0	0	1e-05	0	2e-05	1e-05	1e-05	1e-05	0	1e-05	0	0	0	0.99815	0.00097	7e-05	0	0	2e-05
Node516	6	I	1e-05	0	0	0	0	0	0	0	0	0.58274	0.23065	0	0.00197	4e-05	0	0	3e-05	0	0	0.18455
Node516	7	V	0.00035	0	0	0	4e-05	0	0	0	0	0.05621	0.00131	0	0.00041	1e-05	0	0	0.0003	0	0	0.94136
Node516	8	T	0.00744	0.0051	0.004	0.00761	9e-05	0.02608	0.17673	2e-05	0.00067	0.00166	0.00025	0.021	0.00075	1e-05	0.00013	0.01823	0.72387	0	2e-05	0.00635
Node516	9	V	0.08951	0	0	0	0.00269	1e-05	1e-05	7e-05	0	0.35729	0.00898	0	0.00471	0.00011	4e-05	0.00079	0.00898	0	0	0.52681
Node516	10	K	0.02985	0.15558	0.02061	0.02676	0.00049	0.08754	0.20505	0.007	0.00479	0.00292	0.00281	0.27528	0.00362	0.00024	0.00458	0.05336	0.11227	7e-05	0.0007	0.00647
Node516	11	R	0.00989	0.68155	0.0026	0.0016	9e-05	0.03904	0.0123	0.00177	0.00463	5e-05	0.00022	0.23255	0.00036	0	0.00164	0.00691	0.00424	2e-05	4e-05	0.00051
Node516	12	M	0.01213	0.00143	0.0055	6e-05	0.00158	0.01361	0.00017	0.00015	0.10047	0.00521	0.04868	0.0006	0.72242	0.01106	6e-05	0.03247	0.02616	0.00046	0.01399	0.0038
Node516	13	G	0.01975	0.02006	0.09778	0.01046	0.00154	0.02	0.00285	0.39506	0.37036	5e-05	0.0004	0.00269	0.00058	0.00101	0.00052	0.04249	0.00536	0.0004	0.00835	0.00029
Node516	14	E	2e-05	0	9e-05	0.06708	0	0.00022	0.93252	0	1e-05	0	0	2e-05	0	0	0	3e-05	1e-05	0	0	0
Node516	15	M	0.00258	0.00148	0.00013	0	4e-05	0.15187	0.00024	1e-05	0.00047	0.00578	0.24464	0.00182	0.58304	0.0002	1e-05	0.00038	0.00303	2e-05	2e-05	0.00424
Node516	16	L	0.00015	5e-05	0	0	3e-05	0.00012	1e-05	0	2e-05	0.03354	0.94347	3e-05	0.00591	0.00028	0	1e-05	0.00032	0	0	0.01607
Node516	17	L	0.00467	0.00367	0.00086	6e-05	0.00188	0.00674	0.00062	4e-05	0.01139	0.16389	0.32932	0.00193	0.06157	0.28729	0.00391	0.00131	0.00396	0.00214	0.05063	0.06412
Node516	18	G	0.00116	0	0	0	0	0	2e-05	0.99867	0	0	0	0	0	0	0	0.00014	0	0	0	0
Node516	19	E	4e-05	1e-05	0	5e-05	0	0.00065	0.99911	0	0	0	0	0.00011	0	0	0	1e-05	1e-05	0	0	0
Node516	20	V	0.00039	0	0	0	3e-05	0	0	0	0	0.1206	0.00127	0	0.00051	1e-05	0	0	0.00067	0	0	0.8765
Node516	21	I	1e-05	0	0	0	0	0	0	0	0	0.97378	0.01266	0	0.0008	7e-05	0	0	3e-05	0	0	0.01265
Node516	22	S	0.06853	0.22254	0.00853	0.00175	0.00031	0.14664	0.00646	0.00362	0.00829	2e-05	0.00011	0.01284	0.00023	2e-05	0.00104	0.49991	0.01883	1e-05	0.00016	0.00017
Node516	23	L	1e-05	0	0	0	0	0	0	0	0	0.03296	0.96179	0	0.00109	4e-05	0	0	2e-05	0	0	0.00409
Node516	24	N	0.00335	0.02296	0.53827	0.19401	7e-05	0.04031	0.10086	0.00501	0.03666	8e-05	0.0001	0.0271	0.00021	0.0001	0.00042	0.01868	0.00696	1e-05	0.00464	0.00018
Node516	25	G	0.02654	0.00175	0.0148	0.03993	0.00025	0.00201	0.01142	0.8761	0.00046	9e-05	0.00012	0.00138	0.00014	5e-05	0.0009	0.0205	0.00297	2e-05	7e-05	0.00051
Node516	26	D	0.0004	0.00018	0.04695	0.85949	0	0.0019	0.07759	0.00827	0.0012	0	0	0.00143	0	0	1e-05	0.00242	0.00014	0	0	0
Node516	27	Q	0.01518	0.26105	0.00983	0.00986	0.00035	0.31003	0.08967	0.00345	0.03011	0.00433	0.01314	0.18964	0.00854	0.00301	0.00309	0.01265	0.015	0.00056	0.01448	0.00605
Node516	28	A	0.91389	0	0	0	0.00105	0	0	0.00011	0	0.00155	0.00011	0	0.00016	0	2e-05	0.00148	0.00196	0	0	0.07965
Node516	29	T	0.02609	0.00073	0.00042	5e-05	0.00069	0.00062	0.00034	0.00017	7e-05	0.02644	0.00197	0.00061	0.00338	9e-05	0.00025	0.01596	0.64478	0	4e-05	0.27729
Node516	30	V	0.02052	0	0	0	0.00168	0	0	3e-05	0	0.32471	0.03918	0	0.00539	0.00014	2e-05	0.00018	0.00494	0	0	0.6032
Node516	31	Q	0	0	0	0	0	1	0	0	0	0	0	0	0	0	0	0	0	0	0	0
Node516	32	V	0.12702	2e-05	9e-05	0	0.05096	7e-05	2e-05	0.00012	2e-05	0.00656	0.0009	2e-05	0.0033	9e-05	2e-05	0.02708	0.37092	0	3e-05	0.41273
Node516	33	Y	0	0	0	0	0	0	0	0	1e-05	0	1e-05	0	1e-05	0.0007	0	0	0	1e-05	0.99927	0
Node516	34	E	0.00012	1e-05	2e-05	0.00251	0	0.00079	0.99635	2e-05	0	0	0	0.00011	0	0	1e-05	4e-05	3e-05	0	0	0
Node516	35	S	0.06526	0.00219	0.14913	0.2355	0.00056	0.02039	0.12227	0.01804	0.02739	1e-05	4e-05	0.00908	0.00012	7e-05	0.01144	0.27052	0.04991	1e-05	0.01775	0.00032
Node516	36	T	0.0004	1e-05	9e-05	1e-05	1e-05	3e-05	1e-05	0	0	5e-05	1e-05	2e-05	5e-05	0	1e-05	0.00264	0.99644	0	0	0.00023
Node516	37	D	0.06596	0.00607	0.08978	0.33455	0.00081	0.01962	0.08722	0.09496	0.00363	0.00087	0.00071	0.00694	0.00089	0.00021	0.00814	0.20086	0.07473	3e-05	0.00068	0.00333
Node516	38	G	0.02612	0.00199	0.06216	0.03974	0.00054	0.00258	0.00607	0.82571	0.00286	0	0	0.00367	2e-05	0	0.00019	0.02745	0.00083	2e-05	2e-05	2e-05
Node516	39	L	9e-05	0	0	0	4e-05	0	0	0	0	0.23227	0.50472	0	0.02337	0.0028	0	0	9e-05	0	1e-05	0.2366
Node516	40	R	0.00976	0.50034	0.01104	0.00049	0.00039	0.05355	0.00581	0.0072	0.01222	3e-05	0.00024	0.37365	0.00061	1e-05	0.00089	0.01538	0.00797	7e-05	0.00013	0.00022
Node516	41	P	0.0007	9e-05	1e-05	6e-05	0	0.00013	0.0001	3e-05	2e-05	2e-05	6e-05	6e-05	1e-05	0	0.99795	0.00052	0.00015	0	0	8e-05
Node516	42	G	0.0028	0.00018	0.00672	0.00164	1e-05	0.00015	0.00018	0.98497	0.00017	0	0	0.00031	0	0	0	0.00286	3e-05	0	0	0
Node516	43	E	0.00195	6e-05	0.00028	0.00629	0	0.00427	0.98524	8e-05	0.00012	0	1e-05	0.00057	2e-05	0	3e-05	0.00063	0.00039	0	1e-05	5e-05
Node516	44	P	0.00782	0.00071	0.0003	0.00151	3e-05	0.00158	0.00291	0.00092	0.0002	0.00018	0.00035	0.00057	9e-05	4e-05	0.9748	0.00518	0.00209	0	4e-05	0.00067
Node516	45	V	0.21237	0	0	0	0.0011	0	0	2e-05	0	0.01935	0.00046	0	0.00032	1e-05	1e-05	0.00034	0.00237	0	0	0.76365
Node516	46	V	0.01853	0.00117	0.00058	6e-05	0.00585	0.00139	0.0008	2e-05	0.00193	0.29602	0.0688	0.00129	0.01966	0.03578	0.00013	0.002	0.03466	0.00015	0.04853	0.46266
Node516	47	G	0.07802	0.00047	0.01809	0.00254	0.00162	0.00063	0.00037	0.82312	0.00052	0	3e-05	0.00032	0.00012	8e-05	0.00463	0.05913	0.00984	4e-05	4e-05	0.00038
Node516	48	L	0.03701	0.00031	0.0001	0	0.00055	0.00168	4e-05	1e-05	7e-05	0.0236	0.47891	0.00035	0.14423	0.00054	2e-05	0.00517	0.27636	1e-05	1e-05	0.03103
Node516	49	G	2e-05	0	2e-05	1e-05	0	0	0	0.99993	0	0	0	0	0	0	0	1e-05	0	0	0	0
Node516	50	W	0.03572	0.23974	0.011	0.0099	0.00053	0.13286	0.06274	0.00774	0.02425	9e-05	0.0029	0.1215	0.03415	0.00025	0.00047	0.02658	0.01138	0.27517	0.00229	0.00074
Node516	51	P	0.00287	4e-05	1e-05	5e-05	0	0.00015	0.00011	4e-05	6e-05	2e-05	8e-05	4e-05	1e-05	0	0.99453	0.00149	0.00031	0	0	0.00017
Node516	52	L	1e-05	0	0	0	1e-05	0	0	0	0	0.00052	0.99738	0	0.00171	0.00021	0	0	0	0	0	0.00015
Node516	53	S	0.0218	0.00136	0.00584	0.00039	0.00121	0.0021	0.00037	0.001	0.00033	9e-05	0.00037	0.00143	0.00058	4e-05	0.00026	0.93268	0.02982	1e-05	4e-05	0.00027
Node516	54	V	0.00127	0	0	0	4e-05	0	0	0	0	0.05748	0.00173	0	0.00227	3e-05	1e-05	1e-05	0.00042	0	0	0.93674
Node516	55	E	0.00201	0.00278	0.00045	0.015	0	0.01938	0.94065	0.00027	0.00015	1e-05	2e-05	0.01581	3e-05	0	0.00101	0.00101	0.0013	0	1e-05	9e-05
Node516	56	L	1e-05	0	0	0	0	0	0	0	0	0.00107	0.99819	0	0.00033	2e-05	0	0	0	0	0	0.00037
Node516	57	G	0.00031	0	0	0	0	0	0	0.99961	0	0	0	0	0	0	0	7e-05	0	0	0	0
Node516	58	P	0.00224	0.00023	6e-05	0.00026	1e-05	0.00038	0.00038	0.00019	7e-05	5e-05	0.00014	0.00016	2e-05	1e-05	0.99332	0.00168	0.00058	0	1e-05	0.00021
Node516	59	G	0.02345	0.00027	0.00128	0.00179	9e-05	0.00041	0.0013	0.96186	0.0001	0	1e-05	0.00029	3e-05	0	0.00041	0.00774	0.00072	0	0	0.00023
Node516	60	L	0.00013	0	0	0	7e-05	1e-05	0	0	0	0.02331	0.94038	0	0.02476	0.00308	0	0	6e-05	1e-05	1e-05	0.00818
Node516	61	L	0.0003	0.0002	2e-05	0	7e-05	0.00085	2e-05	0	0.00013	0.17022	0.48046	0.00013	0.32762	0.00302	0	2e-05	0.00054	4e-05	9e-05	0.01625
Node516	62	G	0	0	0	0	0	0	0	0.99999	0	0	0	0	0	0	0	0	0	0	0	0
Node516	63	N	0.00343	0.29191	0.44151	0.00449	4e-05	0.00398	0.00041	0.18698	0.00348	0	0	0.01902	1e-05	0	3e-05	0.04266	0.00204	0	0	0
Node516	64	I	2e-05	0	0	0	0	0	0	0	0	0.95662	0.00332	0	0.00084	5e-05	0	0	8e-05	0	0	0.03906
Node516	65	F	0	0	0	0	1e-05	0	0	0	1e-05	0.00019	0.00436	0	0.00032	0.96704	0	0	0	0.00026	0.02775	5e-05
Node516	66	D	0	0	0.01588	0.98155	0	1e-05	0.00205	6e-05	8e-05	0	0	1e-05	0	0	0	0.00034	2e-05	0	0	0
Node516	67	G	0.00026	0	1e-05	1e-05	0	0	0	0.9996	0	0	0	0	0	0	1e-05	0.0001	0	0	0	0
Node516	68	I	0.00095	2e-05	1e-05	0	6e-05	4e-05	2e-05	0	1e-05	0.61001	0.03579	3e-05	0.00409	0.00172	1e-05	3e-05	0.00124	0	4e-05	0.34594
Node516	69	Q	1e-05	0	0	0	0	0.99996	0	1e-05	0	0	1e-05	0	0	0	0	1e-05	0	0	0	0
Node516	70	R	0.00094	0.9361	0.00082	0.00019	5e-05	0.0102	0.00115	0.00072	0.00215	0.00012	0.00037	0.04364	0.00024	2e-05	0.00032	0.00149	0.00107	6e-05	0.00016	0.00019
Node516	71	W	1e-05	5e-05	0	0	1e-05	1e-05	0	2e-05	1e-05	1e-05	9e-05	0	3e-05	0.00043	0	1e-05	1e-05	0.9986	0.00071	1e-05
Node516	72	P	0.01492	0.00034	0.00013	0.00055	1e-05	0.00112	0.0009	0.00023	0.00033	1e-05	9e-05	0.0006	1e-05	1e-05	0.96842	0.01037	0.00173	0	2e-05	0.00022
Node516	73	V	0.00013	0	0	0	1e-05	0	0	0	0	0.0507	0.00028	0	9e-05	0	0	0	0.00011	0	0	0.94867
Node516	74	R	1e-05	0.99849	4e-05	0	0	0.00029	1e-05	0	0.00031	0	0	0.00077	0	0	0	4e-05	2e-05	0	0	0
Node516	75	T	0.04794	0.03031	0.0103	0.00311	0.00131	0.01407	0.00849	0.004	0.00127	0.02351	0.00953	0.10176	0.0109	0.00083	0.00356	0.08061	0.60312	5e-05	0.0006	0.04475
Node516	76	P	0.06997	0.00357	0.00374	0.00568	0.00028	0.00805	0.00778	0.00314	0.0028	8e-05	0.00067	0.00663	0.00014	3e-05	0.82373	0.04714	0.01437	1e-05	5e-05	0.00212
Node516	77	R	4e-05	0.99784	1e-05	0	0	0.00028	1e-05	1e-05	8e-05	0	0	0.00154	0	0	9e-05	8e-05	2e-05	0	0	0
Node516	78	P	0	0	0	0	0	0	0	0	0	0	0	0	0	0	1	0	0	0	0	0
Node516	79	V	0.12335	0.00389	0.04717	0.00982	0.01246	0.01104	0.00726	0.00445	0.01114	0.11935	0.03653	0.00596	0.03071	0.00717	0.00178	0.09851	0.17133	0.00037	0.00609	0.29162
Node516	80	E	0.12925	0.00676	0.00552	0.03074	0.00018	0.05534	0.64438	0.00076	0.00176	0.00189	0.00066	0.0282	0.00079	2e-05	0.0011	0.05144	0.03131	1e-05	6e-05	0.00983
Node516	81	P	0.00086	1e-05	0	0	0	4e-05	1e-05	0	1e-05	2e-05	0.00015	1e-05	1e-05	1e-05	0.99831	0.00021	0.00016	0	0	0.0002
Node516	82	L	0	0	0	0	0	1e-05	0	0	0	0.00277	0.9707	0	0.02372	0.00255	0	0	0	1e-05	1e-05	0.00022
Node516	83	I	0.00293	0.00132	6e-05	0	0.00014	0.0002	7e-05	1e-05	7e-05	0.79078	0.02926	0.00031	0.01221	0.00053	0.0002	0.00019	0.00338	1e-05	4e-05	0.15827
Node516	84	T	0	0	0	0	0	0	0	0	0	0	0	0	0	0	0	0	1	0	0	0
Node516	85	G	2e-05	0	2e-05	0	0	0	0	0.99995	0	0	0	0	0	0	0	1e-05	0	0	0	0
Node516	86	Q	1e-05	2e-05	1e-05	0	0	0.99961	3e-05	0	4e-05	0	5e-05	3e-05	0.00014	0	0	1e-05	4e-05	0	0	1e-05
Node516	87	R	0	0.99983	0	0	0	0	0	0	0	0	0	0.00017	0	0	0	0	0	0	0	0
Node516	88	V	0.00183	0	0	0	0.0001	0	0	0	0	0.06385	0.00026	0	0.00026	0	0	2e-05	0.00171	0	0	0.93197
Node516	89	I	0	0	0	0	0	0	0	0	0	0.95441	0.00235	0	0.00061	0.00011	0	0	2e-05	0	0	0.04248
Node516	90	D	0	0	0	1	0	0	0	0	0	0	0	0	0	0	0	0	0	0	0	0
Node516	91	T	0.02788	0.00014	0.00059	0	0.00585	0.00064	3e-05	0.00029	0.00014	0.00995	0.04088	0.00012	0.04855	0.00119	6e-05	0.04079	0.79353	4e-05	0.00016	0.02915
Node516	92	F	0	0	0	0	0	0	0	0	0	0.00013	0.00642	0	0.00053	0.99285	0	0	0	0	5e-05	2e-05
Node516	93	F	3e-05	0	0	0	0.00018	0	0	0	2e-05	4e-05	0.00051	0	0.00017	0.99726	0	4e-05	1e-05	4e-05	0.00163	6e-05
Node516	94	P	3e-05	0	0	0	0	0	0	0	0	0	0	0	0	0	0.99994	3e-05	0	0	0	0
Node516	95	I	0.00137	0.00034	0.00013	0	6e-05	0.0614	0.00011	0	0.00036	0.53059	0.16389	0.00037	0.10427	0.00048	1e-05	9e-05	0.00879	1e-05	8e-05	0.12765
Node516	96	A	0.5868	0.00027	6e-05	4e-05	0.00174	0.00202	0.00093	0.00092	0.00017	0.02121	0.19926	0.00017	0.0216	0.00096	0.00491	0.0097	0.00752	2e-05	5e-05	0.14167
Node516	97	K	0	0.01907	5e-05	0	0	0.00067	4e-05	0	1e-05	0	0	0.98011	1e-05	0	0	1e-05	2e-05	0	0	0
Node516	98	G	0	0	0	0	0	0	0	1	0	0	0	0	0	0	0	0	0	0	0	0
Node516	99	G	0	0	0	0	0	0	0	1	0	0	0	0	0	0	0	0	0	0	0	0
Node516	100	K	0.00014	3e-05	1e-05	0	0	1e-05	0	0	0	0	0	0.99618	0	0	0	7e-05	0.00354	0	0	1e-05
Node516	101	A	0.69768	4e-05	0.00014	1e-05	0.00423	0.00015	0.00039	0.26299	2e-05	3e-05	0.0001	2e-05	0.00031	3e-05	3e-05	0.02807	0.0017	1e-05	1e-05	0.00403
Node516	102	A	0.99887	0	0	0	6e-05	0	0	0.0002	0	0	0	0	0	0	8e-05	0.00067	5e-05	0	0	6e-05
Node516	103	V	1e-05	0	0	0	0	0	0	0	0	0.07425	0.00035	0	7e-05	0	0	0	1e-05	0	0	0.92531
Node516	104	P	0	0	0	0	0	0	0	0	0	0	0	0	0	0	1	0	0	0	0	0
Node516	105	G	0	0	0	0	0	0	0	1	0	0	0	0	0	0	0	0	0	0	0	0
Node516	106	G	0.01597	7e-05	0.0003	0.00097	2e-05	0.00014	0.00038	0.95426	6e-05	0	1e-05	6e-05	1e-05	0	0.02118	0.00633	0.00017	0	0	7e-05
Node516	107	F	0	0	0	0	0	0	0	0	0	0	0	0	0	0.99999	0	0	0	0	0	0
Node516	108	G	0.00014	0	0.0002	5e-05	0	0	0	0.99949	0	0	0	0	0	0	0	0.00011	0	0	0	0
Node516	109	T	0.22933	1e-05	1e-05	0	0.00121	0.00011	2e-05	2e-05	0	0.00021	0.00023	1e-05	0.00147	1e-05	1e-05	0.01229	0.73889	0	0	0.01618
Node516	110	G	0	0	0	0	0	0	0	1	0	0	0	0	0	0	0	0	0	0	0	0
Node516	111	K	0	0	0	0	0	0	0	0	0	0	0	1	0	0	0	0	0	0	0	0
Node516	112	T	2e-05	0	4e-05	0	0	0	0	0	0	0	0	0	0	0	0	0.00068	0.99924	0	0	1e-05
Node516	113	V	0.0001	0	0	0	1e-05	0	0	0	0	0.00213	6e-05	0	2e-05	0	0	0	5e-05	0	0	0.99763
Node516	114	V	0.00275	2e-05	2e-05	0	0.00041	7e-05	1e-05	0	1e-05	0.25074	0.04421	3e-05	0.02212	0.00051	0	0.00019	0.10557	0	2e-05	0.57332
Node516	115	Q	3e-05	0	0	0	0	0.99986	0	0	0	0	5e-05	0	5e-05	0	0	0	0	0	0	0
Node516	116	Q	0.0002	0.00089	0.00016	0	0	0.96727	0.00039	0	0.02912	1e-05	0.00023	0.00081	0.0006	0	0	0.00014	0.00016	0	1e-05	1e-05
Node516	117	Q	0	0	0	0	0	0.99968	0.00029	0	1e-05	0	0	0	0	0	0	0	0	0	0	0
Node516	118	L	0.00011	0	0	0	9e-05	0	0	0	0	0.28533	0.68757	0	0.01358	0.00109	0	1e-05	0.00011	0	1e-05	0.01209
Node516	119	A	0.99801	0	0	0	0.00013	0	0	1e-05	0	1e-05	1e-05	0	5e-05	0	0	0.00034	0.00012	0	0	0.00131
Node516	120	A	0.95197	0.00011	0.00051	0.0003	0.00026	0.00058	0.00098	0.00511	4e-05	2e-05	3e-05	0.0002	9e-05	0	0.00038	0.0329	0.00565	0	0	0.00085
Node516	121	D	0	0	0.00013	0.99958	0	1e-05	0.00023	3e-05	1e-05	0	0	0	0	0	0	1e-05	0	0	0	0
Node516	122	I	9e-05	2e-05	0	0	4e-05	1e-05	0	0	1e-05	0.87253	0.01119	1e-05	0.00246	0.00047	0	0	0.00027	1e-05	6e-05	0.11284
Node516	123	V	0.00059	0	0	0	0.00091	0	0	0	0	0.47585	0.00107	0	0.00044	1e-05	0	1e-05	0.00115	0	0	0.51996
Node516	124	V	6e-05	0	0	0	1e-05	0	0	0	0	0.41001	0.00125	0	0.00036	1e-05	0	0	0.00015	0	0	0.58815
Node516	125	Y	0	0	0	0	0	0	0	0	0	0	0	0	0	0.00148	0	0	0	0	0.99851	0
Node516	126	I	0.00198	0	0	0	0.00038	0	0	0	0	0.56061	0.00131	0	0.00059	1e-05	0	1e-05	0.00097	0	0	0.43413
Node516	127	G	0.00121	0	0	0	0	0	0	0.99865	0	0	0	0	0	0	0	0.00014	0	0	0	0
Node516	128	C	1e-05	0	0	0	0.99992	0	0	0	0	0	0	0	0	0	0	0	0	0	0	6e-05
Node516	129	G	0	0	0	0	0	0	0	1	0	0	0	0	0	0	0	0	0	0	0	0
Node516	130	E	0	0	0	0	0	0	1	0	0	0	0	0	0	0	0	0	0	0	0	0
Node516	131	R	0	0.99978	0	0	0	1e-05	0	0	0	0	0	0.00021	0	0	0	0	0	0	0	0
Node516	132	G	0.00038	2e-05	0.00036	5e-05	1e-05	1e-05	1e-05	0.99876	3e-05	0	0	2e-05	0	0	0	0.00033	1e-05	0	0	0
Node516	133	N	0	1e-05	0.99975	9e-05	0	2e-05	0	0	2e-05	0	0	3e-05	0	0	0	7e-05	1e-05	0	0	0
Node516	134	E	0	0	0	3e-05	0	1e-05	0.99996	0	0	0	0	0	0	0	0	0	0	0	0	0
Node516	135	L	0.00062	1e-05	0	0	1e-05	5e-05	0	1e-05	0	0.01788	0.77574	0	0.20336	0.00016	0	2e-05	0.00012	0	0	0.00202
Node516	136	A	0.41567	0.00027	8e-05	3e-05	0.00041	0.00098	0.001	5e-05	7e-05	0.004	0.00101	0.00054	0.00224	1e-05	8e-05	0.00417	0.2011	0	1e-05	0.36826
Node516	137	D	0.00085	0.00013	0.0031	0.61357	0	0.00282	0.37648	0.00068	0.00016	0	1e-05	0.00056	1e-05	0	0.00017	0.001	0.0004	0	2e-05	3e-05
Node516	138	V	0.00039	0	0	0	2e-05	0	0	0	0	0.02587	0.00137	0	0.00035	0.0001	0	0	0.00025	0	1e-05	0.97163
Node516	139	L	0.00015	0.00022	0	0	0.00012	0.00023	0	0	0.00017	0.0252	0.93687	6e-05	0.01832	0.00711	0	2e-05	0.00013	0.00034	0.00053	0.01052
Node516	140	E	0.00978	0.00602	0.00357	0.07032	4e-05	0.04354	0.82932	0.00302	0.00091	0.00022	0.00028	0.02116	0.00031	3e-05	0.00149	0.00502	0.00404	1e-05	0.00011	0.00084
Node516	141	E	0.01308	0.00309	0.00473	0.0265	3e-05	0.0639	0.7273	0.00061	0.00086	0.0006	0.00026	0.01819	0.00069	1e-05	0.00074	0.01471	0.12078	0	5e-05	0.00387
Node516	142	F	0	0	0	0	0	0	0	0	0	4e-05	0.00594	0	0.00034	0.9932	0	0	0	1e-05	0.00046	0
Node516	143	P	0.0008	8e-05	3e-05	3e-05	1e-05	0.00017	0.00011	0	7e-05	9e-05	8e-05	0.00013	2e-05	5e-05	0.9962	0.0013	0.0006	0	1e-05	0.00025
Node516	144	K	0.00699	0.04667	0.01013	0.02334	0	0.10246	0.11167	0.0005	0.0026	1e-05	4e-05	0.68602	0.00018	0	0.00046	0.00432	0.00446	0	1e-05	0.00014
Node516	145	E	0.00152	4e-05	0.00234	0.11366	0	0.00766	0.87104	0.00025	0.00011	0	0	0.00158	0	0	0.00025	0.00117	0.00037	0	0	1e-05
Node516	146	R	0	0.99479	6e-05	0	0	0.00051	0	0	0.00052	0	0	0.00407	0	0	0	3e-05	1e-05	0	0	0
Node516	147	T	0.00144	0	0.00016	0	4e-05	2e-05	0	0	0	0.00083	1e-05	1e-05	0.0003	0	0	0.00818	0.98613	0	0	0.00285
Node516	148	I	0.00215	1e-05	1e-05	0	0.00028	4e-05	0	0	1e-05	0.42063	0.39856	1e-05	0.01949	0.00054	1e-05	0.0002	0.00388	0	1e-05	0.15415
Node516	149	L	3e-05	0	0	0	1e-05	0	0	0	0	0.05077	0.92442	0	0.00916	0.00051	0	0	2e-05	0	0	0.01506
Node516	150	I	6e-05	0	0	0	1e-05	0	0	0	0	0.58932	0.00182	0	0.00049	0.00025	0	0	0.00014	0	0	0.40791
Node516	151	A	0.92215	6e-05	9e-05	1e-05	0.01088	0.00027	9e-05	0.00327	6e-05	0.0002	0.00063	4e-05	0.00143	0.0002	0.00014	0.04127	0.00844	2e-05	9e-05	0.01067
Node516	152	N	0	0	0.99999	0	0	0	0	0	0	0	0	0	0	0	0	1e-05	0	0	0	0
Node516	153	T	0.00126	1e-05	0.00022	0	3e-05	0.00029	1e-05	1e-05	1e-05	1e-05	3e-05	3e-05	0.00022	0	1e-05	0.00806	0.98967	0	0	0.00012
Node516	154	S	0.00171	0	3e-05	1e-05	1e-05	0	0	2e-05	0	0	0	0	1e-05	0	1e-05	0.99785	0.00036	0	0	0
Node516	155	N	2e-05	1e-05	0.99437	0.00271	0	8e-05	2e-05	0.00014	0.00026	0	0	0.00011	0	0	0	0.002	0.00028	0	0	0
Node516	156	M	1e-05	0	0	0	0	1e-05	0	0	0	0	0	0	0.99996	0	0	0	1e-05	0	0	0
Node516	157	P	0.00221	3e-05	1e-05	4e-05	0	0.00012	8e-05	1e-05	3e-05	0	1e-05	5e-05	0	0	0.99557	0.00164	0.00018	0	0	2e-05
Node516	158	V	0.00155	0	0	0	1e-05	0	0	0	0	0.00207	0.0001	0	0.00092	0	2e-05	0	0.00018	0	0	0.99515
Node516	159	A	0.50109	5e-05	5e-05	1e-05	0.00161	0.00023	0.00018	0.00098	2e-05	0.01429	0.0054	5e-05	0.02662	0.00014	0.00109	0.01053	0.01942	0	1e-05	0.41822
Node516	160	A	0.99994	0	0	0	0	0	1e-05	0	0	0	0	0	0	0	0	2e-05	0	0	0	0
Node516	161	R	0	0.99997	0	0	0	0	0	0	0	0	0	3e-05	0	0	0	0	0	0	0	0
Node516	162	E	3e-05	2e-05	0	5e-05	0	0.00068	0.99898	0	2e-05	0	0	0.00017	0	0	0	1e-05	1e-05	0	1e-05	1e-05
Node516	163	A	0.99702	7e-05	0	0	0.0002	2e-05	0	3e-05	0	6e-05	0.00011	1e-05	0.00013	1e-05	1e-05	0.00053	0.00025	0	0	0.00155
Node516	164	S	0.00058	0	2e-05	0	1e-05	0	0	0	0	0	0	0	0	0	0	0.9978	0.00158	0	0	0
Node516	165	V	0.00207	0	0	0	0.0001	0	0	1e-05	0	0.46776	0.0005	0	0.00039	1e-05	0.00028	3e-05	0.00052	0	0	0.52832
Node516	166	Y	0	0	0	0	0	0	0	0	0.00154	0	0	0	0	0.00117	0	0	0	3e-05	0.99726	0
Node516	167	T	0.05581	8e-05	0.00098	2e-05	0.00271	0.00032	0.00013	7e-05	4e-05	0.04002	0.00232	0.00018	0.0071	7e-05	0.00018	0.04221	0.53581	0	2e-05	0.31192
Node516	168	G	0.00986	0	3e-05	1e-05	5e-05	0	0	0.98869	0	0	0	0	0	0	0	0.00134	1e-05	0	0	1e-05
Node516	169	I	3e-05	0	0	0	0	0	0	0	0	0.93915	0.00408	0	0.00081	1e-05	0	0	0.00014	0	0	0.05579
Node516	170	T	0.00668	0	0.00022	0	6e-05	3e-05	1e-05	0	0	0.00014	1e-05	2e-05	0.00018	0	1e-05	0.01612	0.97509	0	0	0.00144
Node516	171	M	0.00041	1e-05	1e-05	0	6e-05	0.00014	0	0	1e-05	0.05676	0.06699	2e-05	0.84893	0.00052	0	2e-05	0.00168	0	1e-05	0.02444
Node516	172	A	0.99832	0	0	0	4e-05	0	0	0.00074	0	0	0	0	0	0	0	0.00081	3e-05	0	0	6e-05
Node516	173	E	0	0	0	0	0	0	1	0	0	0	0	0	0	0	0	0	0	0	0	0
Node516	174	Y	0	0	0	0	0	0	0	0	0.00057	0	0	0	0	0.01	0	0	0	9e-05	0.98933	0
Node516	175	Y	0	0	0	0	1e-05	0	0	0	0.00032	0	7e-05	0	1e-05	0.03591	0	0	0	0.00064	0.96303	0
Node516	176	R	0	1	0	0	0	0	0	0	0	0	0	0	0	0	0	0	0	0	0	0
Node516	177	D	0	0	1e-05	0.99998	0	0	1e-05	0	0	0	0	0	0	0	0	0	0	0	0	0
Node516	178	D	0	0	0.00317	0.99576	0	3e-05	0.00049	1e-05	0.00046	0	0	1e-05	0	0	0	6e-05	0	0	0	0
Node516	179	V	0.0145	0	0	0	0.00047	0	0	0	0	0.02312	0.00041	0	0.0002	0	0	2e-05	0.00119	0	0	0.96007
Node516	180	V	0.03746	0	0	0	0.00017	0	0	0	0	0.00273	0.00214	0	0.00062	2e-05	1e-05	3e-05	0.00024	0	0	0.95656
Node516	181	I	0.00211	0	0	0	0.00064	2e-05	0	0	0	0.45568	0.03994	0	0.288	0.00094	0	5e-05	0.00156	1e-05	2e-05	0.21102
Node516	182	L	2e-05	0	0	0	0	1e-05	0	0	0	0.01426	0.88373	0	0.09863	6e-05	0	0	5e-05	0	0	0.00323
Node516	183	A	0.99913	0	0	0	3e-05	0	0	0	0	1e-05	4e-05	0	5e-05	0	0	4e-05	6e-05	0	0	0.00063
Node516	184	D	0	0	0	1	0	0	0	0	0	0	0	0	0	0	0	0	0	0	0	0
Node516	185	S	0	0	2e-05	1e-05	0	0	0	0	0	0	0	0	0	0	0	0.99996	0	0	0	0
Node516	186	T	1e-05	0	0	0	0	0	0	0	0	4e-05	0	0	0.00011	0	0	1e-05	0.9997	0	0	0.00013
Node516	187	S	0.00016	0	2e-05	0	1e-05	0	0	0	0	0	0	0	0	0	0	0.99868	0.00112	0	0	0
Node516	188	R	0	0.99999	0	0	0	0	0	0	0	0	0	1e-05	0	0	0	0	0	0	0	0
Node516	189	W	0	0	0	0	0	0	0	0	0	0	0	0	0	2e-05	0	0	0	0.99992	6e-05	0
Node516	190	A	0.99255	0	0	0	0.00048	0	0	0.00018	0	4e-05	2e-05	0	4e-05	0	2e-05	0.00174	0.00073	0	0	0.0042
Node516	191	E	1e-05	0	0	0.00051	0	0.00026	0.99918	0	0	0	0	2e-05	0	0	0	1e-05	0	0	0	0
Node516	192	A	0.99699	0	0	0	1e-05	0	0	3e-05	0	0	0	0	0	0	0	0.00289	5e-05	0	0	2e-05
Node516	193	L	0	0	0	0	0	0	0	0	0	0.00023	0.99812	0	0.00147	0.00012	0	0	0	0	0	3e-05
Node516	194	R	0	1	0	0	0	0	0	0	0	0	0	0	0	0	0	0	0	0	0	0
Node516	195	E	1e-05	0	0	0.00069	0	0.0002	0.99909	0	0	0	0	2e-05	0	0	0	0	0	0	0	0
Node516	196	I	0.00015	0	0	0	5e-05	0	0	0	0	0.53596	0.01583	0	0.00354	0.00318	0	0	0.00016	0	0	0.44111
Node516	197	S	0.00402	0	1e-05	0	1e-05	0	0	2e-05	0	0	0	0	0	0	0	0.99551	0.00043	0	0	0
Node516	198	G	0.00142	0	0.0001	1e-05	1e-05	0	0	0.99696	0	0	0	0	0	0	0	0.00147	2e-05	0	0	0
Node516	199	R	1e-05	0.99968	0	0	0	7e-05	0	0	1e-05	0	7e-05	0.00013	1e-05	0	0	1e-05	1e-05	0	0	0
Node516	200	L	0	0	0	0	0	0	0	0	0	0.0006	0.99233	0	0.00688	2e-05	0	0	6e-05	0	0	9e-05
Node516	201	G	0.00065	4e-05	0.00084	0.00261	0	0.00027	0.07087	0.92411	1e-05	0	0	0.00022	0	0	0	0.00036	0	0	0	0
Node516	202	Q	0.00036	0.00014	0	0	0	0.89212	0.10727	0	1e-05	0	0	8e-05	0	0	0	1e-05	1e-05	0	0	0
Node516	203	M	0	0	0	0	0	0	0	0	0	0.00024	0.00301	0	0.9967	0	0	0	0	0	0	4e-05
Node516	204	P	0	0	0	0	0	0	0	0	0	0	0	0	0	0	1	0	0	0	0	0
Node516	205	A	0.8968	0	0	0	0.00033	0	0	0.00115	0	0	0	0	1e-05	0	1e-05	0.0021	0.00139	0	0	0.09819
Node516	206	E	1e-05	0.00013	1e-05	0.00057	0	0.00121	0.99771	0	1e-05	0	0	0.00033	0	0	0	1e-05	0	0	0	0
Node516	207	E	0	0	0	2e-05	0	5e-05	0.9999	0	0	0	0	1e-05	0	0	0	0	0	0	0	0
Node516	208	G	0	0	0	0	0	0	0	1	0	0	0	0	0	0	0	0	0	0	0	0
Node516	209	Y	0	0	0	0	0	0	0	0	2e-05	0	0	0	0	0.00317	0	0	0	2e-05	0.99679	0
Node516	210	P	0	0	0	0	0	0	0	0	0	0	0	0	0	0	1	0	0	0	0	0
Node516	211	A	0.99942	0	0	0	0	0	0	0.00044	0	0	0	0	0	0	3e-05	8e-05	1e-05	0	0	2e-05
Node516	212	Y	0	0	0	0	0	0	0	0	0	0	0	0	0	0	0	0	0	0	0.99999	0
Node516	213	L	0	0	0	0	0	0	0	0	0	0.00038	0.99921	0	0.00037	1e-05	0	0	0	0	0	3e-05
Node516	214	A	0.47432	8e-05	0.00026	8e-05	0.00179	0.00036	0.00021	0.00498	0.00029	1e-05	0.00011	7e-05	0.00012	0.00064	0.37127	0.13058	0.01108	1e-05	0.00102	0.00271
Node516	215	S	0.00244	4e-05	0.00171	8e-05	5e-05	0.00012	3e-05	5e-05	4e-05	0	0	7e-05	0	0	2e-05	0.98185	0.01348	0	1e-05	0
Node516	216	R	0.00067	0.96126	0.00015	3e-05	0	0.00307	0.00041	9e-05	0.00021	0	1e-05	0.03336	1e-05	0	2e-05	0.00049	0.00018	0	0	1e-05
Node516	217	L	0	0	0	0	0	0	0	0	0	0.00041	0.99918	0	0.00033	3e-05	0	0	0	0	0	5e-05
Node516	218	A	0.99657	0	0	0	2e-05	0	0	4e-05	0	0	0	0	0	0	0	0.0033	5e-05	0	0	2e-05
Node516	219	A	0.7001	0.00163	0.00204	0.01081	0.00055	0.01488	0.12392	0.01652	0.0003	0.00038	0.00038	0.00255	0.00061	5e-05	0.00318	0.09535	0.02151	0	7e-05	0.00518
Node516	220	F	0.00058	2e-05	0	0	0.0004	3e-05	0	0	9e-05	0.04553	0.06027	1e-05	0.01017	0.60092	0	2e-05	0.00027	9e-05	0.00152	0.28007
Node516	221	Y	0	0	0	0	0	0	0	0	2e-05	0	0	0	0	1e-05	0	0	0	0	0.99996	0
Node516	222	E	0	0	0	0	0	0	1	0	0	0	0	0	0	0	0	0	0	0	0	0
Node516	223	R	0	1	0	0	0	0	0	0	0	0	0	0	0	0	0	0	0	0	0	0
Node516	224	A	0.97937	0	0	0	0.0004	1e-05	1e-05	0.00064	0	2e-05	0	0	4e-05	0	4e-05	0.01543	0.00111	0	0	0.00292
Node516	225	G	4e-05	0	0	0	0	0	0	0.99995	0	0	0	0	0	0	0	1e-05	0	0	0	0
Node516	226	R	0.00069	0.95784	0.00019	0	0.00012	0.00265	4e-05	1e-05	0.00147	1e-05	3e-05	0.01942	5e-05	0	0	0.01543	0.0019	2e-05	4e-05	8e-05
Node516	227	V	0.00078	0	0	0	3e-05	0	0	0	0	0.02205	0.00081	0	0.00027	3e-05	1e-05	0	0.00044	0	0	0.97557
Node516	228	E	0.01017	0.04409	0.01022	0.04631	4e-05	0.08309	0.49741	0.00378	0.00213	0.00043	0.00059	0.2813	0.00077	4e-05	0.00227	0.00782	0.00811	2e-05	0.00023	0.00118
Node516	229	S	0.14485	0.0157	0.02888	0.04674	0.00335	0.04443	0.10789	0.02793	0.00616	0.0098	0.01115	0.0146	0.00976	0.00532	0.01286	0.30315	0.17909	0.00025	0.00577	0.02232
Node516	230	G	0	0	0	0	0	0	0	1	0	0	0	0	0	0	0	0	0	0	0	0
Node516	231	S	0.00025	0	1e-05	0	0	0	0	0	0	0	0	0	0	0	0	0.99932	0.00042	0	0	0
Node516	232	V	0.00013	0	0	0	2e-05	0	0	0	0	0.05156	0.00123	0	0.00039	1e-05	0	0	0.00024	0	0	0.94641
Node516	233	T	2e-05	0	1e-05	0	0	0	0	0	0	0	0	0	0	0	0	0.00138	0.99859	0	0	0
Node516	234	I	0.00082	0	0	0	0.00018	0.0001	0	0	0	0.59674	0.32704	0	0.01848	0.00094	0	0.00011	0.00076	0	0	0.05481
Node516	235	I	0	0	0	0	0	0	0	0	0	0.97812	0.0026	0	0.00073	0.00013	0	0	2e-05	0	0	0.0184
Node516	236	G	0.0004	0	3e-05	1e-05	0	1e-05	0	0.9992	0	0	0	0	0	0	3e-05	0.00031	0	0	0	0
Node516	237	A	0.99877	0	0	0	2e-05	0	0	0	0	0	0	0	0	0	0	0.0006	5e-05	0	0	0.00055
Node516	238	V	9e-05	0	0	0	1e-05	0	0	0	0	0.0031	3e-05	0	1e-05	0	0	0	2e-05	0	0	0.99674
Node516	239	S	0.00017	0	0.00012	0	1e-05	0	1e-05	0	0	0	0	0	0	0	0	0.9969	0.00278	0	1e-05	0
Node516	240	P	0	0	0	0	0	0	0	0	0	0	0	0	0	0	1	0	0	0	0	0
Node516	241	P	0.00013	0	0	0	0	1e-05	0	0	0	0	0	0	0	0	0.99977	5e-05	2e-05	0	0	1e-05
Node516	242	G	0.00529	1e-05	0.00044	0.0001	0	1e-05	1e-05	0.99372	1e-05	0	0	1e-05	0	0	0	0.00041	0	0	0	0
Node516	243	G	0.00014	0	0.00107	0.00083	0	0	3e-05	0.99767	0	0	0	0	0	0	0	0.00025	0	0	0	0
Node516	244	D	0	0	0	1	0	0	0	0	0	0	0	0	0	0	0	0	0	0	0	0
Node516	245	F	0	0	0	0	0	0	0	0	0	0.00013	0.00103	0	0.00058	0.997	0	0	0	2e-05	0.0012	4e-05
Node516	246	S	0.00054	0	0.00017	0	0	0	0	1e-05	0	0	0	0	0	0	0	0.94808	0.05117	0	0	0
Node516	247	E	0	0	0	0.00048	0	4e-05	0.99946	0	0	0	0	0	0	0	0	0	0	0	0	0
Node516	248	P	0	0	0	0	0	0	0	0	0	0	0	0	0	0	1	0	0	0	0	0
Node516	249	V	7e-05	0	0	0	0	0	0	0	0	0.00188	1e-05	0	1e-05	0	0	0	4e-05	0	0	0.998
Node516	250	T	0.00014	0	0	0	0	0	0	0	0	0	0	0	0	0	5e-05	0.00014	0.99957	0	0	0.0001
Node516	251	A	0.51425	2e-05	9e-05	0.0001	8e-05	0.00269	3e-05	5e-05	0	0	0	0	1e-05	0	2e-05	0.47761	0.00501	0	0	4e-05
Node516	252	H	0	0	1e-05	0	0	0	0	0	0.99998	0	0	0	0	0	0	0	0	0	0	0
Node516	253	T	4e-05	0	0	0	0	0	0	0	0	1e-05	0	0	1e-05	0	0	0.00045	0.9994	0	0	8e-05
Node516	254	K	8e-05	0.00166	9e-05	0	0	0.00069	0.00148	1e-05	2e-05	1e-05	0	0.99573	4e-05	0	0	8e-05	9e-05	0	0	1e-05
Node516	255	R	0.01483	0.56255	0.05801	0.22639	0.00053	0.00804	0.00449	0.01565	0.02315	0	1e-05	0.00533	6e-05	1e-05	0.00089	0.06643	0.01105	3e-05	0.00247	6e-05
Node516	256	I	1e-05	0	0	0	1e-05	0	0	0	3e-05	0.8001	0.00893	0	0.00257	0.18188	0	0	5e-05	1e-05	0.00044	0.00597
Node516	257	V	9e-05	0	0	0	1e-05	0	0	0	0	0.34556	0.00142	0	0.00063	0	0	0	0.00123	0	0	0.65107
Node516	258	E	0.00042	0.06279	0.00089	0.01843	0	0.03843	0.86473	0.0001	0.00054	0	0	0.01249	0	0	3e-05	0.00094	0.0002	0	0	0
Node516	259	A	0.64052	2e-05	0.00039	2e-05	0.07496	5e-05	2e-05	0.00229	1e-05	0	0	1e-05	6e-05	0	6e-05	0.08048	0.20057	0	0	0.00054
Node516	260	F	2e-05	0.00016	0	0	1e-05	3e-05	0	0	0.00021	3e-05	0.00059	0	0.00024	0.99713	0	0.0001	2e-05	2e-05	0.0014	2e-05
Node516	261	W	0	0	0	0	0	0	0	0	0	0	0	0	0	1e-05	0	0	0	0.99999	0	0
Node516	262	A	0.98532	1e-05	2e-05	1e-05	0.00026	6e-05	4e-05	0.00011	1e-05	4e-05	9e-05	1e-05	0.00028	1e-05	2e-05	0.00555	0.00454	0	1e-05	0.0036
Node516	263	L	0	0	0	0	0	0	0	0	0	0.00015	0.99957	0	0.00024	1e-05	0	0	0	0	0	2e-05
Node516	264	S	0.00452	0.0001	0.05581	0.38625	3e-05	0.00157	0.01659	0.00092	0.00164	0	0	0.00032	0	0	9e-05	0.5262	0.00591	0	3e-05	0
Node516	265	K	4e-05	0.04033	5e-05	0	0	0.00048	8e-05	0	1e-05	0	0	0.95888	0	0	3e-05	4e-05	5e-05	0	0	0
Node516	266	E	0.00605	0.0005	0.00967	0.10626	2e-05	0.01447	0.84211	0.00222	0.00059	0	0	0.0047	3e-05	0	0.00025	0.00945	0.00363	0	1e-05	4e-05
Node516	267	L	0	0	0	0	0	0	0	0	0	0.00022	0.9982	0	0.00154	1e-05	0	0	0	0	0	2e-05
Node516	268	A	0.99449	1e-05	2e-05	1e-05	0.00017	8e-05	6e-05	0.00022	2e-05	0	2e-05	1e-05	5e-05	1e-05	3e-05	0.00369	0.00067	0	1e-05	0.00042
Node516	269	Y	0.00499	0.00216	0.17372	0.24582	0.00111	0.00989	0.01475	0.00162	0.20687	0.00016	0.00051	0.00148	0.00062	0.00765	0.00038	0.02427	0.00629	0.00072	0.29654	0.00046
Node516	270	A	0.87106	0.00063	0.00038	0.0003	0.00049	0.00227	0.00237	0.00136	0.00013	5e-05	0.0001	0.00096	0.00024	0	0.00037	0.10367	0.01267	0	1e-05	0.00294
Node516	271	R	1e-05	0.99794	7e-05	0	0	0.00014	1e-05	9e-05	7e-05	0	0	0.00165	0	0	0	3e-05	0	0	0	0
Node516	272	H	1e-05	9e-05	9e-05	1e-05	0	0.00027	0	0	0.99902	0	2e-05	0	1e-05	2e-05	0	2e-05	1e-05	0	0.00042	0
Node516	273	Y	0	0	0	0	0	0	0	0	6e-05	0	0	0	0	0.00061	0	0	0	1e-05	0.99932	0
Node516	274	P	0	0	0	0	0	0	0	0	0	0	0	0	0	0	1	0	0	0	0	0
Node516	275	A	0.69392	0	4e-05	1e-05	0.00053	2e-05	1e-05	0.00103	0	0	0	0	1e-05	0	0.00092	0.29947	0.0039	0	0	0.00014
Node516	276	I	1e-05	0	0	0	0	0	0	0	0	0.93924	0.001	0	0.00028	0	0	0	4e-05	0	0	0.05943
Node516	277	N	4e-05	1e-05	0.54291	0.42816	0	0.00012	0.00146	0.00047	0.00129	0	0	0.00015	0	0	0	0.02472	0.00067	0	0	0
Node516	278	W	0	0	0	0	0	0	0	0	0	0	1e-05	0	0	1e-05	0	0	0	0.99995	1e-05	0
Node516	279	L	0.00027	0	0	0	2e-05	2e-05	0	0	0	0.00434	0.95195	0	0.00144	0.00011	0	6e-05	0.00049	0	0	0.04129
Node516	280	N	0.03889	0.00536	0.29523	0.16072	0.00065	0.01805	0.03247	0.04094	0.00406	0.00426	0.0049	0.00832	0.04229	0.00069	0.00327	0.11548	0.21755	5e-05	0.00097	0.00586
Node516	281	S	0	0	0	0	0	0	0	0	0	0	0	0	0	0	0	1	0	0	0	0
Node516	282	F	0	0	0	0	1e-05	0	0	0	3e-05	1e-05	0.00018	0	2e-05	0.98046	0	1e-05	0	0	0.01926	1e-05
Node516	283	S	0	0	0	0	0	0	0	0	0	0	0	0	0	0	0	1	0	0	0	0
Node516	284	R	0.00249	0.64292	0.10544	0.0028	1e-05	0.01899	0.05639	0.10286	0.00144	0	1e-05	0.05934	2e-05	0	5e-05	0.0069	0.00033	0	1e-05	1e-05
Node516	285	H	8e-05	0.00014	0.00136	0.00081	2e-05	0.00063	7e-05	1e-05	0.63043	5e-05	0.00062	1e-05	0.00037	0.00198	1e-05	0.00023	0.00012	3e-05	0.36296	5e-05
Node516	286	V	0.0034	1e-05	0.00102	0	0.00088	0.0001	1e-05	0	6e-05	0.23663	0.01175	2e-05	0.00465	0.00178	0	0.00012	0.02446	2e-05	0.00032	0.71477
Node516	287	D	0.00022	3e-05	0.0068	0.9767	0	0.00021	0.01345	0.00069	8e-05	0	0	6e-05	0	0	6e-05	0.00152	0.00017	0	0	0
Node516	288	P	0.01154	0.00025	0.00013	0.00061	3e-05	0.00094	0.00138	0.00044	0.00022	9e-05	0.00016	0.00041	4e-05	0	0.9761	0.00517	0.00156	0	2e-05	0.00089
Node516	289	D	0.00658	0.0001	0.00486	0.95739	1e-05	0.0006	0.02352	0.00217	0.00013	1e-05	1e-05	0.00017	1e-05	0	0.00027	0.00339	0.0007	0	1e-05	7e-05
Node516	290	W	0	0	0	0	0	0	0	0	3e-05	0	0	0	0	4e-05	0	0	0	0.99976	0.00016	0
Node516	291	E	0.08825	0.15309	0.00777	0.0183	0.00107	0.10983	0.32877	0.00677	0.01925	0.00676	0.01083	0.10053	0.00871	0.00154	0.05287	0.0343	0.02544	0.00035	0.00325	0.02232
Node516	292	E	0.01078	0.02141	0.0043	0.08326	5e-05	0.05261	0.78708	0.0039	0.00143	0.00028	0.00041	0.02046	0.0004	4e-05	0.00182	0.00605	0.00456	2e-05	0.00016	0.00098
Node516	293	L	0.00129	0.0807	0.0002	1e-05	0.00523	0.00188	4e-05	3e-05	0.00132	0.00937	0.8635	0.00106	0.02411	0.00389	3e-05	0.00093	0.00094	0.00017	0.00051	0.0048
Node516	294	R	3e-05	0.99925	2e-05	0	1e-05	0.00013	0	1e-05	9e-05	0	0	0.00036	0	0	0	7e-05	2e-05	0	0	0
Node516	295	N	0.00641	0.16325	0.46453	0.06539	0.00016	0.02201	0.01342	0.12933	0.00946	0.00013	0.00015	0.08146	0.00028	3e-05	0.00059	0.03463	0.00824	1e-05	0.00032	0.00022
Node516	296	K	0.04106	0.15804	0.0116	0.02369	0.00033	0.13121	0.24657	0.00981	0.00482	0.00147	0.00208	0.31952	0.00218	0.00016	0.00465	0.02079	0.01744	7e-05	0.00056	0.00395
Node516	297	A	0.59545	3e-05	7e-05	0	0.01011	0.00012	2e-05	0.00054	3e-05	0.00422	0.00298	2e-05	0.00433	0.00037	5e-05	0.06601	0.01583	1e-05	6e-05	0.29977
Node516	298	M	0.00018	0.00111	0.00086	0	0.00011	0.00154	1e-05	0	0.00062	0.04668	0.4443	0.00114	0.49219	0.00519	0	0.0003	0.00121	0.00027	0.00053	0.00376
Node516	299	A	0.3402	0.02046	0.01188	0.04372	0.00191	0.04883	0.31177	0.05457	0.00439	7e-05	0.00045	0.03417	0.00111	6e-05	0.00465	0.08974	0.02825	6e-05	0.00022	0.0035
Node516	300	L	0.00051	0.0001	1e-05	0	5e-05	0.00018	2e-05	1e-05	2e-05	0.1185	0.83303	3e-05	0.01848	0.00339	5e-05	6e-05	0.00053	2e-05	0.0001	0.02491
Node516	301	L	0	0	0	0	0	0	0	0	0	9e-05	0.99931	0	0.00051	8e-05	0	0	0	0	0	1e-05
Node516	302	A	0.97808	1e-05	6e-05	1e-05	0.00016	0.00134	9e-05	0.00029	3e-05	0	1e-05	2e-05	4e-05	0	3e-05	0.01804	0.00145	0	0	0.00032
Node516	303	E	0.00329	0.27105	0.0059	0.00779	1e-05	0.1909	0.3665	0.00024	0.00502	1e-05	4e-05	0.13331	0.00017	0	0.00016	0.00761	0.00782	0	2e-05	0.00016
Node516	304	E	0.00712	9e-05	0.00399	0.4549	1e-05	0.00314	0.52357	0.00088	0.00104	0	1e-05	0.00036	1e-05	1e-05	0.00011	0.00363	0.00084	0	0.00023	5e-05
Node516	305	N	0.14757	0.00733	0.39932	0.14508	0.00088	0.01684	0.03715	0.04583	0.0049	0.00084	0.00049	0.01129	0.00115	0.00013	0.00284	0.13576	0.03918	1e-05	0.00061	0.0028
Node516	306	E	0.00232	0.07506	0.00128	0.00909	0	0.04085	0.62854	0.00021	0.00048	0	0	0.23985	1e-05	0	0.0002	0.0014	0.00067	0	0	3e-05
Node516	307	L	0	0	0	0	0	0	0	0	0	0.00011	0.99972	0	0.00014	0	0	0	0	0	0	3e-05
Node516	308	S	0.00504	0.00295	0.00198	0.00018	2e-05	0.03989	0.00174	6e-05	0.00055	0	1e-05	0.00695	4e-05	0	4e-05	0.93233	0.0082	0	0	1e-05
Node516	309	Q	0.02048	0.20114	0.06571	0.02028	0.00013	0.3302	0.27747	0.00119	0.01866	1e-05	7e-05	0.02539	0.00026	0	0.00015	0.03149	0.00711	1e-05	0.00013	0.00011
Node516	310	I	0	0	0	0	0	0	0	0	0	0.99385	0.00451	0	0.00015	1e-05	0	0	0	0	0	0.00148
Node516	311	V	0.00018	0	0	0	0	0	0	0	0	0.00683	2e-05	0	1e-05	0	0	0	7e-05	0	0	0.99289
Node516	312	N	0.00369	0.07707	0.37875	0.00815	4e-05	0.24764	0.04096	0.00077	0.01016	1e-05	1e-05	0.18573	0.00014	0	7e-05	0.03019	0.01657	0	1e-05	5e-05
Node516	313	L	0	0	0	0	0	0	0	0	0	0.00033	0.9985	0	0.00108	4e-05	0	0	0	0	0	5e-05
Node516	314	V	0.0001	0	0	0	0	0	0	0	0	0.00216	9e-05	0	2e-05	0	0	0	2e-05	0	0	0.9976
Node516	315	L	0	0	0	0	0	0	0	0	0	0	0.99999	0	1e-05	0	0	0	0	0	0	0
Node516	316	S	0.01157	3e-05	0.00205	0.00046	0.00011	0.00011	4e-05	0.0002	4e-05	0	0	5e-05	0	0	0.17049	0.76446	0.05038	0	0	1e-05
Node516	317	D	0.06208	0.00183	0.03384	0.5777	0.00032	0.01761	0.18661	0.01477	0.00268	6e-05	0.00011	0.00624	0.00021	1e-05	0.00713	0.06854	0.01859	0	5e-05	0.00161
Node516	318	A	0.31625	0.00742	0.04946	0.10501	0.00245	0.0164	0.06043	0.07244	0.00301	0.00316	0.00262	0.00715	0.00241	0.00056	0.05799	0.21182	0.06737	5e-05	0.00087	0.01314
Node516	319	Q	1e-05	1e-05	8e-05	0.00014	0	0.99175	0.00783	0	9e-05	0	0	7e-05	0	0	0	2e-05	0	0	0	0
Node516	320	R	6e-05	0.95294	0.00013	0	1e-05	0.00574	9e-05	1e-05	0.00056	1e-05	7e-05	0.04004	0.0001	0	0	0.00013	0.00011	0	0	1e-05
Node516	321	L	0.00549	0.00458	0.00014	6e-05	0.00092	0.00474	0.00087	0.00018	0.00173	0.01708	0.35664	0.00143	0.02506	0.20612	0.00017	0.00134	0.00281	0.34222	0.01032	0.01811
Node516	322	V	0.05236	0.0025	0.01891	0.07381	0.00187	0.02301	0.16985	0.00025	0.00546	0.15499	0.06216	0.00686	0.03159	0.00222	0.00049	0.01001	0.10129	0.00015	0.00245	0.27974
Node516	323	L	0	0	0	0	0	0	0	0	0	0.00027	0.99935	0	0.00031	2e-05	0	0	0	0	0	5e-05
Node516	324	E	0.02367	0.0039	0.01196	0.03276	0.00115	0.05955	0.70396	0.00158	0.02374	0.0041	0.02092	0.00809	0.01221	0.02105	0.0009	0.01694	0.01369	0.00154	0.02906	0.00923
Node516	325	G	0.04592	0.00161	0.00131	4e-05	0.00095	0.00021	0.0001	0.91261	8e-05	0.00254	0.00028	0.0003	0.00072	6e-05	5e-05	0.00955	0.00859	1e-05	1e-05	0.01506
Node516	326	A	0.99548	0	0	0	2e-05	0	0	0.00299	0	0	0	0	0	0	0	0.0014	8e-05	0	0	1e-05
Node516	327	R	0.12627	0.47841	0.00644	0.0014	0.0006	0.07248	0.02038	0.002	0.00771	0.0002	0.00069	0.15158	0.00125	1e-05	0.001	0.10078	0.02613	2e-05	0.00019	0.00245
Node516	328	L	0.00048	0.00023	1e-05	0	4e-05	0.00042	2e-05	1e-05	4e-05	0.02317	0.92316	5e-05	0.04094	0.00297	6e-05	7e-05	0.00038	3e-05	0.0001	0.00781
Node516	329	I	5e-05	0	0	0	2e-05	0	0	0	0	0.80933	0.02748	0	0.00388	0.00054	0	0	6e-05	0	0	0.15865
Node516	330	K	2e-05	0.03285	0.00011	1e-05	0	0.00107	0.00056	1e-05	2e-05	0	0	0.96524	0	0	1e-05	4e-05	5e-05	0	0	0
Node516	331	G	7e-05	2e-05	2e-05	1e-05	0	0	1e-05	0.99983	0	0	0	1e-05	0	0	0	3e-05	0	0	0	0
Node516	332	V	0.00036	0	0	0	0.00081	0	0	0	5e-05	0.0902	0.02525	0	0.00456	0.20823	0	0	0.00018	0.00033	0.0142	0.65582
Node516	333	L	1e-05	0	0	0	0	0	0	0	0	0.00386	0.99036	0	0.00445	0.00038	0	0	0	0	0	0.00093
Node516	334	Q	8e-05	0.00053	0.00015	3e-05	0	0.99703	0.00114	1e-05	0.00028	0	2e-05	0.00045	5e-05	0	1e-05	0.00011	0.00011	0	0	0
Node516	335	Q	0	0	0	0	0	1	0	0	0	0	0	0	0	0	0	0	0	0	0	0
Node516	336	N	0.03029	0.00179	0.53579	0.01533	0.00055	0.00537	0.0025	0.00773	0.00431	2e-05	4e-05	0.00552	7e-05	1e-05	0.01489	0.33431	0.04122	0	6e-05	0.0002
Node516	337	A	0.9634	0.0002	0.0001	0.00014	0.00066	0.00054	0.00074	0.00397	6e-05	0.00045	0.00054	0.00015	0.00066	0.00017	0.00077	0.01436	0.00468	1e-05	0.00015	0.00824
Node516	338	D	0.00019	3e-05	0.01189	0.97475	0	0.00028	0.0092	0.00022	0.00031	0	0	0.00016	0	0	1e-05	0.00225	0.00071	0	0	0
Node516	339	E	0.09012	0.00077	0.02135	0.11763	5e-05	0.02159	0.26032	0.00524	0.00137	0	1e-05	0.01036	3e-05	0	0.22104	0.21973	0.03017	0	1e-05	0.00021
Node516	340	V	0.00379	8e-05	3e-05	1e-05	0.00016	7e-05	8e-05	2e-05	1e-05	0.48157	0.01803	5e-05	0.00541	0.00063	6e-05	0.00013	0.00381	0	6e-05	0.486
Node516	341	D	0.00013	2e-05	0.00373	0.98213	0	0.00016	0.01257	0.00044	7e-05	0	0	5e-05	0	0	7e-05	0.00052	0.0001	0	0	0
Node516	342	T	0.01958	2e-05	0.00047	1e-05	0.00343	0.00013	3e-05	1e-05	7e-05	0.00059	0.00018	4e-05	0.00119	4e-05	1e-05	0.02248	0.94341	0	4e-05	0.00825
Node516	343	A	0.47235	0.03209	0.01219	0.00973	0.0026	0.02315	0.02869	0.14198	0.00179	0.00492	0.00387	0.06544	0.00386	0.00052	0.01173	0.10741	0.0568	7e-05	0.00059	0.02022
Node516	344	L	0.00101	0.00019	2e-05	0	8e-05	0.00062	3e-05	3e-05	5e-05	0.04348	0.62761	7e-05	0.30742	0.00479	5e-05	0.00013	0.00109	5e-05	0.00019	0.01308
Node516	345	L	0.00128	2e-05	0	0	0.00077	6e-05	0	1e-05	2e-05	0.05517	0.89146	0	0.02462	0.00338	1e-05	0.00015	0.0005	4e-05	7e-05	0.02243
Node516	346	E	0.0111	0.03992	0.03049	0.15243	6e-05	0.06851	0.42284	0.00671	0.00301	0.00043	0.00058	0.23726	0.00076	6e-05	0.00269	0.0118	0.00979	3e-05	0.00035	0.00119
Node516	347	L	0.01293	0.00117	0.00024	0.0001	0.00088	0.00172	0.00053	0.00045	0.00025	0.23545	0.48456	0.00049	0.0576	0.01406	0.0009	0.00192	0.00973	0.00018	0.00125	0.17561
Node516	348	V	0.00332	0	0	0	3e-05	1e-05	0	0	0	0.45854	0.00553	0	0.00168	0.00013	1e-05	3e-05	0.0007	0	1e-05	0.53002
Node516	349	L	0.00022	4e-05	0	0	3e-05	9e-05	1e-05	0	1e-05	0.05022	0.91679	1e-05	0.01774	0.00326	2e-05	3e-05	0.00021	2e-05	8e-05	0.0112
Node516	350	L	0.00618	0.00111	0.00129	0.00035	0.00029	0.00234	0.00085	0.00023	0.00278	0.00085	0.94584	0.00105	0.00555	0.00182	5e-05	0.00457	0.0074	3e-05	0.01577	0.00163

## Sheet: Node125_F1BV1A
Node	Site	State	p_A	p_R	p_N	p_D	p_C	p_Q	p_E	p_G	p_H	p_I	p_L	p_K	p_M	p_F	p_P	p_S	p_T	p_W	p_Y	p_V		Sequence:
Node125	1	E	0.08776	0.08875	0.04573	0.13524	0.00338	0.0689	0.16021	0.08093	0.01679	0.01793	0.02012	0.05229	0.00862	0.00738	0.02952	0.07297	0.06154	0.00116	0.01334	0.02745		EVKGPVVEVRALGELVLGQVLHLDGN-ATAQVFEDTGGLRRGSPVVATGAPLLVPVGEALLGRIFDGFGRLPVHGPPPSEPLETGIKAIDALSPLARGGKAAIFGGAGTGKTVLALQLVEDVCVFAGVGERGNEAAELLEEFEEDRTVLVLNQANEPAAARLATPHTALTIAEYFRDDVLLLLDDMSRYAEALREVSGLLGQLPGREGYPGYLYTELAELYERAGRVRGGSITAIPAVSVPGDDFTDPVPAHTFSIVDAQLVLSRSLASEGLYPAVDPLPSLSRLTGADHAELAEELRRLLAEYRELKDIVALVLSAEDREILSRAERLEEFLQQPYTDEDLELAEAILA
Node125	2	V	0.0552	2e-05	6e-05	0	0.00689	4e-05	2e-05	1e-05	1e-05	0.33633	0.06385	3e-05	0.01984	0.00176	7e-05	0.00703	0.06773	0	4e-05	0.44107
Node125	3	K	0.10482	0.12479	0.06073	0.04329	0.00298	0.1336	0.13216	0.01585	0.04107	0.0063	0.00914	0.14203	0.00745	0.0006	0.00737	0.06436	0.0794	0.00021	0.00368	0.02018
Node125	4	G	0.00033	0	0.00018	0.00036	0	0	2e-05	0.99884	0	0	0	0	0	0	0	0.00026	0	0	0	0
Node125	5	P	0.13004	0.00156	0.00587	0.00473	0.00123	0.00445	0.00469	0.0302	0.00167	0.00105	0.00115	0.00153	0.00076	0.0001	0.66386	0.11326	0.02713	1e-05	7e-05	0.00663
Node125	6	V	0.00086	0	0	0	7e-05	1e-05	0	0	0	0.35962	0.21589	0	0.01287	0.00046	3e-05	0	0.00102	0	0	0.40916
Node125	7	V	0.04003	4e-05	2e-05	0	0.00412	0.00019	2e-05	0	2e-05	0.32083	0.16733	4e-05	0.04228	0.00293	2e-05	0.00039	0.0172	1e-05	7e-05	0.40445
Node125	8	E	0.0494	0.04222	0.05765	0.14677	0.00333	0.06921	0.18701	0.00175	0.0202	0.04968	0.02264	0.07625	0.00988	0.00852	0.00333	0.04847	0.11657	0.00021	0.00525	0.08165
Node125	9	V	0.25729	0.00012	0.00016	2e-05	0.0316	0.00042	0.00046	0.00531	3e-05	0.11239	0.06749	0.00015	0.02064	0.00287	0.00203	0.02454	0.0689	2e-05	0.00017	0.40539
Node125	10	R	0.08282	0.1182	0.03126	0.07389	0.00401	0.05867	0.09735	0.08679	0.0147	0.04474	0.05564	0.05935	0.01732	0.01815	0.04342	0.05798	0.05712	0.00298	0.0207	0.05489
Node125	11	A	0.21263	0.04405	0.02232	0.07293	0.00357	0.05927	0.1362	0.06416	0.01648	0.01027	0.0182	0.05376	0.00761	0.00139	0.08405	0.09258	0.0572	0.00069	0.00242	0.04024
Node125	12	L	0.02779	0.00291	0.00924	0.00079	0.00774	0.00922	0.00116	0.00076	0.02945	0.18839	0.20837	0.00161	0.15689	0.10883	0.00043	0.01874	0.03352	0.0032	0.08112	0.10984
Node125	13	G	0.08499	0.02167	0.09375	0.05565	0.00751	0.03233	0.03101	0.396	0.04476	0.00317	0.00631	0.01814	0.00534	0.00703	0.0047	0.10471	0.05515	0.00155	0.01759	0.00865
Node125	14	E	0.00325	0.00047	0.00817	0.17227	4e-05	0.01303	0.79093	0.00051	0.00152	1e-05	2e-05	0.00251	6e-05	1e-05	0.00013	0.00469	0.00225	0	7e-05	8e-05
Node125	15	L	0.05102	0.00322	0.00048	2e-05	0.00215	0.01638	0.00125	0.00011	0.00073	0.16865	0.36253	0.00362	0.18102	0.00692	0.00011	0.00448	0.01944	0.00015	0.00022	0.17749
Node125	16	V	0.04864	0.06467	0.00858	0.00273	0.00472	0.04721	0.03018	0.00035	0.00954	0.16431	0.14995	0.07051	0.03736	0.00483	0.00188	0.01736	0.10276	0.00033	0.00144	0.23263
Node125	17	L	0.04251	0.08043	0.01561	0.00644	0.00926	0.08671	0.03585	0.00399	0.04517	0.08158	0.24771	0.0634	0.06061	0.04201	0.00495	0.01818	0.0308	0.00746	0.03036	0.087
Node125	18	G	0.17328	3e-05	0.0004	0.00108	0.00031	0.00018	0.04851	0.75688	1e-05	0	0	5e-05	2e-05	0	8e-05	0.01852	0.00044	0	0	0.00021
Node125	19	Q	0.06098	0.02932	0.00439	0.00154	0.00109	0.28363	0.2121	0.00031	0.00684	0.03851	0.09517	0.05322	0.07896	0.00123	0.00051	0.01223	0.04354	0.00012	0.00034	0.07596
Node125	20	V	0.01379	0.00032	0.0001	1e-05	0.00137	0.00113	0.00031	0	0.00011	0.33299	0.10131	0.00056	0.10908	0.00111	3e-05	0.00083	0.02798	1e-05	4e-05	0.40893
Node125	21	L	0.00344	0.00011	0.00016	1e-05	0.00083	0.00047	5e-05	2e-05	0.00043	0.33212	0.38877	7e-05	0.05581	0.02361	3e-05	0.00085	0.00332	0.00032	0.00257	0.18699
Node125	22	H	0.029	0.12808	0.09785	0.09048	0.00061	0.1608	0.12855	0.01612	0.19324	0.00073	0.0012	0.05443	0.00115	0.00054	0.00535	0.05771	0.02758	8e-05	0.00459	0.00191
Node125	23	L	0.00935	0.00014	2e-05	0	0.00051	0.00038	7e-05	0	4e-05	0.1054	0.74462	0.00014	0.02563	0.00243	3e-05	0.00033	0.00505	1e-05	2e-05	0.10583
Node125	24	D	0.05411	0.03683	0.07306	0.31044	0.00146	0.04811	0.20881	0.08661	0.01061	0.00535	0.00545	0.02984	0.00291	0.00153	0.01964	0.05459	0.03752	0.00019	0.00322	0.00972
Node125	25	G	0.09567	0.06833	0.03461	0.09209	0.00429	0.04856	0.10328	0.14571	0.01137	0.04029	0.04722	0.0391	0.01516	0.01411	0.04782	0.06533	0.05855	0.0019	0.01473	0.05187
Node125	26	N	0.02228	0.05398	0.19458	0.16264	0.00039	0.07986	0.11945	0.13829	0.04757	1e-05	0.0001	0.1167	0.00052	1e-05	0.00138	0.04826	0.01273	2e-05	0.00106	0.00018
Node125	27	-	0.08954	0.07521	0.0262	0.05566	0.00502	0.04536	0.07261	0.08147	0.01255	0.07171	0.08966	0.0394	0.02508	0.03053	0.04397	0.05745	0.06249	0.00388	0.02978	0.08241
Node125	28	A	0.45183	2e-05	2e-05	0	0.02258	0.0001	0.00014	0.00291	0	0.07246	0.01058	2e-05	0.00649	0.0002	0.00065	0.02389	0.04634	0	1e-05	0.36175
Node125	29	T	0.14121	0.14135	0.02086	0.00542	0.00597	0.03551	0.01473	0.0483	0.00648	0.05726	0.03619	0.04599	0.01918	0.0023	0.00736	0.11358	0.19715	0.00029	0.00168	0.09919
Node125	30	A	0.32127	0.00019	0.0004	5e-05	0.03655	0.00056	0.00064	0.07182	4e-05	0.07881	0.04919	0.00019	0.01612	0.00225	0.00251	0.03533	0.0653	4e-05	0.00016	0.31856
Node125	31	Q	0.00041	1e-05	0	0	0	0.99569	3e-05	0	1e-05	0.00074	0.00058	2e-05	0.00077	0	0	1e-05	0.00057	0	0	0.00113
Node125	32	V	0.28768	0.00034	0.00107	2e-05	0.0633	0.00111	0.00027	0.00564	0.00027	0.05756	0.02422	0.00021	0.02209	0.00295	0.00047	0.08487	0.09562	0.0001	0.00057	0.35164
Node125	33	F	0.00014	2e-05	1e-05	0	0.00067	0.00026	0	0	0.00097	0.01213	0.21422	0	0.07261	0.45675	0	3e-05	0.00015	0.00387	0.23562	0.00254
Node125	34	E	0.06771	0.00937	0.02633	0.16159	0.00044	0.05587	0.47521	0.05277	0.00221	0.00097	0.0007	0.0167	0.00094	8e-05	0.00511	0.06664	0.05346	1e-05	0.00019	0.00369
Node125	35	D	0.11617	0.01325	0.06141	0.19501	0.00165	0.03489	0.16613	0.06964	0.01357	0.00063	0.00121	0.03306	0.00135	0.0002	0.11786	0.11093	0.05322	8e-05	0.00294	0.00682
Node125	36	T	0.07112	0.0039	0.0139	0.00407	0.00162	0.00528	0.00481	0.01405	0.00071	0.00704	0.00247	0.00397	0.00343	0.00024	0.00328	0.15263	0.68924	1e-05	0.0002	0.01801
Node125	37	G	0.09457	0.07213	0.03171	0.0782	0.00465	0.0483	0.09266	0.11495	0.01191	0.05117	0.06122	0.04002	0.0186	0.01881	0.05201	0.06345	0.06144	0.00236	0.01886	0.06299
Node125	38	G	0.03159	0.02188	0.1284	0.12076	0.00306	0.02844	0.04662	0.50167	0.01889	4e-05	0.00034	0.03896	0.00082	0.00024	0.00471	0.04287	0.00807	0.00036	0.00135	0.00094
Node125	39	L	0.00083	2e-05	0	0	0.00036	9e-05	0	0	1e-05	0.28971	0.46673	0	0.05993	0.03305	1e-05	0	0.0012	0.00013	0.00038	0.14753
Node125	40	R	0.12303	0.17643	0.04179	0.0262	0.01142	0.07811	0.03897	0.06663	0.03453	0.00493	0.01315	0.14659	0.00904	0.00172	0.02691	0.11291	0.06493	0.00161	0.00508	0.01604
Node125	41	R	0.0582	0.25623	0.02403	0.04716	0.00156	0.07734	0.08555	0.03944	0.0139	0.00947	0.01222	0.11915	0.00536	0.0022	0.13811	0.05067	0.04032	0.00046	0.00345	0.01517
Node125	42	G	0.0469	0.02643	0.13516	0.07701	0.0009	0.03077	0.03168	0.51249	0.02368	0	5e-05	0.05326	0.00029	1e-05	0.00084	0.05214	0.00787	3e-05	0.0004	8e-05
Node125	43	S	0.13082	0.02674	0.08715	0.08527	0.01157	0.06222	0.12783	0.03835	0.03903	0.01113	0.01765	0.03231	0.01357	0.00743	0.0126	0.1447	0.1104	0.00115	0.01347	0.0266
Node125	44	P	0.09445	0.06547	0.02607	0.05873	0.0046	0.04326	0.07397	0.09148	0.01082	0.05749	0.06981	0.03567	0.02025	0.02065	0.11335	0.06159	0.06138	0.0024	0.01903	0.06954
Node125	45	V	0.14566	1e-05	1e-05	0	0.0128	3e-05	4e-05	0.00041	0	0.17809	0.02513	1e-05	0.00949	0.00034	0.00018	0.00501	0.03098	0	1e-05	0.59182
Node125	46	V	0.05209	0.10099	0.02443	0.01723	0.00622	0.07081	0.07861	0.00263	0.02227	0.11088	0.05637	0.12413	0.01763	0.00599	0.00655	0.03025	0.10048	0.00081	0.0095	0.16212
Node125	47	A	0.21218	0.0135	0.04665	0.03772	0.01992	0.01549	0.01394	0.14713	0.01695	0.00379	0.01457	0.00864	0.01277	0.07461	0.02138	0.19044	0.10025	0.00519	0.02621	0.01867
Node125	48	T	0.02692	0.00287	0.00163	3e-05	0.00213	0.00859	0.00049	6e-05	0.0006	0.08067	0.25453	0.00393	0.15524	0.00512	0.00013	0.0228	0.36304	0.00013	0.00021	0.07088
Node125	49	G	0.00052	9e-05	0.00055	0.00031	1e-05	0.00013	0.00015	0.99765	8e-05	0	0	0.00019	0	0	0	0.00029	3e-05	0	0	0
Node125	50	A	0.15492	0.08675	0.05023	0.07796	0.0022	0.09644	0.1437	0.04892	0.01913	0.00087	0.00626	0.1158	0.00425	0.00073	0.00522	0.08669	0.04463	0.04466	0.00403	0.00662
Node125	51	P	0.14867	0.00914	0.0076	0.00821	0.00412	0.01616	0.01873	0.01625	0.00691	0.02386	0.03008	0.00818	0.01151	0.00369	0.51411	0.0672	0.04656	0.00034	0.00156	0.05714
Node125	52	L	0.00214	3e-05	1e-05	0	0.00124	0.00015	0	2e-05	4e-05	0.05626	0.81867	1e-05	0.08078	0.014	2e-05	0.00044	0.00101	0.00014	0.00044	0.02461
Node125	53	L	0.07838	0.11007	0.03452	0.01579	0.00958	0.08984	0.04057	0.02015	0.01806	0.04606	0.14994	0.11639	0.08017	0.00901	0.00784	0.05497	0.06664	0.00244	0.00589	0.04369
Node125	54	V	0.03817	0.00013	9e-05	2e-05	0.00211	0.00041	0.00026	0.0003	7e-05	0.31416	0.11686	0.00012	0.03265	0.00378	0.00206	0.00365	0.01467	3e-05	0.00014	0.47032
Node125	55	P	0.03356	0.0134	0.00693	0.02674	0.00053	0.01685	0.03866	0.01559	0.00249	0.00344	0.00408	0.00956	0.00158	0.00068	0.77699	0.02532	0.01635	7e-05	0.00077	0.00643
Node125	56	V	0.00333	4e-05	1e-05	0	0.00017	0.0001	4e-05	0	1e-05	0.21901	0.0835	4e-05	0.00736	0.00072	2e-05	0.00013	0.00169	0	1e-05	0.6838
Node125	57	G	0.0384	1e-05	0.00066	5e-05	0.00022	1e-05	1e-05	0.92973	0	0	0	0	0	0	1e-05	0.03057	0.00031	0	0	2e-05
Node125	58	E	0.09011	0.07399	0.03183	0.08923	0.00383	0.05218	0.10752	0.09627	0.01179	0.03994	0.04772	0.04226	0.01514	0.01374	0.09657	0.06267	0.05793	0.00173	0.01435	0.0512
Node125	59	A	0.21418	0.04095	0.02375	0.08072	0.00349	0.06054	0.14654	0.07273	0.01622	0.00855	0.01291	0.05338	0.0067	0.00095	0.06785	0.09329	0.05708	0.00049	0.00206	0.0376
Node125	60	L	0.02013	0.0001	1e-05	0	0.00651	0.00079	1e-05	2e-05	8e-05	0.19279	0.42077	3e-05	0.09239	0.0451	7e-05	0.00059	0.01067	0.0006	0.00139	0.20794
Node125	61	L	0.00825	0.00759	0.00103	0.00015	0.00239	0.01119	0.00226	9e-05	0.00513	0.14983	0.54553	0.00548	0.09254	0.04268	0.00029	0.00163	0.00661	0.00173	0.00591	0.10966
Node125	62	G	7e-05	0	2e-05	1e-05	0	0	0	0.99984	0	0	0	0	0	0	0	5e-05	1e-05	0	0	0
Node125	63	R	0.00094	0.95753	0.00289	0.00028	2e-05	0.00439	0.00036	0.00125	0.00179	0	0	0.02615	2e-05	0	4e-05	0.0032	0.00112	0	1e-05	1e-05
Node125	64	I	0.00626	0.00017	6e-05	1e-05	0.00049	0.00028	9e-05	7e-05	4e-05	0.41162	0.18766	0.0001	0.05398	0.00712	0.00013	0.00068	0.00753	4e-05	0.00046	0.32321
Node125	65	F	0.00027	0	0	0	0.00144	1e-05	0	0	0.00147	0.04233	0.20625	0	0.02513	0.53363	0	3e-05	0.00017	0.01038	0.1509	0.02798
Node125	66	D	0.00076	0.00028	0.40221	0.47662	4e-05	0.00271	0.02942	0.0076	0.01817	0	0	0.00433	0	0	4e-05	0.04875	0.00899	0	8e-05	0
Node125	67	G	0.1222	0.00138	0.00419	0.00316	0.00198	0.00233	0.00376	0.732	0.0006	0.00073	0.00061	0.00205	0.00051	5e-05	0.02948	0.03737	0.01551	1e-05	2e-05	0.04208
Node125	68	F	0.04233	0.00673	0.00219	0.00153	0.00432	0.00973	0.00703	0.00215	0.00372	0.13006	0.22824	0.00689	0.03825	0.31416	0.00182	0.01309	0.0272	0.00145	0.02429	0.13481
Node125	69	G	0.11411	0.00229	0.01901	0.00402	0.00042	0.06481	0.00283	0.73837	0.00077	0	0	0.00097	2e-05	0	0.00015	0.05162	0.00056	2e-05	0	2e-05
Node125	70	R	0.08265	0.11253	0.03352	0.08764	0.00373	0.06075	0.11187	0.09217	0.01414	0.03861	0.04714	0.0589	0.01523	0.01432	0.04466	0.05892	0.05599	0.00216	0.01631	0.04876
Node125	71	L	0.07092	0.07483	0.01872	0.03183	0.00499	0.03731	0.04602	0.05395	0.01482	0.07751	0.10938	0.03386	0.02862	0.05992	0.02914	0.04398	0.0514	0.05936	0.06961	0.08383
Node125	72	P	0.13869	0.02222	0.02566	0.05841	0.00294	0.03489	0.0632	0.02596	0.02211	0.00152	0.00565	0.03397	0.00196	0.00304	0.3925	0.09002	0.0439	0.00048	0.01989	0.01299
Node125	73	V	0.00281	0	0	0	0.00037	0	0	0	0	0.44246	0.02714	0	0.00776	0.0002	0	0	0.00398	0	0	0.51527
Node125	74	H	0.01262	0.22637	0.15142	0.03325	0.00123	0.11793	0.03142	0.00991	0.27851	0.00022	0.00088	0.0572	0.0013	0.00125	0.00077	0.04069	0.01881	0.00038	0.01517	0.00065
Node125	75	G	0.09441	0.08385	0.03129	0.072	0.00455	0.0501	0.08861	0.12132	0.01236	0.04916	0.05922	0.04462	0.01824	0.01791	0.047	0.0633	0.06064	0.00243	0.01814	0.06088
Node125	76	P	0.14475	0.02992	0.01921	0.03553	0.00314	0.0341	0.05117	0.03108	0.01315	0.00542	0.01455	0.04184	0.0034	0.00192	0.41441	0.08866	0.04493	0.00049	0.0024	0.01992
Node125	77	P	0.11067	0.08724	0.00693	0.00614	0.0009	0.03117	0.0164	0.00757	0.00901	0.00014	0.00107	0.04775	0.00047	3e-05	0.56201	0.07937	0.02914	2e-05	9e-05	0.00387
Node125	78	P	4e-05	0	0	0	0	1e-05	0	0	0	0	1e-05	0	0	0	0.99988	2e-05	1e-05	0	0	1e-05
Node125	79	S	0.10336	0.04362	0.06797	0.04355	0.01483	0.05027	0.05	0.04001	0.05367	0.03515	0.07209	0.03367	0.03147	0.03956	0.01714	0.10695	0.08628	0.00867	0.04931	0.05244
Node125	80	E	0.02953	0.09586	0.03119	0.11769	0.00206	0.10332	0.26716	0.00349	0.02229	0.03237	0.01562	0.13865	0.00619	0.00096	0.00597	0.0217	0.05343	0.00018	0.0017	0.05065
Node125	81	P	0.0766	0.00084	0.00015	3e-05	0.00222	0.00378	0.00059	8e-05	0.00157	0.11465	0.19616	0.00073	0.02862	0.0637	0.26537	0.01022	0.03623	0.0005	0.00205	0.19588
Node125	82	L	0.00023	2e-05	0	0	0.00042	0.00034	0	0	9e-05	0.08453	0.52396	1e-05	0.18107	0.18892	0	2e-05	0.00036	0.00089	0.00398	0.01515
Node125	83	E	0.12774	0.0423	0.01736	0.04329	0.00397	0.10765	0.2221	0.01584	0.02154	0.03379	0.0458	0.04236	0.02042	0.00523	0.07681	0.05162	0.04645	0.00055	0.00348	0.07169
Node125	84	T	1e-05	0	0	0	0	0	0	0	0	0	0	0	0	0	0	0.00014	0.99984	0	0	0
Node125	85	G	0.00066	1e-05	0.00095	0.00029	0	0	1e-05	0.99752	1e-05	0	0	1e-05	0	0	0	0.00054	0	0	0	0
Node125	86	I	0.01032	0.00092	0.00037	0	0.00071	0.02797	0.00045	0	0.00087	0.29346	0.23865	0.00102	0.10858	0.00302	3e-05	0.00079	0.03701	4e-05	0.00031	0.27548
Node125	87	K	2e-05	0.02211	2e-05	0	0	9e-05	0	0	0	0	0	0.97748	0	0	0	0.00025	3e-05	0	0	0
Node125	88	A	0.35395	0.00015	0.00166	6e-05	0.01015	0.00092	0.00056	0.00318	8e-05	0.09497	0.00989	0.00031	0.01561	0.0002	0.00081	0.06496	0.14563	0	3e-05	0.29687
Node125	89	I	0.00133	0	0	0	0.00055	1e-05	0	0	3e-05	0.48004	0.09825	0	0.02467	0.00941	0	1e-05	0.0025	0.00012	0.00145	0.38163
Node125	90	D	0	0	0	1	0	0	0	0	0	0	0	0	0	0	0	0	0	0	0	0
Node125	91	A	0.25378	0.00478	0.01032	0.0005	0.08712	0.00814	0.00208	0.08347	0.00402	0.03588	0.08498	0.00239	0.047	0.02306	0.00286	0.13696	0.09283	0.00209	0.00779	0.10996
Node125	92	L	0.00149	0.00032	5e-05	0	0.00059	0.00126	2e-05	0	0.00022	0.05907	0.40904	0.00025	0.13408	0.36547	1e-05	0.00026	0.0019	0.00064	0.0026	0.02273
Node125	93	S	0.18198	0.00144	0.13892	0.00033	0.09557	0.00436	0.00031	0.01363	0.01623	0.01068	0.02813	0.0009	0.02768	0.063	0.00055	0.2376	0.10429	0.00132	0.02871	0.04436
Node125	94	P	0.0043	3e-05	3e-05	4e-05	0	0.00015	8e-05	2e-05	3e-05	0	0	7e-05	0	0	0.98534	0.00541	0.00445	0	0	5e-05
Node125	95	L	0.00152	0.0001	2e-05	0	0.00039	0.00364	2e-05	0	0.00012	0.20177	0.55272	6e-05	0.08353	0.0125	1e-05	7e-05	0.00407	4e-05	0.00015	0.13927
Node125	96	A	0.34178	0.00226	0.0039	0.00715	0.00647	0.01553	0.07218	0.05357	0.00147	0.06639	0.04939	0.00376	0.02153	0.00203	0.04452	0.0713	0.05765	8e-05	0.00031	0.17872
Node125	97	R	0.00053	0.54715	0.00217	4e-05	2e-05	0.03164	0.00333	4e-05	0.00247	5e-05	0.00033	0.4094	0.00052	0	2e-05	0.00102	0.00119	1e-05	1e-05	6e-05
Node125	98	G	0	0	0	0	0	0	0	1	0	0	0	0	0	0	0	0	0	0	0	0
Node125	99	G	0.00036	1e-05	0.00017	1e-05	0	0.00363	1e-05	0.99492	1e-05	0	0	1e-05	0	0	0	0.00081	7e-05	0	0	0
Node125	100	K	0	0.00012	0	0	0	0	0	0	0	0	0	0.99988	0	0	0	0	0	0	0	0
Node125	101	A	0.44065	0.00133	0.00258	0.00034	0.05785	0.01253	0.03484	0.05665	0.00109	0.0173	0.0403	0.00117	0.03165	0.00433	0.00117	0.12805	0.06987	0.00024	0.00096	0.0971
Node125	102	A	0.66316	0.00019	0.00032	2e-05	0.00806	0.00076	0.0001	0.11806	0.00018	0.0002	0.00378	7e-05	0.00259	0.00026	0.08735	0.09746	0.00904	3e-05	3e-05	0.00833
Node125	103	I	0.00012	0	0	0	3e-05	0	0	0	0	0.52635	0.16029	0	0.01496	0.00035	0	0	0.00042	0	0	0.29746
Node125	104	F	2e-05	0	0	0	1e-05	0	0	0	1e-05	0.00386	0.02047	0	0.00104	0.97155	0.00068	1e-05	1e-05	1e-05	0.00042	0.00191
Node125	105	G	0	0	0	0	0	0	0	0.99999	0	0	0	0	0	0	0	1e-05	0	0	0	0
Node125	106	G	0.00937	0.00011	0.00246	0.0147	7e-05	0.00047	0.00558	0.95982	0.00012	2e-05	2e-05	0.00015	3e-05	0	0.00175	0.00444	0.00067	0	0	0.00022
Node125	107	A	0.44838	0.02421	0.00301	0.00016	0.03024	0.00196	0.00043	0.02224	0.00212	0.00028	0.00132	0.00108	0.00345	0.0545	0.0131	0.32225	0.05219	0.00014	0.00149	0.01744
Node125	108	G	0.00948	0.00039	0.0212	0.00721	3e-05	0.00227	0.0011	0.94739	0.00056	0	0	0.00058	0	0	1e-05	0.00975	4e-05	0	0	0
Node125	109	T	0.0989	7e-05	0.00015	0	0.00934	0.00478	0.00074	0.0001	6e-05	0.03097	0.03689	7e-05	0.03352	0.00056	4e-05	0.0202	0.3988	1e-05	4e-05	0.36476
Node125	110	G	6e-05	0	1e-05	0	0	0	0	0.99983	0	0	0	0	0	0	1e-05	9e-05	0	0	0	0
Node125	111	K	0	1e-05	0	0	0	0	0	0	0	0	0	0.99999	0	0	0	0	0	0	0	0
Node125	112	T	0.00188	0.00011	0.03679	0.0003	3e-05	0.00057	0.00012	1e-05	0.00017	3e-05	0	0.00095	0.00011	0	1e-05	0.07521	0.88341	0	0	0.00028
Node125	113	V	0.02746	0.00283	0.0036	0.0054	0.002	0.00451	0.00714	0.00072	0.00296	0.12312	0.02182	0.00283	0.00936	0.00175	0.00044	0.00551	0.01717	8e-05	0.00147	0.75984
Node125	114	L	0.01325	0.00059	0.00033	1e-05	0.00346	0.00193	0.00017	1e-05	0.00048	0.28077	0.30973	0.00051	0.07534	0.01975	7e-05	0.00197	0.03629	0.0003	0.00137	0.25368
Node125	115	A	0.60631	0.0003	7e-05	0	0.00297	0.10948	0.00046	0.00016	0.00023	0.04182	0.06517	0.00023	0.03896	0.00141	0.00023	0.00778	0.02113	2e-05	7e-05	0.10319
Node125	116	L	0.18792	0.02043	0.00392	0.00018	0.00361	0.13203	0.00835	0.00063	0.00699	0.05468	0.20606	0.02513	0.18171	0.00368	0.00051	0.03003	0.06947	0.00023	0.00063	0.06381
Node125	117	Q	0.00135	0.00078	0.00086	0.01063	6e-05	0.57088	0.41141	0.0001	0.00109	1e-05	3e-05	0.00099	9e-05	0	2e-05	0.00108	0.00055	0	1e-05	6e-05
Node125	118	L	0.00968	8e-05	5e-05	0	0.00483	0.00031	1e-05	9e-05	9e-05	0.21178	0.55456	3e-05	0.09493	0.01494	3e-05	0.00229	0.00544	0.00018	0.00068	0.09999
Node125	119	V	0.24965	1e-05	2e-05	0	0.00715	5e-05	1e-05	0.00012	1e-05	0.28142	0.01015	1e-05	0.0172	0.00043	2e-05	0.00611	0.01335	0	3e-05	0.41424
Node125	120	E	0.10064	0.02036	0.07622	0.13861	0.00189	0.07019	0.24025	0.06856	0.01129	0.00135	0.00156	0.03869	0.00209	0.00027	0.01088	0.14278	0.06902	4e-05	0.00065	0.00466
Node125	121	D	0.05916	0.01271	0.05558	0.45702	0.00277	0.03018	0.04	0.21312	0.02688	0.00208	0.01015	0.01144	0.0064	0.00907	0.00055	0.0364	0.00975	0.00065	0.00912	0.00696
Node125	122	V	0.07385	0.01319	0.00146	0.00016	0.01221	0.00694	0.0018	0.00046	0.01044	0.19752	0.24402	0.00779	0.05105	0.04079	0.00069	0.00825	0.02906	0.009	0.02878	0.26253
Node125	123	C	0.11482	2e-05	7e-05	0	0.295	2e-05	1e-05	1e-05	1e-05	0.12895	0.01337	1e-05	0.00749	0.00065	3e-05	0.07688	0.11051	0	4e-05	0.25211
Node125	124	V	0.00326	0	0	0	0.00041	0	0	0	0	0.41958	0.03734	0	0.00788	0.00021	0	0	0.00416	0	0	0.52714
Node125	125	F	0	0	0	0	0	0	0	0	6e-05	1e-05	8e-05	0	1e-05	0.60232	0	0	0	8e-05	0.39742	0
Node125	126	A	0.36447	2e-05	3e-05	0	0.14019	7e-05	8e-05	0.00927	1e-05	0.06722	0.01171	2e-05	0.00696	0.00038	0.0004	0.02325	0.04135	0	3e-05	0.33454
Node125	127	G	0.22096	1e-05	0.00011	3e-05	0.00081	1e-05	2e-05	0.75718	0	0	0	0	2e-05	0	5e-05	0.02018	0.00032	0	0	0.00029
Node125	128	V	0.01081	0	0	0	0.10831	0	0	0	0	0.27401	0.05121	0	0.15023	0.0011	0	9e-05	0.01006	0	2e-05	0.39415
Node125	129	G	0	0	0	0	0	0	0	1	0	0	0	0	0	0	0	0	0	0	0	0
Node125	130	E	7e-05	1e-05	1e-05	2e-05	0	0.02053	0.97896	0	1e-05	2e-05	2e-05	0.00017	3e-05	0	0	1e-05	9e-05	0	0	6e-05
Node125	131	R	0.00022	0.89393	0.00033	1e-05	1e-05	0.00416	0.00015	3e-05	0.00032	1e-05	1e-05	0.09624	5e-05	0	2e-05	0.00104	0.00344	0	0	2e-05
Node125	132	G	0.19051	0.03862	0.10703	0.02891	0.04443	0.03838	0.01801	0.23204	0.06522	0.00032	0.00111	0.0366	0.0019	0.00216	0.00338	0.12513	0.05177	0.00037	0.00972	0.00438
Node125	133	N	0.01658	0.11498	0.44385	0.06624	8e-05	0.07338	0.08089	0.00508	0.01219	1e-05	2e-05	0.07369	9e-05	0	0.00073	0.09371	0.01834	0	4e-05	0.00011
Node125	134	E	0.0001	1e-05	9e-05	0.00605	0	0.00167	0.99144	0	1e-05	0	0	0.0003	0	0	0	0.00013	0.00018	0	0	0
Node125	135	A	0.64461	0.00112	0.00079	0.00021	0.00394	0.00218	0.00086	0.06092	0.00043	0.01989	0.0597	0.00044	0.03795	0.00646	0.00096	0.02658	0.01628	0.00015	0.00236	0.11418
Node125	136	A	0.21604	0.03364	0.01166	0.01127	0.00224	0.10993	0.10188	0.00308	0.03736	0.03278	0.05024	0.04708	0.07824	0.00067	0.00226	0.04928	0.10305	5e-05	0.00109	0.10818
Node125	137	E	0.0642	0.04444	0.04392	0.1918	0.00249	0.07168	0.23967	0.048	0.02274	0.01882	0.0252	0.0337	0.01011	0.01497	0.01887	0.049	0.04334	0.00154	0.02811	0.02738
Node125	138	L	0.00439	0.00022	6e-05	1e-05	0.00087	0.00035	7e-05	8e-05	0.00021	0.21179	0.42914	8e-05	0.0526	0.13706	0.00017	0.00071	0.00424	0.00038	0.0074	0.15015
Node125	139	L	0.01447	0.08895	0.00666	0.00042	0.01052	0.03333	0.00575	0.00048	0.06999	0.05568	0.20884	0.04701	0.04408	0.12196	0.0008	0.0088	0.01746	0.06603	0.15238	0.04639
Node125	140	E	0.08553	0.0991	0.03602	0.08379	0.00451	0.05795	0.10499	0.09084	0.01683	0.04165	0.05245	0.05335	0.01707	0.01733	0.04235	0.06253	0.05888	0.00268	0.0198	0.05236
Node125	141	E	0.02457	0.02664	0.02262	0.23504	0.00066	0.06885	0.47297	0.01288	0.00693	0.00759	0.00493	0.04666	0.00247	0.00065	0.00585	0.01962	0.02706	7e-05	0.00097	0.01297
Node125	142	F	0	0	0	0	5e-05	0	0	0	1e-05	0.00839	0.23478	0	0.13326	0.61137	0	0	0	0.00066	0.01062	0.00086
Node125	143	E	0.03817	0.11223	0.02805	0.04843	0.00256	0.09458	0.15123	0.00315	0.02443	0.04024	0.01977	0.14772	0.00743	0.00123	0.12145	0.02837	0.06543	0.00025	0.00199	0.06327
Node125	144	E	0.1113	0.04407	0.04308	0.15804	0.00071	0.09812	0.28947	0.02344	0.01365	0.00119	0.00253	0.09014	0.0027	7e-05	0.01516	0.05214	0.04364	9e-05	0.00089	0.00959
Node125	145	D	0.05594	0.00553	0.07648	0.33572	0.00029	0.04362	0.29017	0.02996	0.01114	2e-05	5e-05	0.02997	0.00021	0	0.02245	0.06882	0.02858	0	0.00014	0.00088
Node125	146	R	0.0011	0.5398	0.02942	0.00157	0.00012	0.05404	0.00396	0.00038	0.05953	0	7e-05	0.29481	0.00019	7e-05	9e-05	0.00632	0.00287	0.0001	0.00554	2e-05
Node125	147	T	0.109	0.00031	0.00791	0.00014	0.0061	0.00162	0.00048	0.00039	0.00021	0.05446	0.00734	0.00095	0.01695	0.00012	0.0006	0.12995	0.51044	0	3e-05	0.15301
Node125	148	V	0.08656	0.00071	0.00414	0.0002	0.0095	0.0024	0.00094	0.00112	0.00044	0.20219	0.1612	0.0011	0.05278	0.00555	0.00129	0.04233	0.12606	5e-05	0.00033	0.30111
Node125	149	L	0.00338	1e-05	0	0	0.00092	0.00013	0	0	1e-05	0.13338	0.57118	0	0.16353	0.01496	1e-05	0.00012	0.0086	5e-05	8e-05	0.10363
Node125	150	V	0.0038	0	0	0	0.00125	0	0	0	0	0.38455	0.06294	0	0.01387	0.07376	0	1e-05	0.00372	0	7e-05	0.45602
Node125	151	L	0.13952	0.00348	0.00653	0.00025	0.07391	0.00646	0.00094	0.01504	0.0097	0.04508	0.18504	0.00136	0.07393	0.15102	0.0015	0.07322	0.05205	0.00953	0.05551	0.09593
Node125	152	N	0.00252	1e-05	0.96177	0.00038	4e-05	3e-05	1e-05	0.02047	8e-05	0	0	2e-05	0	0	0	0.01384	0.00082	0	0	0
Node125	153	Q	0.13918	0.00794	0.01876	0.00111	0.00677	0.3342	0.00372	0.01378	0.00967	0.00146	0.09444	0.00542	0.05597	0.00043	0.00522	0.14029	0.14665	8e-05	0.00023	0.01469
Node125	154	A	0.74855	8e-05	0.00093	0.00029	0.00091	0.00151	0.00074	0.00159	7e-05	1e-05	9e-05	0.00028	0.04852	1e-05	0.00054	0.15586	0.03891	0	0	0.00112
Node125	155	N	0.02342	0.00186	0.43487	0.30011	0.00034	0.01178	0.02781	0.02448	0.01249	0	1e-05	0.00966	9e-05	0	0.00062	0.11336	0.03893	0	8e-05	7e-05
Node125	156	E	0.04945	0.00227	0.06175	0.26418	0.0001	0.0956	0.36531	0.00729	0.00577	6e-05	0.00028	0.02587	0.03814	1e-05	0.00424	0.04567	0.03302	0	5e-05	0.00093
Node125	157	P	0.08161	0.00265	0.00204	0.00397	0.00038	0.00697	0.00699	0.00368	0.00192	7e-05	0.00057	0.00458	0.00014	2e-05	0.81647	0.04918	0.01591	0	2e-05	0.00282
Node125	158	A	0.71559	9e-05	5e-05	4e-05	0.00093	0.00057	0.0006	0.00071	6e-05	0.00481	0.00197	0.00011	0.00127	5e-05	0.10438	0.02647	0.01938	0	1e-05	0.12291
Node125	159	A	0.34757	0.00181	0.00498	0.00155	0.00869	0.00395	0.00419	0.1751	0.00105	0.06038	0.03086	0.00155	0.01982	0.00212	0.02184	0.07607	0.05548	0.00012	0.0003	0.18258
Node125	160	A	0.93913	0.00015	6e-05	6e-05	0.00042	0.00467	0.03573	0.00029	0.00014	0.00044	0.00475	0.00037	0.00263	0.00056	0.00031	0.00698	0.00219	3e-05	7e-05	0.001
Node125	161	R	0	0.99195	0	0	0	0.00018	0	0	4e-05	0	0	0.00782	0	0	0	0	0	0	0	0
Node125	162	L	0.01207	0.01753	0.00199	0.00034	0.00421	0.02698	0.01726	7e-05	0.05398	0.08716	0.24177	0.01013	0.06368	0.17674	0.00018	0.00329	0.01078	0.02817	0.16501	0.07867
Node125	163	A	0.21815	0.15558	0.00034	1e-05	0.0236	0.01231	0.00034	0.00125	0.00152	0.10422	0.19409	0.00358	0.05564	0.01415	0.00091	0.02063	0.03966	0.00099	0.0015	0.15153
Node125	164	T	0.20897	2e-05	0.00063	1e-05	0.00345	0.00014	5e-05	9e-05	1e-05	0.00766	0.00028	5e-05	0.00161	1e-05	0.0001	0.17617	0.45039	0	0	0.15035
Node125	165	P	0.01617	1e-05	1e-05	1e-05	0.00018	2e-05	2e-05	0.00346	1e-05	0.00066	0.00018	1e-05	0.00013	1e-05	0.9722	0.00243	0.00069	0	0	0.00379
Node125	166	H	1e-05	0.00207	0.00067	8e-05	6e-05	0.00119	1e-05	0	0.65105	3e-05	0.00129	0.00013	0.00016	0.01432	0	4e-05	2e-05	0.00138	0.32747	1e-05
Node125	167	T	0.16041	0.00238	0.01488	0.00112	0.01526	0.00779	0.00329	0.00517	0.00165	0.11014	0.0815	0.00366	0.04635	0.00306	0.0042	0.10201	0.22829	6e-05	0.00049	0.20829
Node125	168	A	0.45506	0.00018	0.00085	0.00033	0.00866	0.0003	0.0005	0.45482	6e-05	4e-05	8e-05	9e-05	0.00065	2e-05	0.00139	0.06088	0.00773	1e-05	0	0.00836
Node125	169	L	0.00207	1e-05	2e-05	0	0.00027	5e-05	0	0	1e-05	0.09494	0.80779	1e-05	0.02867	0.00109	1e-05	0.00042	0.00337	0	1e-05	0.06128
Node125	170	T	0.09406	0.00036	0.01432	0.00026	0.00426	0.00193	0.00053	0.00069	0.00028	0.01243	0.0013	0.00125	0.00702	4e-05	0.00067	0.19672	0.61861	0	2e-05	0.04525
Node125	171	I	0.08071	0.00161	0.0011	2e-05	0.00638	0.00651	0.00075	8e-05	0.00111	0.24351	0.23891	0.0018	0.07842	0.01505	0.00018	0.00904	0.06931	0.00036	0.00166	0.24349
Node125	172	A	0.87837	1e-05	2e-05	1e-05	0.00212	3e-05	5e-05	0.08106	0	0	1e-05	0	8e-05	0	0.00016	0.03416	0.0016	0	0	0.00234
Node125	173	E	0	0	0	0	0	0	1	0	0	0	0	0	0	0	0	0	0	0	0	0
Node125	174	Y	7e-05	0.0001	0.00045	2e-05	0.0002	0.00021	1e-05	1e-05	0.01997	7e-05	0.0006	2e-05	0.0002	0.11071	0	0.00018	9e-05	0.00633	0.86068	6e-05
Node125	175	F	1e-05	0	0	0	0.00057	0	0	0	0.00345	0.00218	0.12079	0	0.00914	0.49428	0	2e-05	0	0.02224	0.34688	0.00043
Node125	176	R	1e-05	0.9999	0	0	0	1e-05	0	0	0	0	0	8e-05	0	0	0	0	0	0	0	0
Node125	177	D	5e-05	1e-05	0.00327	0.99334	0	6e-05	0.0023	2e-05	0.00045	0	0	1e-05	0	3e-05	0	0.00027	4e-05	0	0.00013	0
Node125	178	D	0.00149	0.00963	0.18149	0.6244	9e-05	0.02381	0.03994	0.00194	0.07867	0	1e-05	0.01147	4e-05	4e-05	0.00013	0.0185	0.00404	1e-05	0.00432	1e-05
Node125	179	V	0.15141	1e-05	1e-05	0	0.0141	3e-05	4e-05	0.00048	0	0.16853	0.02124	1e-05	0.00874	0.0003	0.00021	0.00541	0.03366	0	1e-05	0.59581
Node125	180	L	0.00043	0	0	0	0.00011	1e-05	0	0	0	0.02172	0.9427	0	0.0135	0.00091	1e-05	2e-05	9e-05	0	1e-05	0.02048
Node125	181	L	0.01532	7e-05	4e-05	0	0.00702	0.00028	1e-05	0.00012	7e-05	0.2578	0.36461	2e-05	0.10724	0.01237	3e-05	0.00287	0.00652	0.00015	0.00062	0.22483
Node125	182	L	0.00154	6e-05	1e-05	0	0.00026	0.00015	2e-05	0	2e-05	0.13451	0.7068	7e-05	0.03451	0.00188	1e-05	8e-05	0.00331	1e-05	1e-05	0.11676
Node125	183	L	0.1007	0.00017	9e-05	0	0.00771	0.0011	5e-05	2e-05	0.00074	0.17769	0.28808	0.0001	0.11068	0.05034	4e-05	0.00151	0.01379	0.00041	0.01294	0.23384
Node125	184	D	0	0	4e-05	0.99994	0	0	1e-05	0	0	0	0	0	0	0	0	0	0	0	0	0
Node125	185	D	7e-05	0	0.3627	0.56074	0	4e-05	3e-05	3e-05	8e-05	0	0	1e-05	0	0	0	0.07582	0.00048	0	0	0
Node125	186	M	0.00076	2e-05	2e-05	0	0.00011	0.00011	0	0	1e-05	0.28236	0.10108	3e-05	0.39632	0.0004	0	8e-05	0.08387	0	1e-05	0.13484
Node125	187	S	0.03421	3e-05	0.00278	2e-05	0.00435	0.00012	2e-05	0.00012	0.0002	0.00113	0.00052	4e-05	0.00264	0.0122	0.0001	0.63688	0.29863	1e-05	0.00022	0.00578
Node125	188	R	1e-05	0.96068	0.00123	0	0	0.00027	0	0	0.00015	0	0	0.03748	0	0	0	0.00012	4e-05	0	0	0
Node125	189	Y	1e-05	6e-05	1e-05	0	5e-05	6e-05	0	0	0.00596	2e-05	0.00053	0	0.00017	0.23625	0	1e-05	0	0.10418	0.65267	1e-05
Node125	190	A	0.50796	2e-05	3e-05	0	0.02848	0.00013	0.00018	0.01083	0	0.05675	0.00768	3e-05	0.00565	0.00016	0.00084	0.02978	0.04708	0	1e-05	0.30437
Node125	191	E	0.00288	0.00134	0.00762	0.08293	3e-05	0.07753	0.81207	0.0004	0.00376	2e-05	5e-05	0.00511	0.00013	1e-05	0.00027	0.00368	0.00194	0	0.00012	0.0001
Node125	192	A	0.94273	0	1e-05	0	0.00085	2e-05	2e-05	0.00196	0	0	0	0	1e-05	0	9e-05	0.05041	0.00282	0	0	0.00107
Node125	193	L	0.01528	0.00224	0.00073	1e-05	0.00329	0.00536	9e-05	0.00542	0.00401	0.015	0.68352	0.00077	0.17713	0.05145	4e-05	0.00275	0.00219	0.0024	0.01633	0.01201
Node125	194	R	0.00011	0.99801	2e-05	0	4e-05	0.00012	0	1e-05	6e-05	0	0	0.00071	0	0	0	0.00083	9e-05	0	0	0
Node125	195	E	0.00032	2e-05	0.00013	0.03467	0	0.00978	0.95396	1e-05	1e-05	0	0	0.00099	0	0	1e-05	7e-05	4e-05	0	0	0
Node125	196	V	0.00757	0	0	0	0.00157	3e-05	0	0	0	0.31031	0.1798	0	0.04449	0.00552	0	3e-05	0.00465	1e-05	4e-05	0.44596
Node125	197	S	0.06071	1e-05	0.00083	2e-05	0.00077	2e-05	1e-05	0.00101	0	0	0	0	0	0	9e-05	0.91648	0.02004	0	0	2e-05
Node125	198	G	0.12494	0.00038	0.00606	0.00068	0.00341	0.0008	0.00026	0.7743	0.00027	0.00054	0.00261	0.00021	0.00206	9e-05	0.00083	0.06138	0.01621	3e-05	1e-05	0.00495
Node125	199	L	0.05483	0.05213	0.00017	2e-05	0.0011	0.00959	0.00034	0.00035	0.0008	0.02578	0.7311	0.00258	0.06389	0.002	0.00069	0.00534	0.00993	0.00012	0.00036	0.03889
Node125	200	L	0.00014	0.00112	0	0	3e-05	0.00102	0	0	3e-05	0.01616	0.69426	0.00019	0.28338	0.00082	0	2e-05	0.00028	2e-05	1e-05	0.00253
Node125	201	G	0.01153	0.00781	0.03163	0.02451	1e-05	0.00799	0.08745	0.80541	0.00144	0	0	0.01185	0	0	2e-05	0.01016	0.00016	0	0	0
Node125	202	Q	1e-05	0.01628	0	1e-05	0	0.92175	0.06131	0	7e-05	0	0	0.00055	0	0	0	0	1e-05	0	0	0
Node125	203	L	0.00188	2e-05	0	0	8e-05	0.00022	0	0	2e-05	0.13678	0.38781	2e-05	0.34841	0.00077	0.00102	4e-05	0.00347	0	1e-05	0.11945
Node125	204	P	7e-05	0	0	0	0	0	0	0	0	0	0	0	0	0	0.99988	3e-05	1e-05	0	0	0
Node125	205	G	0.30222	2e-05	0.00083	6e-05	0.00127	5e-05	3e-05	0.44142	1e-05	0	0	1e-05	1e-05	0	0.00012	0.24543	0.00634	0	0	0.00218
Node125	206	R	6e-05	0.9701	0.00022	0.0001	0	0.0062	0.00193	2e-05	0.00068	0	0	0.02048	1e-05	0	1e-05	0.00013	6e-05	0	0	0
Node125	207	E	0.01916	0.02759	0.00116	0.00318	6e-05	0.04622	0.84745	0.00033	0.00081	0.00021	0.00018	0.02783	0.00038	0	0.00024	0.00444	0.00822	0	2e-05	0.01251
Node125	208	G	3e-05	0	0	0	0	0	0	0.99997	0	0	0	0	0	0	0	0	0	0	0	0
Node125	209	Y	0	0	0	0	1e-05	0	0	0	0.00112	0	6e-05	0	1e-05	0.09524	0	0	0	0.0016	0.90195	0
Node125	210	P	1e-05	0	0	0	0	0.00021	0	0	0	0	0	0	0	0	0.99976	1e-05	0	0	0	0
Node125	211	G	0.36334	0.00013	8e-05	9e-05	0.00014	0.00039	0.0003	0.55673	6e-05	3e-05	0.00012	0.00012	8e-05	1e-05	0.05888	0.01752	0.00104	0	0	0.00093
Node125	212	Y	3e-05	1e-05	0.00723	0.00114	2e-05	3e-05	3e-05	1e-05	0.00473	0	0	2e-05	0	2e-05	0	0.00433	0.00525	0	0.97714	0
Node125	213	L	0	0	0	0	0	0	0	0	0	0.04828	0.87671	0	0.06328	0.00079	0	0	0	0	0	0.01094
Node125	214	Y	0.20041	0.00103	0.00636	0.00072	0.02617	0.00184	0.00093	0.02077	0.00824	0.00094	0.00384	0.00048	0.00338	0.16857	0.01993	0.16351	0.03192	0.00081	0.32466	0.01549
Node125	215	T	0.06871	0.0068	0.06759	0.00683	0.00406	0.01454	0.00624	0.00181	0.01402	0.001	0.00022	0.01453	0.00254	0.00033	0.00101	0.32831	0.44271	3e-05	0.01092	0.00779
Node125	216	E	0.02448	0.09872	0.02866	0.16312	0.0003	0.12347	0.41233	0.0104	0.00965	0.00157	0.00253	0.07113	0.00199	0.00024	0.00437	0.02396	0.01851	7e-05	0.00089	0.0036
Node125	217	L	6e-05	1e-05	0	0	4e-05	8e-05	0	0	0.00094	0.02342	0.9428	0	0.01841	0.00303	0	0	6e-05	1e-05	5e-05	0.01109
Node125	218	A	0.90365	0	3e-05	0	0.00108	3e-05	2e-05	0.00229	0	0	0	0	1e-05	0	0.00012	0.08707	0.00488	0	0	0.0008
Node125	219	E	0.09386	0.07666	0.03744	0.12567	0.00288	0.07561	0.19503	0.08006	0.0104	0.01875	0.01901	0.0532	0.0084	0.00356	0.03242	0.06992	0.06285	0.00041	0.00431	0.02957
Node125	220	L	0.00084	0.00022	3e-05	0	0.00041	0.00056	3e-05	0	0.00042	0.19192	0.41772	0.00013	0.05033	0.2253	1e-05	6e-05	0.00077	0.00038	0.00424	0.10662
Node125	221	Y	0.00012	0.00014	0.00074	0.00036	2e-05	0.0029	0.0009	0	0.02828	2e-05	0.00166	8e-05	0.00036	0.0068	0	0.00016	8e-05	0.00023	0.95708	6e-05
Node125	222	E	0	0	0	0	0	0	1	0	0	0	0	0	0	0	0	0	0	0	0	0
Node125	223	R	0	1	0	0	0	0	0	0	0	0	0	0	0	0	0	0	0	0	0	0
Node125	224	A	0.39611	0.00015	0.00137	7e-05	0.02294	0.00049	0.00036	0.01141	6e-05	0.06834	0.00125	0.00018	0.00577	0.00013	0.00176	0.14706	0.0779	0	2e-05	0.26464
Node125	225	G	0.10473	1e-05	0.00014	0	0.02296	1e-05	1e-05	0.84974	1e-05	2e-05	2e-05	0	8e-05	1e-05	1e-05	0.01767	0.0014	0	0	0.00316
Node125	226	R	0.0079	0.48372	0.01543	0.00132	0.00112	0.06402	0.00815	0.00054	0.03044	0.00017	0.00108	0.25507	0.00091	0.0006	0.00037	0.10528	0.01957	0.00077	0.00323	0.00032
Node125	227	V	0.03713	0.00088	0.0006	0.00014	0.00217	0.0015	0.00065	0.00054	0.00031	0.29411	0.13996	0.00062	0.04909	0.01418	0.00173	0.00969	0.08089	0.00011	0.00183	0.36388
Node125	228	R	0.08431	0.11056	0.03338	0.07891	0.00412	0.05846	0.10134	0.09142	0.01522	0.0417	0.05163	0.05748	0.0165	0.01668	0.04598	0.06043	0.05805	0.00255	0.01912	0.05214
Node125	229	G	0.0921	0.08257	0.03018	0.06971	0.00467	0.04958	0.08682	0.10083	0.01246	0.05554	0.0674	0.04409	0.0201	0.02077	0.04948	0.06159	0.06184	0.00263	0.02061	0.06702
Node125	230	G	8e-05	0	1e-05	0	0	0	0	0.99988	0	0	0	0	0	0	0	3e-05	0	0	0	0
Node125	231	S	0.10502	1e-05	0.00078	2e-05	0.00054	5e-05	1e-05	0.00022	1e-05	1e-05	0	1e-05	3e-05	0	6e-05	0.85493	0.03809	0	0	0.00022
Node125	232	I	0.00253	2e-05	1e-05	0	0.00055	7e-05	1e-05	0	1e-05	0.40402	0.15781	2e-05	0.03986	0.00279	0	5e-05	0.0082	1e-05	5e-05	0.38399
Node125	233	T	0.00137	0	0.00082	1e-05	4e-05	2e-05	0	0	0	0	0	2e-05	4e-05	0	1e-05	0.06917	0.92838	0	0	0.00011
Node125	234	A	0.31659	0.00027	0.00026	0	0.0149	0.0582	0.00015	0.00019	0.00025	0.05749	0.11148	0.00014	0.03939	0.00691	0.0003	0.21802	0.0726	6e-05	0.00018	0.10262
Node125	235	I	0.00287	1e-05	0	0	0.00116	3e-05	0	0	7e-05	0.36209	0.16994	0	0.08634	0.01822	0	3e-05	0.00373	0.00032	0.00318	0.35199
Node125	236	P	0.09215	0.00206	0.00582	0.0023	8e-05	0.13194	0.00451	0.04754	0.00249	0	4e-05	0.00243	8e-05	0	0.60167	0.0985	0.00828	0	0	9e-05
Node125	237	A	0.71183	0	0	0	0.00242	2e-05	2e-05	9e-05	0	0.0353	0.0011	1e-05	0.00142	1e-05	6e-05	0.00165	0.00697	0	0	0.2391
Node125	238	V	0.00452	0	0	0	0.00033	0	0	0	0	0.16688	0.01566	0	0.00123	1e-05	0	2e-05	0.00403	0	0	0.80731
Node125	239	S	0.018	0.00017	0.02098	0.00176	0.00172	0.0017	0.01663	0.00014	0.00181	1e-05	1e-05	0.00051	0.00017	7e-05	0.00015	0.52658	0.38216	1e-05	0.02725	0.0002
Node125	240	V	0.00447	1e-05	0	0	0.00012	9e-05	0	0	3e-05	0.00603	0.01221	1e-05	0.0966	0.00147	0.02207	0.00024	0.40604	4e-05	0.0003	0.45025
Node125	241	P	0.00722	0.00099	6e-05	7e-05	1e-05	0.00215	0.00067	3e-05	0.00029	0.00022	0.00041	0.00402	7e-05	1e-05	0.97727	0.00382	0.00192	0	0	0.00076
Node125	242	G	0.1849	0.00168	0.02766	0.012	0.00028	0.00283	0.00342	0.72661	0.00213	0	0	0.00391	3e-05	0	0.0001	0.03293	0.00149	0	1e-05	2e-05
Node125	243	D	0.00232	6e-05	0.1135	0.61298	1e-05	0.00042	0.01419	0.2453	0.00081	0	0	0.00035	0	0	1e-05	0.00995	8e-05	0	0	0
Node125	244	D	0	0	0	1	0	0	0	0	0	0	0	0	0	0	0	0	0	0	0	0
Node125	245	F	0.00163	0.0001	5e-05	1e-05	0.00065	0.00012	3e-05	5e-05	0.00046	0.06932	0.12812	3e-05	0.01885	0.68927	6e-05	0.00042	0.00146	0.00126	0.04664	0.04148
Node125	246	T	0.0293	4e-05	0.00288	0.00011	0.00016	0.0002	6e-05	0.00031	3e-05	0	0	0.00012	4e-05	0	7e-05	0.20293	0.76365	0	0	0.00011
Node125	247	D	0.01109	0.00032	0.05086	0.49532	1e-05	0.02226	0.34135	0.00214	0.04904	0	0	0.00136	1e-05	0	0.00021	0.02237	0.00363	0	2e-05	1e-05
Node125	248	P	0	0	0	0	0	0	0	0	0	0	0	0	0	0	1	0	0	0	0	0
Node125	249	V	0.03727	0	1e-05	0	0.00042	1e-05	0	0	0	0.23859	0.0022	0	0.00303	2e-05	1e-05	0.00045	0.00925	0	0	0.70873
Node125	250	P	0.14593	1e-05	1e-05	0	0.00085	6e-05	4e-05	6e-05	0	0.00632	0.00116	3e-05	0.00066	1e-05	0.43121	0.01541	0.24818	0	0	0.15004
Node125	251	A	0.53859	3e-05	0.00669	0.02045	0.00069	0.00109	0.00192	0.00119	7e-05	8e-05	2e-05	9e-05	0.00016	0	0.00052	0.33689	0.08894	0	0	0.00258
Node125	252	H	0.002	0.00065	0.01125	0.00034	0.00019	0.00346	4e-05	0.00057	0.97294	1e-05	0.00089	0.00015	0.00029	7e-05	0.0001	0.00376	0.00243	1e-05	0.00075	9e-05
Node125	253	T	0.00572	0	0.00026	0	0.00016	3e-05	1e-05	0	0	0.01672	0.00014	2e-05	0.00144	0	1e-05	0.01943	0.91942	0	0	0.03663
Node125	254	F	0.13524	0.0434	0.02077	0.00027	0.00658	0.01423	0.0025	0.07005	0.01585	0.07354	0.05056	0.06662	0.08985	0.20764	0.0007	0.09238	0.04255	0.00094	0.00463	0.06167
Node125	255	S	0.1451	0.14071	0.08595	0.0457	0.01955	0.01597	0.00351	0.06378	0.07583	6e-05	0.00029	0.00884	0.00183	0.00175	0.00375	0.20998	0.08648	0.00088	0.08746	0.00257
Node125	256	I	0.0004	9e-05	0.00042	0	0.00027	0.00024	1e-05	0	0.00825	0.81875	0.03301	3e-05	0.01312	0.07478	1e-05	0.00022	0.00175	0.00014	0.01514	0.03336
Node125	257	V	0.01732	3e-05	0.00013	0	0.00108	0.00017	1e-05	0	2e-05	0.20911	0.11929	4e-05	0.04186	0.00015	4e-05	0.00715	0.23421	0	1e-05	0.36938
Node125	258	D	0.00042	0.00061	0.00088	0.54701	0	0.0023	0.44519	5e-05	0.00011	0	0	0.00101	0	0	1e-05	0.00217	0.00023	0	0	0
Node125	259	A	0.42233	0.00017	0.00554	0.00049	0.01068	0.00036	0.00018	0.3715	0.00012	0	1e-05	0.00012	0.00012	1e-05	0.00058	0.15965	0.0274	0	1e-05	0.00074
Node125	260	Q	0.04238	0.01178	0.01043	0.00108	0.00076	0.48615	0.0082	0.00186	0.03203	0.00234	0.01891	0.00556	0.02848	0.01572	0.00217	0.21951	0.09413	0.00034	0.01197	0.00618
Node125	261	L	0.00033	2e-05	0	0	0.0003	3e-05	0	0	2e-05	0.26781	0.40831	0	0.05553	0.07242	0	1e-05	0.00067	0.04853	0.00103	0.14499
Node125	262	V	0.06921	0.00053	0.00173	0.00019	0.0078	0.00177	0.00055	0.00066	0.00246	0.22648	0.08922	0.00041	0.04053	0.02827	0.00039	0.01374	0.02854	0.00069	0.00931	0.47751
Node125	263	L	1e-05	0	0	0	0	0	0	0	0	0.00717	0.97917	0	0.01135	0.00073	0	0	0	0	0	0.00157
Node125	264	S	0.04655	0.00417	0.0835	0.09702	0.00071	0.01949	0.05404	0.00534	0.01582	1e-05	3e-05	0.00714	0.00014	3e-05	0.00075	0.60452	0.0599	1e-05	0.00066	0.00015
Node125	265	R	0.00364	0.72253	0.00231	0.00053	5e-05	0.0149	0.00343	0.00047	0.00329	1e-05	8e-05	0.23695	0.00011	0	0.00576	0.00349	0.00228	1e-05	2e-05	0.00015
Node125	266	S	0.12525	0.04171	0.09676	0.08858	0.00344	0.05439	0.07883	0.10722	0.01772	0.00095	0.00211	0.06068	0.00421	0.00032	0.01763	0.19648	0.09584	0.00015	0.00212	0.00563
Node125	267	L	8e-05	2e-05	0	0	2e-05	0.00016	0	0	0	0.01899	0.74488	1e-05	0.2321	0.00091	0	1e-05	0.00023	1e-05	0	0.00257
Node125	268	A	0.40453	0.00855	0.04678	0.00956	0.01993	0.03256	0.01123	0.01801	0.06811	0.00596	0.01342	0.00525	0.01306	0.01904	0.00377	0.17506	0.08102	0.00148	0.0352	0.02748
Node125	269	S	0.09227	0.08993	0.09743	0.06116	0.01209	0.06641	0.05553	0.0321	0.07942	0.01042	0.02294	0.05174	0.01463	0.02371	0.00891	0.12089	0.08633	0.005	0.04834	0.02076
Node125	270	E	0.12331	0.12263	0.02387	0.04272	0.00223	0.14588	0.17514	0.01718	0.02359	0.00669	0.00988	0.14751	0.0079	0.00026	0.00808	0.05306	0.066	0.00014	0.0011	0.02283
Node125	271	G	0.02672	0.11135	0.09736	0.05012	0.00088	0.01802	0.01419	0.57361	0.01298	0	1e-05	0.05465	6e-05	0	0.00034	0.03729	0.00231	4e-05	5e-05	2e-05
Node125	272	L	0.01525	0.00525	0.00152	0.00029	0.00148	0.00872	0.00113	0.00056	0.01524	0.19681	0.42336	0.00159	0.07847	0.0576	0.00119	0.00441	0.0186	0.00061	0.02038	0.14752
Node125	273	Y	5e-05	0.00024	8e-05	1e-05	5e-05	8e-05	1e-05	1e-05	0.00673	8e-05	0.00028	3e-05	8e-05	0.03035	1e-05	6e-05	5e-05	0.00143	0.96029	7e-05
Node125	274	P	0	0	0	0	0	0	0	0	0	0	0	0	0	0	1	0	0	0	0	0
Node125	275	A	0.66241	7e-05	0.00073	0.0001	0.00429	0.00039	0.00028	0.01105	4e-05	0.00073	6e-05	8e-05	0.00026	1e-05	0.0796	0.19884	0.02595	0	0	0.01511
Node125	276	V	0.00179	0	0	0	0.00025	0	0	0	0	0.46197	0.0439	0	0.00979	0.00026	0	0	0.00318	0	0	0.47886
Node125	277	D	0.00074	0.00023	0.35952	0.52118	3e-05	0.0024	0.03927	0.0069	0.01496	0	0	0.00351	0	0	4e-05	0.0435	0.00766	0	6e-05	0
Node125	278	P	0.06229	0.00383	0.00028	0.00021	0.00156	0.00644	0.00147	0.00109	0.00356	0.01341	0.03749	0.00106	0.00643	0.00545	0.74449	0.02141	0.01795	0.03854	0.00186	0.03119
Node125	279	L	9e-05	1e-05	1e-05	0	1e-05	2e-05	0	1e-05	1e-05	0.00208	0.99266	1e-05	0.00174	0.00108	0	4e-05	0.00011	0	1e-05	0.00212
Node125	280	P	0.10287	0.0665	0.03392	0.07165	0.00352	0.06669	0.09783	0.07037	0.01335	0.03261	0.03805	0.04022	0.0137	0.00783	0.14123	0.07545	0.06965	0.00074	0.00817	0.04565
Node125	281	S	0	0	0	0	0	0	0	0	0	0	0	0	0	0	0	0.99999	0	0	0	0
Node125	282	L	0.00957	0.00166	0.00578	0.00019	0.00891	0.00101	2e-05	0.00075	0.0058	0.02872	0.49658	0.00021	0.03808	0.26612	0.0001	0.0149	0.01051	0.00025	0.01024	0.10059
Node125	283	S	0	0	0	0	0	0	0	0	0	0	0	0	0	0	0	0.99999	0	0	0	0
Node125	284	R	0.00023	0.93604	0.00138	0.0001	0	0.00341	0.00087	0.0007	0.00046	0	1e-05	0.05607	2e-05	0	3e-05	0.00045	0.0002	0	1e-05	1e-05
Node125	285	L	0.00202	0.0006	0.00014	1e-05	0.00027	0.00292	5e-05	2e-05	0.0069	0.06508	0.5992	0.00012	0.25102	0.02859	8e-05	0.00034	0.00267	0.00013	0.00766	0.03219
Node125	286	T	0.06128	0.00137	0.00171	2e-05	0.00996	0.02507	0.00087	7e-05	0.00441	0.17789	0.11527	0.00146	0.04048	0.04438	0.00046	0.01429	0.25227	0.0028	0.0207	0.22524
Node125	287	G	0.08874	0.09563	0.05084	0.12112	0.00254	0.05544	0.11731	0.21871	0.01177	0.01004	0.01118	0.05192	0.00549	0.00274	0.01987	0.06963	0.04454	0.00061	0.00429	0.01759
Node125	288	A	0.21338	0.03599	0.02297	0.0813	0.00336	0.05953	0.14707	0.0643	0.01587	0.00825	0.01289	0.04924	0.00646	0.00086	0.08949	0.09292	0.05658	0.0004	0.00196	0.03717
Node125	289	D	0.04161	0.0748	0.05611	0.26879	0.00096	0.06726	0.24595	0.05767	0.01056	0.00428	0.00476	0.06583	0.00267	0.00103	0.01646	0.04152	0.02966	0.00017	0.00223	0.00767
Node125	290	H	1e-05	6e-05	2e-05	0	3e-05	0.0002	0	0	0.95961	2e-05	0.00032	0	0.00044	0.00413	0	1e-05	1e-05	0.00812	0.027	1e-05
Node125	291	A	0.13096	0.0476	0.01973	0.02404	0.00697	0.03443	0.04523	0.02751	0.0374	0.05235	0.08308	0.03054	0.02803	0.04136	0.12246	0.05641	0.04768	0.00926	0.06069	0.09428
Node125	292	E	0.08561	0.08716	0.03549	0.10263	0.00378	0.05714	0.12121	0.10215	0.01315	0.03809	0.04574	0.04886	0.0148	0.01394	0.04679	0.06079	0.05653	0.0019	0.01565	0.04859
Node125	293	L	0.03866	0.00616	0.00763	0.002	0.00738	0.00811	0.00335	0.00277	0.00797	0.21229	0.30782	0.00384	0.07878	0.03932	0.00168	0.0231	0.03315	0.00257	0.0158	0.19761
Node125	294	A	0.33251	0.11388	0.02273	0.00285	0.04494	0.02552	0.00597	0.0263	0.01114	0.00274	0.00596	0.01772	0.00964	0.00122	0.00303	0.24132	0.11	0.0003	0.00173	0.0205
Node125	295	E	0.05679	0.09524	0.06422	0.18559	0.00148	0.08566	0.1874	0.10379	0.01628	0.00632	0.00744	0.05979	0.00394	0.00176	0.01825	0.05349	0.03767	0.0003	0.00366	0.01092
Node125	296	E	0.08518	0.09304	0.03374	0.09362	0.00387	0.05781	0.11544	0.09449	0.01343	0.04166	0.05062	0.05114	0.01606	0.01544	0.04626	0.05978	0.05712	0.00213	0.01697	0.05221
Node125	297	L	0.06024	0.0004	0.00046	1e-05	0.02191	0.00117	0.00011	0.00161	0.00044	0.19265	0.33551	0.00016	0.10493	0.02005	0.00022	0.01606	0.02076	0.00055	0.00232	0.22042
Node125	298	R	0.00604	0.26366	0.00594	7e-05	0.00469	0.06774	0.00272	0.00011	0.11616	0.02156	0.12274	0.10115	0.05192	0.063	0.00021	0.00521	0.01222	0.02724	0.1117	0.0159
Node125	299	R	0.10379	0.17251	0.03753	0.01497	0.01142	0.07608	0.03271	0.04939	0.04535	0.00665	0.02886	0.13938	0.01211	0.019	0.02069	0.09757	0.05674	0.00733	0.05236	0.01557
Node125	300	L	0.10253	0.02817	0.01412	0.01815	0.01146	0.0251	0.02917	0.0381	0.00583	0.13948	0.16269	0.016	0.04338	0.02948	0.02279	0.05528	0.08654	0.0014	0.01494	0.15538
Node125	301	L	4e-05	2e-05	0	0	5e-05	0.0001	0	0	0.00014	0.0085	0.9178	0	0.03386	0.03391	0	1e-05	3e-05	0.00012	0.00397	0.00146
Node125	302	A	0.74775	0.00102	0.00678	0.00181	0.00958	0.00423	0.00422	0.02095	0.00151	0.00159	0.00144	0.00122	0.00244	0.00032	0.00282	0.1216	0.05265	3e-05	0.00037	0.01768
Node125	303	E	0.03211	0.08775	0.06367	0.09084	0.00079	0.11809	0.25769	0.00475	0.02746	0.00099	0.00083	0.1425	0.00271	3e-05	0.00269	0.07248	0.08892	3e-05	0.00069	0.00499
Node125	304	Y	0.05213	0.01155	0.08489	0.07411	0.00562	0.03599	0.05317	0.05648	0.13161	0.00276	0.00611	0.00719	0.00443	0.04239	0.00208	0.0591	0.02233	0.00623	0.33536	0.00646
Node125	305	R	0.04942	0.23013	0.04124	0.10113	0.00151	0.0884	0.15385	0.05191	0.01582	0.00804	0.00968	0.12429	0.0048	0.00203	0.01821	0.04515	0.03727	0.00043	0.00389	0.01278
Node125	306	E	0.01527	0.00968	0.01509	0.29267	3e-05	0.05629	0.54789	0.00277	0.00273	2e-05	3e-05	0.0416	9e-05	0	0.00172	0.00968	0.00408	0	1e-05	0.00034
Node125	307	L	0.00013	0	0	0	2e-05	1e-05	0	0	0	0.00534	0.98473	0	0.00625	0.00038	0	3e-05	0.00018	0	0	0.00293
Node125	308	K	0.04299	0.24651	0.02161	0.01209	0.00033	0.17387	0.09987	0.0018	0.01882	0.0003	0.00088	0.27492	0.00192	1e-05	0.00147	0.05824	0.04241	2e-05	0.00014	0.00182
Node125	309	D	0.01491	0.01003	0.08171	0.57939	0.00048	0.03146	0.19927	0.00578	0.0151	8e-05	0.00016	0.00973	0.00037	9e-05	0.00075	0.03501	0.01452	2e-05	0.00072	0.00043
Node125	310	I	0.00011	1e-05	0	0	2e-05	1e-05	0	0	0	0.66791	0.23166	1e-05	0.01809	0.01401	0	1e-05	0.00027	0	0.00011	0.06778
Node125	311	V	0.00187	2e-05	7e-05	1e-05	9e-05	5e-05	3e-05	0	1e-05	0.32591	0.00521	6e-05	0.00153	2e-05	1e-05	0.00059	0.0039	0	0	0.66062
Node125	312	A	0.42997	0.03073	0.0463	0.01087	0.00257	0.06016	0.03911	0.01217	0.0089	0.00032	0.00033	0.04893	0.00218	1e-05	0.00248	0.17351	0.12432	1e-05	0.00011	0.007
Node125	313	L	9e-05	0	0	0	5e-05	2e-05	0	0	0	0.0716	0.43405	0	0.42995	0.02549	0	0	0.0003	1e-05	5e-05	0.03839
Node125	314	V	0.04124	2e-05	1e-05	0	0.00077	9e-05	3e-05	0.00018	1e-05	0.14822	0.09374	1e-05	0.01329	0.00049	0.00035	0.00076	0.00381	0	1e-05	0.69698
Node125	315	L	0	0	0	0	0	0	0	0	0	0.00013	0.99965	0	0.00019	0	0	0	0	0	0	3e-05
Node125	316	S	0.05105	0.00038	0.05661	0.03038	0.00249	0.00146	0.00148	0.0041	0.00059	2e-05	1e-05	0.00105	0.00024	0	0.02773	0.45193	0.36992	0	1e-05	0.00054
Node125	317	A	0.20444	0.04569	0.02426	0.08655	0.00321	0.06447	0.15715	0.06305	0.01768	0.00763	0.01209	0.05789	0.0064	0.00079	0.06613	0.08998	0.05517	0.00046	0.00218	0.03479
Node125	318	E	0.08829	0.08335	0.03326	0.08852	0.00415	0.05389	0.10668	0.10195	0.01314	0.04455	0.05422	0.04598	0.01693	0.0178	0.04892	0.06104	0.05835	0.00373	0.01972	0.05552
Node125	319	D	0.00237	0.00022	0.05971	0.64075	0	0.05621	0.20946	0.0003	0.00443	0	0	0.00196	0	0	7e-05	0.02283	0.00166	0	1e-05	0
Node125	320	R	0.01105	0.43146	0.01702	0.00169	0.00076	0.10763	0.0257	0.00144	0.0195	0.00332	0.01378	0.32413	0.01052	0.00043	0.00073	0.01249	0.01414	0.00037	0.00067	0.00318
Node125	321	E	0.10248	0.08547	0.01739	0.02695	0.00419	0.09861	0.10403	0.01196	0.0217	0.04194	0.09179	0.09531	0.02354	0.0257	0.00982	0.04014	0.06242	0.04993	0.01774	0.06889
Node125	322	I	0.03339	0.02309	0.0346	0.01928	0.00887	0.04449	0.04792	0.0009	0.04576	0.15411	0.15331	0.02286	0.04496	0.03838	0.0014	0.02815	0.07586	0.00428	0.06818	0.15022
Node125	323	L	0.00021	2e-05	0	0	3e-05	5e-05	0	0	1e-05	0.06183	0.86942	1e-05	0.02103	0.00133	0	1e-05	0.00016	1e-05	2e-05	0.04587
Node125	324	S	0.09971	0.04652	0.0772	0.06146	0.01309	0.05722	0.07253	0.04484	0.05737	0.02425	0.05039	0.03909	0.02423	0.03182	0.01591	0.10905	0.08374	0.0072	0.04524	0.03914
Node125	325	R	0.05883	0.61143	0.01259	0.0008	0.00672	0.01364	0.00214	0.04994	0.01361	0.01435	0.0119	0.02591	0.01012	0.01598	0.00149	0.04548	0.06617	0.00104	0.00496	0.0329
Node125	326	A	0.91869	2e-05	0.00039	5e-05	0.00092	9e-05	6e-05	0.03605	1e-05	0	0	2e-05	4e-05	0	0.00022	0.03791	0.00498	0	0	0.00054
Node125	327	E	0.06631	0.16902	0.02815	0.059	0.00109	0.1579	0.18712	0.00757	0.02773	0.00305	0.00556	0.18567	0.00498	0.00014	0.00515	0.03514	0.04448	0.00015	0.00113	0.01064
Node125	328	R	0.06827	0.22575	0.02229	0.03623	0.00314	0.08262	0.07901	0.03345	0.01657	0.0445	0.06598	0.09656	0.0226	0.01232	0.02065	0.04514	0.05554	0.00173	0.01269	0.05496
Node125	329	L	0.00185	1e-05	0	0	0.00114	4e-05	0	0	2e-05	0.15031	0.4747	0	0.07392	0.18039	1e-05	3e-05	0.00111	0.00018	0.00117	0.11513
Node125	330	E	0.01679	0.05471	0.01101	0.05468	0.00011	0.17652	0.49478	0.00399	0.00403	0.0012	0.00158	0.14809	0.00161	9e-05	0.00266	0.01202	0.01313	2e-05	0.00025	0.00274
Node125	331	E	0.0358	0.17318	0.01908	0.03575	0.00198	0.0761	0.26679	0.14939	0.03124	0.00131	0.00544	0.14296	0.0026	0.00354	0.00137	0.02502	0.0131	0.00333	0.00962	0.00239
Node125	332	F	0.00186	1e-05	1e-05	0	0.0038	2e-05	0	0	0.00199	0.13326	0.17226	0	0.03469	0.37973	0	9e-05	0.00141	0.00885	0.14458	0.11743
Node125	333	L	0.00165	1e-05	0	0	0.0006	6e-05	0	0	1e-05	0.15425	0.61805	0	0.09257	0.01712	0	1e-05	0.00102	5e-05	8e-05	0.1145
Node125	334	Q	0.03784	0.08146	0.16131	0.05536	0.0006	0.19506	0.08587	0.01235	0.02043	0.00234	0.00244	0.09869	0.00351	0.00025	0.00484	0.09431	0.13724	3e-05	0.00089	0.00517
Node125	335	Q	0	0	0	0	0	1	0	0	0	0	0	0	0	0	0	0	0	0	0	0
Node125	336	P	0.15518	0.02218	0.02743	0.04011	0.00297	0.03004	0.04607	0.06825	0.0125	0.00136	0.00413	0.03378	0.00172	0.00037	0.39628	0.09707	0.04621	0.0001	0.00078	0.01348
Node125	337	Y	0.04071	0.01278	0.00689	0.00598	0.00557	0.01056	0.00886	0.01613	0.01593	0.07161	0.11638	0.00561	0.02702	0.23674	0.0085	0.02176	0.0279	0.01257	0.27708	0.07142
Node125	338	T	0.06402	0.036	0.08794	0.11586	0.00227	0.06948	0.15632	0.00805	0.01727	0.01086	0.00259	0.07771	0.00564	0.00011	0.00391	0.12766	0.17145	2e-05	0.0006	0.04226
Node125	339	D	0.12898	0.00771	0.06565	0.17479	0.00131	0.03095	0.14313	0.04163	0.0118	0.0002	0.00025	0.02727	0.00087	2e-05	0.11758	0.14484	0.09818	1e-05	0.00026	0.0046
Node125	340	E	0.08871	0.09533	0.02226	0.047	0.00398	0.0677	0.09831	0.03532	0.01183	0.07982	0.09392	0.05313	0.03014	0.0171	0.02192	0.05128	0.06914	0.00148	0.01394	0.09769
Node125	341	D	0.07849	0.05025	0.05194	0.19317	0.00224	0.06631	0.18492	0.08821	0.01552	0.01004	0.01061	0.03619	0.00509	0.00269	0.06314	0.06817	0.05058	0.00031	0.00486	0.01727
Node125	342	L	0.02659	0.00095	0.00382	0.00027	0.00806	0.00297	0.00045	0.00042	0.00683	0.20979	0.24235	0.00064	0.09138	0.1267	0.00035	0.01841	0.04847	0.00179	0.02708	0.18266
Node125	343	E	0.08992	0.06976	0.0362	0.10728	0.00398	0.05253	0.11976	0.11574	0.0121	0.0396	0.04684	0.04107	0.01509	0.01416	0.04735	0.06286	0.05782	0.00181	0.01538	0.05073
Node125	344	L	0.10629	0.01884	0.00996	0.00972	0.00631	0.01635	0.01537	0.06667	0.00446	0.14769	0.19363	0.00964	0.05158	0.03813	0.01265	0.04247	0.0601	0.00237	0.01677	0.17102
Node125	345	A	0.23531	0.00435	0.00756	0.00028	0.11158	0.00654	0.00119	0.07736	0.00452	0.03479	0.1067	0.00146	0.05362	0.03737	0.00188	0.1204	0.07397	0.00396	0.01369	0.10348
Node125	346	E	0.07939	0.0787	0.02786	0.06569	0.00461	0.04867	0.08384	0.07609	0.01684	0.05386	0.07263	0.03981	0.02121	0.03808	0.03607	0.05337	0.05451	0.03544	0.04994	0.06337
Node125	347	A	0.09083	0.07368	0.02723	0.06161	0.00487	0.04721	0.07974	0.08316	0.01238	0.06899	0.08584	0.03943	0.02451	0.02697	0.04356	0.05799	0.06267	0.00324	0.0256	0.0805
Node125	348	I	0.01961	0.0007	0.00028	9e-05	0.00122	0.00094	0.00038	0.00098	0.00015	0.35344	0.24774	0.00036	0.04866	0.01023	0.00053	0.00285	0.01503	0.0001	0.0009	0.29579
Node125	349	L	0.02529	0.00641	0.00169	0.00139	0.00243	0.00582	0.00336	0.00355	0.00178	0.20607	0.38433	0.00299	0.06559	0.06619	0.00424	0.00874	0.02248	0.00201	0.01884	0.16681
Node125	350	A	0.158	0.06972	0.04241	0.06189	0.00253	0.08709	0.11803	0.04147	0.01629	0.00949	0.12948	0.09527	0.01414	0.00209	0.00534	0.08147	0.04492	0.00032	0.00378	0.01625

## Sheet: Node124_F1AV1B
Node	Site	State	p_A	p_R	p_N	p_D	p_C	p_Q	p_E	p_G	p_H	p_I	p_L	p_K	p_M	p_F	p_P	p_S	p_T	p_W	p_Y	p_V		Sequence:
Node124	1	E	0.08053	0.07796	0.04258	0.14042	0.00313	0.07383	0.18604	0.07004	0.01947	0.01924	0.02305	0.04957	0.00973	0.00967	0.02738	0.0625	0.05511	0.00155	0.0189	0.02929		EVAGPIVEVRALGELVLGQVLELDGNLATVQVFEDTGGLRRGSGVKATGAPLLVPVGEALLGRIFDGFGRLPVHGPPPSEPLETGIKAIDALSPLARGQKAAIFGGAGTGKTVLAAQLVEDVCVFAGVGERANEAAELLEEFEEDRTVLVLNQADEPAAARLLTPHVALTVAEYFRDDVLLLLDDMSRYAEALREVSGLLGQLPGREGYPGYLYTELAELYERAGRIRGGSITAIPVVTTPGDDFTDPVPAHTFSITDGQLVLSRSLAREGLYPAVDPLPSLSRLTGADHAELADELRRVLAEYRELRDIVAMVLSAGDRELLSRAERLEEFLNQPYEDRDLELA-ELLA
Node124	2	V	0.07297	4e-05	0.00013	0	0.00888	7e-05	4e-05	2e-05	2e-05	0.31066	0.05967	5e-05	0.01954	0.00188	0.00013	0.0158	0.08987	1e-05	6e-05	0.42015
Node124	3	A	0.13419	0.10628	0.04645	0.04048	0.00392	0.12347	0.12907	0.01854	0.0309	0.00849	0.01126	0.12495	0.00872	0.00073	0.0092	0.0776	0.09462	0.00022	0.00326	0.02765
Node124	4	G	0.00094	2e-05	0.00081	0.00235	0	2e-05	0.00012	0.99475	1e-05	0	0	2e-05	0	0	0	0.00094	1e-05	0	0	0
Node124	5	P	0.1339	0.00174	0.007	0.00603	0.00127	0.00472	0.00546	0.04365	0.00184	0.00121	0.00134	0.0017	0.00085	0.00012	0.65942	0.09735	0.02492	2e-05	7e-05	0.00739
Node124	6	I	0.00092	0	0	0	8e-05	1e-05	0	0	0	0.35863	0.27017	0	0.01573	0.00063	4e-05	1e-05	0.00124	0	0	0.35254
Node124	7	V	0.05532	9e-05	4e-05	0	0.0055	0.00039	5e-05	1e-05	5e-05	0.29362	0.21738	8e-05	0.05256	0.00383	3e-05	0.00073	0.0196	2e-05	0.00011	0.35059
Node124	8	E	0.05261	0.05177	0.04947	0.09318	0.00417	0.07315	0.15527	0.00172	0.02374	0.06628	0.03359	0.08581	0.0135	0.019	0.00351	0.04368	0.11542	0.00037	0.00836	0.10537
Node124	9	V	0.26186	0.00014	0.00019	2e-05	0.03243	0.00048	0.00053	0.006	3e-05	0.10944	0.06848	0.00017	0.02068	0.00307	0.00229	0.02578	0.07019	3e-05	0.00019	0.39799
Node124	10	R	0.08455	0.1024	0.0313	0.07707	0.00413	0.05657	0.09925	0.08737	0.01453	0.04748	0.05921	0.05314	0.01825	0.02017	0.04384	0.0583	0.05795	0.00328	0.02315	0.05804
Node124	11	A	0.21735	0.03927	0.02218	0.07213	0.00379	0.05732	0.13362	0.06729	0.01576	0.01201	0.02158	0.04987	0.00834	0.00177	0.07863	0.0938	0.05831	0.00076	0.00259	0.04365
Node124	12	L	0.03841	0.00391	0.0129	0.00122	0.01143	0.01205	0.00174	0.00133	0.03936	0.13213	0.18024	0.00207	0.11911	0.14047	0.0007	0.0264	0.03809	0.00495	0.13143	0.10205
Node124	13	G	0.08529	0.01807	0.07315	0.04705	0.00729	0.02637	0.02845	0.47325	0.03206	0.00318	0.00606	0.0154	0.00504	0.0057	0.00474	0.09526	0.05061	0.00138	0.01277	0.00888
Node124	14	E	0.00243	0.00044	0.00575	0.12878	3e-05	0.01192	0.84149	0.00042	0.00124	1e-05	2e-05	0.00229	5e-05	1e-05	0.00011	0.00324	0.00164	0	6e-05	8e-05
Node124	15	L	0.03448	0.0027	0.0004	2e-05	0.00194	0.01118	0.0008	8e-05	0.0006	0.18562	0.39091	0.00293	0.17449	0.0079	9e-05	0.00337	0.01698	0.00018	0.00023	0.1651
Node124	16	V	0.04926	0.12648	0.01417	0.00568	0.00439	0.07793	0.05607	0.00063	0.01512	0.11119	0.08457	0.12962	0.02598	0.00308	0.00251	0.02277	0.1053	0.00034	0.00158	0.16334
Node124	17	L	0.04652	0.09378	0.0187	0.00828	0.00937	0.09959	0.04298	0.00507	0.05089	0.06951	0.21445	0.0745	0.05537	0.03531	0.00573	0.02184	0.03547	0.00695	0.02926	0.07643
Node124	18	G	0.15975	2e-05	0.00035	0.00076	0.00041	0.00012	0.02556	0.79482	1e-05	0	0	3e-05	2e-05	0	6e-05	0.01748	0.00039	0	0	0.00023
Node124	19	Q	0.05137	0.03418	0.00473	0.00123	0.00108	0.34138	0.15951	0.0003	0.00863	0.03611	0.11071	0.05482	0.08713	0.00159	0.0005	0.01261	0.03904	0.00016	0.0004	0.05451
Node124	20	V	0.01442	0.00026	9e-05	1e-05	0.00154	0.00071	0.00025	0	7e-05	0.34171	0.09354	0.00046	0.07219	0.00111	4e-05	0.00085	0.02813	1e-05	4e-05	0.44456
Node124	21	L	0.0037	0.00016	0.00023	2e-05	0.00107	0.00058	6e-05	3e-05	0.00072	0.27096	0.46596	9e-05	0.06172	0.04148	5e-05	0.00098	0.00362	0.00065	0.00472	0.14321
Node124	22	E	0.02677	0.11432	0.09997	0.11632	0.00047	0.15004	0.18945	0.01665	0.13635	0.00073	0.0011	0.0654	0.00107	0.00042	0.00487	0.04552	0.02497	7e-05	0.00362	0.00189
Node124	23	L	0.02388	0.00031	5e-05	1e-05	0.00093	0.00082	0.00018	1e-05	9e-05	0.13359	0.64644	0.00032	0.03068	0.00287	7e-05	0.0008	0.00947	2e-05	4e-05	0.14942
Node124	24	D	0.06835	0.04135	0.06528	0.25948	0.00195	0.05107	0.19818	0.09717	0.01025	0.00744	0.00756	0.032	0.00396	0.00196	0.02444	0.06547	0.04673	0.00024	0.00358	0.01352
Node124	25	G	0.09322	0.07085	0.03425	0.09347	0.00421	0.0505	0.10726	0.12815	0.01186	0.04223	0.05016	0.04057	0.01596	0.01519	0.04805	0.06363	0.05858	0.00204	0.01602	0.05379
Node124	26	N	0.02332	0.05214	0.19853	0.16356	0.00044	0.07467	0.10904	0.15285	0.0468	1e-05	0.00011	0.11264	0.00053	1e-05	0.00146	0.05002	0.01259	2e-05	0.00112	0.00014
Node124	27	L	0.08791	0.06999	0.02477	0.05195	0.00508	0.04302	0.06801	0.07812	0.01243	0.07725	0.09811	0.0366	0.02675	0.03516	0.04246	0.05522	0.06116	0.00445	0.03427	0.0873
Node124	28	A	0.46071	2e-05	2e-05	0	0.02363	0.00012	0.00016	0.00324	0	0.07101	0.01164	3e-05	0.00696	0.00023	0.00074	0.02588	0.04825	0	1e-05	0.34733
Node124	29	T	0.16993	0.09984	0.02113	0.00655	0.0066	0.03014	0.01572	0.0698	0.00567	0.06201	0.03566	0.0369	0.01854	0.00265	0.00767	0.113	0.18033	0.0003	0.00165	0.1159
Node124	30	V	0.29942	0.0002	0.00037	5e-05	0.03492	0.00059	0.00065	0.04628	5e-05	0.0888	0.06138	0.00021	0.01831	0.00272	0.00264	0.03237	0.06745	4e-05	0.00019	0.34337
Node124	31	Q	0.00043	1e-05	0	0	0	0.99579	3e-05	0	1e-05	0.00068	0.00058	2e-05	0.00075	0	0	1e-05	0.00058	0	0	0.0011
Node124	32	V	0.23521	0.00033	0.00091	2e-05	0.05996	0.001	0.00025	0.00476	0.00026	0.07562	0.03038	0.0002	0.02429	0.0037	0.00044	0.06724	0.07873	0.00012	0.00068	0.41591
Node124	33	F	0.00015	2e-05	0	0	0.00066	0.00024	0	0	0.00079	0.01293	0.21726	0	0.07352	0.50029	0	3e-05	0.00016	0.00377	0.18738	0.00279
Node124	34	E	0.07059	0.00963	0.02481	0.16769	0.00048	0.05178	0.47789	0.06911	0.00216	0.00093	0.00069	0.01592	0.00084	8e-05	0.00512	0.05925	0.03945	2e-05	0.00019	0.00337
Node124	35	D	0.11798	0.01349	0.06272	0.19749	0.00169	0.03466	0.16704	0.08483	0.01331	0.00065	0.00122	0.03311	0.00137	0.00018	0.09653	0.11171	0.05292	9e-05	0.00223	0.00678
Node124	36	T	0.08806	0.00488	0.01734	0.0056	0.0019	0.00631	0.00618	0.02563	0.00088	0.00712	0.00267	0.00476	0.00368	0.0003	0.00398	0.17491	0.62677	2e-05	0.00026	0.01874
Node124	37	G	0.09471	0.07238	0.03066	0.0731	0.00476	0.04742	0.08784	0.1118	0.01193	0.05423	0.06531	0.03968	0.01959	0.02036	0.05251	0.06291	0.06187	0.00259	0.02023	0.06612
Node124	38	G	0.03152	0.02216	0.12842	0.1208	0.00307	0.02866	0.04678	0.50008	0.01898	5e-05	0.00038	0.03933	0.00087	0.00027	0.00487	0.04284	0.00811	0.00037	0.00144	0.001
Node124	39	L	0.00091	2e-05	0	0	0.00039	0.0001	0	0	2e-05	0.28986	0.46499	1e-05	0.05988	0.034	1e-05	0	0.00133	0.00015	0.00043	0.14789
Node124	40	R	0.12158	0.16711	0.0435	0.0385	0.01115	0.07616	0.04258	0.06732	0.03397	0.00569	0.01416	0.13986	0.00911	0.00193	0.02737	0.11232	0.0642	0.0016	0.00521	0.01668
Node124	41	R	0.05774	0.2369	0.02739	0.05959	0.00162	0.07928	0.10463	0.04312	0.01348	0.01047	0.01292	0.13139	0.00575	0.00242	0.10149	0.04944	0.04174	0.00045	0.00371	0.01648
Node124	42	G	0.04529	0.03315	0.15248	0.08783	0.00097	0.03797	0.0381	0.44177	0.02865	0	7e-05	0.0666	0.00037	2e-05	0.00101	0.05561	0.00942	4e-05	0.00056	0.0001
Node124	43	S	0.13492	0.02789	0.08825	0.07487	0.01311	0.05694	0.09822	0.04041	0.04046	0.01357	0.02075	0.03159	0.0154	0.00895	0.01349	0.15191	0.12121	0.00139	0.01549	0.0312
Node124	44	G	0.0948	0.06745	0.02717	0.06133	0.00476	0.04421	0.07646	0.09626	0.01122	0.05935	0.07208	0.03669	0.02092	0.02192	0.08695	0.06181	0.06214	0.00262	0.02054	0.07133
Node124	45	V	0.14518	1e-05	1e-05	0	0.01357	3e-05	4e-05	0.00045	0	0.17609	0.02717	1e-05	0.01009	0.0004	0.0002	0.00528	0.03276	0	1e-05	0.58868
Node124	46	K	0.04814	0.11954	0.02616	0.01955	0.00555	0.07879	0.08805	0.00292	0.02437	0.0956	0.04874	0.14366	0.01564	0.00473	0.00687	0.02936	0.09338	0.00082	0.00764	0.1405
Node124	47	A	0.19545	0.01493	0.03864	0.02166	0.02087	0.01421	0.01004	0.1255	0.01759	0.0052	0.02166	0.00832	0.01596	0.13864	0.01976	0.17435	0.09224	0.00746	0.03735	0.02017
Node124	48	T	0.02422	0.00298	0.00161	3e-05	0.00214	0.0086	0.00051	6e-05	0.00063	0.0876	0.29587	0.00403	0.16175	0.0063	0.00013	0.02084	0.31086	0.00017	0.00024	0.07143
Node124	49	G	0.00069	0.00012	0.00061	0.00036	1e-05	0.00017	0.0002	0.99712	9e-05	0	0	0.00023	0	0	0	0.00035	4e-05	0	0	0
Node124	50	A	0.15636	0.08534	0.05169	0.08231	0.00209	0.098	0.14978	0.04857	0.01883	0.00088	0.00578	0.11711	0.00375	0.00061	0.00538	0.08753	0.04513	0.03081	0.00344	0.00664
Node124	51	P	0.17425	0.01104	0.00983	0.00919	0.00544	0.01923	0.02141	0.01899	0.00821	0.03439	0.04372	0.00994	0.01673	0.00565	0.38855	0.07871	0.06237	0.00051	0.00232	0.07952
Node124	52	L	0.00331	5e-05	2e-05	0	0.00184	0.00022	1e-05	3e-05	6e-05	0.06268	0.78484	1e-05	0.09707	0.01593	3e-05	0.00069	0.00157	0.00019	0.00057	0.03088
Node124	53	L	0.07015	0.12087	0.03304	0.01534	0.00842	0.09451	0.0426	0.0185	0.01885	0.04533	0.14974	0.12669	0.07995	0.00902	0.00742	0.04804	0.06066	0.00261	0.00609	0.04215
Node124	54	V	0.03654	0.00016	0.00012	3e-05	0.00212	0.00048	0.00029	0.00033	0.0001	0.32476	0.13792	0.00015	0.03664	0.00459	0.00231	0.00376	0.015	4e-05	0.00018	0.43448
Node124	55	P	0.0299	0.01263	0.00631	0.021	0.00058	0.01357	0.02866	0.01555	0.00224	0.00385	0.00445	0.00842	0.0017	0.00079	0.80502	0.02211	0.01544	8e-05	0.00086	0.00683
Node124	56	V	0.0038	4e-05	1e-05	0	0.00019	0.00011	5e-05	1e-05	1e-05	0.20554	0.05618	5e-05	0.00586	0.00079	2e-05	0.00016	0.00197	0	1e-05	0.72519
Node124	57	G	0.05758	2e-05	0.00154	0.00012	0.0004	2e-05	2e-05	0.87184	1e-05	0	0	1e-05	1e-05	0	4e-05	0.06753	0.00082	0	0	4e-05
Node124	58	E	0.09028	0.07563	0.03227	0.08861	0.00403	0.0522	0.1063	0.09967	0.01213	0.04317	0.0518	0.04275	0.01623	0.01533	0.07618	0.06222	0.05873	0.00195	0.01597	0.05456
Node124	59	A	0.21167	0.0386	0.02402	0.08468	0.00342	0.06109	0.1517	0.06877	0.01636	0.00878	0.01356	0.05172	0.00676	0.00104	0.06849	0.09234	0.05663	0.00051	0.00223	0.03766
Node124	60	L	0.02203	0.00012	2e-05	0	0.0068	0.00094	1e-05	2e-05	0.0001	0.19162	0.41478	4e-05	0.09499	0.04599	8e-05	0.00072	0.0119	0.00068	0.00159	0.20756
Node124	61	L	0.00932	0.00848	0.00117	0.00018	0.00266	0.01252	0.00255	0.00012	0.00571	0.15031	0.53363	0.00611	0.09153	0.04369	0.00035	0.00186	0.00731	0.00188	0.00654	0.11407
Node124	62	G	0.0001	0	4e-05	1e-05	0	0	0	0.99973	0	0	0	0	0	0	0	9e-05	1e-05	0	0	0
Node124	63	R	0.00051	0.9713	0.0012	0.00016	1e-05	0.00282	0.00022	0.0005	0.00102	0	0	0.02014	1e-05	0	2e-05	0.00147	0.0006	0	0	0
Node124	64	I	0.00726	0.00022	8e-05	2e-05	0.00057	0.00034	0.00012	0.0001	5e-05	0.42039	0.18289	0.00013	0.04615	0.00788	0.00019	0.00084	0.0085	4e-05	0.00058	0.32364
Node124	65	F	0.00044	1e-05	1e-05	0	0.00183	1e-05	0	0	0.00157	0.04637	0.2189	0	0.02724	0.51649	0	5e-05	0.00027	0.01034	0.14211	0.03436
Node124	66	D	0.00092	0.00034	0.38731	0.48414	5e-05	0.00297	0.03188	0.00838	0.01873	0	0	0.00472	0	0	5e-05	0.05058	0.00982	0	0.0001	0
Node124	67	G	0.10825	0.00159	0.00473	0.0038	0.00185	0.00265	0.00422	0.75338	0.0007	0.00058	0.00053	0.00234	0.00046	4e-05	0.03375	0.03896	0.01416	1e-05	2e-05	0.028
Node124	68	F	0.06283	0.01132	0.00364	0.00259	0.00518	0.01667	0.01185	0.00344	0.0053	0.11287	0.22239	0.01173	0.04227	0.25362	0.00287	0.02119	0.04196	0.00164	0.02842	0.13822
Node124	69	G	0.10272	0.0017	0.01595	0.00369	0.00048	0.03694	0.00205	0.78968	0.00055	0	0	0.0007	1e-05	0	0.00012	0.04491	0.00045	1e-05	0	2e-05
Node124	70	R	0.08387	0.11075	0.03285	0.08321	0.00385	0.05915	0.10621	0.09305	0.01403	0.04099	0.05023	0.0579	0.01605	0.01535	0.04558	0.05917	0.05688	0.00228	0.01721	0.05137
Node124	71	L	0.07494	0.06172	0.01822	0.03196	0.00514	0.03498	0.04554	0.05401	0.01257	0.09089	0.12464	0.02979	0.03166	0.05961	0.03086	0.04474	0.05426	0.03627	0.06114	0.09704
Node124	72	P	0.12805	0.0229	0.03203	0.0851	0.00294	0.03788	0.07914	0.02589	0.02944	0.00161	0.00604	0.03562	0.0021	0.00433	0.33317	0.08596	0.04143	0.0007	0.03342	0.01225
Node124	73	V	0.00326	0	0	0	0.00043	0	0	0	0	0.44371	0.02959	0	0.00843	0.00024	0	0	0.0045	0	0	0.50984
Node124	74	H	0.0174	0.1585	0.20463	0.05548	0.00137	0.11792	0.05162	0.01734	0.21737	0.00027	0.0009	0.06126	0.00144	0.0013	0.00092	0.05286	0.02422	0.00032	0.01406	0.00083
Node124	75	G	0.09844	0.07406	0.03174	0.07285	0.00465	0.0465	0.08563	0.14788	0.01156	0.04664	0.05551	0.04003	0.01728	0.01708	0.04661	0.06519	0.0599	0.00242	0.01729	0.05873
Node124	76	P	0.14467	0.03007	0.01923	0.03545	0.00317	0.03413	0.05111	0.03125	0.0132	0.00568	0.01514	0.04196	0.00348	0.00207	0.41267	0.08857	0.04494	0.00053	0.00254	0.02017
Node124	77	P	0.12195	0.05824	0.0071	0.00705	0.00104	0.02697	0.01694	0.00879	0.00783	0.00018	0.00114	0.03859	0.00051	4e-05	0.5847	0.08283	0.03115	2e-05	0.0001	0.00481
Node124	78	P	0.00095	8e-05	1e-05	0	1e-05	0.00021	3e-05	0	2e-05	0.00018	0.00066	0.0001	0.00019	1e-05	0.99638	0.00033	0.00037	0	0	0.00045
Node124	79	S	0.0983	0.05423	0.06885	0.04371	0.01401	0.05363	0.05166	0.03826	0.05701	0.03198	0.06791	0.03905	0.02998	0.03947	0.01627	0.10409	0.08318	0.00936	0.05127	0.04777
Node124	80	E	0.03014	0.09752	0.03217	0.11708	0.00214	0.10273	0.25579	0.0036	0.02288	0.03382	0.01644	0.13984	0.0065	0.00105	0.00617	0.02205	0.05509	0.00021	0.00189	0.05291
Node124	81	P	0.07171	0.0009	0.00018	4e-05	0.00261	0.00397	0.00061	0.00011	0.00196	0.10539	0.20524	0.00074	0.03099	0.10219	0.2562	0.01121	0.03318	0.0007	0.00291	0.16917
Node124	82	L	0.00028	2e-05	0	0	0.00042	0.00042	0	0	9e-05	0.12874	0.52051	1e-05	0.1883	0.13633	0	2e-05	0.0005	0.00076	0.00321	0.02039
Node124	83	E	0.11591	0.0581	0.01939	0.04159	0.0038	0.1349	0.19664	0.0169	0.02829	0.02889	0.04173	0.04951	0.01836	0.00506	0.08263	0.05128	0.04313	0.00062	0.00382	0.05946
Node124	84	T	1e-05	0	0	0	0	0	0	0	0	0	0	0	0	0	0	0.0002	0.99977	0	0	1e-05
Node124	85	G	0.00076	1e-05	0.00121	0.00037	0	1e-05	2e-05	0.99696	1e-05	0	0	1e-05	0	0	0	0.00064	0	0	0	0
Node124	86	I	0.00808	0.00051	0.00021	0	0.00074	0.01257	0.00022	0	0.00046	0.32965	0.22832	0.00056	0.08891	0.00353	2e-05	0.00054	0.02978	3e-05	0.00023	0.29562
Node124	87	K	0.0001	0.01971	5e-05	0	0	0.00015	1e-05	0	0	0	1e-05	0.97875	1e-05	0	2e-05	0.00105	0.00013	0	0	1e-05
Node124	88	A	0.38911	0.00021	0.00232	0.0001	0.01091	0.00124	0.00076	0.00518	0.00012	0.07793	0.0097	0.00043	0.01766	0.00021	0.00107	0.07957	0.16263	0	3e-05	0.2408
Node124	89	I	0.0017	0	0	0	0.00069	1e-05	0	0	4e-05	0.46611	0.10438	0	0.02617	0.01113	0	1e-05	0.00292	0.00016	0.0018	0.38487
Node124	90	D	0	0	0	1	0	0	0	0	0	0	0	0	0	0	0	0	0	0	0	0
Node124	91	A	0.26154	0.00529	0.01161	0.00065	0.0865	0.00829	0.00241	0.13203	0.00431	0.02762	0.06559	0.00255	0.03819	0.02048	0.00315	0.14249	0.0859	0.00222	0.00766	0.09153
Node124	92	L	0.00212	0.00053	9e-05	0	0.00067	0.00204	5e-05	1e-05	0.00028	0.0665	0.40955	0.00046	0.15963	0.32442	1e-05	0.00038	0.00291	0.00066	0.00278	0.02689
Node124	93	S	0.16486	0.00164	0.20152	0.00046	0.0816	0.00511	0.00041	0.01569	0.01613	0.01165	0.02497	0.00124	0.02544	0.04146	0.00054	0.22841	0.10939	0.00097	0.02426	0.04428
Node124	94	P	0.00749	6e-05	8e-05	7e-05	1e-05	0.00027	0.00014	4e-05	5e-05	0	1e-05	0.00015	0	0	0.96848	0.01092	0.01211	0	0	0.00011
Node124	95	L	0.00161	8e-05	2e-05	0	0.00045	0.00207	1e-05	0	9e-05	0.19971	0.55976	5e-05	0.08074	0.01184	1e-05	7e-05	0.00411	4e-05	0.00015	0.13921
Node124	96	A	0.33297	0.00235	0.00431	0.00624	0.00726	0.01246	0.04952	0.07059	0.00147	0.07137	0.04391	0.00342	0.02068	0.00211	0.03875	0.06948	0.0607	0.0001	0.00034	0.20196
Node124	97	R	0.00073	0.59612	0.0024	6e-05	3e-05	0.03568	0.00437	6e-05	0.00314	8e-05	0.00048	0.35309	0.00072	0	3e-05	0.00138	0.0015	1e-05	2e-05	9e-05
Node124	98	G	0	0	0	0	0	0	0	1	0	0	0	0	0	0	0	0	0	0	0	0
Node124	99	Q	0.00034	0.00019	0.00028	1e-05	0	0.98999	0.00028	0.00767	0.00027	0	1e-05	0.00017	3e-05	0	0	0.00066	9e-05	0	0	0
Node124	100	K	0	0.00143	0	0	0	1e-05	0	0	0	0	0	0.99856	0	0	0	0	0	0	0	0
Node124	101	A	0.36895	0.00184	0.00282	0.00047	0.05639	0.01879	0.05321	0.03707	0.00162	0.02592	0.07404	0.00172	0.04756	0.00689	0.00129	0.10973	0.07411	0.00038	0.00151	0.1157
Node124	102	A	0.57857	0.00035	0.00034	2e-05	0.00934	0.00141	0.00012	0.06177	0.00038	0.00067	0.01575	0.00012	0.00591	0.00081	0.19452	0.0978	0.01446	7e-05	0.00011	0.01749
Node124	103	I	8e-05	0	0	0	2e-05	0	0	0	0	0.60383	0.11912	0	0.01336	0.00036	0	0	0.00042	0	0	0.26281
Node124	104	F	1e-05	0	0	0	0	0	0	0	1e-05	0.00509	0.01984	0	0.00114	0.97156	0.00017	0	1e-05	1e-05	0.0003	0.00185
Node124	105	G	7e-05	0	1e-05	0	0	0	0	0.9991	0	0	0	0	0	0	0	0.00082	0	0	0	0
Node124	106	G	0.01512	0.0002	0.00477	0.04119	0.00012	0.00089	0.016	0.91091	0.00023	4e-05	4e-05	0.0003	5e-05	1e-05	0.00179	0.00705	0.00093	0	1e-05	0.00034
Node124	107	A	0.42098	0.04561	0.00413	0.00024	0.02526	0.00301	0.0006	0.02451	0.00229	0.00019	0.00099	0.00199	0.0027	0.02788	0.01964	0.34624	0.05951	0.00012	0.00121	0.01292
Node124	108	G	0.01225	0.00089	0.03252	0.01129	4e-05	0.00654	0.00244	0.91772	0.00122	0	0	0.00136	1e-05	0	2e-05	0.0136	9e-05	0	0	0
Node124	109	T	0.09205	0.00013	0.00028	0	0.0102	0.01015	0.00164	0.00013	0.00014	0.03734	0.06827	0.00013	0.04386	0.00095	6e-05	0.02689	0.39334	2e-05	7e-05	0.31434
Node124	110	G	0.00064	0	7e-05	2e-05	0	0	0	0.9966	0	0	0	0	0	0	0.00076	0.00183	7e-05	0	0	0
Node124	111	K	0	0.00015	2e-05	0	0	6e-05	0	0	0.0003	0	0	0.99945	0	0	0	0	0	0	0	0
Node124	112	T	0.00241	0.00024	0.0831	0.00083	5e-05	0.00116	0.00028	4e-05	0.00044	4e-05	0	0.00192	0.00015	0	2e-05	0.10128	0.80772	0	0	0.00031
Node124	113	V	0.0583	0.01189	0.01114	0.01512	0.0033	0.01651	0.02622	0.00183	0.00986	0.12441	0.0319	0.01065	0.01701	0.00335	0.00118	0.01329	0.04404	0.00021	0.00433	0.59546
Node124	114	L	0.01383	0.00068	0.00037	1e-05	0.00366	0.00212	0.0002	1e-05	0.00054	0.27941	0.31054	0.00058	0.0756	0.02079	8e-05	0.00204	0.03515	0.00034	0.00157	0.25247
Node124	115	A	0.75993	0.00015	3e-05	0	0.00312	0.05497	0.00033	0.00024	0.0001	0.02936	0.04226	0.00012	0.02079	0.00115	0.00018	0.00843	0.0149	1e-05	4e-05	0.06388
Node124	116	A	0.2571	0.01691	0.0033	0.00018	0.00466	0.08966	0.00741	0.00078	0.00509	0.05893	0.19217	0.02057	0.15345	0.00403	0.00058	0.03235	0.0675	0.00023	0.00059	0.08452
Node124	117	Q	0.00222	0.00147	0.00175	0.02105	0.0001	0.57786	0.38895	0.00019	0.00196	1e-05	7e-05	0.0012	0.00018	0	3e-05	0.00191	0.00093	0	2e-05	0.0001
Node124	118	L	0.01771	0.00015	0.00012	0	0.00811	0.00051	2e-05	0.00018	0.00016	0.26557	0.43155	6e-05	0.10146	0.01578	5e-05	0.00418	0.01115	0.00021	0.00092	0.14211
Node124	119	V	0.25855	1e-05	2e-05	0	0.00742	6e-05	1e-05	0.00015	1e-05	0.26625	0.01095	1e-05	0.01773	0.00048	2e-05	0.00663	0.01321	0	3e-05	0.41846
Node124	120	E	0.09194	0.02032	0.07639	0.14929	0.00177	0.06734	0.25359	0.06682	0.01141	0.00127	0.00147	0.03934	0.00196	0.00027	0.01067	0.13544	0.06563	4e-05	0.00068	0.00436
Node124	121	D	0.06819	0.01428	0.04864	0.41884	0.00532	0.03275	0.03913	0.14274	0.03411	0.0074	0.03226	0.01224	0.01562	0.03551	0.00065	0.03687	0.01421	0.00138	0.01917	0.0207
Node124	122	V	0.12148	0.01857	0.00203	0.00026	0.01571	0.0099	0.00288	0.00086	0.01357	0.15724	0.22274	0.01109	0.05012	0.04293	0.00107	0.01285	0.03566	0.0105	0.03296	0.23757
Node124	123	C	0.09999	1e-05	5e-05	0	0.32875	1e-05	0	1e-05	1e-05	0.14317	0.01306	0	0.00685	0.0006	2e-05	0.04942	0.08792	0	3e-05	0.27009
Node124	124	V	0.00381	0	0	0	0.00049	0	0	0	0	0.41002	0.03554	0	0.00825	0.00025	0	0	0.00476	0	0	0.53688
Node124	125	F	0	0	0	0	0	0	0	0	7e-05	1e-05	0.00012	0	2e-05	0.60996	0	0	0	0.0001	0.38971	1e-05
Node124	126	A	0.41497	3e-05	4e-05	0	0.10555	9e-05	0.00012	0.01648	1e-05	0.0602	0.01149	2e-05	0.00697	0.00036	0.00054	0.02722	0.04384	0	3e-05	0.31202
Node124	127	G	0.34747	1e-05	0.00011	3e-05	0.00135	2e-05	5e-05	0.62155	0	0	0	1e-05	4e-05	0	0.0001	0.02787	0.00066	0	0	0.00072
Node124	128	V	0.00944	0	0	0	0.06888	1e-05	0	0	0	0.2818	0.0604	0	0.2243	0.0011	0	8e-05	0.01011	0	2e-05	0.34386
Node124	129	G	0	0	0	0	0	0	0	1	0	0	0	0	0	0	0	0	0	0	0	0
Node124	130	E	0.00223	0.00059	0.00033	8e-05	0	0.2082	0.75941	0	0.00068	0.00352	0.00464	0.00285	0.00416	1e-05	2e-05	0.00028	0.00486	0	3e-05	0.00809
Node124	131	R	0.0016	0.74719	0.00188	9e-05	3e-05	0.01139	0.00099	0.00017	0.00079	9e-05	0.00011	0.19945	0.00036	0	0.00017	0.00614	0.02924	0	2e-05	0.00026
Node124	132	A	0.22376	0.04372	0.10568	0.02906	0.03612	0.04377	0.02152	0.17949	0.07068	0.00038	0.00164	0.04141	0.0024	0.00351	0.004	0.12214	0.05275	0.00045	0.01204	0.00548
Node124	133	N	0.02583	0.07787	0.3736	0.10275	8e-05	0.0739	0.13142	0.00576	0.00959	1e-05	2e-05	0.06344	9e-05	0	0.00117	0.11254	0.02171	0	4e-05	0.00017
Node124	134	E	0.00061	4e-05	0.0005	0.01358	0	0.00393	0.97797	2e-05	3e-05	0	0	0.00102	0	0	1e-05	0.00093	0.00135	0	0	1e-05
Node124	135	A	0.68556	0.00068	0.00049	0.00013	0.00376	0.00141	0.00064	0.03033	0.00035	0.02162	0.04496	0.00029	0.03045	0.00661	0.00074	0.02106	0.01658	0.00012	0.00331	0.13092
Node124	136	A	0.20585	0.03586	0.01138	0.00965	0.00253	0.10922	0.08442	0.00327	0.03121	0.03711	0.06416	0.04753	0.10912	0.00077	0.00231	0.04684	0.09619	6e-05	0.00108	0.10145
Node124	137	E	0.0744	0.04841	0.04406	0.13415	0.00372	0.06606	0.16251	0.05064	0.0306	0.02972	0.04408	0.03197	0.01652	0.03454	0.02037	0.05464	0.05104	0.00298	0.05799	0.0416
Node124	138	L	0.0045	0.00025	8e-05	2e-05	0.001	0.00036	8e-05	0.00011	0.00029	0.19209	0.38945	9e-05	0.05169	0.21076	0.00018	0.00086	0.0044	0.00055	0.01174	0.13149
Node124	139	L	0.01827	0.12728	0.0084	0.00058	0.01074	0.04351	0.00834	0.00069	0.0772	0.05178	0.18017	0.07006	0.04236	0.09395	0.00105	0.01126	0.02249	0.05363	0.1311	0.04715
Node124	140	E	0.08754	0.0906	0.03656	0.08477	0.00467	0.05561	0.10274	0.09571	0.01663	0.04261	0.05342	0.04966	0.01735	0.01807	0.04333	0.0637	0.05988	0.00276	0.02074	0.05365
Node124	141	E	0.02987	0.02748	0.02841	0.26429	0.00086	0.06805	0.40641	0.01453	0.00798	0.01019	0.00682	0.04767	0.00343	0.00092	0.00655	0.02306	0.03395	0.0001	0.00139	0.01805
Node124	142	F	0	0	0	0	5e-05	0	0	0	1e-05	0.00862	0.24824	0	0.09904	0.63094	0	0	0	0.00069	0.01146	0.00094
Node124	143	E	0.03739	0.10652	0.02953	0.0628	0.00261	0.09738	0.18007	0.00342	0.02411	0.04151	0.0203	0.14446	0.00764	0.00131	0.08175	0.02693	0.06489	0.00026	0.00213	0.06501
Node124	144	E	0.11194	0.04852	0.04252	0.15365	0.00076	0.09801	0.28361	0.02369	0.01389	0.00136	0.0029	0.09289	0.00286	8e-05	0.01562	0.05234	0.04412	0.00011	0.00099	0.01013
Node124	145	D	0.06032	0.0062	0.07535	0.32473	0.00033	0.04478	0.28425	0.03184	0.01154	3e-05	7e-05	0.03169	0.00025	0	0.02478	0.07207	0.03052	0	0.00017	0.00106
Node124	146	R	0.00137	0.54844	0.03477	0.00187	0.00021	0.0603	0.00414	0.00048	0.08294	1e-05	0.00013	0.24236	0.00026	0.00019	0.00011	0.00771	0.00335	0.00022	0.01112	3e-05
Node124	147	T	0.12048	0.00035	0.00743	0.00015	0.00719	0.0017	0.00054	0.00048	0.00024	0.07568	0.01184	0.00097	0.02001	0.0002	0.00069	0.11312	0.43297	0	4e-05	0.20591
Node124	148	V	0.09548	0.00085	0.00492	0.00027	0.01045	0.00277	0.00118	0.00143	0.00053	0.19434	0.14199	0.00132	0.05101	0.0056	0.00155	0.04763	0.13783	5e-05	0.00039	0.30042
Node124	149	L	0.0053	1e-05	0	0	0.00128	0.00017	0	0	1e-05	0.145	0.49986	1e-05	0.19583	0.01478	1e-05	0.00027	0.01658	6e-05	0.0001	0.12072
Node124	150	V	0.0041	0	0	0	0.00162	0	0	0	0	0.35938	0.07762	0	0.01649	0.14231	0	2e-05	0.00378	1e-05	0.00016	0.3945
Node124	151	L	0.13679	0.0041	0.00836	0.00034	0.06798	0.00754	0.00105	0.01505	0.01002	0.04947	0.21124	0.00172	0.08016	0.12416	0.00157	0.07113	0.05329	0.00873	0.04659	0.10074
Node124	152	N	0.00337	1e-05	0.96211	0.00037	6e-05	5e-05	1e-05	0.01686	9e-05	0	0	3e-05	0	0	1e-05	0.01583	0.00119	0	0	0
Node124	153	Q	0.15435	0.0083	0.0165	0.00106	0.00953	0.26851	0.00321	0.01616	0.00996	0.00217	0.15847	0.00489	0.06232	0.00095	0.00624	0.13066	0.1265	0.00013	0.00032	0.01977
Node124	154	A	0.84657	3e-05	0.00042	0.0002	0.00072	0.00066	0.00045	0.00146	3e-05	0	3e-05	0.00012	0.02137	0	0.00042	0.10286	0.02369	0	0	0.00098
Node124	155	D	0.02951	0.00199	0.3373	0.36296	0.00041	0.01312	0.04204	0.02789	0.01113	1e-05	1e-05	0.00953	0.00012	0	0.00095	0.12115	0.04169	0	8e-05	0.00011
Node124	156	E	0.03859	0.00196	0.06657	0.33583	8e-05	0.0725	0.35631	0.00793	0.00575	3e-05	0.00014	0.0218	0.01869	0	0.0044	0.04346	0.02532	0	4e-05	0.0006
Node124	157	P	0.09201	0.00317	0.00249	0.00472	0.00051	0.00803	0.00829	0.00478	0.00221	0.0001	0.00072	0.00544	0.00019	3e-05	0.79031	0.05496	0.01837	1e-05	4e-05	0.00363
Node124	158	A	0.79891	7e-05	5e-05	4e-05	0.00095	0.00045	0.00051	0.00106	4e-05	0.00366	0.00113	8e-05	0.00099	3e-05	0.06574	0.02761	0.01602	0	1e-05	0.08266
Node124	159	A	0.31649	0.00209	0.00541	0.00155	0.00921	0.00453	0.00444	0.1174	0.00127	0.08598	0.04027	0.00182	0.02364	0.00269	0.02546	0.07124	0.06676	0.00013	0.00042	0.21921
Node124	160	A	0.78082	0.00062	0.00026	0.00023	0.00089	0.02168	0.1326	0.00048	0.00067	0.00143	0.01895	0.00158	0.01431	0.00197	0.00085	0.01108	0.00645	0.00014	0.00035	0.00465
Node124	161	R	0	0.98058	2e-05	0	0	0.00047	1e-05	0	9e-05	0	0	0.0188	0	0	0	1e-05	2e-05	0	0	0
Node124	162	L	0.009	0.01324	0.00154	0.00017	0.00443	0.01629	0.00794	4e-05	0.03711	0.12894	0.26973	0.00721	0.06112	0.17681	0.00013	0.00236	0.00922	0.02649	0.13916	0.08906
Node124	163	L	0.15949	0.0971	0.00025	0	0.02107	0.00969	0.00023	0.0007	0.00123	0.1352	0.24385	0.00255	0.06523	0.02003	0.0007	0.01372	0.03672	0.00102	0.00165	0.18958
Node124	164	T	0.217	2e-05	0.00062	1e-05	0.00296	0.00015	6e-05	9e-05	1e-05	0.00749	0.00024	5e-05	0.00158	1e-05	0.0001	0.15668	0.47629	0	0	0.13662
Node124	165	P	0.00306	0	0	0	6e-05	1e-05	1e-05	0.00108	0	0.0001	3e-05	0	3e-05	0	0.99415	0.00051	0.00017	0	0	0.00077
Node124	166	H	1e-05	0.00434	0.00103	0.00031	8e-05	0.00171	2e-05	0	0.66065	2e-05	0.0008	0.00028	0.00014	0.01303	0	7e-05	3e-05	0.00165	0.31581	1e-05
Node124	167	V	0.13983	0.00255	0.01344	0.00108	0.01431	0.00818	0.00314	0.00473	0.0018	0.11996	0.11851	0.00364	0.05734	0.00398	0.00409	0.08649	0.20392	9e-05	0.00058	0.21232
Node124	168	A	0.4669	0.0002	0.0009	0.00037	0.00937	0.00033	0.00055	0.4377	7e-05	5e-05	0.0001	0.00011	0.00075	2e-05	0.00158	0.06298	0.00862	1e-05	1e-05	0.00938
Node124	169	L	0.00272	2e-05	3e-05	0	0.00036	8e-05	1e-05	0	1e-05	0.08566	0.81387	1e-05	0.02945	0.00119	2e-05	0.00057	0.00426	0	1e-05	0.06173
Node124	170	T	0.10289	0.00043	0.01552	0.00031	0.0048	0.00219	0.00064	0.00088	0.00033	0.01384	0.00157	0.00141	0.00766	5e-05	0.00081	0.20079	0.5965	0	3e-05	0.04936
Node124	171	V	0.12773	0.00186	0.00138	4e-05	0.00771	0.00683	0.00108	0.00014	0.00128	0.22665	0.20241	0.00208	0.06495	0.01354	0.00027	0.01286	0.08285	0.00036	0.00181	0.24417
Node124	172	A	0.84626	1e-05	3e-05	1e-05	0.00226	3e-05	5e-05	0.11039	0	0	1e-05	1e-05	8e-05	0	0.00017	0.03685	0.00161	0	0	0.00223
Node124	173	E	0	0	0	0	0	0	1	0	0	0	0	0	0	0	0	0	0	0	0	0
Node124	174	Y	0.00012	0.00015	0.00064	4e-05	0.00027	0.00031	2e-05	1e-05	0.02285	0.00011	0.00087	3e-05	0.00029	0.12003	0	0.00028	0.00014	0.0073	0.84646	0.0001
Node124	175	F	2e-05	0	0	0	0.00065	1e-05	0	0	0.00326	0.00316	0.18707	0	0.01238	0.4694	0	2e-05	1e-05	0.02239	0.30101	0.00063
Node124	176	R	0.00043	0.99919	0	0	0	0.0001	0	0	1e-05	0	1e-05	0.0002	2e-05	0	0	2e-05	1e-05	0	0	0
Node124	177	D	0.00055	5e-05	0.0131	0.96912	5e-05	0.00045	0.00585	0.00016	0.00563	1e-05	3e-05	7e-05	2e-05	0.00039	4e-05	0.00187	0.00039	5e-05	0.0021	9e-05
Node124	178	D	0.00241	0.02097	0.2526	0.41313	0.00019	0.04477	0.04065	0.00262	0.15806	0	4e-05	0.02129	9e-05	0.00013	0.00025	0.02664	0.00617	3e-05	0.00996	2e-05
Node124	179	V	0.1726	1e-05	1e-05	0	0.01577	5e-05	6e-05	0.00074	0	0.15865	0.02161	1e-05	0.00916	0.00033	0.00029	0.00688	0.03723	0	1e-05	0.57656
Node124	180	L	0.00015	0	0	0	5e-05	1e-05	0	0	0	0.01384	0.96484	0	0.01086	0.00075	0	1e-05	4e-05	0	0	0.00944
Node124	181	L	0.02068	8e-05	6e-05	0	0.00904	0.00031	2e-05	0.00018	8e-05	0.26458	0.29743	3e-05	0.091	0.01239	4e-05	0.00378	0.00867	0.00017	0.00074	0.29072
Node124	182	L	0.00253	0.0001	2e-05	0	0.0004	0.00021	4e-05	0	3e-05	0.19438	0.59069	0.00011	0.03325	0.00204	1e-05	0.00014	0.00536	1e-05	2e-05	0.17067
Node124	183	L	0.06268	0.00022	0.00012	0	0.00784	0.00117	4e-05	1e-05	0.00121	0.16726	0.35795	0.0001	0.10076	0.07869	4e-05	0.00141	0.01108	0.00071	0.02513	0.1836
Node124	184	D	3e-05	0	0.00062	0.99845	0	0	0.00018	0	0	0	0	0	0	0	0	0.00029	0.00042	0	0	0
Node124	185	D	0	0	0.00425	0.99553	0	0	0	0	0	0	0	0	0	0	0	0.00021	0	0	0	0
Node124	186	M	0.00051	1e-05	1e-05	0	8e-05	0.00012	0	0	1e-05	0.21407	0.14807	2e-05	0.50182	0.00057	0	5e-05	0.03981	0	1e-05	0.09484
Node124	187	S	0.03031	3e-05	0.00297	2e-05	0.00307	0.00012	2e-05	9e-05	0.00012	0.0007	0.0003	4e-05	0.00164	0.00378	9e-05	0.58049	0.37217	0	9e-05	0.00396
Node124	188	R	0.00041	0.72691	0.04298	1e-05	9e-05	0.00261	4e-05	0.00013	0.00138	0	1e-05	0.22137	7e-05	0	1e-05	0.0029	0.00104	0	2e-05	1e-05
Node124	189	Y	1e-05	0.00017	4e-05	0	5e-05	0.00016	0	0	0.01546	1e-05	0.00036	1e-05	0.00013	0.12778	0	3e-05	1e-05	0.05254	0.80323	1e-05
Node124	190	A	0.54221	3e-05	4e-05	1e-05	0.03245	0.00016	0.00024	0.01688	1e-05	0.04704	0.00711	4e-05	0.00536	0.00016	0.00106	0.03611	0.04809	0	1e-05	0.26299
Node124	191	E	0.00284	0.00115	0.00781	0.12053	3e-05	0.04889	0.80427	0.00048	0.00337	2e-05	5e-05	0.0043	0.00011	1e-05	0.00026	0.00369	0.00196	0	0.00012	0.0001
Node124	192	A	0.93578	0	2e-05	0	0.00099	2e-05	3e-05	0.00235	0	0	0	0	2e-05	0	0.00012	0.05608	0.00332	0	0	0.00126
Node124	193	L	0.01031	0.00176	0.00055	0	0.00302	0.00436	6e-05	0.00196	0.0041	0.01713	0.69858	0.00055	0.15856	0.05932	2e-05	0.00202	0.00181	0.00239	0.02333	0.01017
Node124	194	R	1e-05	0.99925	0	0	0	2e-05	0	0	1e-05	0	0	0.00065	0	0	0	5e-05	1e-05	0	0	0
Node124	195	E	0.00044	3e-05	0.00018	0.03886	0	0.01122	0.94786	1e-05	2e-05	0	0	0.00123	0	0	1e-05	0.0001	5e-05	0	0	0
Node124	196	V	0.00732	1e-05	0	0	0.00158	4e-05	0	0	0	0.31805	0.2088	0	0.05314	0.00672	1e-05	4e-05	0.00491	2e-05	6e-05	0.39929
Node124	197	S	0.07032	1e-05	0.00095	2e-05	0.00092	3e-05	1e-05	0.00131	1e-05	0	0	1e-05	0	0	0.00012	0.90397	0.0223	0	0	3e-05
Node124	198	G	0.30716	0.00075	0.00898	0.00081	0.00678	0.00177	0.00054	0.48924	0.00052	0.00328	0.01388	0.00045	0.00714	0.00037	0.00158	0.10687	0.03201	6e-05	5e-05	0.01777
Node124	199	L	0.07449	0.03897	0.00016	2e-05	0.00114	0.00847	0.00038	0.00039	0.00067	0.02886	0.70709	0.00216	0.0671	0.00258	0.0007	0.00565	0.0107	0.0001	0.00033	0.05004
Node124	200	L	0.00032	0.00504	1e-05	0	7e-05	0.00253	1e-05	0	0.00011	0.01881	0.65486	0.00073	0.31239	0.00098	0	5e-05	0.00059	4e-05	2e-05	0.00344
Node124	201	G	0.01913	0.04028	0.06533	0.05523	2e-05	0.03347	0.20042	0.50867	0.00487	0	0	0.0541	2e-05	0	8e-05	0.01787	0.00049	0	1e-05	1e-05
Node124	202	Q	2e-05	0.0195	2e-05	1e-05	0	0.91216	0.06664	0	0.00024	0	0	0.00134	1e-05	0	0	2e-05	3e-05	0	0	0
Node124	203	L	0.00571	7e-05	1e-05	0	0.00017	0.00051	2e-05	0	5e-05	0.1766	0.32847	8e-05	0.24065	0.00093	0.00801	0.00015	0.00923	1e-05	3e-05	0.2293
Node124	204	P	9e-05	0	0	0	0	0	0	0	0	0	0	0	0	0	0.99984	4e-05	1e-05	0	0	0
Node124	205	G	0.14154	1e-05	0.00068	4e-05	0.00063	2e-05	2e-05	0.72451	1e-05	0	0	1e-05	0	0	6e-05	0.12801	0.00384	0	0	0.00062
Node124	206	R	2e-05	0.98128	9e-05	2e-05	0	0.00239	0.00041	1e-05	0.00027	0	0	0.01545	0	0	0	4e-05	2e-05	0	0	0
Node124	207	E	0.01483	0.04209	0.00136	0.0039	5e-05	0.05275	0.83175	0.0004	0.001	0.00013	0.00012	0.03329	0.00025	0	0.00021	0.00495	0.00638	0	2e-05	0.00651
Node124	208	G	0.0006	0	0	0	0	0	0	0.99934	0	0	0	0	0	0	0	5e-05	0	0	0	0
Node124	209	Y	0	0	0	0	2e-05	0	0	0	0.00128	0	9e-05	0	2e-05	0.10596	0	0	0	0.00191	0.89071	0
Node124	210	P	0	0	0	0	0	2e-05	0	0	0	0	0	0	0	0	0.99997	0	0	0	0	0
Node124	211	G	0.01165	0	1e-05	1e-05	1e-05	1e-05	1e-05	0.9869	0	0	0	0	0	0	0.00056	0.00082	2e-05	0	0	1e-05
Node124	212	Y	3e-05	0	0.00782	0.00189	2e-05	3e-05	5e-05	1e-05	0.00489	0	0	2e-05	0	1e-05	0	0.0047	0.00376	0	0.97678	0
Node124	213	L	1e-05	0	0	0	0	0	0	0	0	0.0727	0.80809	0	0.09724	0.00097	0	0	1e-05	0	0	0.02098
Node124	214	Y	0.04424	0.00028	0.00149	0.00021	0.00507	0.00051	0.00025	0.00592	0.00351	0.00037	0.00157	0.00014	0.0011	0.29323	0.00386	0.03215	0.00754	0.00092	0.59416	0.00348
Node124	215	T	0.06582	0.00824	0.07367	0.00725	0.00471	0.01718	0.00709	0.00167	0.02103	0.00143	0.00037	0.01663	0.00333	0.00065	0.00102	0.29857	0.4394	6e-05	0.02218	0.00969
Node124	216	E	0.03155	0.07324	0.03543	0.2177	0.00045	0.11129	0.37046	0.01235	0.01086	0.00272	0.005	0.05639	0.00374	0.00051	0.00547	0.0298	0.02498	0.00011	0.00157	0.00638
Node124	217	L	0.00012	4e-05	0	0	8e-05	0.0003	0	0	0.00436	0.02213	0.93594	0	0.02252	0.00464	0	1e-05	0.00014	2e-05	0.00016	0.00954
Node124	218	A	0.87581	0	6e-05	1e-05	0.00133	4e-05	3e-05	0.00281	0	0	0	1e-05	1e-05	0	0.00016	0.11236	0.00655	0	0	0.00082
Node124	219	E	0.09238	0.09491	0.03912	0.10774	0.00316	0.0768	0.15996	0.07753	0.01191	0.02173	0.0222	0.06034	0.00963	0.00436	0.03327	0.07389	0.07211	0.00052	0.00524	0.03321
Node124	220	L	0.00093	0.00031	4e-05	0	0.00044	0.00069	5e-05	0	0.00052	0.25155	0.42012	0.00018	0.05602	0.1542	1e-05	9e-05	0.00098	0.00036	0.00355	0.10996
Node124	221	Y	0.0001	0.00013	0.00044	0.00015	3e-05	0.00215	0.00041	0	0.0228	4e-05	0.00258	5e-05	0.00043	0.01187	0	0.00013	7e-05	0.00026	0.95829	7e-05
Node124	222	E	0	0	0	0	0	0	1	0	0	0	0	0	0	0	0	0	0	0	0	0
Node124	223	R	0	0.99999	0	0	0	0	0	0	0	0	0	1e-05	0	0	0	0	0	0	0	0
Node124	224	A	0.44466	0.00016	0.00146	0.00011	0.0288	0.00058	0.00046	0.01618	7e-05	0.03728	0.00093	0.00018	0.00468	0.0001	0.00214	0.1785	0.06882	0	2e-05	0.21486
Node124	225	G	0.11003	1e-05	0.00013	0	0.01787	2e-05	1e-05	0.84999	1e-05	3e-05	3e-05	0	8e-05	1e-05	1e-05	0.01691	0.00138	0	0	0.00347
Node124	226	R	0.00631	0.50692	0.01405	0.00192	0.00085	0.06516	0.00952	0.00046	0.02908	0.00018	0.00109	0.27531	0.00086	0.00061	0.00033	0.06754	0.01566	0.00073	0.00312	0.00032
Node124	227	I	0.0262	0.00075	0.00045	0.00011	0.00178	0.0012	0.00049	0.00044	0.00029	0.32724	0.18386	0.0005	0.05132	0.02272	0.00141	0.00659	0.04678	0.00015	0.00242	0.32533
Node124	228	R	0.08497	0.10634	0.03292	0.07614	0.00423	0.05713	0.09758	0.09139	0.01551	0.04393	0.05477	0.05546	0.0173	0.01843	0.04638	0.06039	0.05854	0.00279	0.02133	0.05449
Node124	229	G	0.08985	0.09026	0.02992	0.06859	0.00452	0.05134	0.08735	0.09738	0.01291	0.05427	0.06664	0.04757	0.01995	0.02077	0.04857	0.06029	0.06059	0.00277	0.02107	0.06541
Node124	230	G	0.00011	0	1e-05	0	0	0	0	0.99982	0	0	0	0	0	0	0	5e-05	0	0	0	0
Node124	231	S	0.07315	1e-05	0.00105	2e-05	0.0005	5e-05	1e-05	0.0002	1e-05	1e-05	0	1e-05	2e-05	0	5e-05	0.88543	0.03928	0	0	0.00019
Node124	232	I	0.00254	3e-05	1e-05	0	0.00058	0.0001	1e-05	0	2e-05	0.39848	0.18234	3e-05	0.0446	0.00352	0	6e-05	0.00834	1e-05	8e-05	0.35925
Node124	233	T	0.00167	0	0.00102	1e-05	5e-05	2e-05	0	0	0	1e-05	0	3e-05	5e-05	0	1e-05	0.07719	0.91979	0	0	0.00013
Node124	234	A	0.33865	0.00026	0.00023	0	0.0134	0.07315	0.00021	0.00025	0.00023	0.06112	0.11945	0.00015	0.03945	0.00624	0.00031	0.18051	0.06341	5e-05	0.00015	0.10277
Node124	235	I	0.00312	2e-05	1e-05	0	0.00135	7e-05	0	0	0.00013	0.32087	0.2195	1e-05	0.13626	0.02621	1e-05	4e-05	0.00405	0.00055	0.00471	0.28311
Node124	236	P	0.02488	0.00015	0.00061	0.00018	3e-05	0.01137	0.00039	0.00512	0.0002	0	0	0.00018	1e-05	0	0.93932	0.01589	0.00165	0	0	2e-05
Node124	237	V	0.35175	1e-05	0	0	0.00235	2e-05	2e-05	3e-05	0	0.11044	0.00493	1e-05	0.00406	6e-05	4e-05	0.00094	0.0092	0	0	0.51615
Node124	238	V	0.00499	0	0	0	0.00037	0	0	0	0	0.20306	0.03109	0	0.00196	3e-05	0	3e-05	0.00714	0	0	0.75132
Node124	239	T	0.01925	0.00015	0.0184	0.00235	0.00092	0.00207	0.02766	0.00015	0.00137	1e-05	0	0.00072	0.00015	2e-05	0.00017	0.44087	0.47317	0	0.01235	0.00022
Node124	240	T	0.00363	0	1e-05	0	0.00014	9e-05	0	0	2e-05	0.00733	0.00808	1e-05	0.15954	0.00099	0.00731	0.00023	0.45843	2e-05	0.00023	0.35392
Node124	241	P	0.01056	0.00219	0.00013	0.00011	2e-05	0.00401	0.00127	5e-05	0.00051	0.00036	0.0008	0.00964	0.00013	2e-05	0.95979	0.00565	0.00334	0	1e-05	0.00139
Node124	242	G	0.13286	0.00201	0.03637	0.01605	0.00027	0.00331	0.00398	0.76373	0.00279	0	0	0.00477	3e-05	0	0.0001	0.0321	0.00161	0	1e-05	2e-05
Node124	243	D	0.00248	7e-05	0.11312	0.61855	1e-05	0.00046	0.01483	0.23896	0.00089	0	0	0.00039	0	0	1e-05	0.01013	0.0001	0	0	0
Node124	244	D	0	0	0	1	0	0	0	0	0	0	0	0	0	0	0	0	0	0	0	0
Node124	245	F	0.00463	0.00029	0.00015	3e-05	0.00124	0.00031	9e-05	0.00015	0.00063	0.16598	0.20877	0.0001	0.03454	0.44004	0.0002	0.00133	0.00399	0.00106	0.03452	0.10194
Node124	246	T	0.04096	5e-05	0.0028	0.00013	0.0002	0.00026	9e-05	0.00045	3e-05	0	0	0.00015	7e-05	0	9e-05	0.18333	0.77115	0	0	0.00023
Node124	247	D	0.03217	0.00114	0.09714	0.36064	7e-05	0.0434	0.25523	0.00559	0.13785	0	1e-05	0.00278	4e-05	0	0.00065	0.05423	0.00889	0	0.00012	5e-05
Node124	248	P	1e-05	0	0	0	0	0	0	0	1e-05	0	0	0	0	0	0.99996	0	0	0	1e-05	0
Node124	249	V	0.01366	0	0	0	0.00021	0	0	0	0	0.39448	0.00255	0	0.00276	2e-05	0	0.00025	0.00513	0	0	0.58093
Node124	250	P	0.00599	0	0	0	3e-05	0	0	0	0	0.00013	3e-05	0	1e-05	0	0.98464	0.00095	0.00565	0	0	0.00256
Node124	251	A	0.41547	6e-05	0.01445	0.06645	0.0007	0.00136	0.00429	0.00161	0.00018	0.00012	3e-05	0.00021	0.00025	0	0.00081	0.3541	0.13661	0	1e-05	0.00331
Node124	252	H	0.00827	0.00247	0.05451	0.00163	0.00101	0.01122	0.00019	0.0028	0.87717	9e-05	0.01053	0.00067	0.00176	0.00046	0.00054	0.01673	0.00775	4e-05	0.00173	0.0004
Node124	253	T	0.00861	1e-05	0.00028	0	0.00027	5e-05	1e-05	0	0	0.01543	0.00018	3e-05	0.00183	0	1e-05	0.02061	0.90438	0	0	0.04829
Node124	254	F	0.14603	0.0393	0.02152	0.00033	0.00672	0.01238	0.0024	0.09292	0.01254	0.08268	0.04977	0.05282	0.08827	0.18902	0.00061	0.08654	0.04315	0.00088	0.00374	0.06839
Node124	255	S	0.14084	0.10636	0.08294	0.03268	0.02415	0.01464	0.0031	0.05172	0.08363	0.0001	0.0004	0.00745	0.00233	0.00328	0.00386	0.19799	0.08523	0.00114	0.15483	0.00336
Node124	256	I	0.00013	2e-05	7e-05	0	8e-05	5e-05	0	0	0.00082	0.91413	0.0225	1e-05	0.00808	0.02146	0	6e-05	0.00059	3e-05	0.00243	0.02956
Node124	257	T	0.02206	4e-05	0.0004	0	0.00112	0.00028	3e-05	1e-05	3e-05	0.11361	0.04461	8e-05	0.03131	6e-05	5e-05	0.01557	0.52696	0	1e-05	0.24378
Node124	258	D	0.00021	0.00021	0.00055	0.54467	0	0.00114	0.45164	3e-05	6e-05	0	0	0.00043	0	0	1e-05	0.00094	0.00011	0	0	0
Node124	259	G	0.22445	0.00015	0.00505	0.00054	0.00544	0.00029	0.00015	0.65487	0.00011	0	1e-05	0.00011	8e-05	0	0.00045	0.09236	0.01544	0	0	0.00048
Node124	260	Q	0.01388	0.00947	0.00527	0.00083	0.00016	0.82177	0.00994	0.00057	0.01999	0.00052	0.0046	0.00549	0.0085	0.00214	0.00079	0.0638	0.02883	6e-05	0.0022	0.00119
Node124	261	L	0.00029	1e-05	0	0	0.00024	2e-05	0	0	1e-05	0.28887	0.41036	0	0.05332	0.06975	0	1e-05	0.00067	0.02675	0.00079	0.14889
Node124	262	V	0.03985	0.00053	0.00175	0.00018	0.00649	0.00162	0.00042	0.00048	0.00303	0.30086	0.11733	0.00038	0.04494	0.05041	0.00029	0.01053	0.02153	0.00113	0.01575	0.38252
Node124	263	L	1e-05	0	0	0	1e-05	0	0	0	0	0.00853	0.97564	0	0.01289	0.0009	0	0	0	0	0	0.00203
Node124	264	S	0.05044	0.00618	0.08799	0.09922	0.00073	0.02425	0.05985	0.00573	0.0196	1e-05	5e-05	0.00917	0.0002	5e-05	0.00087	0.57201	0.06253	1e-05	0.00088	0.00022
Node124	265	R	0.00606	0.7306	0.00337	0.00077	9e-05	0.01886	0.00464	0.00078	0.00456	3e-05	0.00015	0.21004	0.00019	0	0.00957	0.00604	0.00392	1e-05	4e-05	0.00028
Node124	266	S	0.12832	0.03736	0.09704	0.08895	0.00359	0.05201	0.07698	0.11235	0.01739	0.00107	0.00232	0.05426	0.0043	0.00038	0.01835	0.19971	0.09714	0.00017	0.0023	0.00601
Node124	267	L	0.0001	2e-05	0	0	2e-05	0.00018	0	0	1e-05	0.01964	0.78874	1e-05	0.1868	0.00103	0	2e-05	0.00043	1e-05	0	0.00299
Node124	268	A	0.24369	0.01177	0.06505	0.01347	0.01885	0.04266	0.01189	0.01487	0.14593	0.00702	0.01968	0.00627	0.01692	0.0391	0.00348	0.15292	0.07675	0.00301	0.08164	0.02504
Node124	269	R	0.08452	0.12877	0.08848	0.05188	0.01104	0.07125	0.05435	0.03077	0.07712	0.01118	0.02495	0.0641	0.01526	0.02096	0.00885	0.10882	0.07938	0.00499	0.04216	0.02117
Node124	270	E	0.10508	0.14028	0.02478	0.04082	0.00202	0.14725	0.16786	0.0185	0.02461	0.00652	0.00991	0.16478	0.00767	0.00027	0.00777	0.048	0.06164	0.00016	0.00119	0.0209
Node124	271	G	0.02795	0.07999	0.09474	0.05565	0.00089	0.01596	0.01468	0.60915	0.01144	0	1e-05	0.05008	6e-05	0	0.00035	0.03661	0.00234	3e-05	5e-05	2e-05
Node124	272	L	0.01257	0.00302	0.00092	0.00021	0.00125	0.00444	0.00078	0.00042	0.00629	0.26711	0.36886	0.00107	0.06845	0.04527	0.00082	0.00335	0.01563	0.00042	0.01298	0.18614
Node124	273	Y	0.00025	0.00145	0.00038	7e-05	0.00018	0.0004	9e-05	4e-05	0.01446	0.0003	0.00094	0.00019	0.00031	0.03858	3e-05	0.00037	0.00024	0.00233	0.93911	0.00029
Node124	274	P	0	0	0	0	0	0	0	0	0	0	0	0	0	0	1	0	0	0	0	0
Node124	275	A	0.60333	9e-05	0.00076	0.00012	0.00412	0.00045	0.00032	0.01071	5e-05	0.00201	0.0001	0.0001	0.00035	1e-05	0.1352	0.19409	0.02754	0	0	0.02064
Node124	276	V	0.00214	0	0	0	0.0003	0	0	0	0	0.45343	0.05105	0	0.01055	0.00031	0	0	0.00364	0	0	0.47856
Node124	277	D	0.00088	0.00029	0.36198	0.51037	5e-05	0.00275	0.04062	0.00776	0.01622	0	0	0.00411	0	0	5e-05	0.04616	0.00868	0	8e-05	0
Node124	278	P	0.06579	0.00307	0.0003	0.00023	0.00143	0.00593	0.00152	0.00094	0.00285	0.01561	0.03711	0.00112	0.0062	0.00463	0.75086	0.02041	0.01987	0.02469	0.00146	0.03599
Node124	279	L	0.00043	8e-05	4e-05	1e-05	4e-05	0.00025	3e-05	6e-05	7e-05	0.00305	0.98472	6e-05	0.00407	0.00359	1e-05	0.00022	0.00049	1e-05	4e-05	0.00274
Node124	280	P	0.10559	0.05995	0.02673	0.05743	0.00361	0.05331	0.07927	0.06585	0.01171	0.0364	0.04377	0.03495	0.0148	0.00927	0.19555	0.07227	0.06766	0.00089	0.00913	0.05188
Node124	281	S	1e-05	0	0	0	0	0	0	0	0	0	0	0	0	0	0	0.99999	1e-05	0	0	0
Node124	282	L	0.00581	0.00068	0.00279	0.00011	0.0056	0.00061	2e-05	0.00044	0.00227	0.03218	0.61619	0.00012	0.03272	0.16284	7e-05	0.00747	0.00452	0.00013	0.00438	0.12105
Node124	283	S	0	0	0	0	0	0	0	0	0	0	0	0	0	0	0	0.99999	1e-05	0	0	0
Node124	284	R	0.00012	0.95997	0.00043	6e-05	0	0.00216	0.00036	0.00022	0.00031	0	1e-05	0.03599	1e-05	0	2e-05	0.00021	0.00011	0	1e-05	1e-05
Node124	285	L	0.0017	0.00028	5e-05	0	0.00022	0.00135	3e-05	1e-05	0.00242	0.07873	0.65633	6e-05	0.19149	0.02002	6e-05	0.00023	0.00189	7e-05	0.00336	0.0417
Node124	286	T	0.06188	0.00233	0.00293	4e-05	0.00912	0.04809	0.00155	0.00012	0.00627	0.13464	0.09551	0.00258	0.03655	0.04155	0.00065	0.02279	0.34142	0.00289	0.02063	0.16846
Node124	287	G	0.08942	0.14944	0.04298	0.08198	0.0031	0.06647	0.10154	0.15616	0.01483	0.0158	0.01925	0.07026	0.009	0.00437	0.02188	0.06753	0.05217	0.00097	0.00664	0.02621
Node124	288	A	0.21166	0.0376	0.02339	0.08325	0.00336	0.0608	0.15047	0.06462	0.01626	0.00857	0.01356	0.05101	0.00667	0.00094	0.07913	0.09222	0.05644	0.00045	0.00212	0.03747
Node124	289	D	0.04605	0.05948	0.05587	0.28995	0.00111	0.06066	0.24073	0.06486	0.0102	0.00516	0.00579	0.04932	0.00317	0.0013	0.01838	0.044	0.03173	0.0002	0.00271	0.00933
Node124	290	H	1e-05	7e-05	4e-05	0	4e-05	0.00031	0	0	0.96193	4e-05	0.00053	0	0.00082	0.0049	0	1e-05	2e-05	0.00598	0.02525	3e-05
Node124	291	A	0.13717	0.05487	0.01999	0.02457	0.00678	0.03607	0.04783	0.03005	0.0308	0.05224	0.08025	0.03875	0.02752	0.03059	0.13303	0.05911	0.04993	0.00734	0.03774	0.09537
Node124	292	E	0.08662	0.08238	0.03504	0.10173	0.00385	0.05592	0.11969	0.10239	0.01296	0.03983	0.04795	0.04662	0.01539	0.01474	0.04802	0.06086	0.05702	0.00201	0.01638	0.0506
Node124	293	L	0.04541	0.00539	0.00854	0.00237	0.00837	0.0086	0.00392	0.00339	0.00844	0.20944	0.27677	0.0038	0.07545	0.03904	0.002	0.02636	0.03789	0.00269	0.01657	0.21558
Node124	294	A	0.32119	0.07893	0.02501	0.00347	0.04731	0.02257	0.00588	0.02764	0.01014	0.00323	0.00671	0.01469	0.01101	0.00154	0.00324	0.26851	0.12473	0.00028	0.00185	0.02206
Node124	295	D	0.05793	0.07308	0.06546	0.22028	0.00152	0.06752	0.19011	0.11708	0.01382	0.00624	0.00704	0.04882	0.00371	0.00176	0.01893	0.0546	0.03728	0.00029	0.00361	0.01093
Node124	296	E	0.08697	0.08997	0.0324	0.08504	0.0041	0.05571	0.10585	0.09445	0.01346	0.04641	0.05688	0.04883	0.01763	0.01771	0.04749	0.05991	0.05846	0.00241	0.01903	0.0573
Node124	297	L	0.04124	0.00041	0.0004	1e-05	0.01725	0.00117	0.0001	0.00133	0.00047	0.15049	0.46321	0.00015	0.11587	0.02453	0.0002	0.01254	0.01522	0.0007	0.00268	0.15204
Node124	298	R	0.00589	0.24009	0.00689	0.00011	0.0049	0.06238	0.00305	0.00013	0.13636	0.0216	0.10328	0.09366	0.03918	0.07406	0.00021	0.00553	0.01144	0.02968	0.14495	0.01664
Node124	299	R	0.09648	0.15803	0.03539	0.01294	0.01159	0.07059	0.02812	0.04449	0.0476	0.00835	0.03862	0.12645	0.01318	0.03152	0.01919	0.09083	0.05306	0.00972	0.0875	0.01634
Node124	300	V	0.11405	0.03182	0.01641	0.02439	0.01602	0.02849	0.03781	0.04946	0.0064	0.12265	0.14008	0.01825	0.03849	0.02753	0.02621	0.06072	0.08263	0.00145	0.01544	0.14167
Node124	301	L	0.00014	0.00011	1e-05	0	0.00017	0.00037	0	0	0.00078	0.01134	0.8556	2e-05	0.04393	0.0651	1e-05	4e-05	0.00012	0.0004	0.01917	0.00267
Node124	302	A	0.72316	0.00126	0.00808	0.00221	0.01048	0.00479	0.00479	0.02315	0.00186	0.00191	0.0018	0.00147	0.0029	0.00042	0.00323	0.13045	0.05784	4e-05	0.00049	0.01968
Node124	303	E	0.03433	0.07418	0.06564	0.10083	0.00085	0.11219	0.26803	0.00531	0.02424	0.00115	0.00091	0.13171	0.0028	4e-05	0.00294	0.07573	0.09279	3e-05	0.00069	0.00563
Node124	304	Y	0.06299	0.01256	0.08213	0.05809	0.00658	0.03121	0.03915	0.09053	0.12203	0.0031	0.00691	0.00695	0.00485	0.051	0.00221	0.06601	0.02352	0.00766	0.31515	0.00736
Node124	305	R	0.04617	0.2884	0.03459	0.07713	0.00153	0.08852	0.12543	0.04792	0.01659	0.00866	0.01095	0.13289	0.00522	0.00234	0.01828	0.04168	0.03532	0.00056	0.00444	0.01338
Node124	306	E	0.01617	0.00724	0.01849	0.36522	4e-05	0.049	0.48853	0.0034	0.00295	2e-05	4e-05	0.03123	9e-05	0	0.00195	0.01085	0.00439	0	2e-05	0.00037
Node124	307	L	0.00029	0	0	0	4e-05	2e-05	0	0	0	0.00741	0.97882	0	0.00801	0.00051	0	6e-05	0.00035	0	0	0.00447
Node124	308	R	0.03563	0.29058	0.01839	0.01278	0.0003	0.1687	0.10628	0.00168	0.01928	0.00032	0.00092	0.26731	0.00179	1e-05	0.00134	0.03948	0.03324	2e-05	0.00014	0.00182
Node124	309	D	0.02031	0.00723	0.08152	0.57893	0.00068	0.02647	0.19129	0.00724	0.0134	0.00013	0.00024	0.00862	0.0005	0.00013	0.00096	0.04264	0.01813	2e-05	0.00086	0.00069
Node124	310	I	0.00028	6e-05	1e-05	0	5e-05	4e-05	1e-05	0	2e-05	0.45274	0.41617	0.0001	0.02751	0.04334	1e-05	3e-05	0.00047	3e-05	0.00053	0.05861
Node124	311	V	0.00601	8e-05	0.00019	2e-05	0.00024	0.00017	0.00012	1e-05	3e-05	0.25964	0.00864	0.00019	0.00258	4e-05	3e-05	0.00134	0.01019	0	1e-05	0.7105
Node124	312	A	0.43897	0.03002	0.03927	0.01075	0.00271	0.06006	0.04103	0.01216	0.00909	0.00036	0.0004	0.04659	0.00238	1e-05	0.00274	0.16996	0.12565	1e-05	0.00012	0.0077
Node124	313	M	0.00018	0	0	0	0.00011	2e-05	0	0	1e-05	0.09628	0.3832	0	0.40456	0.04607	0	1e-05	0.00055	2e-05	0.00015	0.06884
Node124	314	V	0.074	3e-05	1e-05	0	0.00105	0.00013	6e-05	0.00073	1e-05	0.12034	0.05915	2e-05	0.01168	0.00041	0.00059	0.00143	0.00584	0	1e-05	0.7245
Node124	315	L	0	0	0	0	0	0	0	0	0	0.00018	0.99951	0	0.00026	1e-05	0	0	0	0	0	5e-05
Node124	316	S	0.04728	0.00039	0.06616	0.04733	0.0023	0.00163	0.00219	0.00417	0.00069	3e-05	1e-05	0.00122	0.00029	0	0.0189	0.42388	0.38285	0	1e-05	0.00065
Node124	317	A	0.20669	0.04157	0.02419	0.0873	0.00326	0.06346	0.15736	0.0639	0.01719	0.00804	0.01275	0.05487	0.00654	0.00087	0.06731	0.09062	0.05554	0.00048	0.00225	0.03582
Node124	318	G	0.08657	0.09512	0.03116	0.07499	0.00427	0.05389	0.0947	0.09555	0.01389	0.04815	0.05998	0.04961	0.01832	0.02102	0.04699	0.05933	0.05818	0.00583	0.02361	0.05882
Node124	319	D	0.00339	0.00022	0.06419	0.67149	0	0.03945	0.17994	0.00046	0.00379	0	0	0.00186	0	0	0.0001	0.03284	0.00224	0	1e-05	0
Node124	320	R	0.0128	0.40873	0.01872	0.00215	0.00088	0.1131	0.02999	0.00169	0.02041	0.00394	0.01632	0.32223	0.01256	0.00052	0.00086	0.014	0.01612	0.00042	0.0008	0.00379
Node124	321	E	0.1067	0.08667	0.01829	0.02926	0.00421	0.10169	0.11029	0.01302	0.02126	0.04231	0.08885	0.09887	0.0227	0.01981	0.0107	0.04187	0.06468	0.03446	0.01453	0.06983
Node124	322	L	0.02866	0.02644	0.03318	0.01535	0.00882	0.04593	0.04084	0.00089	0.06267	0.14022	0.14387	0.02296	0.0419	0.04712	0.00136	0.02351	0.06224	0.00579	0.11276	0.13549
Node124	323	L	0.00012	2e-05	0	0	2e-05	5e-05	0	0	1e-05	0.0447	0.9081	1e-05	0.01941	0.00131	0	0	0.0001	1e-05	2e-05	0.02611
Node124	324	S	0.09892	0.05137	0.07581	0.0571	0.01306	0.05774	0.06849	0.04266	0.05746	0.02504	0.05221	0.04312	0.02496	0.03194	0.01617	0.10797	0.08364	0.00728	0.04506	0.04001
Node124	325	R	0.05487	0.58912	0.01071	0.00068	0.00767	0.01318	0.00198	0.03087	0.01551	0.01997	0.01835	0.02554	0.01392	0.0359	0.00151	0.04145	0.06741	0.0013	0.00796	0.04208
Node124	326	A	0.88425	3e-05	0.00053	7e-05	0.00104	0.00011	7e-05	0.06281	2e-05	0	0	3e-05	4e-05	0	0.00025	0.04481	0.00541	0	0	0.00051
Node124	327	E	0.06717	0.13153	0.03179	0.09106	0.00104	0.15363	0.21939	0.00825	0.02627	0.00311	0.00553	0.159	0.00484	0.00016	0.00546	0.03552	0.04403	0.00014	0.00118	0.0109
Node124	328	R	0.06901	0.20074	0.0255	0.05423	0.00292	0.08515	0.11076	0.04011	0.01563	0.03776	0.05042	0.09743	0.01726	0.01038	0.02264	0.04754	0.05259	0.00147	0.01107	0.04739
Node124	329	L	0.00194	1e-05	0	0	0.00137	4e-05	0	0	3e-05	0.12323	0.43305	0	0.06987	0.27052	1e-05	4e-05	0.00108	0.00028	0.00207	0.09645
Node124	330	E	0.02511	0.04711	0.01145	0.06282	0.00019	0.15736	0.52199	0.00522	0.00418	0.00226	0.003	0.11318	0.00283	0.00018	0.00355	0.01525	0.01819	3e-05	0.00047	0.0056
Node124	331	E	0.02918	0.14181	0.01439	0.04383	0.00157	0.06868	0.39736	0.09581	0.02685	0.00139	0.00549	0.12054	0.00248	0.00345	0.00137	0.01928	0.01227	0.00282	0.00903	0.00239
Node124	332	F	0.00186	1e-05	1e-05	0	0.00372	3e-05	0	0	0.00216	0.13086	0.18288	0	0.0383	0.37484	1e-05	0.00011	0.00152	0.00928	0.14538	0.10906
Node124	333	L	0.00219	1e-05	0	0	0.00075	7e-05	0	0	1e-05	0.18749	0.55035	0	0.0959	0.01768	0	2e-05	0.00145	6e-05	0.0001	0.14392
Node124	334	N	0.03211	0.08773	0.21547	0.07084	0.0006	0.15312	0.08469	0.01561	0.02157	0.00196	0.00188	0.11543	0.00251	0.00025	0.00444	0.08603	0.10068	3e-05	0.00096	0.0041
Node124	335	Q	0	0	0	0	0	1	0	0	0	0	0	0	0	0	0	0	0	0	0	0
Node124	336	P	0.15974	0.02212	0.02505	0.03996	0.00311	0.02916	0.04641	0.09776	0.01158	0.00145	0.00431	0.03295	0.00179	0.0004	0.3674	0.09695	0.04504	0.00013	0.00077	0.01392
Node124	337	Y	0.03635	0.01421	0.00752	0.00678	0.00523	0.01117	0.0096	0.01575	0.01778	0.06726	0.10907	0.00615	0.02507	0.21834	0.00855	0.02073	0.02636	0.01325	0.3149	0.06593
Node124	338	E	0.0615	0.04191	0.07978	0.10488	0.00216	0.07866	0.18077	0.00809	0.01823	0.01033	0.00281	0.08779	0.00562	0.00012	0.00417	0.1185	0.15703	3e-05	0.00067	0.03696
Node124	339	D	0.11893	0.00805	0.0715	0.19055	0.00122	0.0316	0.15207	0.04441	0.01363	0.00018	0.00026	0.02814	0.00077	2e-05	0.1201	0.13536	0.07894	1e-05	0.0003	0.00394
Node124	340	R	0.07988	0.12977	0.02137	0.03797	0.00415	0.06479	0.07584	0.03635	0.01335	0.07988	0.10011	0.06127	0.02998	0.01963	0.02224	0.04962	0.06452	0.00192	0.01616	0.09119
Node124	341	D	0.08852	0.05001	0.04995	0.1692	0.0027	0.05764	0.15887	0.09477	0.01271	0.0121	0.0126	0.03499	0.00593	0.00312	0.08463	0.07751	0.0587	0.00036	0.00496	0.02073
Node124	342	L	0.0205	0.00075	0.00252	0.00021	0.00581	0.00229	0.00039	0.00034	0.00411	0.26714	0.26859	0.00052	0.0805	0.08346	0.00029	0.01212	0.03114	0.0013	0.01706	0.20097
Node124	343	E	0.08961	0.06908	0.03593	0.10649	0.004	0.05257	0.11934	0.11076	0.01233	0.04113	0.04904	0.04069	0.01571	0.01515	0.04678	0.06227	0.05809	0.00197	0.0166	0.05246
Node124	344	L	0.08407	0.01707	0.00803	0.00828	0.00569	0.01454	0.01375	0.04282	0.00392	0.17519	0.22013	0.00886	0.05215	0.04216	0.01222	0.03487	0.05505	0.00223	0.01747	0.18149
Node124	345	A	0.24924	0.00462	0.00905	0.0004	0.09594	0.00679	0.00147	0.12706	0.00463	0.02871	0.08281	0.0017	0.04484	0.03091	0.00209	0.12895	0.07331	0.00381	0.01203	0.09163
Node124	346	-	0.07269	0.06792	0.0226	0.0463	0.00486	0.03996	0.06059	0.0667	0.01641	0.06066	0.08613	0.03226	0.02375	0.05499	0.03154	0.04722	0.05016	0.07397	0.07277	0.06851
Node124	347	E	0.09043	0.07224	0.02994	0.07468	0.00461	0.04921	0.09221	0.09018	0.01253	0.06014	0.07409	0.04001	0.02171	0.02372	0.0452	0.05943	0.06137	0.00298	0.02371	0.07163
Node124	348	L	0.03387	0.00161	0.00066	0.00022	0.00183	0.0022	0.00089	0.00297	0.00035	0.28174	0.30482	0.00076	0.0593	0.01347	0.0011	0.00516	0.02108	0.00021	0.00145	0.26631
Node124	349	L	0.03192	0.00822	0.00233	0.00198	0.00285	0.00758	0.00467	0.00501	0.00228	0.20091	0.35871	0.00389	0.06532	0.06582	0.00553	0.01121	0.02764	0.00219	0.02096	0.17097
Node124	350	A	0.16617	0.07184	0.04546	0.06727	0.00263	0.08786	0.12576	0.04701	0.01633	0.00854	0.09028	0.0999	0.01089	0.00177	0.00584	0.08718	0.04711	0.0003	0.00303	0.01483

## Sheet: all_ASR_sequences
Subunit	Activity	Node	Ancestrally inferred sequence	WalkerA_motif	top hit NCBI sorted by total score
F1_alpha	non-catalytic	Node123	YSADGIAKVYMAGEMEKGLVFNLETDNVGVVVLGKGTDIVEGSTVKRLGRLISVPVGEALIGRVVNALGERYVEEKAPHEPLQTGIKAIDALVPIGRGQRELIIGDRQTGKTTVAIDTIDVICIYVAIGQKQSTVANIVRILEEDYTIVVNASASEAASLKFLAPYSGVTMGEYFRDHALIVYDDLSKHADAYREMSLLLRRPPGREAYPGDVFYLHSRLLERAAKLNAGSLTALPIIETKGGDVAAYIPTNVISITDGQIFLETNLFNKGIRPAINVGLSVSRVQIKAMKQVAGTLRLELAQYRELEAFAQFALDEASRKQLERGQRLVEILKQPAQPLPVVIIYAGTR	GDRQTGKT	F1A (top hit: 85.37%)
F1_beta	catalytic	Node126	SVRGSVVDVRPINDVLIEVMVHLDSETVRGIALTPTSGLARGSAVTDTGQPLTVPVGEKLLGRVFNVFGERSIHQSPPSEIFETGIKAIDVLSPLERGGKAGLFGGAGVGKTVLIMELIEGISIFCGIGERSREGEELYREMKDDKTILVFGQMNEPPGARFRVPHAALTMAEYFRDDVLLLIDNIFRFVQAGSEVSGLLGQLPSRVGYQPTLATELAELEERICSTRTGAITSVQAVYVPADDFTDPAVAHTFSHLDASIVLSRKMASQGLYPAIDPLQSTSRMVGEKHYNIAQEIRRTLAEYEELKDIIAMLLSREDRKTVNRARRLERFLTQPFTTEQFDGCEQILN	GGAGVGKT	F1B (top hit: 77.18%)
V1A	catalytic	Node516	RINGPIVTVKRMGEMLLGEVISLNGDQATVQVYESTDGLRPGEPVVGLGWPLSVELGPGLLGNIFDGIQRWPVRTPRPVEPLITGQRVIDTFFPIAKGGKAAVPGGFGTGKTVVQQQLAADIVVYIGCGERGNELADVLEEFPKERTILIANTSNMPVAAREASVYTGITMAEYYRDDVVILADSTSRWAEALREISGRLGQMPAEEGYPAYLASRLAAFYERAGRVESGSVTIIGAVSPPGGDFSEPVTAHTKRIVEAFWALSKELAYARHYPAINWLNSFSRHVDPDWEELRNKAMALLAEENELSQIVNLVLSDAQRLVLEGARLIKGVLQQNADEVDTALLELVLL	GGFGTGKT	V1A (top hit: 70.03%)
V1B	non-catalytic	Node883	EVSGPLLFVEAYGEIRTGQVLEASEDMAVVQVFEGTSGLDKNTSVRFLGETLKIPVSEDMLGRIFDGSGKLDINGAPIREFIQTGISAIDGMNTLVRGQKLPIFSGSGLPHNQLAAQIAEDAVVFAAMGITAEEAMFFRNDFERERVVMFLNLADDPAIERIITPHLALTAAEYLAFHVLVILTDMTNYAEALREISAAMEQVPGRRGYPGYLYTDLATIYERAGRIKKGSITLMPVVTMPGDDITHPIPDHTGYITEGQIILSRELHRKGIYPPIDPLPSLSRLTREDHKEVSDQLYYAYAEGRDLRDLVAVVLTERDRLYLKFADEFEEFINQGYENRSIDIGWDLLS	SGSGLPHN	V1B (top hit: 67.14%)
F1A+V1B	non-catalytic	Node124	EVAGPIVEVRALGELVLGQVLELDGNLATVQVFEDTGGLRRGSGVKATGAPLLVPVGEALLGRIFDGFGRLPVHGPPPSEPLETGIKAIDALSPLARGQKAAIFGGAGTGKTVLAAQLVEDVCVFAGVGERANEAAELLEEFEEDRTVLVLNQADEPAAARLLTPHVALTVAEYFRDDVLLLLDDMSRYAEALREVSGLLGQLPGREGYPGYLYTELAELYERAGRIRGGSITAIPVVTTPGDDFTDPVPAHTFSITDGQLVLSRSLAREGLYPAVDPLPSLSRLTGADHAELADELRRVLAEYRELRDIVAMVLSAGDRELLSRAERLEEFLNQPYEDRDLELA-ELLA	GGAGTGKT	F1B (top hit: 47.80%)
F1B+V1A	catalytic	Node125	EVKGPVVEVRALGELVLGQVLHLDGN-ATAQVFEDTGGLRRGSPVVATGAPLLVPVGEALLGRIFDGFGRLPVHGPPPSEPLETGIKAIDALSPLARGGKAAIFGGAGTGKTVLALQLVEDVCVFAGVGERGNEAAELLEEFEEDRTVLVLNQANEPAAARLATPHTALTIAEYFRDDVLLLLDDMSRYAEALREVSGLLGQLPGREGYPGYLYTELAELYERAGRVRGGSITAIPAVSVPGDDFTDPVPAHTFSIVDAQLVLSRSLASEGLYPAVDPLPSLSRLTGADHAELAEELRRLLAEYRELKDIVALVLSAEDREILSRAERLEEFLQQPYTDEDLELAEAILA	GGAGTGKT	F1B (top hit: 47.86%)
