# Supplementary material for: ATP synthase evolution on a cross-braced dated tree of life
Source: Nat Commun. 2023 Nov 17;14:7456. doi: 10.1038/s41467-023-42924-w (PMC10656485; doi:10.1038/s41467-023-42924-w)
Supplement: Supplementary file 4 — Supplementary Data 1-21 [file 41467_2023_42924_MOESM4_ESM.zip › Supplementary-Data-files/Supplementary_Data_1.xlsx]

## Sheet: README
Sheet	Description
800_ArcBacEuk_metadata	NCBI and GTDB taxonomy for 350 Archaea, 350 Bacteria, and 100 Eukaryotes included in this study.
Archaea_v6_RefSet	Metadata for Archaea used in pre-selection of Archaeal reference genomes, including completeness and contamination scores.
350Arc_v6subset	Metadata for 350 Archaea, including completeness and contamination scores.

## Sheet: 800_ArcBacEuk_metadata
		NCBI TAXONOMY																		GTDB TAXONOMY
BinID	No.	accession	Domain	Superphylum	Phylum	Class	Order	Family	Genus	Species	BinID	Cluster0 (manual clustering for Arc from Dombrowski et al., 2020; phylum for Bac)	Cluster0 (FOR SORTING manual clustering for Arc from Dombrowski et al., 2020; phylum for Bac)	Cluster1 (manual clustering from Dombrowski et al., 2020; order-level unless otherwise specified)	Cluster2	Cluster3_ArcPhylum	Cluster4_BacOrder	Name_to_replace1	Name_to_replace2 (sort Cluster1)	BinID	Kingdom	Phylum	Class	Order	Family	Genus	Species	Group0	Group1	Group2	Group3	gtdb_taxonomy_string
GCA_002728275	1	GCA_002728275.1	Archaea	Asgard	Heimdallarchaeota	none	none	none	none	Candidatus_Heimdallarchaeota_archaeon	GCA_002728275	Heimdallarchaeota	Heimdallarchaeota	Heimdallarchaeota	Archaea	Heimdallarchaeota	none	Heimdallarchaeota|Archaea|Heimdallarchaeota|none|none|none|none|Candidatus_Heimdallarchaeota_archaeon|GCA_002728275	Heimdallarchaeota|Archaea|Heimdallarchaeota|none|none|none|none|Candidatus_Heimdallarchaeota_archaeon|GCA_002728275	GCA_002728275	Archaea	Asgardarchaeota	Heimdallarchaeia	LC-2	LC-2	GCA-2728275	GCA-2728275_sp002728275	Asgardarchaeota	Heimdallarchaeia	LC-2	Archaea	d__Archaea;p__Asgardarchaeota;c__Heimdallarchaeia;o__LC-2;f__LC-2;g__GCA-2728275;s__GCA-2728275 sp002728275
GCA_003662885	2	GCA_003662885.1	Archaea	Asgard	Heimdallarchaeota	none	none	none	none	Candidatus_Heimdallarchaeota_archaeon	GCA_003662885	Heimdallarchaeota	Heimdallarchaeota	Heimdallarchaeota	Archaea	Heimdallarchaeota	none	Heimdallarchaeota|Archaea|Heimdallarchaeota|none|none|none|none|Candidatus_Heimdallarchaeota_archaeon|GCA_003662885	Heimdallarchaeota|Archaea|Heimdallarchaeota|none|none|none|none|Candidatus_Heimdallarchaeota_archaeon|GCA_003662885	GCA_003662885	Archaea	Asgardarchaeota	Heimdallarchaeia	JABLTI01	JABLTI01	JABLTI01	none	Asgardarchaeota	Heimdallarchaeia	JABLTI01	Archaea	d__Archaea;p__Asgardarchaeota;c__Heimdallarchaeia;o__JABLTI01;f__JABLTI01;g__JABLTI01;s__
GCA_001940755	3	GCA_001940755.1	Archaea	Asgard	Heimdallarchaeota	none	none	none	none	Candidatus_Heimdallarchaeota_archaeon_AB_125	GCA_001940755	Heimdallarchaeota	Heimdallarchaeota	Heimdallarchaeota	Archaea	Heimdallarchaeota	none	Heimdallarchaeota|Archaea|Heimdallarchaeota|none|none|none|none|Candidatus_Heimdallarchaeota_archaeon_AB_125|GCA_001940755	Heimdallarchaeota|Archaea|Heimdallarchaeota|none|none|none|none|Candidatus_Heimdallarchaeota_archaeon_AB_125|GCA_001940755	GCA_001940755	Archaea	Asgardarchaeota	Heimdallarchaeia	UBA460	UBA460	UBA460	UBA460_sp001940755	Asgardarchaeota	Heimdallarchaeia	UBA460	Archaea	d__Archaea;p__Asgardarchaeota;c__Heimdallarchaeia;o__UBA460;f__UBA460;g__UBA460;s__UBA460 sp001940755
GCA_003144275	4	GCA_003144275.1	Archaea	Asgard	Heimdallarchaeota	none	none	none	none	Candidatus_Heimdallarchaeota_archaeon_B3_Heim	GCA_003144275	Heimdallarchaeota	Heimdallarchaeota	Heimdallarchaeota	Archaea	Heimdallarchaeota	none	Heimdallarchaeota|Archaea|Heimdallarchaeota|none|none|none|none|Candidatus_Heimdallarchaeota_archaeon_B3_Heim|GCA_003144275	Heimdallarchaeota|Archaea|Heimdallarchaeota|none|none|none|none|Candidatus_Heimdallarchaeota_archaeon_B3_Heim|GCA_003144275	GCA_003144275	Archaea	Asgardarchaeota	Heimdallarchaeia	LC-3	B3-JM-08	B3-JM-08	B3-JM-08_sp003144275	Asgardarchaeota	Heimdallarchaeia	B3-JM-08	Archaea	d__Archaea;p__Asgardarchaeota;c__Heimdallarchaeia;o__LC-3;f__B3-JM-08;g__B3-JM-08;s__B3-JM-08 sp003144275
GCA_001940725	5	GCA_001940725.1	Archaea	Asgard	Heimdallarchaeota	none	none	none	none	Candidatus_Heimdallarchaeota_archaeon_LC_2	GCA_001940725	Heimdallarchaeota	Heimdallarchaeota	Heimdallarchaeota	Archaea	Heimdallarchaeota	none	Heimdallarchaeota|Archaea|Heimdallarchaeota|none|none|none|none|Candidatus_Heimdallarchaeota_archaeon_LC_2|GCA_001940725	Heimdallarchaeota|Archaea|Heimdallarchaeota|none|none|none|none|Candidatus_Heimdallarchaeota_archaeon_LC_2|GCA_001940725	GCA_001940725	Archaea	Asgardarchaeota	Heimdallarchaeia	LC-2	LC-2	LC-2	LC-2_sp001940725	Asgardarchaeota	Heimdallarchaeia	LC-2	Archaea	d__Archaea;p__Asgardarchaeota;c__Heimdallarchaeia;o__LC-2;f__LC-2;g__LC-2;s__LC-2 sp001940725
GCA_001940645	6	GCA_001940645.1	Archaea	Asgard	Heimdallarchaeota	none	none	none	none	Candidatus_Heimdallarchaeota_archaeon_LC_3	GCA_001940645	Heimdallarchaeota	Heimdallarchaeota	Heimdallarchaeota	Archaea	Heimdallarchaeota	none	Heimdallarchaeota|Archaea|Heimdallarchaeota|none|none|none|none|Candidatus_Heimdallarchaeota_archaeon_LC_3|GCA_001940645	Heimdallarchaeota|Archaea|Heimdallarchaeota|none|none|none|none|Candidatus_Heimdallarchaeota_archaeon_LC_3|GCA_001940645	GCA_001940645	Archaea	Asgardarchaeota	Heimdallarchaeia	LC-3	LC-3	LC-3	LC-3_sp001940645	Asgardarchaeota	Heimdallarchaeia	LC-3	Archaea	d__Archaea;p__Asgardarchaeota;c__Heimdallarchaeia;o__LC-3;f__LC-3;g__LC-3;s__LC-3 sp001940645
GCA_005191415	7	GCA_005191415.1	Archaea	Asgard	Helarchaeota	none	none	none	none	Candidatus_Helarchaeota_ASGARD_archaeon_Hel_GB_A	GCA_005191415	Helarchaeota	Helarchaeota	Helarchaeota	Archaea	Helarchaeota	none	Helarchaeota|Archaea|Helarchaeota|none|none|none|none|Candidatus_Helarchaeota_ASGARD_archaeon_Hel_GB_A|GCA_005191415	Helarchaeota|Archaea|Helarchaeota|none|none|none|none|Candidatus_Helarchaeota_ASGARD_archaeon_Hel_GB_A|GCA_005191415	GCA_005191415	Archaea	Asgardarchaeota	Lokiarchaeia	Helarchaeales	HEL-GB-A	HEL-GB-A	HEL-GB-A_sp005191415	Asgardarchaeota	Lokiarchaeia	HEL-GB-A	Archaea	d__Archaea;p__Asgardarchaeota;c__Lokiarchaeia;o__Helarchaeales;f__HEL-GB-A;g__HEL-GB-A;s__HEL-GB-A sp005191415
GCA_005191425	8	GCA_005191425.1	Archaea	Asgard	Helarchaeota	none	none	none	none	Candidatus_Helarchaeota_ASGARD_archaeon_Hel_GB_B	GCA_005191425	Helarchaeota	Helarchaeota	Helarchaeota	Archaea	Helarchaeota	none	Helarchaeota|Archaea|Helarchaeota|none|none|none|none|Candidatus_Helarchaeota_ASGARD_archaeon_Hel_GB_B|GCA_005191425	Helarchaeota|Archaea|Helarchaeota|none|none|none|none|Candidatus_Helarchaeota_ASGARD_archaeon_Hel_GB_B|GCA_005191425	GCA_005191425	Archaea	Asgardarchaeota	Lokiarchaeia	Helarchaeales	HEL-GB-B	HEL-GB-B	HEL-GB-B_sp005191425	Asgardarchaeota	Lokiarchaeia	HEL-GB-B	Archaea	d__Archaea;p__Asgardarchaeota;c__Lokiarchaeia;o__Helarchaeales;f__HEL-GB-B;g__HEL-GB-B;s__HEL-GB-B sp005191425
GCA_004376705	9	GCA_004376705.1	Archaea	Asgard	Lokiarchaeota	none	none	none	none	Candidatus_Lokiarchaeota_archaeon	GCA_004376705	Lokiarchaeota	Lokiarchaeota	Lokiarchaeota	Archaea	Lokiarchaeota	none	Lokiarchaeota|Archaea|Lokiarchaeota|none|none|none|none|Candidatus_Lokiarchaeota_archaeon|GCA_004376705	Lokiarchaeota|Archaea|Lokiarchaeota|none|none|none|none|Candidatus_Lokiarchaeota_archaeon|GCA_004376705	GCA_004376705	Archaea	Asgardarchaeota	Lokiarchaeia	CR-4	SOKP01	SOKP01	SOKP01_sp005223125	Asgardarchaeota	Lokiarchaeia	SOKP01	Archaea	d__Archaea;p__Asgardarchaeota;c__Lokiarchaeia;o__CR-4;f__SOKP01;g__SOKP01;s__SOKP01 sp005223125
GCA_004524425	10	GCA_004524425.1	Archaea	Asgard	Lokiarchaeota	none	none	none	none	Candidatus_Lokiarchaeota_archaeon	GCA_004524425	Lokiarchaeota	Lokiarchaeota	Lokiarchaeota	Archaea	Lokiarchaeota	none	Lokiarchaeota|Archaea|Lokiarchaeota|none|none|none|none|Candidatus_Lokiarchaeota_archaeon|GCA_004524425	Lokiarchaeota|Archaea|Lokiarchaeota|none|none|none|none|Candidatus_Lokiarchaeota_archaeon|GCA_004524425	GCA_004524425	Archaea	Asgardarchaeota	Lokiarchaeia	CR-4	SOKP01	SDNM01	SDNM01_sp004524425	Asgardarchaeota	Lokiarchaeia	SOKP01	Archaea	d__Archaea;p__Asgardarchaeota;c__Lokiarchaeia;o__CR-4;f__SOKP01;g__SDNM01;s__SDNM01 sp004524425
GCA_004524545	11	GCA_004524545.1	Archaea	Asgard	Lokiarchaeota	none	none	none	none	Candidatus_Lokiarchaeota_archaeon	GCA_004524545	Lokiarchaeota	Lokiarchaeota	Lokiarchaeota	Archaea	Lokiarchaeota	none	Lokiarchaeota|Archaea|Lokiarchaeota|none|none|none|none|Candidatus_Lokiarchaeota_archaeon|GCA_004524545	Lokiarchaeota|Archaea|Lokiarchaeota|none|none|none|none|Candidatus_Lokiarchaeota_archaeon|GCA_004524545	GCA_004524545	Archaea	Asgardarchaeota	Lokiarchaeia	CR-4	AMARA-1	AMARA-1	AMARA-1_sp004524545	Asgardarchaeota	Lokiarchaeia	AMARA-1	Archaea	d__Archaea;p__Asgardarchaeota;c__Lokiarchaeia;o__CR-4;f__AMARA-1;g__AMARA-1;s__AMARA-1 sp004524545
GCA_004524725	12	GCA_004524725.1	Archaea	Asgard	Lokiarchaeota	none	none	none	none	Candidatus_Lokiarchaeota_archaeon	GCA_004524725	Lokiarchaeota	Lokiarchaeota	Lokiarchaeota	Archaea	Lokiarchaeota	none	Lokiarchaeota|Archaea|Lokiarchaeota|none|none|none|none|Candidatus_Lokiarchaeota_archaeon|GCA_004524725	Lokiarchaeota|Archaea|Lokiarchaeota|none|none|none|none|Candidatus_Lokiarchaeota_archaeon|GCA_004524725	GCA_004524725	Archaea	Asgardarchaeota	Lokiarchaeia	CR-4	SOKP01	SOKP01	SOKP01_sp004524725	Asgardarchaeota	Lokiarchaeia	SOKP01	Archaea	d__Archaea;p__Asgardarchaeota;c__Lokiarchaeia;o__CR-4;f__SOKP01;g__SOKP01;s__SOKP01 sp004524725
GCA_001940655	13	GCA_001940655.1	Archaea	Asgard	Lokiarchaeota	none	none	none	none	Candidatus_Lokiarchaeota_archaeon_CR_4	GCA_001940655	Lokiarchaeota	Lokiarchaeota	Lokiarchaeota	Archaea	Lokiarchaeota	none	Lokiarchaeota|Archaea|Lokiarchaeota|none|none|none|none|Candidatus_Lokiarchaeota_archaeon_CR_4|GCA_001940655	Lokiarchaeota|Archaea|Lokiarchaeota|none|none|none|none|Candidatus_Lokiarchaeota_archaeon_CR_4|GCA_001940655	GCA_001940655	Archaea	Asgardarchaeota	Lokiarchaeia	CR-4	CR-4	CR-4	CR-4_sp001940655	Asgardarchaeota	Lokiarchaeia	CR-4	Archaea	d__Archaea;p__Asgardarchaeota;c__Lokiarchaeia;o__CR-4;f__CR-4;g__CR-4;s__CR-4 sp001940655
GCA_001940665	14	GCA_001940665.1	Archaea	Asgard	Odinarchaeota	none	none	none	none	Candidatus_Odinarchaeota_archaeon_LCB_4	GCA_001940665	Odinarchaeota	Odinarchaeota	Odinarchaeota	Archaea	Odinarchaeota	none	Odinarchaeota|Archaea|Odinarchaeota|none|none|none|none|Candidatus_Odinarchaeota_archaeon_LCB_4|GCA_001940665	Odinarchaeota|Archaea|Odinarchaeota|none|none|none|none|Candidatus_Odinarchaeota_archaeon_LCB_4|GCA_001940665	GCA_001940665	Archaea	Asgardarchaeota	Lokiarchaeia_A	Odinarchaeales	LCB-4	LCB-4	LCB-4_sp001940665	Asgardarchaeota	Lokiarchaeia_A	LCB-4	Archaea	d__Archaea;p__Asgardarchaeota;c__Lokiarchaeia_A;o__Odinarchaeales;f__LCB-4;g__LCB-4;s__LCB-4 sp001940665
GCA_004524435	15	GCA_004524435.1	Archaea	Asgard	Thorarchaeota	none	none	none	none	Candidatus_Thorarchaeota_archaeon	GCA_004524435	Thorarchaeota	Thorarchaeota	Thorarchaeota	Archaea	Thorarchaeota	none	Thorarchaeota|Archaea|Thorarchaeota|none|none|none|none|Candidatus_Thorarchaeota_archaeon|GCA_004524435	Thorarchaeota|Archaea|Thorarchaeota|none|none|none|none|Candidatus_Thorarchaeota_archaeon|GCA_004524435	GCA_004524435	Archaea	Asgardarchaeota	Thorarchaeia	Thorarchaeales	Thorarchaeaceae	TEKIR-12S	TEKIR-12S_sp004524435	Asgardarchaeota	Thorarchaeia	Thorarchaeaceae	Archaea	d__Archaea;p__Asgardarchaeota;c__Thorarchaeia;o__Thorarchaeales;f__Thorarchaeaceae;g__TEKIR-12S;s__TEKIR-12S sp004524435
GCA_004524565	16	GCA_004524565.1	Archaea	Asgard	Thorarchaeota	none	none	none	none	Candidatus_Thorarchaeota_archaeon	GCA_004524565	Thorarchaeota	Thorarchaeota	Thorarchaeota	Archaea	Thorarchaeota	none	Thorarchaeota|Archaea|Thorarchaeota|none|none|none|none|Candidatus_Thorarchaeota_archaeon|GCA_004524565	Thorarchaeota|Archaea|Thorarchaeota|none|none|none|none|Candidatus_Thorarchaeota_archaeon|GCA_004524565	GCA_004524565	Archaea	Asgardarchaeota	Thorarchaeia	Thorarchaeales	Thorarchaeaceae	MP8T-1	MP8T-1_sp004524565	Asgardarchaeota	Thorarchaeia	Thorarchaeaceae	Archaea	d__Archaea;p__Asgardarchaeota;c__Thorarchaeia;o__Thorarchaeales;f__Thorarchaeaceae;g__MP8T-1;s__MP8T-1 sp004524565
GCA_004524595	17	GCA_004524595.1	Archaea	Asgard	Thorarchaeota	none	none	none	none	Candidatus_Thorarchaeota_archaeon	GCA_004524595	Thorarchaeota	Thorarchaeota	Thorarchaeota	Archaea	Thorarchaeota	none	Thorarchaeota|Archaea|Thorarchaeota|none|none|none|none|Candidatus_Thorarchaeota_archaeon|GCA_004524595	Thorarchaeota|Archaea|Thorarchaeota|none|none|none|none|Candidatus_Thorarchaeota_archaeon|GCA_004524595	GCA_004524595	Archaea	Asgardarchaeota	Thorarchaeia	Thorarchaeales	Thorarchaeaceae	MP8T-1	MP8T-1_sp004524595	Asgardarchaeota	Thorarchaeia	Thorarchaeaceae	Archaea	d__Archaea;p__Asgardarchaeota;c__Thorarchaeia;o__Thorarchaeales;f__Thorarchaeaceae;g__MP8T-1;s__MP8T-1 sp004524595
GCA_001940705	18	GCA_001940705.1	Archaea	Asgard	Thorarchaeota	none	none	none	none	Candidatus_Thorarchaeota_archaeon_AB_25	GCA_001940705	Thorarchaeota	Thorarchaeota	Thorarchaeota	Archaea	Thorarchaeota	none	Thorarchaeota|Archaea|Thorarchaeota|none|none|none|none|Candidatus_Thorarchaeota_archaeon_AB_25|GCA_001940705	Thorarchaeota|Archaea|Thorarchaeota|none|none|none|none|Candidatus_Thorarchaeota_archaeon_AB_25|GCA_001940705	GCA_001940705	Archaea	Asgardarchaeota	Thorarchaeia	Thorarchaeales	Thorarchaeaceae	SMTZ1-45	SMTZ1-45_sp001940705	Asgardarchaeota	Thorarchaeia	Thorarchaeaceae	Archaea	d__Archaea;p__Asgardarchaeota;c__Thorarchaeia;o__Thorarchaeales;f__Thorarchaeaceae;g__SMTZ1-45;s__SMTZ1-45 sp001940705
GCA_002825515	19	GCA_002825515.1	Archaea	Asgard	Thorarchaeota	none	none	none	none	Candidatus_Thorarchaeota_archaeon_MP11T_1	GCA_002825515	Thorarchaeota	Thorarchaeota	Thorarchaeota	Archaea	Thorarchaeota	none	Thorarchaeota|Archaea|Thorarchaeota|none|none|none|none|Candidatus_Thorarchaeota_archaeon_MP11T_1|GCA_002825515	Thorarchaeota|Archaea|Thorarchaeota|none|none|none|none|Candidatus_Thorarchaeota_archaeon_MP11T_1|GCA_002825515	GCA_002825515	Archaea	Asgardarchaeota	Thorarchaeia	Thorarchaeales	Thorarchaeaceae	SMTZ1-45	SMTZ1-45_sp002825515	Asgardarchaeota	Thorarchaeia	Thorarchaeaceae	Archaea	d__Archaea;p__Asgardarchaeota;c__Thorarchaeia;o__Thorarchaeales;f__Thorarchaeaceae;g__SMTZ1-45;s__SMTZ1-45 sp002825515
GCA_002825535	20	GCA_002825535.1	Archaea	Asgard	Thorarchaeota	none	none	none	none	Candidatus_Thorarchaeota_archaeon_MP9T_1	GCA_002825535	Thorarchaeota	Thorarchaeota	Thorarchaeota	Archaea	Thorarchaeota	none	Thorarchaeota|Archaea|Thorarchaeota|none|none|none|none|Candidatus_Thorarchaeota_archaeon_MP9T_1|GCA_002825535	Thorarchaeota|Archaea|Thorarchaeota|none|none|none|none|Candidatus_Thorarchaeota_archaeon_MP9T_1|GCA_002825535	GCA_002825535	Archaea	Asgardarchaeota	Thorarchaeia	Thorarchaeales	Thorarchaeaceae	MP8T-1	MP8T-1_sp002825535	Asgardarchaeota	Thorarchaeia	Thorarchaeaceae	Archaea	d__Archaea;p__Asgardarchaeota;c__Thorarchaeia;o__Thorarchaeales;f__Thorarchaeaceae;g__MP8T-1;s__MP8T-1 sp002825535
GCA_000405245	21	GCA_000405245.1	Archaea	DPANN	Aenigmarchaeota	none	none	none	Candidatus_Aenigmarchaeum	Candidatus_Aenigmarchaeum_subterraneum	GCA_000405245	Aenigmarchaeota	Aenigmarchaeota	Aenigmarchaeota	Archaea	Aenigmarchaeota	none	Aenigmarchaeota|Archaea|Aenigmarchaeota|none|none|none|Candidatus_Aenigmarchaeum|Candidatus_Aenigmarchaeum_subterraneum|GCA_000405245	Aenigmarchaeota|Archaea|Aenigmarchaeota|none|none|none|Candidatus_Aenigmarchaeum|Candidatus_Aenigmarchaeum_subterraneum|GCA_000405245	GCA_000405245	Archaea	Aenigmatarchaeota	Aenigmatarchaeia	Aenigmatarchaeales	Aenigmatarchaeaceae	Aenigmatarchaeum	Aenigmatarchaeum_subterraneum	Aenigmatarchaeota	Aenigmatarchaeia	Aenigmatarchaeaceae	Archaea	d__Archaea;p__Aenigmatarchaeota;c__Aenigmatarchaeia;o__Aenigmatarchaeales;f__Aenigmatarchaeaceae;g__Aenigmatarchaeum;s__Aenigmatarchaeum subterraneum
GCA_003554235	22	GCA_003554235.1	Archaea	DPANN	Aenigmarchaeota	none	none	none	none	Candidatus_Aenigmarchaeota_archaeon	GCA_003554235	Aenigmarchaeota	Aenigmarchaeota	Aenigmarchaeota	Archaea	Aenigmarchaeota	none	Aenigmarchaeota|Archaea|Aenigmarchaeota|none|none|none|none|Candidatus_Aenigmarchaeota_archaeon|GCA_003554235	Aenigmarchaeota|Archaea|Aenigmarchaeota|none|none|none|none|Candidatus_Aenigmarchaeota_archaeon|GCA_003554235	GCA_003554235	Archaea	PWEA01	PWEA01	PWEA01	PWEA01	PWEA01	PWEA01_sp003554235	PWEA01	PWEA01	PWEA01	Archaea	d__Archaea;p__PWEA01;c__PWEA01;o__PWEA01;f__PWEA01;g__PWEA01;s__PWEA01 sp003554235
GCA_003554845	23	GCA_003554845.1	Archaea	DPANN	Aenigmarchaeota	none	none	none	none	Candidatus_Aenigmarchaeota_archaeon	GCA_003554845	Aenigmarchaeota	Aenigmarchaeota	Aenigmarchaeota	Archaea	Aenigmarchaeota	none	Aenigmarchaeota|Archaea|Aenigmarchaeota|none|none|none|none|Candidatus_Aenigmarchaeota_archaeon|GCA_003554845	Aenigmarchaeota|Archaea|Aenigmarchaeota|none|none|none|none|Candidatus_Aenigmarchaeota_archaeon|GCA_003554845	GCA_003554845	Archaea	PWEA01	PWEA01	PWEA01	PWEA01	PWEA01	PWEA01_sp003554845	PWEA01	PWEA01	PWEA01	Archaea	d__Archaea;p__PWEA01;c__PWEA01;o__PWEA01;f__PWEA01;g__PWEA01;s__PWEA01 sp003554845
GCA_003663225	24	GCA_003663225.1	Archaea	DPANN	Aenigmarchaeota	none	none	none	none	Candidatus_Aenigmarchaeota_archaeon	GCA_003663225	Aenigmarchaeota	Aenigmarchaeota	Aenigmarchaeota	Archaea	Aenigmarchaeota	none	Aenigmarchaeota|Archaea|Aenigmarchaeota|none|none|none|none|Candidatus_Aenigmarchaeota_archaeon|GCA_003663225	Aenigmarchaeota|Archaea|Aenigmarchaeota|none|none|none|none|Candidatus_Aenigmarchaeota_archaeon|GCA_003663225	GCA_003663225	Archaea	Aenigmatarchaeota	Aenigmatarchaeia	QMZP01	QMZP01	QMZP01	QMZP01_sp003663225	Aenigmatarchaeota	Aenigmatarchaeia	QMZP01	Archaea	d__Archaea;p__Aenigmatarchaeota;c__Aenigmatarchaeia;o__QMZP01;f__QMZP01;g__QMZP01;s__QMZP01 sp003663225
GCA_003663325	25	GCA_003663325.1	Archaea	DPANN	Aenigmarchaeota	none	none	none	none	Candidatus_Aenigmarchaeota_archaeon	GCA_003663325	Aenigmarchaeota	Aenigmarchaeota	Aenigmarchaeota	Archaea	Aenigmarchaeota	none	Aenigmarchaeota|Archaea|Aenigmarchaeota|none|none|none|none|Candidatus_Aenigmarchaeota_archaeon|GCA_003663325	Aenigmarchaeota|Archaea|Aenigmarchaeota|none|none|none|none|Candidatus_Aenigmarchaeota_archaeon|GCA_003663325	GCA_003663325	Archaea	Aenigmatarchaeota	Aenigmatarchaeia	QMZP01	QMZT01	QMZT01	QMZT01_sp003663325	Aenigmatarchaeota	Aenigmatarchaeia	QMZT01	Archaea	d__Archaea;p__Aenigmatarchaeota;c__Aenigmatarchaeia;o__QMZP01;f__QMZT01;g__QMZT01;s__QMZT01 sp003663325
GCA_003663345	26	GCA_003663345.1	Archaea	DPANN	Aenigmarchaeota	none	none	none	none	Candidatus_Aenigmarchaeota_archaeon	GCA_003663345	Aenigmarchaeota	Aenigmarchaeota	Aenigmarchaeota	Archaea	Aenigmarchaeota	none	Aenigmarchaeota|Archaea|Aenigmarchaeota|none|none|none|none|Candidatus_Aenigmarchaeota_archaeon|GCA_003663345	Aenigmarchaeota|Archaea|Aenigmarchaeota|none|none|none|none|Candidatus_Aenigmarchaeota_archaeon|GCA_003663345	GCA_003663345	Archaea	PWEA01	PWEA01	PWEA01	B50-G16	B50-G16	B50-G16_sp003663345	PWEA01	PWEA01	B50-G16	Archaea	d__Archaea;p__PWEA01;c__PWEA01;o__PWEA01;f__B50-G16;g__B50-G16;s__B50-G16 sp003663345
GCA_003663355	27	GCA_003663355.1	Archaea	DPANN	Aenigmarchaeota	none	none	none	none	Candidatus_Aenigmarchaeota_archaeon	GCA_003663355	Aenigmarchaeota	Aenigmarchaeota	Aenigmarchaeota	Archaea	Aenigmarchaeota	none	Aenigmarchaeota|Archaea|Aenigmarchaeota|none|none|none|none|Candidatus_Aenigmarchaeota_archaeon|GCA_003663355	Aenigmarchaeota|Archaea|Aenigmarchaeota|none|none|none|none|Candidatus_Aenigmarchaeota_archaeon|GCA_003663355	GCA_003663355	Archaea	QMZS01	QMZS01	QMZS01	QMZS01	QMZS01	QMZS01_sp003663355	QMZS01	QMZS01	QMZS01	Archaea	d__Archaea;p__QMZS01;c__QMZS01;o__QMZS01;f__QMZS01;g__QMZS01;s__QMZS01 sp003663355
GCA_003663445	28	GCA_003663445.1	Archaea	DPANN	Aenigmarchaeota	none	none	none	none	Candidatus_Aenigmarchaeota_archaeon	GCA_003663445	Aenigmarchaeota	Aenigmarchaeota	Aenigmarchaeota	Archaea	Aenigmarchaeota	none	Aenigmarchaeota|Archaea|Aenigmarchaeota|none|none|none|none|Candidatus_Aenigmarchaeota_archaeon|GCA_003663445	Aenigmarchaeota|Archaea|Aenigmarchaeota|none|none|none|none|Candidatus_Aenigmarchaeota_archaeon|GCA_003663445	GCA_003663445	Archaea	Aenigmatarchaeota	Aenigmatarchaeia	QMZP01	QMZZ01	QMZZ01	QMZZ01_sp003663445	Aenigmatarchaeota	Aenigmatarchaeia	QMZZ01	Archaea	d__Archaea;p__Aenigmatarchaeota;c__Aenigmatarchaeia;o__QMZP01;f__QMZZ01;g__QMZZ01;s__QMZZ01 sp003663445
GCA_003663475	29	GCA_003663475.1	Archaea	DPANN	Aenigmarchaeota	none	none	none	none	Candidatus_Aenigmarchaeota_archaeon	GCA_003663475	Aenigmarchaeota	Aenigmarchaeota	Aenigmarchaeota	Archaea	Aenigmarchaeota	none	Aenigmarchaeota|Archaea|Aenigmarchaeota|none|none|none|none|Candidatus_Aenigmarchaeota_archaeon|GCA_003663475	Aenigmarchaeota|Archaea|Aenigmarchaeota|none|none|none|none|Candidatus_Aenigmarchaeota_archaeon|GCA_003663475	GCA_003663475	Archaea	Aenigmatarchaeota	Aenigmatarchaeia	QMZP01	QMZP01	QMZY01	QMZY01_sp003663415	Aenigmatarchaeota	Aenigmatarchaeia	QMZP01	Archaea	d__Archaea;p__Aenigmatarchaeota;c__Aenigmatarchaeia;o__QMZP01;f__QMZP01;g__QMZY01;s__QMZY01 sp003663415
GCA_002789635	30	GCA_002789635.1	Archaea	DPANN	Aenigmarchaeota	none	none	none	none	Candidatus_Aenigmarchaeota_archaeon_CG_4_9_14_3_um_filter_37_18	GCA_002789635	Aenigmarchaeota	Aenigmarchaeota	Aenigmarchaeota	Archaea	Aenigmarchaeota	none	Aenigmarchaeota|Archaea|Aenigmarchaeota|none|none|none|none|Candidatus_Aenigmarchaeota_archaeon_CG_4_9_14_3_um_filter_37_18|GCA_002789635	Aenigmarchaeota|Archaea|Aenigmarchaeota|none|none|none|none|Candidatus_Aenigmarchaeota_archaeon_CG_4_9_14_3_um_filter_37_18|GCA_002789635	GCA_002789635	Archaea	Aenigmatarchaeota	Aenigmatarchaeia	CG10238-14	CG10238-14	CG10238-14	CG10238-14_sp002789635	Aenigmatarchaeota	Aenigmatarchaeia	CG10238-14	Archaea	d__Archaea;p__Aenigmatarchaeota;c__Aenigmatarchaeia;o__CG10238-14;f__CG10238-14;g__CG10238-14;s__CG10238-14 sp002789635
GCA_002254545	31	GCA_002254545.1	Archaea	DPANN	Aenigmarchaeota	none	none	none	none	Candidatus_Aenigmarchaeota_archaeon_ex4484_224	GCA_002254545	Aenigmarchaeota	Aenigmarchaeota	Aenigmarchaeota	Archaea	Aenigmarchaeota	none	Aenigmarchaeota|Archaea|Aenigmarchaeota|none|none|none|none|Candidatus_Aenigmarchaeota_archaeon_ex4484_224|GCA_002254545	Aenigmarchaeota|Archaea|Aenigmarchaeota|none|none|none|none|Candidatus_Aenigmarchaeota_archaeon_ex4484_224|GCA_002254545	GCA_002254545	Archaea	Aenigmatarchaeota	Aenigmatarchaeia	CG10238-14	EX4484-224	EX4484-224	EX4484-224_sp002254545	Aenigmatarchaeota	Aenigmatarchaeia	EX4484-224	Archaea	d__Archaea;p__Aenigmatarchaeota;c__Aenigmatarchaeia;o__CG10238-14;f__EX4484-224;g__EX4484-224;s__EX4484-224 sp002254545
GCA_001784635	32	GCA_001784635.1	Archaea	DPANN	Aenigmarchaeota	none	none	none	none	Candidatus_Micrarchaeota_archaeon_RBG_16_49_10	GCA_001784635	Aenigmarchaeota	Aenigmarchaeota	Aenigmarchaeota	Archaea	Aenigmarchaeota	none	Aenigmarchaeota|Archaea|Aenigmarchaeota|none|none|none|none|Candidatus_Micrarchaeota_archaeon_RBG_16_49_10|GCA_001784635	Aenigmarchaeota|Archaea|Aenigmarchaeota|none|none|none|none|Candidatus_Micrarchaeota_archaeon_RBG_16_49_10|GCA_001784635	GCA_001784635	Archaea	Aenigmatarchaeota	Aenigmatarchaeia	CG10238-14	CG10238-14	RBG-16-49-10	RBG-16-49-10_sp001784635	Aenigmatarchaeota	Aenigmatarchaeia	CG10238-14	Archaea	d__Archaea;p__Aenigmatarchaeota;c__Aenigmatarchaeia;o__CG10238-14;f__CG10238-14;g__RBG-16-49-10;s__RBG-16-49-10 sp001784635
GCA_002785505	33	GCA_002785505.1	Archaea	DPANN	Altiarchaeota	none	Altiarchaeales	none	Candidatus_Altiarchaeum	Candidatus_Altiarchaeum_sp__CG03_land_8_20_14_0_80_32_618	GCA_002785505	Altiarchaeota	Altiarchaeota	Altiarchaeota	Archaea	Altiarchaeales	Altiarchaeales	Altiarchaeales|Archaea|Altiarchaeota|none|Altiarchaeales|none|Candidatus_Altiarchaeum|Candidatus_Altiarchaeum_sp__CG03_land_8_20_14_0_80_32_618|GCA_002785505	Altiarchaeota|Archaea|Altiarchaeota|none|Altiarchaeales|none|Candidatus_Altiarchaeum|Candidatus_Altiarchaeum_sp__CG03_land_8_20_14_0_80_32_618|GCA_002785505	GCA_002785505	Archaea	Altarchaeota	Altarchaeia	Altarchaeales	Altarchaeaceae	Altarchaeum	Altarchaeum_hamiconexum	Altarchaeota	Altarchaeia	Altarchaeaceae	Archaea	d__Archaea;p__Altarchaeota;c__Altarchaeia;o__Altarchaeales;f__Altarchaeaceae;g__Altarchaeum;s__Altarchaeum hamiconexum
GCA_003663045	34	GCA_003663045.1	Archaea	DPANN	Altiarchaeota	none	Altiarchaeales	none	none	Candidatus_Altiarchaeales_archaeon	GCA_003663045	Altiarchaeota	Altiarchaeota	Altiarchaeota	Archaea	Altiarchaeales	Altiarchaeales	Altiarchaeales|Archaea|Altiarchaeota|none|Altiarchaeales|none|none|Candidatus_Altiarchaeales_archaeon|GCA_003663045	Altiarchaeota|Archaea|Altiarchaeota|none|Altiarchaeales|none|none|Candidatus_Altiarchaeales_archaeon|GCA_003663045	GCA_003663045	Archaea	Altarchaeota	Altarchaeia	IMC4	QMZM01	QMZG01	QMZG01_sp003663045	Altarchaeota	Altarchaeia	QMZM01	Archaea	d__Archaea;p__Altarchaeota;c__Altarchaeia;o__IMC4;f__QMZM01;g__QMZG01;s__QMZG01 sp003663045
GCA_003663125	35	GCA_003663125.1	Archaea	DPANN	Altiarchaeota	none	Altiarchaeales	none	none	Candidatus_Altiarchaeales_archaeon	GCA_003663125	Altiarchaeota	Altiarchaeota	Altiarchaeota	Archaea	Altiarchaeales	Altiarchaeales	Altiarchaeales|Archaea|Altiarchaeota|none|Altiarchaeales|none|none|Candidatus_Altiarchaeales_archaeon|GCA_003663125	Altiarchaeota|Archaea|Altiarchaeota|none|Altiarchaeales|none|none|Candidatus_Altiarchaeales_archaeon|GCA_003663125	GCA_003663125	Archaea	Altarchaeota	Altarchaeia	IMC4	QMZM01	QMZM01	QMZM01_sp003663175	Altarchaeota	Altarchaeia	QMZM01	Archaea	d__Archaea;p__Altarchaeota;c__Altarchaeia;o__IMC4;f__QMZM01;g__QMZM01;s__QMZM01 sp003663175
GCA_002083985	36	GCA_002083985.1	Archaea	DPANN	Altiarchaeota	none	Altiarchaeales	none	none	Candidatus_Altiarchaeales_archaeon_A3	GCA_002083985	Altiarchaeota	Altiarchaeota	Altiarchaeota	Archaea	Altiarchaeales	Altiarchaeales	Altiarchaeales|Archaea|Altiarchaeota|none|Altiarchaeales|none|none|Candidatus_Altiarchaeales_archaeon_A3|GCA_002083985	Altiarchaeota|Archaea|Altiarchaeota|none|Altiarchaeales|none|none|Candidatus_Altiarchaeales_archaeon_A3|GCA_002083985	GCA_002083985	Archaea	Altarchaeota	Altarchaeia	Altarchaeales	Altarchaeaceae	Altarchaeum	Altarchaeum_sp002083985	Altarchaeota	Altarchaeia	Altarchaeaceae	Archaea	d__Archaea;p__Altarchaeota;c__Altarchaeia;o__Altarchaeales;f__Altarchaeaceae;g__Altarchaeum;s__Altarchaeum sp002083985
GCA_002254565	37	GCA_002254565.1	Archaea	DPANN	Altiarchaeota	none	Altiarchaeales	none	none	Candidatus_Altiarchaeales_archaeon_ex4484_2	GCA_002254565	Altiarchaeota	Altiarchaeota	Altiarchaeota	Archaea	Altiarchaeales	Altiarchaeales	Altiarchaeales|Archaea|Altiarchaeota|none|Altiarchaeales|none|none|Candidatus_Altiarchaeales_archaeon_ex4484_2|GCA_002254565	Altiarchaeota|Archaea|Altiarchaeota|none|Altiarchaeales|none|none|Candidatus_Altiarchaeales_archaeon_ex4484_2|GCA_002254565	GCA_002254565	Archaea	Altarchaeota	Altarchaeia	IMC4	QMZM01	EX4484-2	EX4484-2_sp002254565	Altarchaeota	Altarchaeia	QMZM01	Archaea	d__Archaea;p__Altarchaeota;c__Altarchaeia;o__IMC4;f__QMZM01;g__EX4484-2;s__EX4484-2 sp002254565
GCA_002841105	38	GCA_002841105.1	Archaea	DPANN	Altiarchaeota	none	Altiarchaeales	none	none	Candidatus_Altiarchaeales_archaeon_HGW-Altiarchaeales-1	GCA_002841105	Altiarchaeota	Altiarchaeota	Altiarchaeota	Archaea	Altiarchaeales	Altiarchaeales	Altiarchaeales|Archaea|Altiarchaeota|none|Altiarchaeales|none|none|Candidatus_Altiarchaeales_archaeon_HGW-Altiarchaeales-1|GCA_002841105	Altiarchaeota|Archaea|Altiarchaeota|none|Altiarchaeales|none|none|Candidatus_Altiarchaeales_archaeon_HGW-Altiarchaeales-1|GCA_002841105	GCA_002841105	Archaea	Altarchaeota	Altarchaeia	Altarchaeales	Altarchaeaceae	Altarchaeum	Altarchaeum_sp002841105	Altarchaeota	Altarchaeia	Altarchaeaceae	Archaea	d__Archaea;p__Altarchaeota;c__Altarchaeia;o__Altarchaeales;f__Altarchaeaceae;g__Altarchaeum;s__Altarchaeum sp002841105
GCA_001723855	39	GCA_001723855.1	Archaea	DPANN	Altiarchaeota	none	Altiarchaeales	none	none	Candidatus_Altiarchaeales_archaeon_WOR_SM1_86-2	GCA_001723855	Altiarchaeota	Altiarchaeota	Altiarchaeota	Archaea	Altiarchaeales	Altiarchaeales	Altiarchaeales|Archaea|Altiarchaeota|none|Altiarchaeales|none|none|Candidatus_Altiarchaeales_archaeon_WOR_SM1_86-2|GCA_001723855	Altiarchaeota|Archaea|Altiarchaeota|none|Altiarchaeales|none|none|Candidatus_Altiarchaeales_archaeon_WOR_SM1_86-2|GCA_001723855	GCA_001723855	Archaea	Altarchaeota	Altarchaeia	IMC4	WOR-SM1-SCG	WOR-SM1-SCG	WOR-SM1-SCG_sp001723855	Altarchaeota	Altarchaeia	WOR-SM1-SCG	Archaea	d__Archaea;p__Altarchaeota;c__Altarchaeia;o__IMC4;f__WOR-SM1-SCG;g__WOR-SM1-SCG;s__WOR-SM1-SCG sp001723855
GCA_000402775	40	GCA_000402775.1	Archaea	DPANN	Altiarchaeota	none	Altiarchaeales	none	none	Euryarchaeota_archaeon_SCGC_AAA252-I15	GCA_000402775	Altiarchaeota	Altiarchaeota	Altiarchaeota	Archaea	Altiarchaeales	Altiarchaeales	Altiarchaeales|Archaea|Altiarchaeota|none|Altiarchaeales|none|none|Euryarchaeota_archaeon_SCGC_AAA252-I15|GCA_000402775	Altiarchaeota|Archaea|Altiarchaeota|none|Altiarchaeales|none|none|Euryarchaeota_archaeon_SCGC_AAA252-I15|GCA_000402775	GCA_000402775	Archaea	Altarchaeota	Altarchaeia	IMC4	SCGC-AAA252-I15	SCGC-AAA252-I15	SCGC-AAA252-I15_sp000402775	Altarchaeota	Altarchaeia	SCGC-AAA252-I15	Archaea	d__Archaea;p__Altarchaeota;c__Altarchaeia;o__IMC4;f__SCGC-AAA252-I15;g__SCGC-AAA252-I15;s__SCGC-AAA252-I15 sp000402775
GCA_003553825	41	GCA_003553825.1	Archaea	DPANN	DeepDiapherotrites	none	none	none	none	Candidatus_Diapherotrites_archaeon	GCA_003553825	DeepDiapherotrites	DeepDiapherotrites	DeepDiapherotrites	Archaea	DeepDiapherotrites	none	DeepDiapherotrites|Archaea|DeepDiapherotrites|none|none|none|none|Candidatus_Diapherotrites_archaeon|GCA_003553825	DeepDiapherotrites|Archaea|DeepDiapherotrites|none|none|none|none|Candidatus_Diapherotrites_archaeon|GCA_003553825	GCA_003553825	Archaea	Iainarchaeota	Iainarchaeia	B1Sed10-29	B1Sed10-29	B1Sed10-29	B1Sed10-29_sp003553825	Iainarchaeota	Iainarchaeia	B1Sed10-29	Archaea	d__Archaea;p__Iainarchaeota;c__Iainarchaeia;o__B1Sed10-29;f__B1Sed10-29;g__B1Sed10-29;s__B1Sed10-29 sp003553825
GCA_003558235	42	GCA_003558235.1	Archaea	DPANN	DeepDiapherotrites	none	none	none	none	Candidatus_Diapherotrites_archaeon	GCA_003558235	DeepDiapherotrites	DeepDiapherotrites	DeepDiapherotrites	Archaea	DeepDiapherotrites	none	DeepDiapherotrites|Archaea|DeepDiapherotrites|none|none|none|none|Candidatus_Diapherotrites_archaeon|GCA_003558235	DeepDiapherotrites|Archaea|DeepDiapherotrites|none|none|none|none|Candidatus_Diapherotrites_archaeon|GCA_003558235	GCA_003558235	Archaea	Iainarchaeota	Iainarchaeia	B1Sed10-29	B1Sed10-29	CSSED10-269	CSSED10-269_sp003558235	Iainarchaeota	Iainarchaeia	B1Sed10-29	Archaea	d__Archaea;p__Iainarchaeota;c__Iainarchaeia;o__B1Sed10-29;f__B1Sed10-29;g__CSSED10-269;s__CSSED10-269 sp003558235
GCA_003660975	43	GCA_003660975.1	Archaea	DPANN	DeepDiapherotrites	none	none	none	none	Candidatus_Micrarchaeota_archaeon	GCA_003660975	DeepDiapherotrites	DeepDiapherotrites	DeepDiapherotrites	Archaea	DeepDiapherotrites	none	DeepDiapherotrites|Archaea|DeepDiapherotrites|none|none|none|none|Candidatus_Micrarchaeota_archaeon|GCA_003660975	DeepDiapherotrites|Archaea|DeepDiapherotrites|none|none|none|none|Candidatus_Micrarchaeota_archaeon|GCA_003660975	GCA_003660975	Archaea	Iainarchaeota	Iainarchaeia	B1Sed10-29	B47-G15	B47-G15	B47-G15_sp003660975	Iainarchaeota	Iainarchaeia	B47-G15	Archaea	d__Archaea;p__Iainarchaeota;c__Iainarchaeia;o__B1Sed10-29;f__B47-G15;g__B47-G15;s__B47-G15 sp003660975
GCA_007130955	44	GCA_007130955.1	Archaea	DPANN	DeepParv	none	none	none	none	Candidatus_Woesearchaeota_archaeon	GCA_007130955	DeepParv	DeepParv	DeepParv	Archaea	DeepParv	none	DeepParv|Archaea|DeepParv|none|none|none|none|Candidatus_Woesearchaeota_archaeon|GCA_007130955	DeepParv|Archaea|DeepParv|none|none|none|none|Candidatus_Woesearchaeota_archaeon|GCA_007130955	GCA_007130955	Archaea	Nanoarchaeota	Nanoarchaeia	CSSed11-243R1	CSSed11-243R1	CSSed11-243R1	none	Nanoarchaeota	Nanoarchaeia	CSSed11-243R1	Archaea	d__Archaea;p__Nanoarchaeota;c__Nanoarchaeia;o__CSSed11-243R1;f__CSSed11-243R1;g__CSSed11-243R1;s__
GCA_007133845	45	GCA_007133845.1	Archaea	DPANN	DeepParv	none	none	none	none	Candidatus_Woesearchaeota_archaeon	GCA_007133845	DeepParv	DeepParv	DeepParv	Archaea	DeepParv	none	DeepParv|Archaea|DeepParv|none|none|none|none|Candidatus_Woesearchaeota_archaeon|GCA_007133845	DeepParv|Archaea|DeepParv|none|none|none|none|Candidatus_Woesearchaeota_archaeon|GCA_007133845	GCA_007133845	Archaea	Nanoarchaeota	Nanoarchaeia	CSSed11-243R1	CSSed11-243R1	CSSed11-243R1	CSSed11-243R1_sp007133845	Nanoarchaeota	Nanoarchaeia	CSSed11-243R1	Archaea	d__Archaea;p__Nanoarchaeota;c__Nanoarchaeia;o__CSSed11-243R1;f__CSSed11-243R1;g__CSSed11-243R1;s__CSSed11-243R1 sp007133845
GCA_000402355	46	GCA_000402355.1	Archaea	DPANN	Diapherotrites	none	none	none	Candidatus_Iainarchaeum	Candidatus_Iainarchaeum_andersonii	GCA_000402355	Diapherotrites	Diapherotrites	Diapherotrites	Archaea	Diapherotrites	none	Diapherotrites|Archaea|Diapherotrites|none|none|none|Candidatus_Iainarchaeum|Candidatus_Iainarchaeum_andersonii|GCA_000402355	Diapherotrites|Archaea|Diapherotrites|none|none|none|Candidatus_Iainarchaeum|Candidatus_Iainarchaeum_andersonii|GCA_000402355	GCA_000402355	Archaea	Iainarchaeota	Iainarchaeia	Iainarchaeales	Iainarchaeaceae	Iainarchaeum	Iainarchaeum_andersonii	Iainarchaeota	Iainarchaeia	Iainarchaeaceae	Archaea	d__Archaea;p__Iainarchaeota;c__Iainarchaeia;o__Iainarchaeales;f__Iainarchaeaceae;g__Iainarchaeum;s__Iainarchaeum andersonii
GCA_000830275	47	GCA_000830275.1	Archaea	DPANN	Diapherotrites	none	none	none	none	archaeon_GW2011_AR10	GCA_000830275	Diapherotrites	Diapherotrites	Diapherotrites	Archaea	Diapherotrites	none	Diapherotrites|Archaea|Diapherotrites|none|none|none|none|archaeon_GW2011_AR10|GCA_000830275	Diapherotrites|Archaea|Diapherotrites|none|none|none|none|archaeon_GW2011_AR10|GCA_000830275	GCA_000830275	Archaea	Iainarchaeota	Iainarchaeia	Iainarchaeales	GW2011-AR10	GW2011-AR10	GW2011-AR10_sp000830275	Iainarchaeota	Iainarchaeia	GW2011-AR10	Archaea	d__Archaea;p__Iainarchaeota;c__Iainarchaeia;o__Iainarchaeales;f__GW2011-AR10;g__GW2011-AR10;s__GW2011-AR10 sp000830275
GCA_002687735	48	GCA_002687735.1	Archaea	DPANN	Diapherotrites	none	none	none	none	Candidatus_Diapherotrites_archaeon	GCA_002687735	Diapherotrites	Diapherotrites	Diapherotrites	Archaea	Diapherotrites	none	Diapherotrites|Archaea|Diapherotrites|none|none|none|none|Candidatus_Diapherotrites_archaeon|GCA_002687735	Diapherotrites|Archaea|Diapherotrites|none|none|none|none|Candidatus_Diapherotrites_archaeon|GCA_002687735	GCA_002687735	Archaea	Iainarchaeota	Iainarchaeia	Iainarchaeales	Iainarchaeaceae	UBA493	UBA493_sp002687735	Iainarchaeota	Iainarchaeia	Iainarchaeaceae	Archaea	d__Archaea;p__Iainarchaeota;c__Iainarchaeia;o__Iainarchaeales;f__Iainarchaeaceae;g__UBA493;s__UBA493 sp002687735
GCA_002688035	49	GCA_002688035.1	Archaea	DPANN	Diapherotrites	none	none	none	none	Candidatus_Diapherotrites_archaeon	GCA_002688035	Diapherotrites	Diapherotrites	Diapherotrites	Archaea	Diapherotrites	none	Diapherotrites|Archaea|Diapherotrites|none|none|none|none|Candidatus_Diapherotrites_archaeon|GCA_002688035	Diapherotrites|Archaea|Diapherotrites|none|none|none|none|Candidatus_Diapherotrites_archaeon|GCA_002688035	GCA_002688035	Archaea	Iainarchaeota	Iainarchaeia	Iainarchaeales	GCA-2688035	GCA-2688035	GCA-2688035_sp002688035	Iainarchaeota	Iainarchaeia	GCA-2688035	Archaea	d__Archaea;p__Iainarchaeota;c__Iainarchaeia;o__Iainarchaeales;f__GCA-2688035;g__GCA-2688035;s__GCA-2688035 sp002688035
GCA_003661685	50	GCA_003661685.1	Archaea	DPANN	Diapherotrites	none	none	none	none	Candidatus_Diapherotrites_archaeon	GCA_003661685	Diapherotrites	Diapherotrites	Diapherotrites	Archaea	Diapherotrites	none	Diapherotrites|Archaea|Diapherotrites|none|none|none|none|Candidatus_Diapherotrites_archaeon|GCA_003661685	Diapherotrites|Archaea|Diapherotrites|none|none|none|none|Candidatus_Diapherotrites_archaeon|GCA_003661685	GCA_003661685	Archaea	Iainarchaeota	Iainarchaeia	none	none	none	none	Iainarchaeota	Iainarchaeia	none	Archaea	d__Archaea;p__Iainarchaeota;c__Iainarchaeia;o__;f__;g__;s__
GCA_002763225	51	GCA_002763225.1	Archaea	DPANN	Diapherotrites	none	none	none	none	Candidatus_Diapherotrites_archaeon_CG10_big_fil_rev_8_21_14_0_10_31_34	GCA_002763225	Diapherotrites	Diapherotrites	Diapherotrites	Archaea	Diapherotrites	none	Diapherotrites|Archaea|Diapherotrites|none|none|none|none|Candidatus_Diapherotrites_archaeon_CG10_big_fil_rev_8_21_14_0_10_31_34|GCA_002763225	Diapherotrites|Archaea|Diapherotrites|none|none|none|none|Candidatus_Diapherotrites_archaeon_CG10_big_fil_rev_8_21_14_0_10_31_34|GCA_002763225	GCA_002763225	Archaea	Iainarchaeota	Iainarchaeia	Iainarchaeales	1-14-0-10-31-34	1-14-0-10-31-34	1-14-0-10-31-34_sp002763225	Iainarchaeota	Iainarchaeia	1-14-0-10-31-34	Archaea	d__Archaea;p__Iainarchaeota;c__Iainarchaeia;o__Iainarchaeales;f__1-14-0-10-31-34;g__1-14-0-10-31-34;s__1-14-0-10-31-34 sp002763225
GCA_002762975	52	GCA_002762975.1	Archaea	DPANN	Diapherotrites	none	none	none	none	Candidatus_Diapherotrites_archaeon_CG11_big_fil_rev_8_21_14_0_20_37_9	GCA_002762975	Diapherotrites	Diapherotrites	Diapherotrites	Archaea	Diapherotrites	none	Diapherotrites|Archaea|Diapherotrites|none|none|none|none|Candidatus_Diapherotrites_archaeon_CG11_big_fil_rev_8_21_14_0_20_37_9|GCA_002762975	Diapherotrites|Archaea|Diapherotrites|none|none|none|none|Candidatus_Diapherotrites_archaeon_CG11_big_fil_rev_8_21_14_0_20_37_9|GCA_002762975	GCA_002762975	Archaea	Iainarchaeota	Iainarchaeia	Iainarchaeales	Iainarchaeaceae	UBA493	UBA493_sp002762975	Iainarchaeota	Iainarchaeia	Iainarchaeaceae	Archaea	d__Archaea;p__Iainarchaeota;c__Iainarchaeia;o__Iainarchaeales;f__Iainarchaeaceae;g__UBA493;s__UBA493 sp002762975
GCA_002785105	53	GCA_002785105.1	Archaea	DPANN	Huberarchaea	none	none	none	Candidatus_Huberiarchaeum	Candidatus_Huberiarchaeum_crystalense	GCA_002785105	Huberarchaea	Huberarchaea	Huberarchaea	Archaea	Huberarchaea	none	Huberarchaea|Archaea|Huberarchaea|none|none|none|Candidatus_Huberiarchaeum|Candidatus_Huberiarchaeum_crystalense|GCA_002785105	Huberarchaea|Archaea|Huberarchaea|none|none|none|Candidatus_Huberiarchaeum|Candidatus_Huberiarchaeum_crystalense|GCA_002785105	GCA_002785105	Archaea	Huberarchaeota	Huberarchaeia	Huberarchaeales	Huberarchaeaceae	Huberarchaeum	Huberarchaeum_crystalense	Huberarchaeota	Huberarchaeia	Huberarchaeaceae	Archaea	d__Archaea;p__Huberarchaeota;c__Huberarchaeia;o__Huberarchaeales;f__Huberarchaeaceae;g__Huberarchaeum;s__Huberarchaeum crystalense
GCA_002841675	54	GCA_002841675.1	Archaea	DPANN	Huberarchaea	none	none	none	none	Euryarchaeota_archaeon_HGW-Euryarchaeota-1	GCA_002841675	Huberarchaea	Huberarchaea	Huberarchaea	Archaea	Huberarchaea	none	Huberarchaea|Archaea|Huberarchaea|none|none|none|none|Euryarchaeota_archaeon_HGW-Euryarchaeota-1|GCA_002841675	Huberarchaea|Archaea|Huberarchaea|none|none|none|none|Euryarchaeota_archaeon_HGW-Euryarchaeota-1|GCA_002841675	GCA_002841675	Archaea	Huberarchaeota	Huberarchaeia	Huberarchaeales	Huberarchaeaceae	Huberarchaeum	none	Huberarchaeota	Huberarchaeia	Huberarchaeaceae	Archaea	d__Archaea;p__Huberarchaeota;c__Huberarchaeia;o__Huberarchaeales;f__Huberarchaeaceae;g__Huberarchaeum;s__
GCA_002214165	55	GCA_002214165.1	Archaea	DPANN	Micrarchaeota	none	none	none	Candidatus_Mancarchaeum	Candidatus_Mancarchaeum_acidiphilum_Mia14	GCA_002214165	Micrarchaeota	Micrarchaeota	Micrarchaeota	Archaea	Micrarchaeota	none	Micrarchaeota|Archaea|Micrarchaeota|none|none|none|Candidatus_Mancarchaeum|Candidatus_Mancarchaeum_acidiphilum_Mia14|GCA_002214165	Micrarchaeota|Archaea|Micrarchaeota|none|none|none|Candidatus_Mancarchaeum|Candidatus_Mancarchaeum_acidiphilum_Mia14|GCA_002214165	GCA_002214165	Archaea	Micrarchaeota	Micrarchaeia	Micrarchaeales	Micrarchaeaceae	Mancarchaeum	Mancarchaeum_acidiphilum	Micrarchaeota	Micrarchaeia	Micrarchaeaceae	Archaea	d__Archaea;p__Micrarchaeota;c__Micrarchaeia;o__Micrarchaeales;f__Micrarchaeaceae;g__Mancarchaeum;s__Mancarchaeum acidiphilum
GCA_001896515	56	GCA_001896515.1	Archaea	DPANN	Micrarchaeota	none	none	none	Candidatus_Micrarchaeum	Candidatus_Micrarchaeum_sp__AZ1	GCA_001896515	Micrarchaeota	Micrarchaeota	Micrarchaeota	Archaea	Micrarchaeota	none	Micrarchaeota|Archaea|Micrarchaeota|none|none|none|Candidatus_Micrarchaeum|Candidatus_Micrarchaeum_sp__AZ1|GCA_001896515	Micrarchaeota|Archaea|Micrarchaeota|none|none|none|Candidatus_Micrarchaeum|Candidatus_Micrarchaeum_sp__AZ1|GCA_001896515	GCA_001896515	Archaea	Micrarchaeota	Micrarchaeia	Micrarchaeales	Micrarchaeaceae	Micrarchaeum	Micrarchaeum_acidiphilum_A	Micrarchaeota	Micrarchaeia	Micrarchaeaceae	Archaea	d__Archaea;p__Micrarchaeota;c__Micrarchaeia;o__Micrarchaeales;f__Micrarchaeaceae;g__Micrarchaeum;s__Micrarchaeum acidiphilum_A
GCA_003660965	57	GCA_003660965.1	Archaea	DPANN	Micrarchaeota	none	none	none	none	Candidatus_Micrarchaeota_archaeon	GCA_003660965	Micrarchaeota	Micrarchaeota	Micrarchaeota	Archaea	Micrarchaeota	none	Micrarchaeota|Archaea|Micrarchaeota|none|none|none|none|Candidatus_Micrarchaeota_archaeon|GCA_003660965	Micrarchaeota|Archaea|Micrarchaeota|none|none|none|none|Candidatus_Micrarchaeota_archaeon|GCA_003660965	GCA_003660965	Archaea	Micrarchaeota	Micrarchaeia	B9-G16	B9-G16	B9-G16	B9-G16_sp003660965	Micrarchaeota	Micrarchaeia	B9-G16	Archaea	d__Archaea;p__Micrarchaeota;c__Micrarchaeia;o__B9-G16;f__B9-G16;g__B9-G16;s__B9-G16 sp003660965
GCA_002792955	58	GCA_002792955.1	Archaea	DPANN	Micrarchaeota	none	none	none	none	Candidatus_Micrarchaeota_archaeon_CG_4_10_14_0_2_um_filter_49_7	GCA_002792955	Micrarchaeota	Micrarchaeota	Micrarchaeota	Archaea	Micrarchaeota	none	Micrarchaeota|Archaea|Micrarchaeota|none|none|none|none|Candidatus_Micrarchaeota_archaeon_CG_4_10_14_0_2_um_filter_49_7|GCA_002792955	Micrarchaeota|Archaea|Micrarchaeota|none|none|none|none|Candidatus_Micrarchaeota_archaeon_CG_4_10_14_0_2_um_filter_49_7|GCA_002792955	GCA_002792955	Archaea	Micrarchaeota	Micrarchaeia	UBA10214	UBA8471	UBA8471	UBA8471_sp001871535	Micrarchaeota	Micrarchaeia	UBA8471	Archaea	d__Archaea;p__Micrarchaeota;c__Micrarchaeia;o__UBA10214;f__UBA8471;g__UBA8471;s__UBA8471 sp001871535
GCA_002792915	59	GCA_002792915.1	Archaea	DPANN	Micrarchaeota	none	none	none	none	Candidatus_Micrarchaeota_archaeon_CG_4_10_14_0_2_um_filter_60_11	GCA_002792915	Micrarchaeota	Micrarchaeota	Micrarchaeota	Archaea	Micrarchaeota	none	Micrarchaeota|Archaea|Micrarchaeota|none|none|none|none|Candidatus_Micrarchaeota_archaeon_CG_4_10_14_0_2_um_filter_60_11|GCA_002792915	Micrarchaeota|Archaea|Micrarchaeota|none|none|none|none|Candidatus_Micrarchaeota_archaeon_CG_4_10_14_0_2_um_filter_60_11|GCA_002792915	GCA_002792915	Archaea	Micrarchaeota	Micrarchaeia	UBA8480	UBA93	UBA93	UBA93_sp002792915	Micrarchaeota	Micrarchaeia	UBA93	Archaea	d__Archaea;p__Micrarchaeota;c__Micrarchaeia;o__UBA8480;f__UBA93;g__UBA93;s__UBA93 sp002792915
GCA_002763275	60	GCA_002763275.1	Archaea	DPANN	Micrarchaeota	none	none	none	none	Candidatus_Micrarchaeota_archaeon_CG09_land_8_20_14_0_10_55_25	GCA_002763275	Micrarchaeota	Micrarchaeota	Micrarchaeota	Archaea	Micrarchaeota	none	Micrarchaeota|Archaea|Micrarchaeota|none|none|none|none|Candidatus_Micrarchaeota_archaeon_CG09_land_8_20_14_0_10_55_25|GCA_002763275	Micrarchaeota|Archaea|Micrarchaeota|none|none|none|none|Candidatus_Micrarchaeota_archaeon_CG09_land_8_20_14_0_10_55_25|GCA_002763275	GCA_002763275	Archaea	Micrarchaeota	Micrarchaeia	UBA8480	UBA93	UBA95	UBA95_sp002499405	Micrarchaeota	Micrarchaeia	UBA93	Archaea	d__Archaea;p__Micrarchaeota;c__Micrarchaeia;o__UBA8480;f__UBA93;g__UBA95;s__UBA95 sp002499405
GCA_001871475	61	GCA_001871475.1	Archaea	DPANN	Micrarchaeota	none	none	none	none	Candidatus_Micrarchaeota_archaeon_CG1_02_47_40	GCA_001871475	Micrarchaeota	Micrarchaeota	Micrarchaeota	Archaea	Micrarchaeota	none	Micrarchaeota|Archaea|Micrarchaeota|none|none|none|none|Candidatus_Micrarchaeota_archaeon_CG1_02_47_40|GCA_001871475	Micrarchaeota|Archaea|Micrarchaeota|none|none|none|none|Candidatus_Micrarchaeota_archaeon_CG1_02_47_40|GCA_001871475	GCA_001871475	Archaea	Micrarchaeota	Micrarchaeia	UBA10214	CG1-02-47-40	CG1-02-47-40	CG1-02-47-40_sp001871475	Micrarchaeota	Micrarchaeia	CG1-02-47-40	Archaea	d__Archaea;p__Micrarchaeota;c__Micrarchaeia;o__UBA10214;f__CG1-02-47-40;g__CG1-02-47-40;s__CG1-02-47-40 sp001871475
GCA_001871495	62	GCA_001871495.1	Archaea	DPANN	Micrarchaeota	none	none	none	none	Candidatus_Micrarchaeota_archaeon_CG1_02_51_15	GCA_001871495	Micrarchaeota	Micrarchaeota	Micrarchaeota	Archaea	Micrarchaeota	none	Micrarchaeota|Archaea|Micrarchaeota|none|none|none|none|Candidatus_Micrarchaeota_archaeon_CG1_02_51_15|GCA_001871495	Micrarchaeota|Archaea|Micrarchaeota|none|none|none|none|Candidatus_Micrarchaeota_archaeon_CG1_02_51_15|GCA_001871495	GCA_001871495	Archaea	Micrarchaeota	Micrarchaeia	UBA8480	UBA8480	UBA8480	UBA8480_sp001871495	Micrarchaeota	Micrarchaeia	UBA8480	Archaea	d__Archaea;p__Micrarchaeota;c__Micrarchaeia;o__UBA8480;f__UBA8480;g__UBA8480;s__UBA8480 sp001871495
GCA_002778455	63	GCA_002778455.1	Archaea	DPANN	Micrarchaeota	none	none	none	none	Candidatus_Micrarchaeota_archaeon_CG10_big_fil_rev_8_21_14_0_10_45_29	GCA_002778455	Micrarchaeota	Micrarchaeota	Micrarchaeota	Archaea	Micrarchaeota	none	Micrarchaeota|Archaea|Micrarchaeota|none|none|none|none|Candidatus_Micrarchaeota_archaeon_CG10_big_fil_rev_8_21_14_0_10_45_29|GCA_002778455	Micrarchaeota|Archaea|Micrarchaeota|none|none|none|none|Candidatus_Micrarchaeota_archaeon_CG10_big_fil_rev_8_21_14_0_10_45_29|GCA_002778455	GCA_002778455	Archaea	Micrarchaeota	Micrarchaeia	UBA10214	UBA10161	1-14-0-10-45-29	1-14-0-10-45-29_sp002778455	Micrarchaeota	Micrarchaeia	UBA10161	Archaea	d__Archaea;p__Micrarchaeota;c__Micrarchaeia;o__UBA10214;f__UBA10161;g__1-14-0-10-45-29;s__1-14-0-10-45-29 sp002778455
GCA_002507385	64	GCA_002507385.1	Archaea	DPANN	Micrarchaeota	none	none	none	none	Candidatus_Micrarchaeota_archaeon_UBA97	GCA_002507385	Micrarchaeota	Micrarchaeota	Micrarchaeota	Archaea	Micrarchaeota	none	Micrarchaeota|Archaea|Micrarchaeota|none|none|none|none|Candidatus_Micrarchaeota_archaeon_UBA97|GCA_002507385	Micrarchaeota|Archaea|Micrarchaeota|none|none|none|none|Candidatus_Micrarchaeota_archaeon_UBA97|GCA_002507385	GCA_002507385	Archaea	Micrarchaeota	Micrarchaeia	UBA8480	UBA97	UBA97	UBA97_sp001871595	Micrarchaeota	Micrarchaeia	UBA97	Archaea	d__Archaea;p__Micrarchaeota;c__Micrarchaeia;o__UBA8480;f__UBA97;g__UBA97;s__UBA97 sp001871595
GCA_000008085	65	GCA_000008085.1	Archaea	DPANN	Nanoarchaeota	none	Nanoarchaeales	Nanoarchaeaceae	Nanoarchaeum	Nanoarchaeum_equitans	GCA_000008085	Nanoarchaeota	Nanoarchaeota	Nanoarchaeota	Archaea	Nanoarchaeales	Nanoarchaeales	Nanoarchaeales|Archaea|Nanoarchaeota|none|Nanoarchaeales|Nanoarchaeaceae|Nanoarchaeum|Nanoarchaeum_equitans|GCA_000008085	Nanoarchaeota|Archaea|Nanoarchaeota|none|Nanoarchaeales|Nanoarchaeaceae|Nanoarchaeum|Nanoarchaeum_equitans|GCA_000008085	GCA_000008085	Archaea	Nanoarchaeota	Nanoarchaeia	Nanoarchaeales	Nanoarchaeaceae	Nanoarchaeum	Nanoarchaeum_equitans	Nanoarchaeota	Nanoarchaeia	Nanoarchaeaceae	Archaea	d__Archaea;p__Nanoarchaeota;c__Nanoarchaeia;o__Nanoarchaeales;f__Nanoarchaeaceae;g__Nanoarchaeum;s__Nanoarchaeum equitans
GCA_000387965	66	GCA_000387965.1	Archaea	DPANN	Nanoarchaeota	none	Nanoarchaeales	Nanopusillaceae	Candidatus_Nanobsidianus	Candidatus_Nanobsidianus_stetteri	GCA_000387965	Nanoarchaeota	Nanoarchaeota	Nanoarchaeota	Archaea	Nanoarchaeales	Nanoarchaeales	Nanoarchaeales|Archaea|Nanoarchaeota|none|Nanoarchaeales|Nanopusillaceae|Candidatus_Nanobsidianus|Candidatus_Nanobsidianus_stetteri|GCA_000387965	Nanoarchaeota|Archaea|Nanoarchaeota|none|Nanoarchaeales|Nanopusillaceae|Candidatus_Nanobsidianus|Candidatus_Nanobsidianus_stetteri|GCA_000387965	GCA_000387965	Archaea	Nanoarchaeota	Nanoarchaeia	Nanoarchaeales	Nanopusillaceae	Nanopusillus	Nanopusillus_stetteri	Nanoarchaeota	Nanoarchaeia	Nanopusillaceae	Archaea	d__Archaea;p__Nanoarchaeota;c__Nanoarchaeia;o__Nanoarchaeales;f__Nanopusillaceae;g__Nanopusillus;s__Nanopusillus stetteri
GCA_001552015	67	GCA_001552015.1	Archaea	DPANN	Nanoarchaeota	none	Nanoarchaeales	Nanopusillaceae	Candidatus_Nanopusillus	Candidatus_Nanopusillus_acidilobi_7A	GCA_001552015	Nanoarchaeota	Nanoarchaeota	Nanoarchaeota	Archaea	Nanoarchaeales	Nanoarchaeales	Nanoarchaeales|Archaea|Nanoarchaeota|none|Nanoarchaeales|Nanopusillaceae|Candidatus_Nanopusillus|Candidatus_Nanopusillus_acidilobi_7A|GCA_001552015	Nanoarchaeota|Archaea|Nanoarchaeota|none|Nanoarchaeales|Nanopusillaceae|Candidatus_Nanopusillus|Candidatus_Nanopusillus_acidilobi_7A|GCA_001552015	GCA_001552015	Archaea	Nanoarchaeota	Nanoarchaeia	Nanoarchaeales	Nanopusillaceae	Nanopusillus	Nanopusillus_acidilobi	Nanoarchaeota	Nanoarchaeia	Nanopusillaceae	Archaea	d__Archaea;p__Nanoarchaeota;c__Nanoarchaeia;o__Nanoarchaeales;f__Nanopusillaceae;g__Nanopusillus;s__Nanopusillus acidilobi
GCA_003568775	68	GCA_003568775.1	Archaea	DPANN	Nanoarchaeota	none	none	none	Candidatus_Nanoclepta	Candidatus_Nanoclepta_minutus	GCA_003568775	Nanoarchaeota	Nanoarchaeota	Nanoarchaeota	Archaea	Nanoarchaeota	none	Nanoarchaeota|Archaea|Nanoarchaeota|none|none|none|Candidatus_Nanoclepta|Candidatus_Nanoclepta_minutus|GCA_003568775	Nanoarchaeota|Archaea|Nanoarchaeota|none|none|none|Candidatus_Nanoclepta|Candidatus_Nanoclepta_minutus|GCA_003568775	GCA_003568775	Archaea	Nanoarchaeota	Nanoarchaeia	Nanoarchaeales	Nanopusillaceae	Nanoclepta	Nanoclepta_minutus	Nanoarchaeota	Nanoarchaeia	Nanopusillaceae	Archaea	d__Archaea;p__Nanoarchaeota;c__Nanoarchaeia;o__Nanoarchaeales;f__Nanopusillaceae;g__Nanoclepta;s__Nanoclepta minutus
GCA_000220355	69	GCA_000220355.1	Archaea	DPANN	Nanohaloarchaeota	Nanohaloarchaea	none	none	Candidatus_Nanosalinarum	Candidatus_Nanosalinarum_sp__J07AB56	GCA_000220355	Nanohaloarchaeota	Nanohaloarchaeota	Nanohaloarchaeota	Archaea	Nanohaloarchaeota	none	Nanohaloarchaeota|Archaea|Nanohaloarchaeota|Nanohaloarchaea|none|none|Candidatus_Nanosalinarum|Candidatus_Nanosalinarum_sp__J07AB56|GCA_000220355	Nanohaloarchaeota|Archaea|Nanohaloarchaeota|Nanohaloarchaea|none|none|Candidatus_Nanosalinarum|Candidatus_Nanosalinarum_sp__J07AB56|GCA_000220355	GCA_000220355	Archaea	Nanohaloarchaeota	Nanosalinia	Nanosalinales	Nanosalinaceae	Nanosalinarum	Nanosalinarum_sp000220355	Nanohaloarchaeota	Nanosalinia	Nanosalinaceae	Archaea	d__Archaea;p__Nanohaloarchaeota;c__Nanosalinia;o__Nanosalinales;f__Nanosalinaceae;g__Nanosalinarum;s__Nanosalinarum sp000220355
GCA_001563875	70	GCA_001563875.1	Archaea	DPANN	Nanohaloarchaeota	Nanohaloarchaea	none	none	none	Nanohaloarchaea_archaeon_B1-Br10_U2g1	GCA_001563875	Nanohaloarchaeota	Nanohaloarchaeota	Nanohaloarchaeota	Archaea	Nanohaloarchaeota	none	Nanohaloarchaeota|Archaea|Nanohaloarchaeota|Nanohaloarchaea|none|none|none|Nanohaloarchaea_archaeon_B1-Br10_U2g1|GCA_001563875	Nanohaloarchaeota|Archaea|Nanohaloarchaeota|Nanohaloarchaea|none|none|none|Nanohaloarchaea_archaeon_B1-Br10_U2g1|GCA_001563875	GCA_001563875	Archaea	Nanohaloarchaeota	Nanosalinia	Nanosalinales	Nanosalinaceae	B1-Br10-U2g19	B1-Br10-U2g19_sp001563875	Nanohaloarchaeota	Nanosalinia	Nanosalinaceae	Archaea	d__Archaea;p__Nanohaloarchaeota;c__Nanosalinia;o__Nanosalinales;f__Nanosalinaceae;g__B1-Br10-U2g19;s__B1-Br10-U2g19 sp001563875
GCA_001564145	71	GCA_001564145.1	Archaea	DPANN	Nanohaloarchaeota	Nanohaloarchaea	none	none	none	Nanohaloarchaea_archaeon_B1-Br10_U2g29	GCA_001564145	Nanohaloarchaeota	Nanohaloarchaeota	Nanohaloarchaeota	Archaea	Nanohaloarchaeota	none	Nanohaloarchaeota|Archaea|Nanohaloarchaeota|Nanohaloarchaea|none|none|none|Nanohaloarchaea_archaeon_B1-Br10_U2g29|GCA_001564145	Nanohaloarchaeota|Archaea|Nanohaloarchaeota|Nanohaloarchaea|none|none|none|Nanohaloarchaea_archaeon_B1-Br10_U2g29|GCA_001564145	GCA_001564145	Archaea	Nanohaloarchaeota	Nanosalinia	Nanosalinales	Nanosalinaceae	B1-Br10-U2g21	B1-Br10-U2g21_sp001564145	Nanohaloarchaeota	Nanosalinia	Nanosalinaceae	Archaea	d__Archaea;p__Nanohaloarchaeota;c__Nanosalinia;o__Nanosalinales;f__Nanosalinaceae;g__B1-Br10-U2g21;s__B1-Br10-U2g21 sp001564145
GCA_001564035	72	GCA_001564035.1	Archaea	DPANN	Nanohaloarchaeota	Nanohaloarchaea	none	none	none	Nanohaloarchaea_archaeon_PL-Br10_U2g27	GCA_001564035	Nanohaloarchaeota	Nanohaloarchaeota	Nanohaloarchaeota	Archaea	Nanohaloarchaeota	none	Nanohaloarchaeota|Archaea|Nanohaloarchaeota|Nanohaloarchaea|none|none|none|Nanohaloarchaea_archaeon_PL-Br10_U2g27|GCA_001564035	Nanohaloarchaeota|Archaea|Nanohaloarchaeota|Nanohaloarchaea|none|none|none|Nanohaloarchaea_archaeon_PL-Br10_U2g27|GCA_001564035	GCA_001564035	Archaea	Nanohaloarchaeota	Nanosalinia	Nanosalinales	Nanosalinaceae	B1-Br10-U2g21	B1-Br10-U2g21_sp001564035	Nanohaloarchaeota	Nanosalinia	Nanosalinaceae	Archaea	d__Archaea;p__Nanohaloarchaeota;c__Nanosalinia;o__Nanosalinales;f__Nanosalinaceae;g__B1-Br10-U2g21;s__B1-Br10-U2g21 sp001564035
GCA_001761425	73	GCA_001761425.1	Archaea	DPANN	Nanohaloarchaeota	Nanohaloarchaea	none	none	none	Nanohaloarchaea_archaeon_SG9	GCA_001761425	Nanohaloarchaeota	Nanohaloarchaeota	Nanohaloarchaeota	Archaea	Nanohaloarchaeota	none	Nanohaloarchaeota|Archaea|Nanohaloarchaeota|Nanohaloarchaea|none|none|none|Nanohaloarchaea_archaeon_SG9|GCA_001761425	Nanohaloarchaeota|Archaea|Nanohaloarchaeota|Nanohaloarchaea|none|none|none|Nanohaloarchaea_archaeon_SG9|GCA_001761425	GCA_001761425	Archaea	Nanohaloarchaeota	Nanosalinia	Nanosalinales	Nanosalinaceae	SG9	SG9_sp001761425	Nanohaloarchaeota	Nanosalinia	Nanosalinaceae	Archaea	d__Archaea;p__Nanohaloarchaeota;c__Nanosalinia;o__Nanosalinales;f__Nanosalinaceae;g__SG9;s__SG9 sp001761425
GCA_003009815	74	GCA_003009815.1	Archaea	DPANN	Nanohaloarchaeota	Nanohaloarchaea	none	none	none	Nanohaloarchaea_archaeon_SW_4_43_9	GCA_003009815	Nanohaloarchaeota	Nanohaloarchaeota	Nanohaloarchaeota	Archaea	Nanohaloarchaeota	none	Nanohaloarchaeota|Archaea|Nanohaloarchaeota|Nanohaloarchaea|none|none|none|Nanohaloarchaea_archaeon_SW_4_43_9|GCA_003009815	Nanohaloarchaeota|Archaea|Nanohaloarchaeota|Nanohaloarchaea|none|none|none|Nanohaloarchaea_archaeon_SW_4_43_9|GCA_003009815	GCA_003009815	Archaea	Nanohaloarchaeota	Nanosalinia	Nanosalinales	Nanosalinaceae	SW-4-43-9	SW-4-43-9_sp003009815	Nanohaloarchaeota	Nanosalinia	Nanosalinaceae	Archaea	d__Archaea;p__Nanohaloarchaeota;c__Nanosalinia;o__Nanosalinales;f__Nanosalinaceae;g__SW-4-43-9;s__SW-4-43-9 sp003009815
GCA_003660865	75	GCA_003660865.1	Archaea	DPANN	Nanohaloarchaeota	none	none	none	none	Candidatus_Nanohaloarchaeota_archaeon	GCA_003660865	Nanohaloarchaeota	Nanohaloarchaeota	Nanohaloarchaeota	Archaea	Nanohaloarchaeota	none	Nanohaloarchaeota|Archaea|Nanohaloarchaeota|none|none|none|none|Candidatus_Nanohaloarchaeota_archaeon|GCA_003660865	Nanohaloarchaeota|Archaea|Nanohaloarchaeota|none|none|none|none|Candidatus_Nanohaloarchaeota_archaeon|GCA_003660865	GCA_003660865	Archaea	EX4484-52	EX4484-52	EX4484-52	B79-G9	B79-G9	B79-G9_sp003660865	EX4484-52	EX4484-52	B79-G9	Archaea	d__Archaea;p__EX4484-52;c__EX4484-52;o__EX4484-52;f__B79-G9;g__B79-G9;s__B79-G9 sp003660865
GCA_003660905	76	GCA_003660905.1	Archaea	DPANN	Nanohaloarchaeota	none	none	none	none	Candidatus_Nanohaloarchaeota_archaeon	GCA_003660905	Nanohaloarchaeota	Nanohaloarchaeota	Nanohaloarchaeota	Archaea	Nanohaloarchaeota	none	Nanohaloarchaeota|Archaea|Nanohaloarchaeota|none|none|none|none|Candidatus_Nanohaloarchaeota_archaeon|GCA_003660905	Nanohaloarchaeota|Archaea|Nanohaloarchaeota|none|none|none|none|Candidatus_Nanohaloarchaeota_archaeon|GCA_003660905	GCA_003660905	Archaea	EX4484-52	EX4484-52	EX4484-52	EX4484-52	EX4484-52	EX4484-52_sp003660905	EX4484-52	EX4484-52	EX4484-52	Archaea	d__Archaea;p__EX4484-52;c__EX4484-52;o__EX4484-52;f__EX4484-52;g__EX4484-52;s__EX4484-52 sp003660905
GCA_000806055	77	GCA_000806055.1	Archaea	DPANN	Pacearchaeota	none	none	none	none	archaeon_GW2011_AR1	GCA_000806055	Pacearchaeota	Pacearchaeota	Pacearchaeota	Archaea	Pacearchaeota	none	Pacearchaeota|Archaea|Pacearchaeota|none|none|none|none|archaeon_GW2011_AR1|GCA_000806055	Pacearchaeota|Archaea|Pacearchaeota|none|none|none|none|archaeon_GW2011_AR1|GCA_000806055	GCA_000806055	Archaea	Nanoarchaeota	Nanoarchaeia	Pacearchaeales	GW2011-AR1	GW2011-AR1	GW2011-AR1_sp002762735	Nanoarchaeota	Nanoarchaeia	GW2011-AR1	Archaea	d__Archaea;p__Nanoarchaeota;c__Nanoarchaeia;o__Pacearchaeales;f__GW2011-AR1;g__GW2011-AR1;s__GW2011-AR1 sp002762735
GCA_000805965	78	GCA_000805965.1	Archaea	DPANN	Pacearchaeota	none	none	none	none	archaeon_GW2011_AR13	GCA_000805965	Pacearchaeota	Pacearchaeota	Pacearchaeota	Archaea	Pacearchaeota	none	Pacearchaeota|Archaea|Pacearchaeota|none|none|none|none|archaeon_GW2011_AR13|GCA_000805965	Pacearchaeota|Archaea|Pacearchaeota|none|none|none|none|archaeon_GW2011_AR13|GCA_000805965	GCA_000805965	Archaea	Nanoarchaeota	Nanoarchaeia	Pacearchaeales	GW2011-AR1	GW2011-AR13	GW2011-AR13_sp9966u	Nanoarchaeota	Nanoarchaeia	GW2011-AR1	Archaea	d__Archaea;p__Nanoarchaeota;c__Nanoarchaeia;o__Pacearchaeales;f__GW2011-AR1;g__GW2011-AR13;s__GW2011-AR13 sp9966u
GCA_002686355	79	GCA_002686355.1	Archaea	DPANN	Pacearchaeota	none	none	none	none	Candidatus_Pacearchaeota_archaeon	GCA_002686355	Pacearchaeota	Pacearchaeota	Pacearchaeota	Archaea	Pacearchaeota	none	Pacearchaeota|Archaea|Pacearchaeota|none|none|none|none|Candidatus_Pacearchaeota_archaeon|GCA_002686355	Pacearchaeota|Archaea|Pacearchaeota|none|none|none|none|Candidatus_Pacearchaeota_archaeon|GCA_002686355	GCA_002686355	Archaea	Nanoarchaeota	Nanoarchaeia	Pacearchaeales	GW2011-AR1	ARS1301	ARS1301_sp002686355	Nanoarchaeota	Nanoarchaeia	GW2011-AR1	Archaea	d__Archaea;p__Nanoarchaeota;c__Nanoarchaeia;o__Pacearchaeales;f__GW2011-AR1;g__ARS1301;s__ARS1301 sp002686355
GCA_002688415	80	GCA_002688415.1	Archaea	DPANN	Pacearchaeota	none	none	none	none	Candidatus_Pacearchaeota_archaeon	GCA_002688415	Pacearchaeota	Pacearchaeota	Pacearchaeota	Archaea	Pacearchaeota	none	Pacearchaeota|Archaea|Pacearchaeota|none|none|none|none|Candidatus_Pacearchaeota_archaeon|GCA_002688415	Pacearchaeota|Archaea|Pacearchaeota|none|none|none|none|Candidatus_Pacearchaeota_archaeon|GCA_002688415	GCA_002688415	Archaea	Nanoarchaeota	Nanoarchaeia	Pacearchaeales	ARS1160	ARS1160	ARS1160_sp002688415	Nanoarchaeota	Nanoarchaeia	ARS1160	Archaea	d__Archaea;p__Nanoarchaeota;c__Nanoarchaeia;o__Pacearchaeales;f__ARS1160;g__ARS1160;s__ARS1160 sp002688415
GCA_002688875	81	GCA_002688875.1	Archaea	DPANN	Pacearchaeota	none	none	none	none	Candidatus_Pacearchaeota_archaeon	GCA_002688875	Pacearchaeota	Pacearchaeota	Pacearchaeota	Archaea	Pacearchaeota	none	Pacearchaeota|Archaea|Pacearchaeota|none|none|none|none|Candidatus_Pacearchaeota_archaeon|GCA_002688875	Pacearchaeota|Archaea|Pacearchaeota|none|none|none|none|Candidatus_Pacearchaeota_archaeon|GCA_002688875	GCA_002688875	Archaea	Nanoarchaeota	Nanoarchaeia	Pacearchaeales	ARS1285	ARS1285	ARS1285_sp002688875	Nanoarchaeota	Nanoarchaeia	ARS1285	Archaea	d__Archaea;p__Nanoarchaeota;c__Nanoarchaeia;o__Pacearchaeales;f__ARS1285;g__ARS1285;s__ARS1285 sp002688875
GCA_002689985	82	GCA_002689985.1	Archaea	DPANN	Pacearchaeota	none	none	none	none	Candidatus_Pacearchaeota_archaeon	GCA_002689985	Pacearchaeota	Pacearchaeota	Pacearchaeota	Archaea	Pacearchaeota	none	Pacearchaeota|Archaea|Pacearchaeota|none|none|none|none|Candidatus_Pacearchaeota_archaeon|GCA_002689985	Pacearchaeota|Archaea|Pacearchaeota|none|none|none|none|Candidatus_Pacearchaeota_archaeon|GCA_002689985	GCA_002689985	Archaea	Nanoarchaeota	Nanoarchaeia	Pacearchaeales	GW2011-AR1	NP1466	NP1466_sp002689985	Nanoarchaeota	Nanoarchaeia	GW2011-AR1	Archaea	d__Archaea;p__Nanoarchaeota;c__Nanoarchaeia;o__Pacearchaeales;f__GW2011-AR1;g__NP1466;s__NP1466 sp002689985
GCA_002731115	83	GCA_002731115.1	Archaea	DPANN	Pacearchaeota	none	none	none	none	Candidatus_Pacearchaeota_archaeon	GCA_002731115	Pacearchaeota	Pacearchaeota	Pacearchaeota	Archaea	Pacearchaeota	none	Pacearchaeota|Archaea|Pacearchaeota|none|none|none|none|Candidatus_Pacearchaeota_archaeon|GCA_002731115	Pacearchaeota|Archaea|Pacearchaeota|none|none|none|none|Candidatus_Pacearchaeota_archaeon|GCA_002731115	GCA_002731115	Archaea	Nanoarchaeota	Nanoarchaeia	Pacearchaeales	GW2011-AR1	NP1466	NP1466_sp002731115	Nanoarchaeota	Nanoarchaeia	GW2011-AR1	Archaea	d__Archaea;p__Nanoarchaeota;c__Nanoarchaeia;o__Pacearchaeales;f__GW2011-AR1;g__NP1466;s__NP1466 sp002731115
GCA_002790905	84	GCA_002790905.1	Archaea	DPANN	Pacearchaeota	none	none	none	none	Candidatus_Pacearchaeota_archaeon_CG_4_9_14_3_um_filter_35_19	GCA_002790905	Pacearchaeota	Pacearchaeota	Pacearchaeota	Archaea	Pacearchaeota	none	Pacearchaeota|Archaea|Pacearchaeota|none|none|none|none|Candidatus_Pacearchaeota_archaeon_CG_4_9_14_3_um_filter_35_19|GCA_002790905	Pacearchaeota|Archaea|Pacearchaeota|none|none|none|none|Candidatus_Pacearchaeota_archaeon_CG_4_9_14_3_um_filter_35_19|GCA_002790905	GCA_002790905	Archaea	Nanoarchaeota	Nanoarchaeia	Pacearchaeales	UBA73	CG1-02-35-32	CG1-02-35-32_sp002792635	Nanoarchaeota	Nanoarchaeia	UBA73	Archaea	d__Archaea;p__Nanoarchaeota;c__Nanoarchaeia;o__Pacearchaeales;f__UBA73;g__CG1-02-35-32;s__CG1-02-35-32 sp002792635
GCA_002780285	85	GCA_002780285.1	Archaea	DPANN	Pacearchaeota	none	none	none	none	Candidatus_Pacearchaeota_archaeon_CG06_land_8_20_14_3_00_35_12	GCA_002780285	Pacearchaeota	Pacearchaeota	Pacearchaeota	Archaea	Pacearchaeota	none	Pacearchaeota|Archaea|Pacearchaeota|none|none|none|none|Candidatus_Pacearchaeota_archaeon_CG06_land_8_20_14_3_00_35_12|GCA_002780285	Pacearchaeota|Archaea|Pacearchaeota|none|none|none|none|Candidatus_Pacearchaeota_archaeon_CG06_land_8_20_14_3_00_35_12|GCA_002780285	GCA_002780285	Archaea	Nanoarchaeota	Nanoarchaeia	Pacearchaeales	PEVX01	PEVX01	PEVX01_sp002780285	Nanoarchaeota	Nanoarchaeia	PEVX01	Archaea	d__Archaea;p__Nanoarchaeota;c__Nanoarchaeia;o__Pacearchaeales;f__PEVX01;g__PEVX01;s__PEVX01 sp002780285
GCA_002763155	86	GCA_002763155.1	Archaea	DPANN	Pacearchaeota	none	none	none	none	Candidatus_Pacearchaeota_archaeon_CG10_big_fil_rev_8_21_14_0_10_30_48	GCA_002763155	Pacearchaeota	Pacearchaeota	Pacearchaeota	Archaea	Pacearchaeota	none	Pacearchaeota|Archaea|Pacearchaeota|none|none|none|none|Candidatus_Pacearchaeota_archaeon_CG10_big_fil_rev_8_21_14_0_10_30_48|GCA_002763155	Pacearchaeota|Archaea|Pacearchaeota|none|none|none|none|Candidatus_Pacearchaeota_archaeon_CG10_big_fil_rev_8_21_14_0_10_30_48|GCA_002763155	GCA_002763155	Archaea	Nanoarchaeota	Nanoarchaeia	Pacearchaeales	PFCU01	PFCU01	PFCU01_sp002763155	Nanoarchaeota	Nanoarchaeia	PFCU01	Archaea	d__Archaea;p__Nanoarchaeota;c__Nanoarchaeia;o__Pacearchaeales;f__PFCU01;g__PFCU01;s__PFCU01 sp002763155
GCA_002763115	87	GCA_002763115.1	Archaea	DPANN	Pacearchaeota	none	none	none	none	Candidatus_Pacearchaeota_archaeon_CG10_big_fil_rev_8_21_14_0_10_31_59	GCA_002763115	Pacearchaeota	Pacearchaeota	Pacearchaeota	Archaea	Pacearchaeota	none	Pacearchaeota|Archaea|Pacearchaeota|none|none|none|none|Candidatus_Pacearchaeota_archaeon_CG10_big_fil_rev_8_21_14_0_10_31_59|GCA_002763115	Pacearchaeota|Archaea|Pacearchaeota|none|none|none|none|Candidatus_Pacearchaeota_archaeon_CG10_big_fil_rev_8_21_14_0_10_31_59|GCA_002763115	GCA_002763115	Archaea	Nanoarchaeota	Nanoarchaeia	Pacearchaeales	CG1-02-31-27	CG1-02-31-27	CG1-02-31-27_sp002763115	Nanoarchaeota	Nanoarchaeia	CG1-02-31-27	Archaea	d__Archaea;p__Nanoarchaeota;c__Nanoarchaeia;o__Pacearchaeales;f__CG1-02-31-27;g__CG1-02-31-27;s__CG1-02-31-27 sp002763115
GCA_002763085	88	GCA_002763085.1	Archaea	DPANN	Pacearchaeota	none	none	none	none	Candidatus_Pacearchaeota_archaeon_CG10_big_fil_rev_8_21_14_0_10_32_14	GCA_002763085	Pacearchaeota	Pacearchaeota	Pacearchaeota	Archaea	Pacearchaeota	none	Pacearchaeota|Archaea|Pacearchaeota|none|none|none|none|Candidatus_Pacearchaeota_archaeon_CG10_big_fil_rev_8_21_14_0_10_32_14|GCA_002763085	Pacearchaeota|Archaea|Pacearchaeota|none|none|none|none|Candidatus_Pacearchaeota_archaeon_CG10_big_fil_rev_8_21_14_0_10_32_14|GCA_002763085	GCA_002763085	Archaea	Nanoarchaeota	Nanoarchaeia	Pacearchaeales	GW2011-AR1	PFCY01	PFCY01_sp002763085	Nanoarchaeota	Nanoarchaeia	GW2011-AR1	Archaea	d__Archaea;p__Nanoarchaeota;c__Nanoarchaeia;o__Pacearchaeales;f__GW2011-AR1;g__PFCY01;s__PFCY01 sp002763085
GCA_002763075	89	GCA_002763075.1	Archaea	DPANN	Pacearchaeota	none	none	none	none	Candidatus_Pacearchaeota_archaeon_CG10_big_fil_rev_8_21_14_0_10_34_76	GCA_002763075	Pacearchaeota	Pacearchaeota	Pacearchaeota	Archaea	Pacearchaeota	none	Pacearchaeota|Archaea|Pacearchaeota|none|none|none|none|Candidatus_Pacearchaeota_archaeon_CG10_big_fil_rev_8_21_14_0_10_34_76|GCA_002763075	Pacearchaeota|Archaea|Pacearchaeota|none|none|none|none|Candidatus_Pacearchaeota_archaeon_CG10_big_fil_rev_8_21_14_0_10_34_76|GCA_002763075	GCA_002763075	Archaea	Nanoarchaeota	Nanoarchaeia	Pacearchaeales	UBA73	1-14-0-10-34-76	1-14-0-10-34-76_sp002763075	Nanoarchaeota	Nanoarchaeia	UBA73	Archaea	d__Archaea;p__Nanoarchaeota;c__Nanoarchaeia;o__Pacearchaeales;f__UBA73;g__1-14-0-10-34-76;s__1-14-0-10-34-76 sp002763075
GCA_002254495	90	GCA_002254495.1	Archaea	DPANN	Pacearchaeota	none	none	none	none	Candidatus_Pacearchaeota_archaeon_ex4484_26	GCA_002254495	Pacearchaeota	Pacearchaeota	Pacearchaeota	Archaea	Pacearchaeota	none	Pacearchaeota|Archaea|Pacearchaeota|none|none|none|none|Candidatus_Pacearchaeota_archaeon_ex4484_26|GCA_002254495	Pacearchaeota|Archaea|Pacearchaeota|none|none|none|none|Candidatus_Pacearchaeota_archaeon_ex4484_26|GCA_002254495	GCA_002254495	Archaea	Nanoarchaeota	Nanoarchaeia	Pacearchaeales	UBA12030	none	none	Nanoarchaeota	Nanoarchaeia	UBA12030	Archaea	d__Archaea;p__Nanoarchaeota;c__Nanoarchaeia;o__Pacearchaeales;f__UBA12030;g__;s__
GCA_002254805	91	GCA_002254805.1	Archaea	DPANN	Pacearchaeota	none	none	none	none	Candidatus_Pacearchaeota_archaeon_ex4484_31	GCA_002254805	Pacearchaeota	Pacearchaeota	Pacearchaeota	Archaea	Pacearchaeota	none	Pacearchaeota|Archaea|Pacearchaeota|none|none|none|none|Candidatus_Pacearchaeota_archaeon_ex4484_31|GCA_002254805	Pacearchaeota|Archaea|Pacearchaeota|none|none|none|none|Candidatus_Pacearchaeota_archaeon_ex4484_31|GCA_002254805	GCA_002254805	Archaea	Nanoarchaeota	Nanoarchaeia	Pacearchaeales	EX4484-31	EX4484-31	EX4484-31_sp002254805	Nanoarchaeota	Nanoarchaeia	EX4484-31	Archaea	d__Archaea;p__Nanoarchaeota;c__Nanoarchaeia;o__Pacearchaeales;f__EX4484-31;g__EX4484-31;s__EX4484-31 sp002254805
GCA_001786415	92	GCA_001786415.1	Archaea	DPANN	Pacearchaeota	none	none	none	none	Candidatus_Pacearchaeota_archaeon_RBG_19FT_COMBO_34_9	GCA_001786415	Pacearchaeota	Pacearchaeota	Pacearchaeota	Archaea	Pacearchaeota	none	Pacearchaeota|Archaea|Pacearchaeota|none|none|none|none|Candidatus_Pacearchaeota_archaeon_RBG_19FT_COMBO_34_9|GCA_001786415	Pacearchaeota|Archaea|Pacearchaeota|none|none|none|none|Candidatus_Pacearchaeota_archaeon_RBG_19FT_COMBO_34_9|GCA_001786415	GCA_001786415	Archaea	Nanoarchaeota	Nanoarchaeia	Pacearchaeales	GW2011-AR1	RBG-13-33-26	RBG-13-33-26_sp001786415	Nanoarchaeota	Nanoarchaeia	GW2011-AR1	Archaea	d__Archaea;p__Nanoarchaeota;c__Nanoarchaeia;o__Pacearchaeales;f__GW2011-AR1;g__RBG-13-33-26;s__RBG-13-33-26 sp001786415
GCA_002496015	93	GCA_002496015.1	Archaea	DPANN	Pacearchaeota	none	none	none	none	Candidatus_Pacearchaeota_archaeon_UBA73	GCA_002496015	Pacearchaeota	Pacearchaeota	Pacearchaeota	Archaea	Pacearchaeota	none	Pacearchaeota|Archaea|Pacearchaeota|none|none|none|none|Candidatus_Pacearchaeota_archaeon_UBA73|GCA_002496015	Pacearchaeota|Archaea|Pacearchaeota|none|none|none|none|Candidatus_Pacearchaeota_archaeon_UBA73|GCA_002496015	GCA_002496015	Archaea	Nanoarchaeota	Nanoarchaeia	Pacearchaeales	UBA73	UBA73	UBA73_sp002496015	Nanoarchaeota	Nanoarchaeia	UBA73	Archaea	d__Archaea;p__Nanoarchaeota;c__Nanoarchaeia;o__Pacearchaeales;f__UBA73;g__UBA73;s__UBA73 sp002496015
GCA_002497285	94	GCA_002497285.1	Archaea	DPANN	Pacearchaeota	none	none	none	none	Candidatus_Pacearchaeota_archaeon_UBA92	GCA_002497285	Pacearchaeota	Pacearchaeota	Pacearchaeota	Archaea	Pacearchaeota	none	Pacearchaeota|Archaea|Pacearchaeota|none|none|none|none|Candidatus_Pacearchaeota_archaeon_UBA92|GCA_002497285	Pacearchaeota|Archaea|Pacearchaeota|none|none|none|none|Candidatus_Pacearchaeota_archaeon_UBA92|GCA_002497285	GCA_002497285	Archaea	Nanoarchaeota	Nanoarchaeia	Pacearchaeales	UBA73	UBA92	UBA92_sp002497285	Nanoarchaeota	Nanoarchaeia	UBA73	Archaea	d__Archaea;p__Nanoarchaeota;c__Nanoarchaeia;o__Pacearchaeales;f__UBA73;g__UBA92;s__UBA92 sp002497285
GCA_002762835	95	GCA_002762835.1	Archaea	DPANN	Pacearchaeota	none	none	none	none	Candidatus_Woesearchaeota_archaeon_CG10_big_fil_rev_8_21_14_0_10_34_12	GCA_002762835	Pacearchaeota	Pacearchaeota	Pacearchaeota	Archaea	Pacearchaeota	none	Pacearchaeota|Archaea|Pacearchaeota|none|none|none|none|Candidatus_Woesearchaeota_archaeon_CG10_big_fil_rev_8_21_14_0_10_34_12|GCA_002762835	Pacearchaeota|Archaea|Pacearchaeota|none|none|none|none|Candidatus_Woesearchaeota_archaeon_CG10_big_fil_rev_8_21_14_0_10_34_12|GCA_002762835	GCA_002762835	Archaea	Nanoarchaeota	Nanoarchaeia	Pacearchaeales	ARS1160	none	none	Nanoarchaeota	Nanoarchaeia	ARS1160	Archaea	d__Archaea;p__Nanoarchaeota;c__Nanoarchaeia;o__Pacearchaeales;f__ARS1160;g__;s__
GCA_002503995	96	GCA_002503995.1	Archaea	DPANN	Parvarchaeota	none	none	none	none	Candidatus_Parvarchaeota_archaeon_UBA265	GCA_002503995	Parvarchaeota	Parvarchaeota	Parvarchaeota	Archaea	Parvarchaeota	none	Parvarchaeota|Archaea|Parvarchaeota|none|none|none|none|Candidatus_Parvarchaeota_archaeon_UBA265|GCA_002503995	Parvarchaeota|Archaea|Parvarchaeota|none|none|none|none|Candidatus_Parvarchaeota_archaeon_UBA265|GCA_002503995	GCA_002503995	Archaea	Nanoarchaeota	Nanoarchaeia	Parvarchaeales	Parvarchaeaceae	Parvarchaeum	Parvarchaeum_acidiphilum	Nanoarchaeota	Nanoarchaeia	Parvarchaeaceae	Archaea	d__Archaea;p__Nanoarchaeota;c__Nanoarchaeia;o__Parvarchaeales;f__Parvarchaeaceae;g__Parvarchaeum;s__Parvarchaeum acidiphilum
GCA_002499655	97	GCA_002499655.1	Archaea	DPANN	Parvarchaeota	none	none	none	none	Candidatus_Parvarchaeota_archaeon_UBA506	GCA_002499655	Parvarchaeota	Parvarchaeota	Parvarchaeota	Archaea	Parvarchaeota	none	Parvarchaeota|Archaea|Parvarchaeota|none|none|none|none|Candidatus_Parvarchaeota_archaeon_UBA506|GCA_002499655	Parvarchaeota|Archaea|Parvarchaeota|none|none|none|none|Candidatus_Parvarchaeota_archaeon_UBA506|GCA_002499655	GCA_002499655	Archaea	Nanoarchaeota	Nanoarchaeia	Parvarchaeales	Parvarchaeaceae	Parvarchaeum	Parvarchaeum_acidophilus	Nanoarchaeota	Nanoarchaeia	Parvarchaeaceae	Archaea	d__Archaea;p__Nanoarchaeota;c__Nanoarchaeia;o__Parvarchaeales;f__Parvarchaeaceae;g__Parvarchaeum;s__Parvarchaeum acidophilus
GCA_002494525	98	GCA_002494525.1	Archaea	DPANN	Undinarchaeota	none	none	none	none	archaeon_UBA490	GCA_002494525	Undinarchaeota	Undinarchaeota	Undinarchaeota	Archaea	Undinarchaeota	none	Undinarchaeota|Archaea|Undinarchaeota|none|none|none|none|archaeon_UBA490|GCA_002494525	Undinarchaeota|Archaea|Undinarchaeota|none|none|none|none|archaeon_UBA490|GCA_002494525	GCA_002494525	Archaea	Undinarchaeota	Undinarchaeia	Undinarchaeales	Undinarchaeaceae	Undinarchaeum	Undinarchaeum_sp002687935	Undinarchaeota	Undinarchaeia	Undinarchaeaceae	Archaea	d__Archaea;p__Undinarchaeota;c__Undinarchaeia;o__Undinarchaeales;f__Undinarchaeaceae;g__Undinarchaeum;s__Undinarchaeum sp002687935
GCA_002502135	99	GCA_002502135.1	Archaea	DPANN	Undinarchaeota	none	none	none	none	archaeon_UBA543	GCA_002502135	Undinarchaeota	Undinarchaeota	Undinarchaeota	Archaea	Undinarchaeota	none	Undinarchaeota|Archaea|Undinarchaeota|none|none|none|none|archaeon_UBA543|GCA_002502135	Undinarchaeota|Archaea|Undinarchaeota|none|none|none|none|archaeon_UBA543|GCA_002502135	GCA_002502135	Archaea	Undinarchaeota	Undinarchaeia	Undinarchaeales	UBA543	UBA543	UBA543_sp002502135	Undinarchaeota	Undinarchaeia	UBA543	Archaea	d__Archaea;p__Undinarchaeota;c__Undinarchaeia;o__Undinarchaeales;f__UBA543;g__UBA543;s__UBA543 sp002502135
GCA_002495465	100	GCA_002495465.1	Archaea	DPANN	Undinarchaeota	none	none	none	none	archaeon_UBA55	GCA_002495465	Undinarchaeota	Undinarchaeota	Undinarchaeota	Archaea	Undinarchaeota	none	Undinarchaeota|Archaea|Undinarchaeota|none|none|none|none|archaeon_UBA55|GCA_002495465	Undinarchaeota|Archaea|Undinarchaeota|none|none|none|none|archaeon_UBA55|GCA_002495465	GCA_002495465	Archaea	Undinarchaeota	Undinarchaeia	Undinarchaeales	Undinarchaeaceae	Undinarchaeum	Undinarchaeum_marinum	Undinarchaeota	Undinarchaeia	Undinarchaeaceae	Archaea	d__Archaea;p__Undinarchaeota;c__Undinarchaeia;o__Undinarchaeales;f__Undinarchaeaceae;g__Undinarchaeum;s__Undinarchaeum marinum
GCA_000830315	101	GCA_000830315.1	Archaea	DPANN	Woesearchaeota	none	none	none	none	archaeon_GW2011_AR20	GCA_000830315	Woesearchaeota	Woesearchaeota	Woesearchaeota	Archaea	Woesearchaeota	none	Woesearchaeota|Archaea|Woesearchaeota|none|none|none|none|archaeon_GW2011_AR20|GCA_000830315	Woesearchaeota|Archaea|Woesearchaeota|none|none|none|none|archaeon_GW2011_AR20|GCA_000830315	GCA_000830315	Archaea	Nanoarchaeota	Nanoarchaeia	SCGC-AAA011-G17	GW2011-AR20	GW2011-AR20	GW2011-AR20_sp000830315	Nanoarchaeota	Nanoarchaeia	GW2011-AR20	Archaea	d__Archaea;p__Nanoarchaeota;c__Nanoarchaeia;o__SCGC-AAA011-G17;f__GW2011-AR20;g__GW2011-AR20;s__GW2011-AR20 sp000830315
GCA_002686295	102	GCA_002686295.1	Archaea	DPANN	Woesearchaeota	none	none	none	none	Candidatus_Woesearchaeota_archaeon	GCA_002686295	Woesearchaeota	Woesearchaeota	Woesearchaeota	Archaea	Woesearchaeota	none	Woesearchaeota|Archaea|Woesearchaeota|none|none|none|none|Candidatus_Woesearchaeota_archaeon|GCA_002686295	Woesearchaeota|Archaea|Woesearchaeota|none|none|none|none|Candidatus_Woesearchaeota_archaeon|GCA_002686295	GCA_002686295	Archaea	Nanoarchaeota	Nanoarchaeia	Woesearchaeales	GCA-2686295	GCA-2686295	GCA-2686295_sp002686295	Nanoarchaeota	Nanoarchaeia	GCA-2686295	Archaea	d__Archaea;p__Nanoarchaeota;c__Nanoarchaeia;o__Woesearchaeales;f__GCA-2686295;g__GCA-2686295;s__GCA-2686295 sp002686295
GCA_002686855	103	GCA_002686855.1	Archaea	DPANN	Woesearchaeota	none	none	none	none	Candidatus_Woesearchaeota_archaeon	GCA_002686855	Woesearchaeota	Woesearchaeota	Woesearchaeota	Archaea	Woesearchaeota	none	Woesearchaeota|Archaea|Woesearchaeota|none|none|none|none|Candidatus_Woesearchaeota_archaeon|GCA_002686855	Woesearchaeota|Archaea|Woesearchaeota|none|none|none|none|Candidatus_Woesearchaeota_archaeon|GCA_002686855	GCA_002686855	Archaea	Nanoarchaeota	Nanoarchaeia	Woesearchaeales	GW2011-AR4	GCA-2686855	GCA-2686855_sp002686855	Nanoarchaeota	Nanoarchaeia	GW2011-AR4	Archaea	d__Archaea;p__Nanoarchaeota;c__Nanoarchaeia;o__Woesearchaeales;f__GW2011-AR4;g__GCA-2686855;s__GCA-2686855 sp002686855
GCA_002687275	104	GCA_002687275.1	Archaea	DPANN	Woesearchaeota	none	none	none	none	Candidatus_Woesearchaeota_archaeon	GCA_002687275	Woesearchaeota	Woesearchaeota	Woesearchaeota	Archaea	Woesearchaeota	none	Woesearchaeota|Archaea|Woesearchaeota|none|none|none|none|Candidatus_Woesearchaeota_archaeon|GCA_002687275	Woesearchaeota|Archaea|Woesearchaeota|none|none|none|none|Candidatus_Woesearchaeota_archaeon|GCA_002687275	GCA_002687275	Archaea	Nanoarchaeota	Nanoarchaeia	Woesearchaeales	ARS49	GCA-2687275	GCA-2687275_sp002687275	Nanoarchaeota	Nanoarchaeia	ARS49	Archaea	d__Archaea;p__Nanoarchaeota;c__Nanoarchaeia;o__Woesearchaeales;f__ARS49;g__GCA-2687275;s__GCA-2687275 sp002687275
GCA_002687795	105	GCA_002687795.1	Archaea	DPANN	Woesearchaeota	none	none	none	none	Candidatus_Woesearchaeota_archaeon	GCA_002687795	Woesearchaeota	Woesearchaeota	Woesearchaeota	Archaea	Woesearchaeota	none	Woesearchaeota|Archaea|Woesearchaeota|none|none|none|none|Candidatus_Woesearchaeota_archaeon|GCA_002687795	Woesearchaeota|Archaea|Woesearchaeota|none|none|none|none|Candidatus_Woesearchaeota_archaeon|GCA_002687795	GCA_002687795	Archaea	Nanoarchaeota	Nanoarchaeia	Woesearchaeales	GCA-2687795	GCA-2687795	GCA-2687795_sp002687795	Nanoarchaeota	Nanoarchaeia	GCA-2687795	Archaea	d__Archaea;p__Nanoarchaeota;c__Nanoarchaeia;o__Woesearchaeales;f__GCA-2687795;g__GCA-2687795;s__GCA-2687795 sp002687795
GCA_002688315	106	GCA_002688315.1	Archaea	DPANN	Woesearchaeota	none	none	none	none	Candidatus_Woesearchaeota_archaeon	GCA_002688315	Woesearchaeota	Woesearchaeota	Woesearchaeota	Archaea	Woesearchaeota	none	Woesearchaeota|Archaea|Woesearchaeota|none|none|none|none|Candidatus_Woesearchaeota_archaeon|GCA_002688315	Woesearchaeota|Archaea|Woesearchaeota|none|none|none|none|Candidatus_Woesearchaeota_archaeon|GCA_002688315	GCA_002688315	Archaea	Nanoarchaeota	Nanoarchaeia	Woesearchaeales	UBA10216	UBA492	UBA492_sp002688315	Nanoarchaeota	Nanoarchaeia	UBA10216	Archaea	d__Archaea;p__Nanoarchaeota;c__Nanoarchaeia;o__Woesearchaeales;f__UBA10216;g__UBA492;s__UBA492 sp002688315
GCA_002867475	107	GCA_002867475.1	Archaea	DPANN	Woesearchaeota	none	none	none	none	Candidatus_Woesearchaeota_archaeon	GCA_002867475	Woesearchaeota	Woesearchaeota	Woesearchaeota	Archaea	Woesearchaeota	none	Woesearchaeota|Archaea|Woesearchaeota|none|none|none|none|Candidatus_Woesearchaeota_archaeon|GCA_002867475	Woesearchaeota|Archaea|Woesearchaeota|none|none|none|none|Candidatus_Woesearchaeota_archaeon|GCA_002867475	GCA_002867475	Archaea	Nanoarchaeota	Nanoarchaeia	Woesearchaeales	BM511	BM511	BM511_sp002867475	Nanoarchaeota	Nanoarchaeia	BM511	Archaea	d__Archaea;p__Nanoarchaeota;c__Nanoarchaeia;o__Woesearchaeales;f__BM511;g__BM511;s__BM511 sp002867475
GCA_003560545	108	GCA_003560545.1	Archaea	DPANN	Woesearchaeota	none	none	none	none	Candidatus_Woesearchaeota_archaeon	GCA_003560545	Woesearchaeota	Woesearchaeota	Woesearchaeota	Archaea	Woesearchaeota	none	Woesearchaeota|Archaea|Woesearchaeota|none|none|none|none|Candidatus_Woesearchaeota_archaeon|GCA_003560545	Woesearchaeota|Archaea|Woesearchaeota|none|none|none|none|Candidatus_Woesearchaeota_archaeon|GCA_003560545	GCA_003560545	Archaea	Nanoarchaeota	Nanoarchaeia	Woesearchaeales	21-14-0-10-32-9	PWWA01	PWWA01_sp003560545	Nanoarchaeota	Nanoarchaeia	21-14-0-10-32-9	Archaea	d__Archaea;p__Nanoarchaeota;c__Nanoarchaeia;o__Woesearchaeales;f__21-14-0-10-32-9;g__PWWA01;s__PWWA01 sp003560545
GCA_003694495	109	GCA_003694495.1	Archaea	DPANN	Woesearchaeota	none	none	none	none	Candidatus_Woesearchaeota_archaeon	GCA_003694495	Woesearchaeota	Woesearchaeota	Woesearchaeota	Archaea	Woesearchaeota	none	Woesearchaeota|Archaea|Woesearchaeota|none|none|none|none|Candidatus_Woesearchaeota_archaeon|GCA_003694495	Woesearchaeota|Archaea|Woesearchaeota|none|none|none|none|Candidatus_Woesearchaeota_archaeon|GCA_003694495	GCA_003694495	Archaea	Nanoarchaeota	Nanoarchaeia	SCGC-AAA011-G17	GW2011-AR17	J104	J104_sp003694495	Nanoarchaeota	Nanoarchaeia	GW2011-AR17	Archaea	d__Archaea;p__Nanoarchaeota;c__Nanoarchaeia;o__SCGC-AAA011-G17;f__GW2011-AR17;g__J104;s__J104 sp003694495
GCA_003695435	110	GCA_003695435.1	Archaea	DPANN	Woesearchaeota	none	none	none	none	Candidatus_Woesearchaeota_archaeon	GCA_003695435	Woesearchaeota	Woesearchaeota	Woesearchaeota	Archaea	Woesearchaeota	none	Woesearchaeota|Archaea|Woesearchaeota|none|none|none|none|Candidatus_Woesearchaeota_archaeon|GCA_003695435	Woesearchaeota|Archaea|Woesearchaeota|none|none|none|none|Candidatus_Woesearchaeota_archaeon|GCA_003695435	GCA_003695435	Archaea	Nanoarchaeota	Nanoarchaeia	Woesearchaeales	UBA11576	J101	J101_sp003695435	Nanoarchaeota	Nanoarchaeia	UBA11576	Archaea	d__Archaea;p__Nanoarchaeota;c__Nanoarchaeia;o__Woesearchaeales;f__UBA11576;g__J101;s__J101 sp003695435
GCA_007116645	111	GCA_007116645.1	Archaea	DPANN	Woesearchaeota	none	none	none	none	Candidatus_Woesearchaeota_archaeon	GCA_007116645	Woesearchaeota	Woesearchaeota	Woesearchaeota	Archaea	Woesearchaeota	none	Woesearchaeota|Archaea|Woesearchaeota|none|none|none|none|Candidatus_Woesearchaeota_archaeon|GCA_007116645	Woesearchaeota|Archaea|Woesearchaeota|none|none|none|none|Candidatus_Woesearchaeota_archaeon|GCA_007116645	GCA_007116645	Archaea	Nanoarchaeota	Nanoarchaeia	Woesearchaeales	SKIA01	SKIA01	SKIA01_sp007116645	Nanoarchaeota	Nanoarchaeia	SKIA01	Archaea	d__Archaea;p__Nanoarchaeota;c__Nanoarchaeia;o__Woesearchaeales;f__SKIA01;g__SKIA01;s__SKIA01 sp007116645
GCA_007116655	112	GCA_007116655.1	Archaea	DPANN	Woesearchaeota	none	none	none	none	Candidatus_Woesearchaeota_archaeon	GCA_007116655	Woesearchaeota	Woesearchaeota	Woesearchaeota	Archaea	Woesearchaeota	none	Woesearchaeota|Archaea|Woesearchaeota|none|none|none|none|Candidatus_Woesearchaeota_archaeon|GCA_007116655	Woesearchaeota|Archaea|Woesearchaeota|none|none|none|none|Candidatus_Woesearchaeota_archaeon|GCA_007116655	GCA_007116655	Archaea	Nanoarchaeota	Nanoarchaeia	Woesearchaeales	UBA11576	none	none	Nanoarchaeota	Nanoarchaeia	UBA11576	Archaea	d__Archaea;p__Nanoarchaeota;c__Nanoarchaeia;o__Woesearchaeales;f__UBA11576;g__;s__
GCA_007117065	113	GCA_007117065.1	Archaea	DPANN	Woesearchaeota	none	none	none	none	Candidatus_Woesearchaeota_archaeon	GCA_007117065	Woesearchaeota	Woesearchaeota	Woesearchaeota	Archaea	Woesearchaeota	none	Woesearchaeota|Archaea|Woesearchaeota|none|none|none|none|Candidatus_Woesearchaeota_archaeon|GCA_007117065	Woesearchaeota|Archaea|Woesearchaeota|none|none|none|none|Candidatus_Woesearchaeota_archaeon|GCA_007117065	GCA_007117065	Archaea	Nanoarchaeota	Nanoarchaeia	Woesearchaeales	SKIA01	SKIA01	SKIA01_sp007117065	Nanoarchaeota	Nanoarchaeia	SKIA01	Archaea	d__Archaea;p__Nanoarchaeota;c__Nanoarchaeia;o__Woesearchaeales;f__SKIA01;g__SKIA01;s__SKIA01 sp007117065
GCA_007131205	114	GCA_007131205.1	Archaea	DPANN	Woesearchaeota	none	none	none	none	Candidatus_Woesearchaeota_archaeon	GCA_007131205	Woesearchaeota	Woesearchaeota	Woesearchaeota	Archaea	Woesearchaeota	none	Woesearchaeota|Archaea|Woesearchaeota|none|none|none|none|Candidatus_Woesearchaeota_archaeon|GCA_007131205	Woesearchaeota|Archaea|Woesearchaeota|none|none|none|none|Candidatus_Woesearchaeota_archaeon|GCA_007131205	GCA_007131205	Archaea	Nanoarchaeota	Nanoarchaeia	Woesearchaeales	21-14-0-10-32-9	PWWA01	PWWA01_sp007131205	Nanoarchaeota	Nanoarchaeia	21-14-0-10-32-9	Archaea	d__Archaea;p__Nanoarchaeota;c__Nanoarchaeia;o__Woesearchaeales;f__21-14-0-10-32-9;g__PWWA01;s__PWWA01 sp007131205
GCA_002792115	115	GCA_002792115.1	Archaea	DPANN	Woesearchaeota	none	none	none	none	Candidatus_Woesearchaeota_archaeon_CG_4_10_14_0_2_um_filter_33_13	GCA_002792115	Woesearchaeota	Woesearchaeota	Woesearchaeota	Archaea	Woesearchaeota	none	Woesearchaeota|Archaea|Woesearchaeota|none|none|none|none|Candidatus_Woesearchaeota_archaeon_CG_4_10_14_0_2_um_filter_33_13|GCA_002792115	Woesearchaeota|Archaea|Woesearchaeota|none|none|none|none|Candidatus_Woesearchaeota_archaeon_CG_4_10_14_0_2_um_filter_33_13|GCA_002792115	GCA_002792115	Archaea	Nanoarchaeota	Nanoarchaeia	Woesearchaeales	GW2011-AR9	GCA-002792115	GCA-002792115_sp002792115	Nanoarchaeota	Nanoarchaeia	GW2011-AR9	Archaea	d__Archaea;p__Nanoarchaeota;c__Nanoarchaeia;o__Woesearchaeales;f__GW2011-AR9;g__GCA-002792115;s__GCA-002792115 sp002792115
GCA_001871415	116	GCA_001871415.1	Archaea	DPANN	Woesearchaeota	none	none	none	none	Candidatus_Woesearchaeota_archaeon_CG1_02_57_44	GCA_001871415	Woesearchaeota	Woesearchaeota	Woesearchaeota	Archaea	Woesearchaeota	none	Woesearchaeota|Archaea|Woesearchaeota|none|none|none|none|Candidatus_Woesearchaeota_archaeon_CG1_02_57_44|GCA_001871415	Woesearchaeota|Archaea|Woesearchaeota|none|none|none|none|Candidatus_Woesearchaeota_archaeon_CG1_02_57_44|GCA_001871415	GCA_001871415	Archaea	Nanoarchaeota	Nanoarchaeia	Woesearchaeales	CG1-02-57-44	CG1-02-57-44	CG1-02-57-44_sp001871415	Nanoarchaeota	Nanoarchaeia	CG1-02-57-44	Archaea	d__Archaea;p__Nanoarchaeota;c__Nanoarchaeia;o__Woesearchaeales;f__CG1-02-57-44;g__CG1-02-57-44;s__CG1-02-57-44 sp001871415
GCA_002762795	117	GCA_002762795.1	Archaea	DPANN	Woesearchaeota	none	none	none	none	Candidatus_Woesearchaeota_archaeon_CG10_big_fil_rev_8_21_14_0_10_37_12	GCA_002762795	Woesearchaeota	Woesearchaeota	Woesearchaeota	Archaea	Woesearchaeota	none	Woesearchaeota|Archaea|Woesearchaeota|none|none|none|none|Candidatus_Woesearchaeota_archaeon_CG10_big_fil_rev_8_21_14_0_10_37_12|GCA_002762795	Woesearchaeota|Archaea|Woesearchaeota|none|none|none|none|Candidatus_Woesearchaeota_archaeon_CG10_big_fil_rev_8_21_14_0_10_37_12|GCA_002762795	GCA_002762795	Archaea	Nanoarchaeota	Nanoarchaeia	Woesearchaeales	ARS49	1-14-0-10-37-12	1-14-0-10-37-12_sp002762795	Nanoarchaeota	Nanoarchaeia	ARS49	Archaea	d__Archaea;p__Nanoarchaeota;c__Nanoarchaeia;o__Woesearchaeales;f__ARS49;g__1-14-0-10-37-12;s__1-14-0-10-37-12 sp002762795
GCA_002505945	118	GCA_002505945.1	Archaea	DPANN	Woesearchaeota	none	none	none	none	Candidatus_Woesearchaeota_archaeon_UBA119	GCA_002505945	Woesearchaeota	Woesearchaeota	Woesearchaeota	Archaea	Woesearchaeota	none	Woesearchaeota|Archaea|Woesearchaeota|none|none|none|none|Candidatus_Woesearchaeota_archaeon_UBA119|GCA_002505945	Woesearchaeota|Archaea|Woesearchaeota|none|none|none|none|Candidatus_Woesearchaeota_archaeon_UBA119|GCA_002505945	GCA_002505945	Archaea	Nanoarchaeota	Nanoarchaeia	Woesearchaeales	UBA119	UBA119	UBA119_sp002505945	Nanoarchaeota	Nanoarchaeia	UBA119	Archaea	d__Archaea;p__Nanoarchaeota;c__Nanoarchaeia;o__Woesearchaeales;f__UBA119;g__UBA119;s__UBA119 sp002505945
GCA_002503705	119	GCA_002503705.1	Archaea	DPANN	Woesearchaeota	none	none	none	none	Candidatus_Woesearchaeota_archaeon_UBA153	GCA_002503705	Woesearchaeota	Woesearchaeota	Woesearchaeota	Archaea	Woesearchaeota	none	Woesearchaeota|Archaea|Woesearchaeota|none|none|none|none|Candidatus_Woesearchaeota_archaeon_UBA153|GCA_002503705	Woesearchaeota|Archaea|Woesearchaeota|none|none|none|none|Candidatus_Woesearchaeota_archaeon_UBA153|GCA_002503705	GCA_002503705	Archaea	Nanoarchaeota	Nanoarchaeia	Woesearchaeales	UBA525	UBA153	UBA153_sp002503705	Nanoarchaeota	Nanoarchaeia	UBA525	Archaea	d__Archaea;p__Nanoarchaeota;c__Nanoarchaeia;o__Woesearchaeales;f__UBA525;g__UBA153;s__UBA153 sp002503705
GCA_002505585	120	GCA_002505585.1	Archaea	DPANN	Woesearchaeota	none	none	none	none	Candidatus_Woesearchaeota_archaeon_UBA489	GCA_002505585	Woesearchaeota	Woesearchaeota	Woesearchaeota	Archaea	Woesearchaeota	none	Woesearchaeota|Archaea|Woesearchaeota|none|none|none|none|Candidatus_Woesearchaeota_archaeon_UBA489|GCA_002505585	Woesearchaeota|Archaea|Woesearchaeota|none|none|none|none|Candidatus_Woesearchaeota_archaeon_UBA489|GCA_002505585	GCA_002505585	Archaea	Nanoarchaeota	Nanoarchaeia	SCGC-AAA011-G17	UBA489	UBA489	UBA489_sp002505585	Nanoarchaeota	Nanoarchaeia	UBA489	Archaea	d__Archaea;p__Nanoarchaeota;c__Nanoarchaeia;o__SCGC-AAA011-G17;f__UBA489;g__UBA489;s__UBA489 sp002505585
GCA_002498125	121	GCA_002498125.1	Archaea	DPANN	Woesearchaeota	none	none	none	none	Candidatus_Woesearchaeota_archaeon_UBA525	GCA_002498125	Woesearchaeota	Woesearchaeota	Woesearchaeota	Archaea	Woesearchaeota	none	Woesearchaeota|Archaea|Woesearchaeota|none|none|none|none|Candidatus_Woesearchaeota_archaeon_UBA525|GCA_002498125	Woesearchaeota|Archaea|Woesearchaeota|none|none|none|none|Candidatus_Woesearchaeota_archaeon_UBA525|GCA_002498125	GCA_002498125	Archaea	Nanoarchaeota	Nanoarchaeia	Woesearchaeales	UBA525	UBA525	UBA525_sp002498125	Nanoarchaeota	Nanoarchaeia	UBA525	Archaea	d__Archaea;p__Nanoarchaeota;c__Nanoarchaeia;o__Woesearchaeales;f__UBA525;g__UBA525;s__UBA525 sp002498125
GCA_002687825	122	GCA_002687825.1	Archaea	DPANN	Woesearchaeota	none	none	none	none	Nanoarchaeota_archaeon	GCA_002687825	Woesearchaeota	Woesearchaeota	Woesearchaeota	Archaea	Woesearchaeota	none	Woesearchaeota|Archaea|Woesearchaeota|none|none|none|none|Nanoarchaeota_archaeon|GCA_002687825	Woesearchaeota|Archaea|Woesearchaeota|none|none|none|none|Nanoarchaeota_archaeon|GCA_002687825	GCA_002687825	Archaea	Nanoarchaeota	Nanoarchaeia	SCGC-AAA011-G17	ARS1403	ARS1403	ARS1403_sp002687825	Nanoarchaeota	Nanoarchaeia	ARS1403	Archaea	d__Archaea;p__Nanoarchaeota;c__Nanoarchaeia;o__SCGC-AAA011-G17;f__ARS1403;g__ARS1403;s__ARS1403 sp002687825
GCA_000402515	123	GCA_000402515.1	Archaea	DPANN	Woesearchaeota	none	none	none	none	Nanoarchaeota_archaeon_SCGC_AAA011-G17	GCA_000402515	Woesearchaeota	Woesearchaeota	Woesearchaeota	Archaea	Woesearchaeota	none	Woesearchaeota|Archaea|Woesearchaeota|none|none|none|none|Nanoarchaeota_archaeon_SCGC_AAA011-G17|GCA_000402515	Woesearchaeota|Archaea|Woesearchaeota|none|none|none|none|Nanoarchaeota_archaeon_SCGC_AAA011-G17|GCA_000402515	GCA_000402515	Archaea	Nanoarchaeota	Nanoarchaeia	SCGC-AAA011-G17	SCGC-AAA011-G17	SCGC-AAA011-G17	SCGC-AAA011-G17_sp000402515	Nanoarchaeota	Nanoarchaeia	SCGC-AAA011-G17	Archaea	d__Archaea;p__Nanoarchaeota;c__Nanoarchaeia;o__SCGC-AAA011-G17;f__SCGC-AAA011-G17;g__SCGC-AAA011-G17;s__SCGC-AAA011-G17 sp000402515
GCA_000025665	124	GCA_000025665.1	Archaea	Euryarchaeota	Euryarchaeota	none	none	none	Aciduliprofundum	Aciduliprofundum_boonei	GCA_000025665	Acidiprofundales	Acidiprofundales	Acidiprofundales	Archaea	none	none	none|Archaea|Euryarchaeota|none|none|none|Aciduliprofundum|Aciduliprofundum_boonei|GCA_000025665	Acidiprofundales|Archaea|Euryarchaeota|none|none|none|Aciduliprofundum|Aciduliprofundum_boonei|GCA_000025665	GCA_000025665	Archaea	Thermoplasmatota	Thermoplasmata	Aciduliprofundales	Aciduliprofundaceae	Aciduliprofundum	Aciduliprofundum_boonei	Thermoplasmatota	Thermoplasmata	Aciduliprofundaceae	Archaea	d__Archaea;p__Thermoplasmatota;c__Thermoplasmata;o__Aciduliprofundales;f__Aciduliprofundaceae;g__Aciduliprofundum;s__Aciduliprofundum boonei
GCA_002878135	125	GCA_002878135.1	Archaea	Euryarchaeota	Euryarchaeota	none	none	none	Aciduliprofundum	Aciduliprofundum_sp_	GCA_002878135	Acidiprofundales	Acidiprofundales	Acidiprofundales	Archaea	none	none	none|Archaea|Euryarchaeota|none|none|none|Aciduliprofundum|Aciduliprofundum_sp_|GCA_002878135	Acidiprofundales|Archaea|Euryarchaeota|none|none|none|Aciduliprofundum|Aciduliprofundum_sp_|GCA_002878135	GCA_002878135	Archaea	Thermoplasmatota	Thermoplasmata	ARK-15	ARK-15	ARK-15	ARK-15_sp002878135	Thermoplasmatota	Thermoplasmata	ARK-15	Archaea	d__Archaea;p__Thermoplasmatota;c__Thermoplasmata;o__ARK-15;f__ARK-15;g__ARK-15;s__ARK-15 sp002878135
GCA_000008665	126	GCA_000008665.1	Archaea	Euryarchaeota	Euryarchaeota	Archaeoglobi	Archaeoglobales	Archaeoglobaceae	Archaeoglobus	Archaeoglobus_fulgidus	GCA_000008665	Archaeoglobales	Archaeoglobales	Archaeoglobales	Archaea	Archaeoglobales	Archaeoglobales	Archaeoglobales|Archaea|Euryarchaeota|Archaeoglobi|Archaeoglobales|Archaeoglobaceae|Archaeoglobus|Archaeoglobus_fulgidus|GCA_000008665	Archaeoglobales|Archaea|Euryarchaeota|Archaeoglobi|Archaeoglobales|Archaeoglobaceae|Archaeoglobus|Archaeoglobus_fulgidus|GCA_000008665	GCA_000008665	Archaea	Halobacteriota	Archaeoglobi	Archaeoglobales	Archaeoglobaceae	Archaeoglobus	Archaeoglobus_fulgidus	Halobacteriota	Archaeoglobi	Archaeoglobaceae	Archaea	d__Archaea;p__Halobacteriota;c__Archaeoglobi;o__Archaeoglobales;f__Archaeoglobaceae;g__Archaeoglobus;s__Archaeoglobus fulgidus
GCA_000025285	127	GCA_000025285.1	Archaea	Euryarchaeota	Euryarchaeota	Archaeoglobi	Archaeoglobales	Archaeoglobaceae	Archaeoglobus	Archaeoglobus_profundus	GCA_000025285	Archaeoglobales	Archaeoglobales	Archaeoglobales	Archaea	Archaeoglobales	Archaeoglobales	Archaeoglobales|Archaea|Euryarchaeota|Archaeoglobi|Archaeoglobales|Archaeoglobaceae|Archaeoglobus|Archaeoglobus_profundus|GCA_000025285	Archaeoglobales|Archaea|Euryarchaeota|Archaeoglobi|Archaeoglobales|Archaeoglobaceae|Archaeoglobus|Archaeoglobus_profundus|GCA_000025285	GCA_000025285	Archaea	Halobacteriota	Archaeoglobi	Archaeoglobales	Archaeoglobaceae	Archaeoglobus_B	Archaeoglobus_B_profundus	Halobacteriota	Archaeoglobi	Archaeoglobaceae	Archaea	d__Archaea;p__Halobacteriota;c__Archaeoglobi;o__Archaeoglobales;f__Archaeoglobaceae;g__Archaeoglobus_B;s__Archaeoglobus_B profundus
GCA_000385565	128	GCA_000385565.1	Archaea	Euryarchaeota	Euryarchaeota	Archaeoglobi	Archaeoglobales	Archaeoglobaceae	Archaeoglobus	Archaeoglobus_sulfaticallidus	GCA_000385565	Archaeoglobales	Archaeoglobales	Archaeoglobales	Archaea	Archaeoglobales	Archaeoglobales	Archaeoglobales|Archaea|Euryarchaeota|Archaeoglobi|Archaeoglobales|Archaeoglobaceae|Archaeoglobus|Archaeoglobus_sulfaticallidus|GCA_000385565	Archaeoglobales|Archaea|Euryarchaeota|Archaeoglobi|Archaeoglobales|Archaeoglobaceae|Archaeoglobus|Archaeoglobus_sulfaticallidus|GCA_000385565	GCA_000385565	Archaea	Halobacteriota	Archaeoglobi	Archaeoglobales	Archaeoglobaceae	Archaeoglobus_A	Archaeoglobus_A_sulfaticallidus	Halobacteriota	Archaeoglobi	Archaeoglobaceae	Archaea	d__Archaea;p__Halobacteriota;c__Archaeoglobi;o__Archaeoglobales;f__Archaeoglobaceae;g__Archaeoglobus_A;s__Archaeoglobus_A sulfaticallidus
GCA_000194625	129	GCA_000194625.1	Archaea	Euryarchaeota	Euryarchaeota	Archaeoglobi	Archaeoglobales	Archaeoglobaceae	Archaeoglobus	Archaeoglobus_veneficus	GCA_000194625	Archaeoglobales	Archaeoglobales	Archaeoglobales	Archaea	Archaeoglobales	Archaeoglobales	Archaeoglobales|Archaea|Euryarchaeota|Archaeoglobi|Archaeoglobales|Archaeoglobaceae|Archaeoglobus|Archaeoglobus_veneficus|GCA_000194625	Archaeoglobales|Archaea|Euryarchaeota|Archaeoglobi|Archaeoglobales|Archaeoglobaceae|Archaeoglobus|Archaeoglobus_veneficus|GCA_000194625	GCA_000194625	Archaea	Halobacteriota	Archaeoglobi	Archaeoglobales	Archaeoglobaceae	Archaeoglobus_C	Archaeoglobus_C_veneficus	Halobacteriota	Archaeoglobi	Archaeoglobaceae	Archaea	d__Archaea;p__Halobacteriota;c__Archaeoglobi;o__Archaeoglobales;f__Archaeoglobaceae;g__Archaeoglobus_C;s__Archaeoglobus_C veneficus
GCA_000025505	130	GCA_000025505.1	Archaea	Euryarchaeota	Euryarchaeota	Archaeoglobi	Archaeoglobales	Archaeoglobaceae	Ferroglobus	Ferroglobus_placidus	GCA_000025505	Archaeoglobales	Archaeoglobales	Archaeoglobales	Archaea	Archaeoglobales	Archaeoglobales	Archaeoglobales|Archaea|Euryarchaeota|Archaeoglobi|Archaeoglobales|Archaeoglobaceae|Ferroglobus|Ferroglobus_placidus|GCA_000025505	Archaeoglobales|Archaea|Euryarchaeota|Archaeoglobi|Archaeoglobales|Archaeoglobaceae|Ferroglobus|Ferroglobus_placidus|GCA_000025505	GCA_000025505	Archaea	Halobacteriota	Archaeoglobi	Archaeoglobales	Archaeoglobaceae	Ferroglobus	Ferroglobus_placidus	Halobacteriota	Archaeoglobi	Archaeoglobaceae	Archaea	d__Archaea;p__Halobacteriota;c__Archaeoglobi;o__Archaeoglobales;f__Archaeoglobaceae;g__Ferroglobus;s__Ferroglobus placidus
GCA_000789255	131	GCA_000789255.1	Archaea	Euryarchaeota	Euryarchaeota	Archaeoglobi	Archaeoglobales	Archaeoglobaceae	Geoglobus	Geoglobus_acetivorans	GCA_000789255	Archaeoglobales	Archaeoglobales	Archaeoglobales	Archaea	Archaeoglobales	Archaeoglobales	Archaeoglobales|Archaea|Euryarchaeota|Archaeoglobi|Archaeoglobales|Archaeoglobaceae|Geoglobus|Geoglobus_acetivorans|GCA_000789255	Archaeoglobales|Archaea|Euryarchaeota|Archaeoglobi|Archaeoglobales|Archaeoglobaceae|Geoglobus|Geoglobus_acetivorans|GCA_000789255	GCA_000789255	Archaea	Halobacteriota	Archaeoglobi	Archaeoglobales	Archaeoglobaceae	Geoglobus	Geoglobus_acetivorans	Halobacteriota	Archaeoglobi	Archaeoglobaceae	Archaea	d__Archaea;p__Halobacteriota;c__Archaeoglobi;o__Archaeoglobales;f__Archaeoglobaceae;g__Geoglobus;s__Geoglobus acetivorans
GCA_004347835	132	GCA_004347835.1	Archaea	Euryarchaeota	Euryarchaeota	Hadesarchaea	none	none	none	Hadesarchaea_archaeon	GCA_004347835	Hadesarchaea	Hadesarchaea	Hadesarchaea	Archaea	none	none	none|Archaea|Euryarchaeota|Hadesarchaea|none|none|none|Hadesarchaea_archaeon|GCA_004347835	Hadesarchaea|Archaea|Euryarchaeota|Hadesarchaea|none|none|none|Hadesarchaea_archaeon|GCA_004347835	GCA_004347835	Archaea	Hadarchaeota	Hadarchaeia	Hadarchaeales	WYZ-LMO6	WYZ-LMO6	WYZ-LMO6_sp011367165	Hadarchaeota	Hadarchaeia	WYZ-LMO6	Archaea	d__Archaea;p__Hadarchaeota;c__Hadarchaeia;o__Hadarchaeales;f__WYZ-LMO6;g__WYZ-LMO6;s__WYZ-LMO6 sp011367165
GCA_001515185	133	GCA_001515185.1	Archaea	Euryarchaeota	Euryarchaeota	Hadesarchaea	none	none	none	Hadesarchaea_archaeon_DG-33	GCA_001515185	Hadesarchaea	Hadesarchaea	Hadesarchaea	Archaea	none	none	none|Archaea|Euryarchaeota|Hadesarchaea|none|none|none|Hadesarchaea_archaeon_DG-33|GCA_001515185	Hadesarchaea|Archaea|Euryarchaeota|Hadesarchaea|none|none|none|Hadesarchaea_archaeon_DG-33|GCA_001515185	GCA_001515185	Archaea	Hadarchaeota	Hadarchaeia	Hadarchaeales	Hadarchaeaceae	DG-33	DG-33_sp001515185	Hadarchaeota	Hadarchaeia	Hadarchaeaceae	Archaea	d__Archaea;p__Hadarchaeota;c__Hadarchaeia;o__Hadarchaeales;f__Hadarchaeaceae;g__DG-33;s__DG-33 sp001515185
GCA_001515205	134	GCA_001515205.2	Archaea	Euryarchaeota	Euryarchaeota	Hadesarchaea	none	none	none	Hadesarchaea_archaeon_YNP_45	GCA_001515205	Hadesarchaea	Hadesarchaea	Hadesarchaea	Archaea	none	none	none|Archaea|Euryarchaeota|Hadesarchaea|none|none|none|Hadesarchaea_archaeon_YNP_45|GCA_001515205	Hadesarchaea|Archaea|Euryarchaeota|Hadesarchaea|none|none|none|Hadesarchaea_archaeon_YNP_45|GCA_001515205	GCA_001515205	Archaea	Hadarchaeota	Hadarchaeia	Hadarchaeales	Hadarchaeaceae	Hadarchaeum	Hadarchaeum_yellowstonense	Hadarchaeota	Hadarchaeia	Hadarchaeaceae	Archaea	d__Archaea;p__Hadarchaeota;c__Hadarchaeia;o__Hadarchaeales;f__Hadarchaeaceae;g__Hadarchaeum;s__Hadarchaeum yellowstonense
GCA_000755225	135	GCA_000755225.1	Archaea	Euryarchaeota	Euryarchaeota	Halobacteria	Halobacteriales	Haloarculaceae	Halapricum	Halapricum_salinum	GCA_000755225	Halobacteria	Halobacteria	Halobacteriales	Archaea	Halobacteriales	Halobacteriales	Halobacteriales|Archaea|Euryarchaeota|Halobacteria|Halobacteriales|Haloarculaceae|Halapricum|Halapricum_salinum|GCA_000755225	Halobacteriales|Archaea|Euryarchaeota|Halobacteria|Halobacteriales|Haloarculaceae|Halapricum|Halapricum_salinum|GCA_000755225	GCA_000755225	Archaea	Halobacteriota	Halobacteria	Halobacteriales	Haloarculaceae	Halapricum	Halapricum_salinum	Halobacteriota	Halobacteria	Haloarculaceae	Archaea	d__Archaea;p__Halobacteriota;c__Halobacteria;o__Halobacteriales;f__Haloarculaceae;g__Halapricum;s__Halapricum salinum
GCA_003634715	136	GCA_003634715.1	Archaea	Euryarchaeota	Euryarchaeota	Halobacteria	Halobacteriales	Haloarculaceae	Haloarcula	Haloarcula_quadrata	GCA_003634715	Halobacteria	Halobacteria	Halobacteriales	Archaea	Halobacteriales	Halobacteriales	Halobacteriales|Archaea|Euryarchaeota|Halobacteria|Halobacteriales|Haloarculaceae|Haloarcula|Haloarcula_quadrata|GCA_003634715	Halobacteriales|Archaea|Euryarchaeota|Halobacteria|Halobacteriales|Haloarculaceae|Haloarcula|Haloarcula_quadrata|GCA_003634715	GCA_003634715	Archaea	Halobacteriota	Halobacteria	Halobacteriales	Haloarculaceae	Haloarcula	Haloarcula_marismortui	Halobacteriota	Halobacteria	Haloarculaceae	Archaea	d__Archaea;p__Halobacteriota;c__Halobacteria;o__Halobacteriales;f__Haloarculaceae;g__Haloarcula;s__Haloarcula marismortui
GCA_900114435	137	GCA_900114435.1	Archaea	Euryarchaeota	Euryarchaeota	Halobacteria	Halobacteriales	Haloarculaceae	Halomicrobium	Halomicrobium_zhouii	GCA_900114435	Halobacteria	Halobacteria	Halobacteriales	Archaea	Halobacteriales	Halobacteriales	Halobacteriales|Archaea|Euryarchaeota|Halobacteria|Halobacteriales|Haloarculaceae|Halomicrobium|Halomicrobium_zhouii|GCA_900114435	Halobacteriales|Archaea|Euryarchaeota|Halobacteria|Halobacteriales|Haloarculaceae|Halomicrobium|Halomicrobium_zhouii|GCA_900114435	GCA_900114435	Archaea	Halobacteriota	Halobacteria	Halobacteriales	Haloarculaceae	Halomicrobium	Halomicrobium_zhouii	Halobacteriota	Halobacteria	Haloarculaceae	Archaea	d__Archaea;p__Halobacteriota;c__Halobacteria;o__Halobacteriales;f__Haloarculaceae;g__Halomicrobium;s__Halomicrobium zhouii
GCA_000470655	138	GCA_000470655.1	Archaea	Euryarchaeota	Euryarchaeota	Halobacteria	Halobacteriales	Haloarculaceae	Halorhabdus	Halorhabdus_tiamatea	GCA_000470655	Halobacteria	Halobacteria	Halobacteriales	Archaea	Halobacteriales	Halobacteriales	Halobacteriales|Archaea|Euryarchaeota|Halobacteria|Halobacteriales|Haloarculaceae|Halorhabdus|Halorhabdus_tiamatea|GCA_000470655	Halobacteriales|Archaea|Euryarchaeota|Halobacteria|Halobacteriales|Haloarculaceae|Halorhabdus|Halorhabdus_tiamatea|GCA_000470655	GCA_000470655	Archaea	Halobacteriota	Halobacteria	Halobacteriales	Haloarculaceae	Halorhabdus	Halorhabdus_tiamatea	Halobacteriota	Halobacteria	Haloarculaceae	Archaea	d__Archaea;p__Halobacteriota;c__Halobacteria;o__Halobacteriales;f__Haloarculaceae;g__Halorhabdus;s__Halorhabdus tiamatea
GCA_000337455	139	GCA_000337455.1	Archaea	Euryarchaeota	Euryarchaeota	Halobacteria	Halobacteriales	Haloarculaceae	Halosimplex	Halosimplex_carlsbadense	GCA_000337455	Halobacteria	Halobacteria	Halobacteriales	Archaea	Halobacteriales	Halobacteriales	Halobacteriales|Archaea|Euryarchaeota|Halobacteria|Halobacteriales|Haloarculaceae|Halosimplex|Halosimplex_carlsbadense|GCA_000337455	Halobacteriales|Archaea|Euryarchaeota|Halobacteria|Halobacteriales|Haloarculaceae|Halosimplex|Halosimplex_carlsbadense|GCA_000337455	GCA_000337455	Archaea	Halobacteriota	Halobacteria	Halobacteriales	Haloarculaceae	Halosimplex	Halosimplex_carlsbadense	Halobacteriota	Halobacteria	Haloarculaceae	Archaea	d__Archaea;p__Halobacteriota;c__Halobacteria;o__Halobacteriales;f__Haloarculaceae;g__Halosimplex;s__Halosimplex carlsbadense
GCA_000026045	140	GCA_000026045.1	Archaea	Euryarchaeota	Euryarchaeota	Halobacteria	Halobacteriales	Haloarculaceae	Natronomonas	Natronomonas_pharaonis	GCA_000026045	Halobacteria	Halobacteria	Halobacteriales	Archaea	Halobacteriales	Halobacteriales	Halobacteriales|Archaea|Euryarchaeota|Halobacteria|Halobacteriales|Haloarculaceae|Natronomonas|Natronomonas_pharaonis|GCA_000026045	Halobacteriales|Archaea|Euryarchaeota|Halobacteria|Halobacteriales|Haloarculaceae|Natronomonas|Natronomonas_pharaonis|GCA_000026045	GCA_000026045	Archaea	Halobacteriota	Halobacteria	Halobacteriales	Haloarculaceae	Natronomonas	Natronomonas_pharaonis	Halobacteriota	Halobacteria	Haloarculaceae	Archaea	d__Archaea;p__Halobacteriota;c__Halobacteria;o__Halobacteriales;f__Haloarculaceae;g__Natronomonas;s__Natronomonas pharaonis
GCA_000187225	141	GCA_000187225.2	Archaea	Euryarchaeota	Euryarchaeota	Halobacteria	Halobacteriales	Halobacteriaceae	Haladaptatus	Haladaptatus_paucihalophilus	GCA_000187225	Halobacteria	Halobacteria	Halobacteriales	Archaea	Halobacteriales	Halobacteriales	Halobacteriales|Archaea|Euryarchaeota|Halobacteria|Halobacteriales|Halobacteriaceae|Haladaptatus|Haladaptatus_paucihalophilus|GCA_000187225	Halobacteriales|Archaea|Euryarchaeota|Halobacteria|Halobacteriales|Halobacteriaceae|Haladaptatus|Haladaptatus_paucihalophilus|GCA_000187225	GCA_000187225	Archaea	Halobacteriota	Halobacteria	Halobacteriales	Haladaptataceae	Haladaptatus	Haladaptatus_paucihalophilus	Halobacteriota	Halobacteria	Haladaptataceae	Archaea	d__Archaea;p__Halobacteriota;c__Halobacteria;o__Halobacteriales;f__Haladaptataceae;g__Haladaptatus;s__Haladaptatus paucihalophilus
GCA_000196895	142	GCA_000196895.1	Archaea	Euryarchaeota	Euryarchaeota	Halobacteria	Halobacteriales	Halobacteriaceae	Halalkalicoccus	Halalkalicoccus_jeotgali	GCA_000196895	Halobacteria	Halobacteria	Halobacteriales	Archaea	Halobacteriales	Halobacteriales	Halobacteriales|Archaea|Euryarchaeota|Halobacteria|Halobacteriales|Halobacteriaceae|Halalkalicoccus|Halalkalicoccus_jeotgali|GCA_000196895	Halobacteriales|Archaea|Euryarchaeota|Halobacteria|Halobacteriales|Halobacteriaceae|Halalkalicoccus|Halalkalicoccus_jeotgali|GCA_000196895	GCA_000196895	Archaea	Halobacteriota	Halobacteria	Halobacteriales	Halalkalicoccaceae	Halalkalicoccus	Halalkalicoccus_jeotgali	Halobacteriota	Halobacteria	Halalkalicoccaceae	Archaea	d__Archaea;p__Halobacteriota;c__Halobacteria;o__Halobacteriales;f__Halalkalicoccaceae;g__Halalkalicoccus;s__Halalkalicoccus jeotgali
GCA_001011115	143	GCA_001011115.1	Archaea	Euryarchaeota	Euryarchaeota	Halobacteria	Halobacteriales	Halobacteriaceae	Halanaeroarchaeum	Halanaeroarchaeum_sulfurireducens	GCA_001011115	Halobacteria	Halobacteria	Halobacteriales	Archaea	Halobacteriales	Halobacteriales	Halobacteriales|Archaea|Euryarchaeota|Halobacteria|Halobacteriales|Halobacteriaceae|Halanaeroarchaeum|Halanaeroarchaeum_sulfurireducens|GCA_001011115	Halobacteriales|Archaea|Euryarchaeota|Halobacteria|Halobacteriales|Halobacteriaceae|Halanaeroarchaeum|Halanaeroarchaeum_sulfurireducens|GCA_001011115	GCA_001011115	Archaea	Halobacteriota	Halobacteria	Halobacteriales	Halobacteriaceae	Halanaeroarchaeum	Halanaeroarchaeum_sulfurireducens	Halobacteriota	Halobacteria	Halobacteriaceae	Archaea	d__Archaea;p__Halobacteriota;c__Halobacteria;o__Halobacteriales;f__Halobacteriaceae;g__Halanaeroarchaeum;s__Halanaeroarchaeum sulfurireducens
GCA_000006805	144	GCA_000006805.1	Archaea	Euryarchaeota	Euryarchaeota	Halobacteria	Halobacteriales	Halobacteriaceae	Halobacterium	Halobacterium_salinarum	GCA_000006805	Halobacteria	Halobacteria	Halobacteriales	Archaea	Halobacteriales	Halobacteriales	Halobacteriales|Archaea|Euryarchaeota|Halobacteria|Halobacteriales|Halobacteriaceae|Halobacterium|Halobacterium_salinarum|GCA_000006805	Halobacteriales|Archaea|Euryarchaeota|Halobacteria|Halobacteriales|Halobacteriaceae|Halobacterium|Halobacterium_salinarum|GCA_000006805	GCA_000006805	Archaea	Halobacteriota	Halobacteria	Halobacteriales	Halobacteriaceae	Halobacterium	Halobacterium_salinarum	Halobacteriota	Halobacteria	Halobacteriaceae	Archaea	d__Archaea;p__Halobacteriota;c__Halobacteria;o__Halobacteriales;f__Halobacteriaceae;g__Halobacterium;s__Halobacterium salinarum
GCA_001886955	145	GCA_001886955.1	Archaea	Euryarchaeota	Euryarchaeota	Halobacteria	Halobacteriales	Halobacteriaceae	Halodesulfurarchaeum	Halodesulfurarchaeum_formicicum	GCA_001886955	Halobacteria	Halobacteria	Halobacteriales	Archaea	Halobacteriales	Halobacteriales	Halobacteriales|Archaea|Euryarchaeota|Halobacteria|Halobacteriales|Halobacteriaceae|Halodesulfurarchaeum|Halodesulfurarchaeum_formicicum|GCA_001886955	Halobacteriales|Archaea|Euryarchaeota|Halobacteria|Halobacteriales|Halobacteriaceae|Halodesulfurarchaeum|Halodesulfurarchaeum_formicicum|GCA_001886955	GCA_001886955	Archaea	Halobacteriota	Halobacteria	Halobacteriales	Halobacteriaceae	Halodesulfurarchaeum	Halodesulfurarchaeum_formicicum	Halobacteriota	Halobacteria	Halobacteriaceae	Archaea	d__Archaea;p__Halobacteriota;c__Halobacteria;o__Halobacteriales;f__Halobacteriaceae;g__Halodesulfurarchaeum;s__Halodesulfurarchaeum formicicum
GCA_003675855	146	GCA_003675855.1	Archaea	Euryarchaeota	Euryarchaeota	Halobacteria	Halobacteriales	Halobacteriaceae	Halostella	Halostella_salina	GCA_003675855	Halobacteria	Halobacteria	Halobacteriales	Archaea	Halobacteriales	Halobacteriales	Halobacteriales|Archaea|Euryarchaeota|Halobacteria|Halobacteriales|Halobacteriaceae|Halostella|Halostella_salina|GCA_003675855	Halobacteriales|Archaea|Euryarchaeota|Halobacteria|Halobacteriales|Halobacteriaceae|Halostella|Halostella_salina|GCA_003675855	GCA_003675855	Archaea	Halobacteriota	Halobacteria	Halobacteriales	QS-9-68-17	Halostella	Halostella_salina	Halobacteriota	Halobacteria	QS-9-68-17	Archaea	d__Archaea;p__Halobacteriota;c__Halobacteria;o__Halobacteriales;f__QS-9-68-17;g__Halostella;s__Halostella salina
GCA_900100385	147	GCA_900100385.1	Archaea	Euryarchaeota	Euryarchaeota	Halobacteria	Halobacteriales	Halobacteriaceae	Halovenus	Halovenus_aranensis	GCA_900100385	Halobacteria	Halobacteria	Halobacteriales	Archaea	Halobacteriales	Halobacteriales	Halobacteriales|Archaea|Euryarchaeota|Halobacteria|Halobacteriales|Halobacteriaceae|Halovenus|Halovenus_aranensis|GCA_900100385	Halobacteriales|Archaea|Euryarchaeota|Halobacteria|Halobacteriales|Halobacteriaceae|Halovenus|Halovenus_aranensis|GCA_900100385	GCA_900100385	Archaea	Halobacteriota	Halobacteria	Halobacteriales	Haloarculaceae	Halovenus	Halovenus_aranensis	Halobacteriota	Halobacteria	Haloarculaceae	Archaea	d__Archaea;p__Halobacteriota;c__Halobacteria;o__Halobacteriales;f__Haloarculaceae;g__Halovenus;s__Halovenus aranensis
GCA_000334895	148	GCA_000334895.1	Archaea	Euryarchaeota	Euryarchaeota	Halobacteria	Halobacteriales	Halococcaceae	Halococcus	Halococcus_agarilyticus	GCA_000334895	Halobacteria	Halobacteria	Halobacteriales	Archaea	Halobacteriales	Halobacteriales	Halobacteriales|Archaea|Euryarchaeota|Halobacteria|Halobacteriales|Halococcaceae|Halococcus|Halococcus_agarilyticus|GCA_000334895	Halobacteriales|Archaea|Euryarchaeota|Halobacteria|Halobacteriales|Halococcaceae|Halococcus|Halococcus_agarilyticus|GCA_000334895	GCA_000334895	Archaea	Halobacteriota	Halobacteria	Halobacteriales	Halococcaceae	Halococcus	Halococcus_agarilyticus	Halobacteriota	Halobacteria	Halococcaceae	Archaea	d__Archaea;p__Halobacteriota;c__Halobacteria;o__Halobacteriales;f__Halococcaceae;g__Halococcus;s__Halococcus agarilyticus
GCA_000306765	149	GCA_000306765.2	Archaea	Euryarchaeota	Euryarchaeota	Halobacteria	Haloferacales	Haloferacaceae	Haloferax	Haloferax_mediterranei	GCA_000306765	Halobacteria	Halobacteria	Haloferacales	Archaea	Haloferacales	Haloferacales	Haloferacales|Archaea|Euryarchaeota|Halobacteria|Haloferacales|Haloferacaceae|Haloferax|Haloferax_mediterranei|GCA_000306765	Haloferacales|Archaea|Euryarchaeota|Halobacteria|Haloferacales|Haloferacaceae|Haloferax|Haloferax_mediterranei|GCA_000306765	GCA_000306765	Archaea	Halobacteriota	Halobacteria	Halobacteriales	Haloferacaceae	Haloferax	Haloferax_mediterranei	Halobacteriota	Halobacteria	Haloferacaceae	Archaea	d__Archaea;p__Halobacteriota;c__Halobacteria;o__Halobacteriales;f__Haloferacaceae;g__Haloferax;s__Haloferax mediterranei
GCA_000025685	150	GCA_000025685.1	Archaea	Euryarchaeota	Euryarchaeota	Halobacteria	Haloferacales	Haloferacaceae	Haloferax	Haloferax_volcanii	GCA_000025685	Halobacteria	Halobacteria	Haloferacales	Archaea	Haloferacales	Haloferacales	Haloferacales|Archaea|Euryarchaeota|Halobacteria|Haloferacales|Haloferacaceae|Haloferax|Haloferax_volcanii|GCA_000025685	Haloferacales|Archaea|Euryarchaeota|Halobacteria|Haloferacales|Haloferacaceae|Haloferax|Haloferax_volcanii|GCA_000025685	GCA_000025685	Archaea	Halobacteriota	Halobacteria	Halobacteriales	Haloferacaceae	Haloferax	Haloferax_volcanii	Halobacteriota	Halobacteria	Haloferacaceae	Archaea	d__Archaea;p__Halobacteriota;c__Halobacteria;o__Halobacteriales;f__Haloferacaceae;g__Haloferax;s__Haloferax volcanii
GCA_000172995	151	GCA_000172995.2	Archaea	Euryarchaeota	Euryarchaeota	Halobacteria	Haloferacales	Haloferacaceae	Halogeometricum	Halogeometricum_borinquense	GCA_000172995	Halobacteria	Halobacteria	Haloferacales	Archaea	Haloferacales	Haloferacales	Haloferacales|Archaea|Euryarchaeota|Halobacteria|Haloferacales|Haloferacaceae|Halogeometricum|Halogeometricum_borinquense|GCA_000172995	Haloferacales|Archaea|Euryarchaeota|Halobacteria|Haloferacales|Haloferacaceae|Halogeometricum|Halogeometricum_borinquense|GCA_000172995	GCA_000172995	Archaea	Halobacteriota	Halobacteria	Halobacteriales	Haloferacaceae	Halogeometricum	Halogeometricum_borinquense	Halobacteriota	Halobacteria	Haloferacaceae	Archaea	d__Archaea;p__Halobacteriota;c__Halobacteria;o__Halobacteriales;f__Haloferacaceae;g__Halogeometricum;s__Halogeometricum borinquense
GCA_003351065	152	GCA_003351065.1	Archaea	Euryarchaeota	Euryarchaeota	Halobacteria	Haloferacales	Haloferacaceae	Halopelagius	Halopelagius_longus	GCA_003351065	Halobacteria	Halobacteria	Haloferacales	Archaea	Haloferacales	Haloferacales	Haloferacales|Archaea|Euryarchaeota|Halobacteria|Haloferacales|Haloferacaceae|Halopelagius|Halopelagius_longus|GCA_003351065	Haloferacales|Archaea|Euryarchaeota|Halobacteria|Haloferacales|Haloferacaceae|Halopelagius|Halopelagius_longus|GCA_003351065	GCA_003351065	Archaea	Halobacteriota	Halobacteria	Halobacteriales	Haloferacaceae	Halopelagius	Halopelagius_longus	Halobacteriota	Halobacteria	Haloferacaceae	Archaea	d__Archaea;p__Halobacteriota;c__Halobacteria;o__Halobacteriales;f__Haloferacaceae;g__Halopelagius;s__Halopelagius longus
GCA_900107665	153	GCA_900107665.1	Archaea	Euryarchaeota	Euryarchaeota	Halobacteria	Haloferacales	Haloferacaceae	Haloplanus	Haloplanus_vescus	GCA_900107665	Halobacteria	Halobacteria	Haloferacales	Archaea	Haloferacales	Haloferacales	Haloferacales|Archaea|Euryarchaeota|Halobacteria|Haloferacales|Haloferacaceae|Haloplanus|Haloplanus_vescus|GCA_900107665	Haloferacales|Archaea|Euryarchaeota|Halobacteria|Haloferacales|Haloferacaceae|Haloplanus|Haloplanus_vescus|GCA_900107665	GCA_900107665	Archaea	Halobacteriota	Halobacteria	Halobacteriales	Haloferacaceae	Haloplanus	Haloplanus_vescus	Halobacteriota	Halobacteria	Haloferacaceae	Archaea	d__Archaea;p__Halobacteriota;c__Halobacteria;o__Halobacteriales;f__Haloferacaceae;g__Haloplanus;s__Haloplanus vescus
GCA_001469955	154	GCA_001469955.1	Archaea	Euryarchaeota	Euryarchaeota	Halobacteria	Haloferacales	Haloferacaceae	Haloprofundus	Haloprofundus_marisrubri	GCA_001469955	Halobacteria	Halobacteria	Haloferacales	Archaea	Haloferacales	Haloferacales	Haloferacales|Archaea|Euryarchaeota|Halobacteria|Haloferacales|Haloferacaceae|Haloprofundus|Haloprofundus_marisrubri|GCA_001469955	Haloferacales|Archaea|Euryarchaeota|Halobacteria|Haloferacales|Haloferacaceae|Haloprofundus|Haloprofundus_marisrubri|GCA_001469955	GCA_001469955	Archaea	Halobacteriota	Halobacteria	Halobacteriales	Haloferacaceae	Haloprofundus	Haloprofundus_marisrubri	Halobacteriota	Halobacteria	Haloferacaceae	Archaea	d__Archaea;p__Halobacteriota;c__Halobacteria;o__Halobacteriales;f__Haloferacaceae;g__Haloprofundus;s__Haloprofundus marisrubri
GCA_000237865	155	GCA_000237865.1	Archaea	Euryarchaeota	Euryarchaeota	Halobacteria	Haloferacales	Haloferacaceae	Haloquadratum	Haloquadratum_walsbyi	GCA_000237865	Halobacteria	Halobacteria	Haloferacales	Archaea	Haloferacales	Haloferacales	Haloferacales|Archaea|Euryarchaeota|Halobacteria|Haloferacales|Haloferacaceae|Haloquadratum|Haloquadratum_walsbyi|GCA_000237865	Haloferacales|Archaea|Euryarchaeota|Halobacteria|Haloferacales|Haloferacaceae|Haloquadratum|Haloquadratum_walsbyi|GCA_000237865	GCA_000237865	Archaea	Halobacteriota	Halobacteria	Halobacteriales	Haloferacaceae	Haloquadratum	Haloquadratum_walsbyi	Halobacteriota	Halobacteria	Haloferacaceae	Archaea	d__Archaea;p__Halobacteriota;c__Halobacteria;o__Halobacteriales;f__Haloferacaceae;g__Haloquadratum;s__Haloquadratum walsbyi
GCA_002788215	156	GCA_002788215.1	Archaea	Euryarchaeota	Euryarchaeota	Halobacteria	Haloferacales	Halorubraceae	Halohasta	Halohasta_litchfieldiae	GCA_002788215	Halobacteria	Halobacteria	Haloferacales	Archaea	Haloferacales	Haloferacales	Haloferacales|Archaea|Euryarchaeota|Halobacteria|Haloferacales|Halorubraceae|Halohasta|Halohasta_litchfieldiae|GCA_002788215	Haloferacales|Archaea|Euryarchaeota|Halobacteria|Haloferacales|Halorubraceae|Halohasta|Halohasta_litchfieldiae|GCA_002788215	GCA_002788215	Archaea	Halobacteriota	Halobacteria	Halobacteriales	Haloferacaceae	Halohasta	Halohasta_litchfieldiae	Halobacteriota	Halobacteria	Haloferacaceae	Archaea	d__Archaea;p__Halobacteriota;c__Halobacteria;o__Halobacteriales;f__Haloferacaceae;g__Halohasta;s__Halohasta litchfieldiae
GCA_001282785	157	GCA_001282785.1	Archaea	Euryarchaeota	Euryarchaeota	Halobacteria	Haloferacales	Halorubraceae	Halolamina	Halolamina_sediminis	GCA_001282785	Halobacteria	Halobacteria	Haloferacales	Archaea	Haloferacales	Haloferacales	Haloferacales|Archaea|Euryarchaeota|Halobacteria|Haloferacales|Halorubraceae|Halolamina|Halolamina_sediminis|GCA_001282785	Haloferacales|Archaea|Euryarchaeota|Halobacteria|Haloferacales|Halorubraceae|Halolamina|Halolamina_sediminis|GCA_001282785	GCA_001282785	Archaea	Halobacteriota	Halobacteria	Halobacteriales	Haloferacaceae	Halolamina	Halolamina_sediminis	Halobacteriota	Halobacteria	Haloferacaceae	Archaea	d__Archaea;p__Halobacteriota;c__Halobacteria;o__Halobacteriales;f__Haloferacaceae;g__Halolamina;s__Halolamina sediminis
GCA_900108505	158	GCA_900108505.1	Archaea	Euryarchaeota	Euryarchaeota	Halobacteria	Haloferacales	Halorubraceae	Halopenitus	Halopenitus_malekzadehii	GCA_900108505	Halobacteria	Halobacteria	Haloferacales	Archaea	Haloferacales	Haloferacales	Haloferacales|Archaea|Euryarchaeota|Halobacteria|Haloferacales|Halorubraceae|Halopenitus|Halopenitus_malekzadehii|GCA_900108505	Haloferacales|Archaea|Euryarchaeota|Halobacteria|Haloferacales|Halorubraceae|Halopenitus|Halopenitus_malekzadehii|GCA_900108505	GCA_900108505	Archaea	Halobacteriota	Halobacteria	Halobacteriales	Haloferacaceae	Halopenitus	Halopenitus_malekzadehii	Halobacteriota	Halobacteria	Haloferacaceae	Archaea	d__Archaea;p__Halobacteriota;c__Halobacteria;o__Halobacteriales;f__Haloferacaceae;g__Halopenitus;s__Halopenitus malekzadehii
GCA_000337035	159	GCA_000337035.1	Archaea	Euryarchaeota	Euryarchaeota	Halobacteria	Haloferacales	Halorubraceae	Halorubrum	Halorubrum_coriense	GCA_000337035	Halobacteria	Halobacteria	Haloferacales	Archaea	Haloferacales	Haloferacales	Haloferacales|Archaea|Euryarchaeota|Halobacteria|Haloferacales|Halorubraceae|Halorubrum|Halorubrum_coriense|GCA_000337035	Haloferacales|Archaea|Euryarchaeota|Halobacteria|Haloferacales|Halorubraceae|Halorubrum|Halorubrum_coriense|GCA_000337035	GCA_000337035	Archaea	Halobacteriota	Halobacteria	Halobacteriales	Haloferacaceae	Halorubrum	Halorubrum_coriense	Halobacteriota	Halobacteria	Haloferacaceae	Archaea	d__Archaea;p__Halobacteriota;c__Halobacteria;o__Halobacteriales;f__Haloferacaceae;g__Halorubrum;s__Halorubrum coriense
GCA_002252985	160	GCA_002252985.1	Archaea	Euryarchaeota	Euryarchaeota	Halobacteria	Haloferacales	Halorubraceae	Halorubrum	Halorubrum_halodurans	GCA_002252985	Halobacteria	Halobacteria	Haloferacales	Archaea	Haloferacales	Haloferacales	Haloferacales|Archaea|Euryarchaeota|Halobacteria|Haloferacales|Halorubraceae|Halorubrum|Halorubrum_halodurans|GCA_002252985	Haloferacales|Archaea|Euryarchaeota|Halobacteria|Haloferacales|Halorubraceae|Halorubrum|Halorubrum_halodurans|GCA_002252985	GCA_002252985	Archaea	Halobacteriota	Halobacteria	Halobacteriales	Haloferacaceae	Halorubrum	Halorubrum_halodurans	Halobacteriota	Halobacteria	Haloferacaceae	Archaea	d__Archaea;p__Halobacteriota;c__Halobacteria;o__Halobacteriales;f__Haloferacaceae;g__Halorubrum;s__Halorubrum halodurans
GCA_000022205	161	GCA_000022205.1	Archaea	Euryarchaeota	Euryarchaeota	Halobacteria	Haloferacales	Halorubraceae	Halorubrum	Halorubrum_lacusprofundi	GCA_000022205	Halobacteria	Halobacteria	Haloferacales	Archaea	Haloferacales	Haloferacales	Haloferacales|Archaea|Euryarchaeota|Halobacteria|Haloferacales|Halorubraceae|Halorubrum|Halorubrum_lacusprofundi|GCA_000022205	Haloferacales|Archaea|Euryarchaeota|Halobacteria|Haloferacales|Halorubraceae|Halorubrum|Halorubrum_lacusprofundi|GCA_000022205	GCA_000022205	Archaea	Halobacteriota	Halobacteria	Halobacteriales	Haloferacaceae	Halorubrum	Halorubrum_lacusprofundi	Halobacteriota	Halobacteria	Haloferacaceae	Archaea	d__Archaea;p__Halobacteriota;c__Halobacteria;o__Halobacteriales;f__Haloferacaceae;g__Halorubrum;s__Halorubrum lacusprofundi
GCA_000337915	162	GCA_000337915.1	Archaea	Euryarchaeota	Euryarchaeota	Halobacteria	Haloferacales	Halorubraceae	Halorubrum	Halorubrum_saccharovorum	GCA_000337915	Halobacteria	Halobacteria	Haloferacales	Archaea	Haloferacales	Haloferacales	Haloferacales|Archaea|Euryarchaeota|Halobacteria|Haloferacales|Halorubraceae|Halorubrum|Halorubrum_saccharovorum|GCA_000337915	Haloferacales|Archaea|Euryarchaeota|Halobacteria|Haloferacales|Halorubraceae|Halorubrum|Halorubrum_saccharovorum|GCA_000337915	GCA_000337915	Archaea	Halobacteriota	Halobacteria	Halobacteriales	Haloferacaceae	Halorubrum	Halorubrum_saccharovorum	Halobacteriota	Halobacteria	Haloferacaceae	Archaea	d__Archaea;p__Halobacteriota;c__Halobacteria;o__Halobacteriales;f__Haloferacaceae;g__Halorubrum;s__Halorubrum saccharovorum
GCA_002906575	163	GCA_002906575.1	Archaea	Euryarchaeota	Euryarchaeota	Halobacteria	Haloferacales	Halorubraceae	Salinigranum	Salinigranum_rubrum	GCA_002906575	Halobacteria	Halobacteria	Haloferacales	Archaea	Haloferacales	Haloferacales	Haloferacales|Archaea|Euryarchaeota|Halobacteria|Haloferacales|Halorubraceae|Salinigranum|Salinigranum_rubrum|GCA_002906575	Haloferacales|Archaea|Euryarchaeota|Halobacteria|Haloferacales|Halorubraceae|Salinigranum|Salinigranum_rubrum|GCA_002906575	GCA_002906575	Archaea	Halobacteriota	Halobacteria	Halobacteriales	Haloferacaceae	Salinigranum	Salinigranum_rubrum	Halobacteriota	Halobacteria	Haloferacaceae	Archaea	d__Archaea;p__Halobacteriota;c__Halobacteria;o__Halobacteriales;f__Haloferacaceae;g__Salinigranum;s__Salinigranum rubrum
GCA_000226975	164	GCA_000226975.3	Archaea	Euryarchaeota	Euryarchaeota	Halobacteria	Natrialbales	Natrialbaceae	Halobiforma	Halobiforma_lacisalsi	GCA_000226975	Halobacteria	Halobacteria	Natrialbales	Archaea	Natrialbales	Natrialbales	Natrialbales|Archaea|Euryarchaeota|Halobacteria|Natrialbales|Natrialbaceae|Halobiforma|Halobiforma_lacisalsi|GCA_000226975	Natrialbales|Archaea|Euryarchaeota|Halobacteria|Natrialbales|Natrialbaceae|Halobiforma|Halobiforma_lacisalsi|GCA_000226975	GCA_000226975	Archaea	Halobacteriota	Halobacteria	Halobacteriales	Natrialbaceae	Halobiforma	Halobiforma_lacisalsi	Halobacteriota	Halobacteria	Natrialbaceae	Archaea	d__Archaea;p__Halobacteriota;c__Halobacteria;o__Halobacteriales;f__Natrialbaceae;g__Halobiforma;s__Halobiforma lacisalsi
GCA_000217715	165	GCA_000217715.1	Archaea	Euryarchaeota	Euryarchaeota	Halobacteria	Natrialbales	Natrialbaceae	Halopiger	Halopiger_xanaduensis	GCA_000217715	Halobacteria	Halobacteria	Natrialbales	Archaea	Natrialbales	Natrialbales	Natrialbales|Archaea|Euryarchaeota|Halobacteria|Natrialbales|Natrialbaceae|Halopiger|Halopiger_xanaduensis|GCA_000217715	Natrialbales|Archaea|Euryarchaeota|Halobacteria|Natrialbales|Natrialbaceae|Halopiger|Halopiger_xanaduensis|GCA_000217715	GCA_000217715	Archaea	Halobacteriota	Halobacteria	Halobacteriales	Natrialbaceae	Halopiger	Halopiger_xanaduensis	Halobacteriota	Halobacteria	Natrialbaceae	Archaea	d__Archaea;p__Halobacteriota;c__Halobacteria;o__Halobacteriales;f__Natrialbaceae;g__Halopiger;s__Halopiger xanaduensis
GCA_000517625	166	GCA_000517625.1	Archaea	Euryarchaeota	Euryarchaeota	Halobacteria	Natrialbales	Natrialbaceae	Halostagnicola	Halostagnicola_larsenii	GCA_000517625	Halobacteria	Halobacteria	Natrialbales	Archaea	Natrialbales	Natrialbales	Natrialbales|Archaea|Euryarchaeota|Halobacteria|Natrialbales|Natrialbaceae|Halostagnicola|Halostagnicola_larsenii|GCA_000517625	Natrialbales|Archaea|Euryarchaeota|Halobacteria|Natrialbales|Natrialbaceae|Halostagnicola|Halostagnicola_larsenii|GCA_000517625	GCA_000517625	Archaea	Halobacteriota	Halobacteria	Halobacteriales	Natrialbaceae	Halostagnicola	Halostagnicola_larsenii	Halobacteriota	Halobacteria	Natrialbaceae	Archaea	d__Archaea;p__Halobacteriota;c__Halobacteria;o__Halobacteriales;f__Natrialbaceae;g__Halostagnicola;s__Halostagnicola larsenii
GCA_000025325	167	GCA_000025325.1	Archaea	Euryarchaeota	Euryarchaeota	Halobacteria	Natrialbales	Natrialbaceae	Haloterrigena	Haloterrigena_turkmenica	GCA_000025325	Halobacteria	Halobacteria	Natrialbales	Archaea	Natrialbales	Natrialbales	Natrialbales|Archaea|Euryarchaeota|Halobacteria|Natrialbales|Natrialbaceae|Haloterrigena|Haloterrigena_turkmenica|GCA_000025325	Natrialbales|Archaea|Euryarchaeota|Halobacteria|Natrialbales|Natrialbaceae|Haloterrigena|Haloterrigena_turkmenica|GCA_000025325	GCA_000025325	Archaea	Halobacteriota	Halobacteria	Halobacteriales	Natrialbaceae	Haloterrigena	Haloterrigena_turkmenica	Halobacteriota	Halobacteria	Natrialbaceae	Archaea	d__Archaea;p__Halobacteriota;c__Halobacteria;o__Halobacteriales;f__Natrialbaceae;g__Haloterrigena;s__Haloterrigena turkmenica
GCA_000328525	168	GCA_000328525.1	Archaea	Euryarchaeota	Euryarchaeota	Halobacteria	Natrialbales	Natrialbaceae	Halovivax	Halovivax_ruber	GCA_000328525	Halobacteria	Halobacteria	Natrialbales	Archaea	Natrialbales	Natrialbales	Natrialbales|Archaea|Euryarchaeota|Halobacteria|Natrialbales|Natrialbaceae|Halovivax|Halovivax_ruber|GCA_000328525	Natrialbales|Archaea|Euryarchaeota|Halobacteria|Natrialbales|Natrialbaceae|Halovivax|Halovivax_ruber|GCA_000328525	GCA_000328525	Archaea	Halobacteriota	Halobacteria	Halobacteriales	Natrialbaceae	Halovivax	Halovivax_ruber	Halobacteriota	Halobacteria	Natrialbaceae	Archaea	d__Archaea;p__Halobacteriota;c__Halobacteria;o__Halobacteriales;f__Natrialbaceae;g__Halovivax;s__Halovivax ruber
GCA_003841485	169	GCA_003841485.1	Archaea	Euryarchaeota	Euryarchaeota	Halobacteria	Natrialbales	Natrialbaceae	Natrarchaeobius	Natrarchaeobius_halalkaliphilus	GCA_003841485	Halobacteria	Halobacteria	Natrialbales	Archaea	Natrialbales	Natrialbales	Natrialbales|Archaea|Euryarchaeota|Halobacteria|Natrialbales|Natrialbaceae|Natrarchaeobius|Natrarchaeobius_halalkaliphilus|GCA_003841485	Natrialbales|Archaea|Euryarchaeota|Halobacteria|Natrialbales|Natrialbaceae|Natrarchaeobius|Natrarchaeobius_halalkaliphilus|GCA_003841485	GCA_003841485	Archaea	Halobacteriota	Halobacteria	Halobacteriales	Natrialbaceae	Natrarchaeobius	Natrarchaeobius_halalkaliphilus	Halobacteriota	Halobacteria	Natrialbaceae	Archaea	d__Archaea;p__Halobacteriota;c__Halobacteria;o__Halobacteriales;f__Natrialbaceae;g__Natrarchaeobius;s__Natrarchaeobius halalkaliphilus
GCA_000025625	170	GCA_000025625.1	Archaea	Euryarchaeota	Euryarchaeota	Halobacteria	Natrialbales	Natrialbaceae	Natrialba	Natrialba_magadii	GCA_000025625	Halobacteria	Halobacteria	Natrialbales	Archaea	Natrialbales	Natrialbales	Natrialbales|Archaea|Euryarchaeota|Halobacteria|Natrialbales|Natrialbaceae|Natrialba|Natrialba_magadii|GCA_000025625	Natrialbales|Archaea|Euryarchaeota|Halobacteria|Natrialbales|Natrialbaceae|Natrialba|Natrialba_magadii|GCA_000025625	GCA_000025625	Archaea	Halobacteriota	Halobacteria	Halobacteriales	Natrialbaceae	Natrialba	Natrialba_magadii	Halobacteriota	Halobacteria	Natrialbaceae	Archaea	d__Archaea;p__Halobacteriota;c__Halobacteria;o__Halobacteriales;f__Natrialbaceae;g__Natrialba;s__Natrialba magadii
GCA_000230735	171	GCA_000230735.3	Archaea	Euryarchaeota	Euryarchaeota	Halobacteria	Natrialbales	Natrialbaceae	Natrinema	Natrinema_pellirubrum	GCA_000230735	Halobacteria	Halobacteria	Natrialbales	Archaea	Natrialbales	Natrialbales	Natrialbales|Archaea|Euryarchaeota|Halobacteria|Natrialbales|Natrialbaceae|Natrinema|Natrinema_pellirubrum|GCA_000230735	Natrialbales|Archaea|Euryarchaeota|Halobacteria|Natrialbales|Natrialbaceae|Natrinema|Natrinema_pellirubrum|GCA_000230735	GCA_000230735	Archaea	Halobacteriota	Halobacteria	Halobacteriales	Natrialbaceae	Natrinema	Natrinema_pellirubrum	Halobacteriota	Halobacteria	Natrialbaceae	Archaea	d__Archaea;p__Halobacteriota;c__Halobacteria;o__Halobacteriales;f__Natrialbaceae;g__Natrinema;s__Natrinema pellirubrum
GCA_000230715	172	GCA_000230715.3	Archaea	Euryarchaeota	Euryarchaeota	Halobacteria	Natrialbales	Natrialbaceae	Natronobacterium	Natronobacterium_gregoryi	GCA_000230715	Halobacteria	Halobacteria	Natrialbales	Archaea	Natrialbales	Natrialbales	Natrialbales|Archaea|Euryarchaeota|Halobacteria|Natrialbales|Natrialbaceae|Natronobacterium|Natronobacterium_gregoryi|GCA_000230715	Natrialbales|Archaea|Euryarchaeota|Halobacteria|Natrialbales|Natrialbaceae|Natronobacterium|Natronobacterium_gregoryi|GCA_000230715	GCA_000230715	Archaea	Halobacteriota	Halobacteria	Halobacteriales	Natrialbaceae	Natronobacterium	Natronobacterium_gregoryi	Halobacteriota	Halobacteria	Natrialbaceae	Archaea	d__Archaea;p__Halobacteriota;c__Halobacteria;o__Halobacteriales;f__Natrialbaceae;g__Natronobacterium;s__Natronobacterium gregoryi
GCA_000328685	173	GCA_000328685.1	Archaea	Euryarchaeota	Euryarchaeota	Halobacteria	Natrialbales	Natrialbaceae	Natronococcus	Natronococcus_occultus	GCA_000328685	Halobacteria	Halobacteria	Natrialbales	Archaea	Natrialbales	Natrialbales	Natrialbales|Archaea|Euryarchaeota|Halobacteria|Natrialbales|Natrialbaceae|Natronococcus|Natronococcus_occultus|GCA_000328685	Natrialbales|Archaea|Euryarchaeota|Halobacteria|Natrialbales|Natrialbaceae|Natronococcus|Natronococcus_occultus|GCA_000328685	GCA_000328685	Archaea	Halobacteriota	Halobacteria	Halobacteriales	Natrialbaceae	Natronococcus	Natronococcus_occultus	Halobacteriota	Halobacteria	Natrialbaceae	Archaea	d__Archaea;p__Halobacteriota;c__Halobacteria;o__Halobacteriales;f__Natrialbaceae;g__Natronococcus;s__Natronococcus occultus
GCA_000337235	174	GCA_000337235.1	Archaea	Euryarchaeota	Euryarchaeota	Halobacteria	Natrialbales	Natrialbaceae	Natronorubrum	Natronorubrum_tibetense	GCA_000337235	Halobacteria	Halobacteria	Natrialbales	Archaea	Natrialbales	Natrialbales	Natrialbales|Archaea|Euryarchaeota|Halobacteria|Natrialbales|Natrialbaceae|Natronorubrum|Natronorubrum_tibetense|GCA_000337235	Natrialbales|Archaea|Euryarchaeota|Halobacteria|Natrialbales|Natrialbaceae|Natronorubrum|Natronorubrum_tibetense|GCA_000337235	GCA_000337235	Archaea	Halobacteriota	Halobacteria	Halobacteriales	Natrialbaceae	Natronorubrum	Natronorubrum_tibetense	Halobacteriota	Halobacteria	Natrialbaceae	Archaea	d__Archaea;p__Halobacteriota;c__Halobacteria;o__Halobacteriales;f__Natrialbaceae;g__Natronorubrum;s__Natronorubrum tibetense
GCA_002011125	175	GCA_002011125.1	Archaea	Euryarchaeota	Euryarchaeota	Hydrothermarchaeota	none	none	none	Candidatus_Hydrothermarchaeota_archaeon_JdFR-18	GCA_002011125	Hydrothermarchaeota	Hydrothermarchaeota	Hydrothermarchaeota	Archaea	none	none	none|Archaea|Euryarchaeota|Hydrothermarchaeota|none|none|none|Candidatus_Hydrothermarchaeota_archaeon_JdFR-18|GCA_002011125	Hydrothermarchaeota|Archaea|Euryarchaeota|Hydrothermarchaeota|none|none|none|Candidatus_Hydrothermarchaeota_archaeon_JdFR-18|GCA_002011125	GCA_002011125	Archaea	Hydrothermarchaeota	Hydrothermarchaeia	Hydrothermarchaeales	Hydrothermarchaeaceae	Hydrothermarchaeum	Hydrothermarchaeum_profundi	Hydrothermarchaeota	Hydrothermarchaeia	Hydrothermarchaeaceae	Archaea	d__Archaea;p__Hydrothermarchaeota;c__Hydrothermarchaeia;o__Hydrothermarchaeales;f__Hydrothermarchaeaceae;g__Hydrothermarchaeum;s__Hydrothermarchaeum profundi
GCA_003230355	176	GCA_003230355.1	Archaea	Euryarchaeota	Hydrothermarchaeota	none	none	none	none	Euryarchaeota_archaeon	GCA_003230355	Hydrothermarchaeota	Hydrothermarchaeota	Hydrothermarchaeota	Archaea	none	none	none|Archaea|Hydrothermarchaeota|none|none|none|none|Euryarchaeota_archaeon|GCA_003230355	Hydrothermarchaeota|Archaea|Hydrothermarchaeota|none|none|none|none|Euryarchaeota_archaeon|GCA_003230355	GCA_003230355	Archaea	Hydrothermarchaeota	Hydrothermarchaeia	Hydrothermarchaeales	SZUA-236	SZUA-236	SZUA-236_sp003230355	Hydrothermarchaeota	Hydrothermarchaeia	SZUA-236	Archaea	d__Archaea;p__Hydrothermarchaeota;c__Hydrothermarchaeia;o__Hydrothermarchaeales;f__SZUA-236;g__SZUA-236;s__SZUA-236 sp003230355
GCA_000214725	177	GCA_000214725.1	Archaea	Euryarchaeota	Euryarchaeota	Methanobacteria	Methanobacteriales	Methanobacteriaceae	Methanobacterium	Methanobacterium_paludis	GCA_000214725	Methanobacteriales	Methanobacteriales	Methanobacteriales	Archaea	Methanobacteriales	Methanobacteriales	Methanobacteriales|Archaea|Euryarchaeota|Methanobacteria|Methanobacteriales|Methanobacteriaceae|Methanobacterium|Methanobacterium_paludis|GCA_000214725	Methanobacteriales|Archaea|Euryarchaeota|Methanobacteria|Methanobacteriales|Methanobacteriaceae|Methanobacterium|Methanobacterium_paludis|GCA_000214725	GCA_000214725	Archaea	Methanobacteriota	Methanobacteria	Methanobacteriales	Methanobacteriaceae	Methanobacterium_C	Methanobacterium_C_paludis	Methanobacteriota	Methanobacteria	Methanobacteriaceae	Archaea	d__Archaea;p__Methanobacteriota;c__Methanobacteria;o__Methanobacteriales;f__Methanobacteriaceae;g__Methanobacterium_C;s__Methanobacterium_C paludis
GCA_000529525	178	GCA_000529525.1	Archaea	Euryarchaeota	Euryarchaeota	Methanobacteria	Methanobacteriales	Methanobacteriaceae	Methanobrevibacter	Methanobrevibacter_oralis	GCA_000529525	Methanobacteriales	Methanobacteriales	Methanobacteriales	Archaea	Methanobacteriales	Methanobacteriales	Methanobacteriales|Archaea|Euryarchaeota|Methanobacteria|Methanobacteriales|Methanobacteriaceae|Methanobrevibacter|Methanobrevibacter_oralis|GCA_000529525	Methanobacteriales|Archaea|Euryarchaeota|Methanobacteria|Methanobacteriales|Methanobacteriaceae|Methanobrevibacter|Methanobrevibacter_oralis|GCA_000529525	GCA_000529525	Archaea	Methanobacteriota	Methanobacteria	Methanobacteriales	Methanobacteriaceae	Methanobrevibacter_A	Methanobrevibacter_A_oralis	Methanobacteriota	Methanobacteria	Methanobacteriaceae	Archaea	d__Archaea;p__Methanobacteriota;c__Methanobacteria;o__Methanobacteriales;f__Methanobacteriaceae;g__Methanobrevibacter_A;s__Methanobrevibacter_A oralis
GCA_000016525	179	GCA_000016525.1	Archaea	Euryarchaeota	Euryarchaeota	Methanobacteria	Methanobacteriales	Methanobacteriaceae	Methanobrevibacter	Methanobrevibacter_smithii	GCA_000016525	Methanobacteriales	Methanobacteriales	Methanobacteriales	Archaea	Methanobacteriales	Methanobacteriales	Methanobacteriales|Archaea|Euryarchaeota|Methanobacteria|Methanobacteriales|Methanobacteriaceae|Methanobrevibacter|Methanobrevibacter_smithii|GCA_000016525	Methanobacteriales|Archaea|Euryarchaeota|Methanobacteria|Methanobacteriales|Methanobacteriaceae|Methanobrevibacter|Methanobrevibacter_smithii|GCA_000016525	GCA_000016525	Archaea	Methanobacteriota	Methanobacteria	Methanobacteriales	Methanobacteriaceae	Methanobrevibacter_A	Methanobrevibacter_A_smithii	Methanobacteriota	Methanobacteria	Methanobacteriaceae	Archaea	d__Archaea;p__Methanobacteriota;c__Methanobacteria;o__Methanobacteriales;f__Methanobacteriaceae;g__Methanobrevibacter_A;s__Methanobrevibacter_A smithii
GCA_000012545	180	GCA_000012545.1	Archaea	Euryarchaeota	Euryarchaeota	Methanobacteria	Methanobacteriales	Methanobacteriaceae	Methanosphaera	Methanosphaera_stadtmanae	GCA_000012545	Methanobacteriales	Methanobacteriales	Methanobacteriales	Archaea	Methanobacteriales	Methanobacteriales	Methanobacteriales|Archaea|Euryarchaeota|Methanobacteria|Methanobacteriales|Methanobacteriaceae|Methanosphaera|Methanosphaera_stadtmanae|GCA_000012545	Methanobacteriales|Archaea|Euryarchaeota|Methanobacteria|Methanobacteriales|Methanobacteriaceae|Methanosphaera|Methanosphaera_stadtmanae|GCA_000012545	GCA_000012545	Archaea	Methanobacteriota	Methanobacteria	Methanobacteriales	Methanobacteriaceae	Methanosphaera	Methanosphaera_stadtmanae	Methanobacteriota	Methanobacteria	Methanobacteriaceae	Archaea	d__Archaea;p__Methanobacteriota;c__Methanobacteria;o__Methanobacteriales;f__Methanobacteriaceae;g__Methanosphaera;s__Methanosphaera stadtmanae
GCA_000145295	181	GCA_000145295.1	Archaea	Euryarchaeota	Euryarchaeota	Methanobacteria	Methanobacteriales	Methanobacteriaceae	Methanothermobacter	Methanothermobacter_marburgensis	GCA_000145295	Methanobacteriales	Methanobacteriales	Methanobacteriales	Archaea	Methanobacteriales	Methanobacteriales	Methanobacteriales|Archaea|Euryarchaeota|Methanobacteria|Methanobacteriales|Methanobacteriaceae|Methanothermobacter|Methanothermobacter_marburgensis|GCA_000145295	Methanobacteriales|Archaea|Euryarchaeota|Methanobacteria|Methanobacteriales|Methanobacteriaceae|Methanothermobacter|Methanothermobacter_marburgensis|GCA_000145295	GCA_000145295	Archaea	Methanobacteriota	Methanobacteria	Methanobacteriales	Methanothermobacteraceae	Methanothermobacter	Methanothermobacter_marburgensis	Methanobacteriota	Methanobacteria	Methanothermobacteraceae	Archaea	d__Archaea;p__Methanobacteriota;c__Methanobacteria;o__Methanobacteriales;f__Methanothermobacteraceae;g__Methanothermobacter;s__Methanothermobacter marburgensis
GCA_000166095	182	GCA_000166095.1	Archaea	Euryarchaeota	Euryarchaeota	Methanobacteria	Methanobacteriales	Methanothermaceae	Methanothermus	Methanothermus_fervidus	GCA_000166095	Methanobacteriales	Methanobacteriales	Methanobacteriales	Archaea	Methanobacteriales	Methanobacteriales	Methanobacteriales|Archaea|Euryarchaeota|Methanobacteria|Methanobacteriales|Methanothermaceae|Methanothermus|Methanothermus_fervidus|GCA_000166095	Methanobacteriales|Archaea|Euryarchaeota|Methanobacteria|Methanobacteriales|Methanothermaceae|Methanothermus|Methanothermus_fervidus|GCA_000166095	GCA_000166095	Archaea	Methanobacteriota	Methanobacteria	Methanobacteriales	Methanothermaceae	Methanothermus	Methanothermus_fervidus	Methanobacteriota	Methanobacteria	Methanothermaceae	Archaea	d__Archaea;p__Methanobacteriota;c__Methanobacteria;o__Methanobacteriales;f__Methanothermaceae;g__Methanothermus;s__Methanothermus fervidus
GCA_000063445	183	GCA_000063445.1	Archaea	Euryarchaeota	Euryarchaeota	Methanomicrobia	Methanocellales	Methanocellaceae	Methanocella	Methanocella_arvoryzae	GCA_000063445	Methanocellales	Methanocellales	Methanocellales	Archaea	Methanocellales	Methanocellales	Methanocellales|Archaea|Euryarchaeota|Methanomicrobia|Methanocellales|Methanocellaceae|Methanocella|Methanocella_arvoryzae|GCA_000063445	Methanocellales|Archaea|Euryarchaeota|Methanomicrobia|Methanocellales|Methanocellaceae|Methanocella|Methanocella_arvoryzae|GCA_000063445	GCA_000063445	Archaea	Halobacteriota	Methanocellia	Methanocellales	Methanocellaceae	Methanocella_A	Methanocella_A_arvoryzae	Halobacteriota	Methanocellia	Methanocellaceae	Archaea	d__Archaea;p__Halobacteriota;c__Methanocellia;o__Methanocellales;f__Methanocellaceae;g__Methanocella_A;s__Methanocella_A arvoryzae
GCA_003132625	184	GCA_003132625.1	Archaea	Euryarchaeota	Euryarchaeota	Methanomicrobia	Methanocellales2	none	none	Euryarchaeota_archaeon	GCA_003132625	Methanocellales2	Methanocellales2	Methanocellales2	Archaea	Methanocellales2	Methanocellales2	Methanocellales2|Archaea|Euryarchaeota|Methanomicrobia|Methanocellales2|none|none|Euryarchaeota_archaeon|GCA_003132625	Methanocellales2|Archaea|Euryarchaeota|Methanomicrobia|Methanocellales2|none|none|Euryarchaeota_archaeon|GCA_003132625	GCA_003132625	Archaea	Halobacteriota	Bog-38	Bog-38	Bog-38	Bog-38	Bog-38_sp003162175	Halobacteriota	Bog-38	Bog-38	Archaea	d__Archaea;p__Halobacteriota;c__Bog-38;o__Bog-38;f__Bog-38;g__Bog-38;s__Bog-38 sp003162175
GCA_003141075	185	GCA_003141075.1	Archaea	Euryarchaeota	Euryarchaeota	Methanomicrobia	Methanocellales2	none	none	Euryarchaeota_archaeon	GCA_003141075	Methanocellales2	Methanocellales2	Methanocellales2	Archaea	Methanocellales2	Methanocellales2	Methanocellales2|Archaea|Euryarchaeota|Methanomicrobia|Methanocellales2|none|none|Euryarchaeota_archaeon|GCA_003141075	Methanocellales2|Archaea|Euryarchaeota|Methanomicrobia|Methanocellales2|none|none|Euryarchaeota_archaeon|GCA_003141075	GCA_003141075	Archaea	Halobacteriota	Bog-38	Bog-38	Bog-38	Bog-38	Bog-38_sp003139855	Halobacteriota	Bog-38	Bog-38	Archaea	d__Archaea;p__Halobacteriota;c__Bog-38;o__Bog-38;f__Bog-38;g__Bog-38;s__Bog-38 sp003139855
GCA_003170935	186	GCA_003170935.1	Archaea	Euryarchaeota	Euryarchaeota	Methanomicrobia	Methanocellales2	none	none	Euryarchaeota_archaeon	GCA_003170935	Methanocellales2	Methanocellales2	Methanocellales2	Archaea	Methanocellales2	Methanocellales2	Methanocellales2|Archaea|Euryarchaeota|Methanomicrobia|Methanocellales2|none|none|Euryarchaeota_archaeon|GCA_003170935	Methanocellales2|Archaea|Euryarchaeota|Methanomicrobia|Methanocellales2|none|none|Euryarchaeota_archaeon|GCA_003170935	GCA_003170935	Archaea	Halobacteriota	Bog-38	Bog-38	Bog-38	Bog-38	Bog-38_sp003170935	Halobacteriota	Bog-38	Bog-38	Archaea	d__Archaea;p__Halobacteriota;c__Bog-38;o__Bog-38;f__Bog-38;g__Bog-38;s__Bog-38 sp003170935
GCA_000023985	187	GCA_000023985.1	Archaea	Euryarchaeota	Euryarchaeota	Methanococci	Methanococcales	Methanocaldococcaceae	Methanocaldococcus	Methanocaldococcus_fervens	GCA_000023985	Methanococcales	Methanococcales	Methanococcales	Archaea	Methanococcales	Methanococcales	Methanococcales|Archaea|Euryarchaeota|Methanococci|Methanococcales|Methanocaldococcaceae|Methanocaldococcus|Methanocaldococcus_fervens|GCA_000023985	Methanococcales|Archaea|Euryarchaeota|Methanococci|Methanococcales|Methanocaldococcaceae|Methanocaldococcus|Methanocaldococcus_fervens|GCA_000023985	GCA_000023985	Archaea	Methanobacteriota	Methanococci	Methanococcales	Methanocaldococcaceae	Methanocaldococcus	Methanocaldococcus_fervens	Methanobacteriota	Methanococci	Methanocaldococcaceae	Archaea	d__Archaea;p__Methanobacteriota;c__Methanococci;o__Methanococcales;f__Methanocaldococcaceae;g__Methanocaldococcus;s__Methanocaldococcus fervens
GCA_000092305	188	GCA_000092305.1	Archaea	Euryarchaeota	Euryarchaeota	Methanococci	Methanococcales	Methanocaldococcaceae	Methanocaldococcus	Methanocaldococcus_infernus	GCA_000092305	Methanococcales	Methanococcales	Methanococcales	Archaea	Methanococcales	Methanococcales	Methanococcales|Archaea|Euryarchaeota|Methanococci|Methanococcales|Methanocaldococcaceae|Methanocaldococcus|Methanocaldococcus_infernus|GCA_000092305	Methanococcales|Archaea|Euryarchaeota|Methanococci|Methanococcales|Methanocaldococcaceae|Methanocaldococcus|Methanocaldococcus_infernus|GCA_000092305	GCA_000092305	Archaea	Methanobacteriota	Methanococci	Methanococcales	Methanocaldococcaceae	Methanocaldococcus_A	Methanocaldococcus_A_infernus	Methanobacteriota	Methanococci	Methanocaldococcaceae	Archaea	d__Archaea;p__Methanobacteriota;c__Methanococci;o__Methanococcales;f__Methanocaldococcaceae;g__Methanocaldococcus_A;s__Methanocaldococcus_A infernus
GCA_000214415	189	GCA_000214415.1	Archaea	Euryarchaeota	Euryarchaeota	Methanococci	Methanococcales	Methanocaldococcaceae	Methanotorris	Methanotorris_igneus	GCA_000214415	Methanococcales	Methanococcales	Methanococcales	Archaea	Methanococcales	Methanococcales	Methanococcales|Archaea|Euryarchaeota|Methanococci|Methanococcales|Methanocaldococcaceae|Methanotorris|Methanotorris_igneus|GCA_000214415	Methanococcales|Archaea|Euryarchaeota|Methanococci|Methanococcales|Methanocaldococcaceae|Methanotorris|Methanotorris_igneus|GCA_000214415	GCA_000214415	Archaea	Methanobacteriota	Methanococci	Methanococcales	Methanococcaceae	Methanotorris	Methanotorris_igneus	Methanobacteriota	Methanococci	Methanococcaceae	Archaea	d__Archaea;p__Methanobacteriota;c__Methanococci;o__Methanococcales;f__Methanococcaceae;g__Methanotorris;s__Methanotorris igneus
GCA_000017185	190	GCA_000017185.1	Archaea	Euryarchaeota	Euryarchaeota	Methanococci	Methanococcales	Methanococcaceae	Methanococcus	Methanococcus_aeolicus	GCA_000017185	Methanococcales	Methanococcales	Methanococcales	Archaea	Methanococcales	Methanococcales	Methanococcales|Archaea|Euryarchaeota|Methanococci|Methanococcales|Methanococcaceae|Methanococcus|Methanococcus_aeolicus|GCA_000017185	Methanococcales|Archaea|Euryarchaeota|Methanococci|Methanococcales|Methanococcaceae|Methanococcus|Methanococcus_aeolicus|GCA_000017185	GCA_000017185	Archaea	Methanobacteriota	Methanococci	Methanococcales	Methanococcaceae	Methanothermococcus_A	Methanothermococcus_A_aeolicus	Methanobacteriota	Methanococci	Methanococcaceae	Archaea	d__Archaea;p__Methanobacteriota;c__Methanococci;o__Methanococcales;f__Methanococcaceae;g__Methanothermococcus_A;s__Methanothermococcus_A aeolicus
GCA_000017165	191	GCA_000017165.1	Archaea	Euryarchaeota	Euryarchaeota	Methanococci	Methanococcales	Methanococcaceae	Methanococcus	Methanococcus_vannielii	GCA_000017165	Methanococcales	Methanococcales	Methanococcales	Archaea	Methanococcales	Methanococcales	Methanococcales|Archaea|Euryarchaeota|Methanococci|Methanococcales|Methanococcaceae|Methanococcus|Methanococcus_vannielii|GCA_000017165	Methanococcales|Archaea|Euryarchaeota|Methanococci|Methanococcales|Methanococcaceae|Methanococcus|Methanococcus_vannielii|GCA_000017165	GCA_000017165	Archaea	Methanobacteriota	Methanococci	Methanococcales	Methanococcaceae	Methanococcus	Methanococcus_vannielii	Methanobacteriota	Methanococci	Methanococcaceae	Archaea	d__Archaea;p__Methanobacteriota;c__Methanococci;o__Methanococcales;f__Methanococcaceae;g__Methanococcus;s__Methanococcus vannielii
GCA_001587575	192	GCA_001587575.1	Archaea	Euryarchaeota	Euryarchaeota	Thermococci	Methanofastidiosa	none	none	Arc_I_group_archaeon_BMIXfssc0709_Meth_Bin006	GCA_001587575	Methanofastidiosa	Methanofastidiosa	Methanofastidiosa	Archaea	Methanofastidiosa	Methanofastidiosa	Methanofastidiosa|Archaea|Euryarchaeota|Thermococci|Methanofastidiosa|none|none|Arc_I_group_archaeon_BMIXfssc0709_Meth_Bin006|GCA_001587575	Methanofastidiosa|Archaea|Euryarchaeota|Thermococci|Methanofastidiosa|none|none|Arc_I_group_archaeon_BMIXfssc0709_Meth_Bin006|GCA_001587575	GCA_001587575	Archaea	Methanobacteriota	Thermococci	Methanofastidiosales	Methanofastidiosaceae	Methanofastidiosum	Methanofastidiosum_sp001587575	Methanobacteriota	Thermococci	Methanofastidiosaceae	Archaea	d__Archaea;p__Methanobacteriota;c__Thermococci;o__Methanofastidiosales;f__Methanofastidiosaceae;g__Methanofastidiosum;s__Methanofastidiosum sp001587575
GCA_004212075	193	GCA_004212075.1	Archaea	Euryarchaeota	Euryarchaeota	Methanoliparia	Methanoliparales	Methanoliparaceae	Candidatus_Methanoliparum	Candidatus_Methanoliparum_thermophilum	GCA_004212075	Methanoliparales	Methanoliparales	Methanoliparales	Archaea	Methanoliparales	Methanoliparales	Methanoliparales|Archaea|Euryarchaeota|Methanoliparia|Methanoliparales|Methanoliparaceae|Candidatus_Methanoliparum|Candidatus_Methanoliparum_thermophilum|GCA_004212075	Methanoliparales|Archaea|Euryarchaeota|Methanoliparia|Methanoliparales|Methanoliparaceae|Candidatus_Methanoliparum|Candidatus_Methanoliparum_thermophilum|GCA_004212075	GCA_004212075	Archaea	Halobacteriota	Methanoliparia	Methanoliparales	Methanoliparaceae	Methanoliparum	Methanoliparum_thermophilum	Halobacteriota	Methanoliparia	Methanoliparaceae	Archaea	d__Archaea;p__Halobacteriota;c__Methanoliparia;o__Methanoliparales;f__Methanoliparaceae;g__Methanoliparum;s__Methanoliparum thermophilum
GCA_004212085	194	GCA_004212085.1	Archaea	Euryarchaeota	Euryarchaeota	Methanoliparia	Methanoliparales	Methanollivieraceae	Candidatus_Methanolliviera	Candidatus_Methanolliviera_hydrocarbonicum	GCA_004212085	Methanoliparales	Methanoliparales	Methanoliparales	Archaea	Methanoliparales	Methanoliparales	Methanoliparales|Archaea|Euryarchaeota|Methanoliparia|Methanoliparales|Methanollivieraceae|Candidatus_Methanolliviera|Candidatus_Methanolliviera_hydrocarbonicum|GCA_004212085	Methanoliparales|Archaea|Euryarchaeota|Methanoliparia|Methanoliparales|Methanollivieraceae|Candidatus_Methanolliviera|Candidatus_Methanolliviera_hydrocarbonicum|GCA_004212085	GCA_004212085	Archaea	Halobacteriota	Methanoliparia	Methanoliparales	Methanoliparaceae	Methanolliviera	Methanolliviera_hydrocarbonicum	Halobacteriota	Methanoliparia	Methanoliparaceae	Archaea	d__Archaea;p__Halobacteriota;c__Methanoliparia;o__Methanoliparales;f__Methanoliparaceae;g__Methanolliviera;s__Methanolliviera hydrocarbonicum
GCA_000800805	195	GCA_000800805.1	Archaea	Euryarchaeota	Euryarchaeota	Thermoplasmata	Methanomassiliicoccales	Methanomassiliicoccaceae	Candidatus_Methanoplasma	Candidatus_Methanoplasma_termitum	GCA_000800805	Methanomassiliicoccales	Methanomassiliicoccales	Methanomassiliicoccales	Archaea	Methanomassiliicoccales	Methanomassiliicoccales	Methanomassiliicoccales|Archaea|Euryarchaeota|Thermoplasmata|Methanomassiliicoccales|Methanomassiliicoccaceae|Candidatus_Methanoplasma|Candidatus_Methanoplasma_termitum|GCA_000800805	Methanomassiliicoccales|Archaea|Euryarchaeota|Thermoplasmata|Methanomassiliicoccales|Methanomassiliicoccaceae|Candidatus_Methanoplasma|Candidatus_Methanoplasma_termitum|GCA_000800805	GCA_000800805	Archaea	Thermoplasmatota	Thermoplasmata	Methanomassiliicoccales	Methanomethylophilaceae	Methanoplasma	Methanoplasma_termitum	Thermoplasmatota	Thermoplasmata	Methanomethylophilaceae	Archaea	d__Archaea;p__Thermoplasmatota;c__Thermoplasmata;o__Methanomassiliicoccales;f__Methanomethylophilaceae;g__Methanoplasma;s__Methanoplasma termitum
GCA_000404225	196	GCA_000404225.1	Archaea	Euryarchaeota	Euryarchaeota	Thermoplasmata	Methanomassiliicoccales	Methanomassiliicoccaceae	Methanomassiliicoccus	Candidatus_Methanomassiliicoccus_intestinalis	GCA_000404225	Methanomassiliicoccales	Methanomassiliicoccales	Methanomassiliicoccales	Archaea	Methanomassiliicoccales	Methanomassiliicoccales	Methanomassiliicoccales|Archaea|Euryarchaeota|Thermoplasmata|Methanomassiliicoccales|Methanomassiliicoccaceae|Methanomassiliicoccus|Candidatus_Methanomassiliicoccus_intestinalis|GCA_000404225	Methanomassiliicoccales|Archaea|Euryarchaeota|Thermoplasmata|Methanomassiliicoccales|Methanomassiliicoccaceae|Methanomassiliicoccus|Candidatus_Methanomassiliicoccus_intestinalis|GCA_000404225	GCA_000404225	Archaea	Thermoplasmatota	Thermoplasmata	Methanomassiliicoccales	Methanomassiliicoccaceae	Methanomassiliicoccus_A	Methanomassiliicoccus_A_intestinalis	Thermoplasmatota	Thermoplasmata	Methanomassiliicoccaceae	Archaea	d__Archaea;p__Thermoplasmatota;c__Thermoplasmata;o__Methanomassiliicoccales;f__Methanomassiliicoccaceae;g__Methanomassiliicoccus_A;s__Methanomassiliicoccus_A intestinalis
GCA_000308215	197	GCA_000308215.1	Archaea	Euryarchaeota	Euryarchaeota	Thermoplasmata	Methanomassiliicoccales	Methanomassiliicoccaceae	Methanomassiliicoccus	Methanomassiliicoccus_luminyensis	GCA_000308215	Methanomassiliicoccales	Methanomassiliicoccales	Methanomassiliicoccales	Archaea	Methanomassiliicoccales	Methanomassiliicoccales	Methanomassiliicoccales|Archaea|Euryarchaeota|Thermoplasmata|Methanomassiliicoccales|Methanomassiliicoccaceae|Methanomassiliicoccus|Methanomassiliicoccus_luminyensis|GCA_000308215	Methanomassiliicoccales|Archaea|Euryarchaeota|Thermoplasmata|Methanomassiliicoccales|Methanomassiliicoccaceae|Methanomassiliicoccus|Methanomassiliicoccus_luminyensis|GCA_000308215	GCA_000308215	Archaea	Thermoplasmatota	Thermoplasmata	Methanomassiliicoccales	Methanomassiliicoccaceae	Methanomassiliicoccus	Methanomassiliicoccus_luminyensis	Thermoplasmatota	Thermoplasmata	Methanomassiliicoccaceae	Archaea	d__Archaea;p__Thermoplasmatota;c__Thermoplasmata;o__Methanomassiliicoccales;f__Methanomassiliicoccaceae;g__Methanomassiliicoccus;s__Methanomassiliicoccus luminyensis
GCA_004525545	198	GCA_004525545.1	Archaea	Euryarchaeota	Euryarchaeota	Thermoplasmata	Methanomassiliicoccales	Methanomassiliicoccaceae	Methanomassiliicoccus	Methanomassiliicoccus_sp_	GCA_004525545	Methanomassiliicoccales	Methanomassiliicoccales	Methanomassiliicoccales	Archaea	Methanomassiliicoccales	Methanomassiliicoccales	Methanomassiliicoccales|Archaea|Euryarchaeota|Thermoplasmata|Methanomassiliicoccales|Methanomassiliicoccaceae|Methanomassiliicoccus|Methanomassiliicoccus_sp_|GCA_004525545	Methanomassiliicoccales|Archaea|Euryarchaeota|Thermoplasmata|Methanomassiliicoccales|Methanomassiliicoccaceae|Methanomassiliicoccus|Methanomassiliicoccus_sp_|GCA_004525545	GCA_004525545	Archaea	Thermoplasmatota	Thermoplasmata	Methanomassiliicoccales	UBA472	UBA472	UBA472_sp004525545	Thermoplasmatota	Thermoplasmata	UBA472	Archaea	d__Archaea;p__Thermoplasmatota;c__Thermoplasmata;o__Methanomassiliicoccales;f__UBA472;g__UBA472;s__UBA472 sp004525545
GCA_002496345	199	GCA_002496345.1	Archaea	Euryarchaeota	Euryarchaeota	Thermoplasmata	Methanomassiliicoccales	Methanomassiliicoccaceae	Methanomassiliicoccus	Methanomassiliicoccus_sp__UBA382	GCA_002496345	Methanomassiliicoccales	Methanomassiliicoccales	Methanomassiliicoccales	Archaea	Methanomassiliicoccales	Methanomassiliicoccales	Methanomassiliicoccales|Archaea|Euryarchaeota|Thermoplasmata|Methanomassiliicoccales|Methanomassiliicoccaceae|Methanomassiliicoccus|Methanomassiliicoccus_sp__UBA382|GCA_002496345	Methanomassiliicoccales|Archaea|Euryarchaeota|Thermoplasmata|Methanomassiliicoccales|Methanomassiliicoccaceae|Methanomassiliicoccus|Methanomassiliicoccus_sp__UBA382|GCA_002496345	GCA_002496345	Archaea	Thermoplasmatota	Thermoplasmata	Methanomassiliicoccales	Methanomassiliicoccaceae	DTU008	DTU008_sp002504525	Thermoplasmatota	Thermoplasmata	Methanomassiliicoccaceae	Archaea	d__Archaea;p__Thermoplasmatota;c__Thermoplasmata;o__Methanomassiliicoccales;f__Methanomassiliicoccaceae;g__DTU008;s__DTU008 sp002504525
GCA_002506995	200	GCA_002506995.1	Archaea	Euryarchaeota	Euryarchaeota	Thermoplasmata	Methanomassiliicoccales	Methanomassiliicoccaceae	none	Methanomassiliicoccaceae_archaeon_UBA427	GCA_002506995	Methanomassiliicoccales	Methanomassiliicoccales	Methanomassiliicoccales	Archaea	Methanomassiliicoccales	Methanomassiliicoccales	Methanomassiliicoccales|Archaea|Euryarchaeota|Thermoplasmata|Methanomassiliicoccales|Methanomassiliicoccaceae|none|Methanomassiliicoccaceae_archaeon_UBA427|GCA_002506995	Methanomassiliicoccales|Archaea|Euryarchaeota|Thermoplasmata|Methanomassiliicoccales|Methanomassiliicoccaceae|none|Methanomassiliicoccaceae_archaeon_UBA427|GCA_002506995	GCA_002506995	Archaea	Thermoplasmatota	Thermoplasmata	Methanomassiliicoccales	Methanomethylophilaceae	VadinCA11	VadinCA11_sp002498365	Thermoplasmatota	Thermoplasmata	Methanomethylophilaceae	Archaea	d__Archaea;p__Thermoplasmatota;c__Thermoplasmata;o__Methanomassiliicoccales;f__Methanomethylophilaceae;g__VadinCA11;s__VadinCA11 sp002498365
GCA_000300255	201	GCA_000300255.2	Archaea	Euryarchaeota	Euryarchaeota	Thermoplasmata	Methanomassiliicoccales	Methanomethylophilaceae	Candidatus_Methanomethylophilus	Candidatus_Methanomethylophilus_alvus	GCA_000300255	Methanomassiliicoccales	Methanomassiliicoccales	Methanomassiliicoccales	Archaea	Methanomassiliicoccales	Methanomassiliicoccales	Methanomassiliicoccales|Archaea|Euryarchaeota|Thermoplasmata|Methanomassiliicoccales|Methanomethylophilaceae|Candidatus_Methanomethylophilus|Candidatus_Methanomethylophilus_alvus|GCA_000300255	Methanomassiliicoccales|Archaea|Euryarchaeota|Thermoplasmata|Methanomassiliicoccales|Methanomethylophilaceae|Candidatus_Methanomethylophilus|Candidatus_Methanomethylophilus_alvus|GCA_000300255	GCA_000300255	Archaea	Thermoplasmatota	Thermoplasmata	Methanomassiliicoccales	Methanomethylophilaceae	Methanomethylophilus	Methanomethylophilus_alvus	Thermoplasmatota	Thermoplasmata	Methanomethylophilaceae	Archaea	d__Archaea;p__Thermoplasmatota;c__Thermoplasmata;o__Methanomassiliicoccales;f__Methanomethylophilaceae;g__Methanomethylophilus;s__Methanomethylophilus alvus
GCA_002503985	202	GCA_002503985.1	Archaea	Euryarchaeota	Euryarchaeota	Thermoplasmata	Methanomassiliicoccales	none	none	Thermoplasmata_archaeon_UBA61	GCA_002503985	Methanomassiliicoccales	Methanomassiliicoccales	Methanomassiliicoccales	Archaea	Methanomassiliicoccales	Methanomassiliicoccales	Methanomassiliicoccales|Archaea|Euryarchaeota|Thermoplasmata|Methanomassiliicoccales|none|none|Thermoplasmata_archaeon_UBA61|GCA_002503985	Methanomassiliicoccales|Archaea|Euryarchaeota|Thermoplasmata|Methanomassiliicoccales|none|none|Thermoplasmata_archaeon_UBA61|GCA_002503985	GCA_002503985	Archaea	Thermoplasmatota	Thermoplasmata	UBA184	UBA184	UBA184	UBA184_sp002503985	Thermoplasmatota	Thermoplasmata	UBA184	Archaea	d__Archaea;p__Thermoplasmatota;c__Thermoplasmata;o__UBA184;f__UBA184;g__UBA184;s__UBA184 sp002503985
GCA_000350305	203	GCA_000350305.1	Archaea	Euryarchaeota	Euryarchaeota	Thermoplasmata	Methanomassiliicoccales	none	none	Thermoplasmatales_archaeon_BRNA1	GCA_000350305	Methanomassiliicoccales	Methanomassiliicoccales	Methanomassiliicoccales	Archaea	Methanomassiliicoccales	Methanomassiliicoccales	Methanomassiliicoccales|Archaea|Euryarchaeota|Thermoplasmata|Methanomassiliicoccales|none|none|Thermoplasmatales_archaeon_BRNA1|GCA_000350305	Methanomassiliicoccales|Archaea|Euryarchaeota|Thermoplasmata|Methanomassiliicoccales|none|none|Thermoplasmatales_archaeon_BRNA1|GCA_000350305	GCA_000350305	Archaea	Thermoplasmatota	Thermoplasmata	Methanomassiliicoccales	Methanomethylophilaceae	Methanomethylophilus	Methanomethylophilus_sp000350305	Thermoplasmatota	Thermoplasmata	Methanomethylophilaceae	Archaea	d__Archaea;p__Thermoplasmatota;c__Thermoplasmata;o__Methanomassiliicoccales;f__Methanomethylophilaceae;g__Methanomethylophilus;s__Methanomethylophilus sp000350305
GCA_000015765	204	GCA_000015765.1	Archaea	Euryarchaeota	Euryarchaeota	Methanomicrobia	Methanomicrobiales	Methanocorpusculaceae	Methanocorpusculum	Methanocorpusculum_labreanum	GCA_000015765	Methanomicrobiales	Methanomicrobiales	Methanomicrobiales	Archaea	Methanomicrobiales	Methanomicrobiales	Methanomicrobiales|Archaea|Euryarchaeota|Methanomicrobia|Methanomicrobiales|Methanocorpusculaceae|Methanocorpusculum|Methanocorpusculum_labreanum|GCA_000015765	Methanomicrobiales|Archaea|Euryarchaeota|Methanomicrobia|Methanomicrobiales|Methanocorpusculaceae|Methanocorpusculum|Methanocorpusculum_labreanum|GCA_000015765	GCA_000015765	Archaea	Halobacteriota	Methanomicrobia	Methanomicrobiales	Methanocorpusculaceae	Methanocorpusculum	Methanocorpusculum_labreanum	Halobacteriota	Methanomicrobia	Methanocorpusculaceae	Archaea	d__Archaea;p__Halobacteriota;c__Methanomicrobia;o__Methanomicrobiales;f__Methanocorpusculaceae;g__Methanocorpusculum;s__Methanocorpusculum labreanum
GCA_001571405	205	GCA_001571405.1	Archaea	Euryarchaeota	Euryarchaeota	Methanomicrobia	Methanomicrobiales	Methanomicrobiaceae	Methanoculleus	Methanoculleus_thermophilus	GCA_001571405	Methanomicrobiales	Methanomicrobiales	Methanomicrobiales	Archaea	Methanomicrobiales	Methanomicrobiales	Methanomicrobiales|Archaea|Euryarchaeota|Methanomicrobia|Methanomicrobiales|Methanomicrobiaceae|Methanoculleus|Methanoculleus_thermophilus|GCA_001571405	Methanomicrobiales|Archaea|Euryarchaeota|Methanomicrobia|Methanomicrobiales|Methanomicrobiaceae|Methanoculleus|Methanoculleus_thermophilus|GCA_001571405	GCA_001571405	Archaea	Halobacteriota	Methanomicrobia	Methanomicrobiales	Methanoculleaceae	Methanoculleus	Methanoculleus_thermophilus	Halobacteriota	Methanomicrobia	Methanoculleaceae	Archaea	d__Archaea;p__Halobacteriota;c__Methanomicrobia;o__Methanomicrobiales;f__Methanoculleaceae;g__Methanoculleus;s__Methanoculleus thermophilus
GCA_001571385	206	GCA_001571385.1	Archaea	Euryarchaeota	Euryarchaeota	Methanomicrobia	Methanomicrobiales	Methanomicrobiaceae	Methanofollis	Methanofollis_ethanolicus	GCA_001571385	Methanomicrobiales	Methanomicrobiales	Methanomicrobiales	Archaea	Methanomicrobiales	Methanomicrobiales	Methanomicrobiales|Archaea|Euryarchaeota|Methanomicrobia|Methanomicrobiales|Methanomicrobiaceae|Methanofollis|Methanofollis_ethanolicus|GCA_001571385	Methanomicrobiales|Archaea|Euryarchaeota|Methanomicrobia|Methanomicrobiales|Methanomicrobiaceae|Methanofollis|Methanofollis_ethanolicus|GCA_001571385	GCA_001571385	Archaea	Halobacteriota	Methanomicrobia	Methanomicrobiales	Methanofollaceae	Methanofollis	Methanofollis_ethanolicus	Halobacteriota	Methanomicrobia	Methanofollaceae	Archaea	d__Archaea;p__Halobacteriota;c__Methanomicrobia;o__Methanomicrobiales;f__Methanofollaceae;g__Methanofollis;s__Methanofollis ethanolicus
GCA_000235685	207	GCA_000235685.3	Archaea	Euryarchaeota	Euryarchaeota	Methanomicrobia	Methanomicrobiales	Methanoregulaceae	Methanolinea	Methanolinea_tarda	GCA_000235685	Methanomicrobiales	Methanomicrobiales	Methanomicrobiales	Archaea	Methanomicrobiales	Methanomicrobiales	Methanomicrobiales|Archaea|Euryarchaeota|Methanomicrobia|Methanomicrobiales|Methanoregulaceae|Methanolinea|Methanolinea_tarda|GCA_000235685	Methanomicrobiales|Archaea|Euryarchaeota|Methanomicrobia|Methanomicrobiales|Methanoregulaceae|Methanolinea|Methanolinea_tarda|GCA_000235685	GCA_000235685	Archaea	Halobacteriota	Methanomicrobia	Methanomicrobiales	Methanoregulaceae	Methanolinea	Methanolinea_tarda	Halobacteriota	Methanomicrobia	Methanoregulaceae	Archaea	d__Archaea;p__Halobacteriota;c__Methanomicrobia;o__Methanomicrobiales;f__Methanoregulaceae;g__Methanolinea;s__Methanolinea tarda
GCA_000327485	208	GCA_000327485.1	Archaea	Euryarchaeota	Euryarchaeota	Methanomicrobia	Methanomicrobiales	Methanoregulaceae	Methanoregula	Methanoregula_formicica	GCA_000327485	Methanomicrobiales	Methanomicrobiales	Methanomicrobiales	Archaea	Methanomicrobiales	Methanomicrobiales	Methanomicrobiales|Archaea|Euryarchaeota|Methanomicrobia|Methanomicrobiales|Methanoregulaceae|Methanoregula|Methanoregula_formicica|GCA_000327485	Methanomicrobiales|Archaea|Euryarchaeota|Methanomicrobia|Methanomicrobiales|Methanoregulaceae|Methanoregula|Methanoregula_formicica|GCA_000327485	GCA_000327485	Archaea	Halobacteriota	Methanomicrobia	Methanomicrobiales	Methanoregulaceae	Methanoregula	Methanoregula_formicica	Halobacteriota	Methanomicrobia	Methanoregulaceae	Archaea	d__Archaea;p__Halobacteriota;c__Methanomicrobia;o__Methanomicrobiales;f__Methanoregulaceae;g__Methanoregula;s__Methanoregula formicica
GCA_000021965	209	GCA_000021965.1	Archaea	Euryarchaeota	Euryarchaeota	Methanomicrobia	Methanomicrobiales	Methanoregulaceae	Methanosphaerula	Methanosphaerula_palustris	GCA_000021965	Methanomicrobiales	Methanomicrobiales	Methanomicrobiales	Archaea	Methanomicrobiales	Methanomicrobiales	Methanomicrobiales|Archaea|Euryarchaeota|Methanomicrobia|Methanomicrobiales|Methanoregulaceae|Methanosphaerula|Methanosphaerula_palustris|GCA_000021965	Methanomicrobiales|Archaea|Euryarchaeota|Methanomicrobia|Methanomicrobiales|Methanoregulaceae|Methanosphaerula|Methanosphaerula_palustris|GCA_000021965	GCA_000021965	Archaea	Halobacteriota	Methanomicrobia	Methanomicrobiales	Methanosphaerulaceae	Methanosphaerula	Methanosphaerula_palustris	Halobacteriota	Methanomicrobia	Methanosphaerulaceae	Archaea	d__Archaea;p__Halobacteriota;c__Methanomicrobia;o__Methanomicrobiales;f__Methanosphaerulaceae;g__Methanosphaerula;s__Methanosphaerula palustris
GCA_000013445	210	GCA_000013445.1	Archaea	Euryarchaeota	Euryarchaeota	Methanomicrobia	Methanomicrobiales	Methanospirillaceae	Methanospirillum	Methanospirillum_hungatei	GCA_000013445	Methanomicrobiales	Methanomicrobiales	Methanomicrobiales	Archaea	Methanomicrobiales	Methanomicrobiales	Methanomicrobiales|Archaea|Euryarchaeota|Methanomicrobia|Methanomicrobiales|Methanospirillaceae|Methanospirillum|Methanospirillum_hungatei|GCA_000013445	Methanomicrobiales|Archaea|Euryarchaeota|Methanomicrobia|Methanomicrobiales|Methanospirillaceae|Methanospirillum|Methanospirillum_hungatei|GCA_000013445	GCA_000013445	Archaea	Halobacteriota	Methanomicrobia	Methanomicrobiales	Methanospirillaceae	Methanospirillum	Methanospirillum_hungatei	Halobacteriota	Methanomicrobia	Methanospirillaceae	Archaea	d__Archaea;p__Halobacteriota;c__Methanomicrobia;o__Methanomicrobiales;f__Methanospirillaceae;g__Methanospirillum;s__Methanospirillum hungatei
GCA_001914405	211	GCA_001914405.1	Archaea	Euryarchaeota	Euryarchaeota	Methanonatronarchaeia	Methanonatronarchaeales	Methanonatronarchaeaceae	Candidatus_Methanohalarchaeum	Candidatus_Methanohalarchaeum_thermophilum	GCA_001914405	Methanonatronarchaeales	Methanonatronarchaeales	Methanonatronarchaeales	Archaea	Methanonatronarchaeales	Methanonatronarchaeales	Methanonatronarchaeales|Archaea|Euryarchaeota|Methanonatronarchaeia|Methanonatronarchaeales|Methanonatronarchaeaceae|Candidatus_Methanohalarchaeum|Candidatus_Methanohalarchaeum_thermophilum|GCA_001914405	Methanonatronarchaeales|Archaea|Euryarchaeota|Methanonatronarchaeia|Methanonatronarchaeales|Methanonatronarchaeaceae|Candidatus_Methanohalarchaeum|Candidatus_Methanohalarchaeum_thermophilum|GCA_001914405	GCA_001914405	Archaea	Halobacteriota	Methanonatronarchaeia	Methanonatronarchaeales	Methanohalarchaeaceae	Methanohalarchaeum	Methanohalarchaeum_thermophilum	Halobacteriota	Methanonatronarchaeia	Methanohalarchaeaceae	Archaea	d__Archaea;p__Halobacteriota;c__Methanonatronarchaeia;o__Methanonatronarchaeales;f__Methanohalarchaeaceae;g__Methanohalarchaeum;s__Methanohalarchaeum thermophilum
GCA_002153915	212	GCA_002153915.1	Archaea	Euryarchaeota	Euryarchaeota	Methanonatronarchaeia	Methanonatronarchaeales	Methanonatronarchaeaceae	Methanonatronarchaeum	Methanonatronarchaeum_thermophilum	GCA_002153915	Methanonatronarchaeales	Methanonatronarchaeales	Methanonatronarchaeales	Archaea	Methanonatronarchaeales	Methanonatronarchaeales	Methanonatronarchaeales|Archaea|Euryarchaeota|Methanonatronarchaeia|Methanonatronarchaeales|Methanonatronarchaeaceae|Methanonatronarchaeum|Methanonatronarchaeum_thermophilum|GCA_002153915	Methanonatronarchaeales|Archaea|Euryarchaeota|Methanonatronarchaeia|Methanonatronarchaeales|Methanonatronarchaeaceae|Methanonatronarchaeum|Methanonatronarchaeum_thermophilum|GCA_002153915	GCA_002153915	Archaea	Halobacteriota	Methanonatronarchaeia	Methanonatronarchaeales	Methanonatronarchaeaceae	Methanonatronarchaeum	Methanonatronarchaeum_thermophilum	Halobacteriota	Methanonatronarchaeia	Methanonatronarchaeaceae	Archaea	d__Archaea;p__Halobacteriota;c__Methanonatronarchaeia;o__Methanonatronarchaeales;f__Methanonatronarchaeaceae;g__Methanonatronarchaeum;s__Methanonatronarchaeum thermophilum
GCA_000007185	213	GCA_000007185.1	Archaea	Euryarchaeota	Euryarchaeota	Methanopyri	Methanopyrales	Methanopyraceae	Methanopyrus	Methanopyrus_kandleri	GCA_000007185	Methanopyrales	Methanopyrales	Methanopyrales	Archaea	Methanopyrales	Methanopyrales	Methanopyrales|Archaea|Euryarchaeota|Methanopyri|Methanopyrales|Methanopyraceae|Methanopyrus|Methanopyrus_kandleri|GCA_000007185	Methanopyrales|Archaea|Euryarchaeota|Methanopyri|Methanopyrales|Methanopyraceae|Methanopyrus|Methanopyrus_kandleri|GCA_000007185	GCA_000007185	Archaea	Methanobacteriota	Methanopyri	Methanopyrales	Methanopyraceae	Methanopyrus	Methanopyrus_kandleri	Methanobacteriota	Methanopyri	Methanopyraceae	Archaea	d__Archaea;p__Methanobacteriota;c__Methanopyri;o__Methanopyrales;f__Methanopyraceae;g__Methanopyrus;s__Methanopyrus kandleri
GCA_000685155	214	GCA_000685155.1	Archaea	Euryarchaeota	Euryarchaeota	Methanomicrobia	Methanosarcinales	Methanoperedenaceae	Candidatus_Methanoperedens	Candidatus_Methanoperedens_nitroreducens	GCA_000685155	Methanosarcinales	Methanosarcinales	Methanosarcinales	Archaea	Methanosarcinales	Methanosarcinales	Methanosarcinales|Archaea|Euryarchaeota|Methanomicrobia|Methanosarcinales|Methanoperedenaceae|Candidatus_Methanoperedens|Candidatus_Methanoperedens_nitroreducens|GCA_000685155	Methanosarcinales|Archaea|Euryarchaeota|Methanomicrobia|Methanosarcinales|Methanoperedenaceae|Candidatus_Methanoperedens|Candidatus_Methanoperedens_nitroreducens|GCA_000685155	GCA_000685155	Archaea	Halobacteriota	Methanosarcinia	Methanosarcinales	Methanoperedenaceae	Methanoperedens	Methanoperedens_nitroreducens	Halobacteriota	Methanosarcinia	Methanoperedenaceae	Archaea	d__Archaea;p__Halobacteriota;c__Methanosarcinia;o__Methanosarcinales;f__Methanoperedenaceae;g__Methanoperedens;s__Methanoperedens nitroreducens
GCA_003104905	215	GCA_003104905.1	Archaea	Euryarchaeota	Euryarchaeota	Methanomicrobia	Methanosarcinales	Methanoperedenaceae	none	Candidatus_Methanoperedenaceae_archaeon	GCA_003104905	Methanosarcinales	Methanosarcinales	Methanosarcinales	Archaea	Methanosarcinales	Methanosarcinales	Methanosarcinales|Archaea|Euryarchaeota|Methanomicrobia|Methanosarcinales|Methanoperedenaceae|none|Candidatus_Methanoperedenaceae_archaeon|GCA_003104905	Methanosarcinales|Archaea|Euryarchaeota|Methanomicrobia|Methanosarcinales|Methanoperedenaceae|none|Candidatus_Methanoperedenaceae_archaeon|GCA_003104905	GCA_003104905	Archaea	Halobacteriota	Methanosarcinia	Methanosarcinales	Methanoperedenaceae	Methanoperedens	Methanoperedens_sp003104905	Halobacteriota	Methanosarcinia	Methanoperedenaceae	Archaea	d__Archaea;p__Halobacteriota;c__Methanosarcinia;o__Methanosarcinales;f__Methanoperedenaceae;g__Methanoperedens;s__Methanoperedens sp003104905
GCA_004363215	216	GCA_004363215.1	Archaea	Euryarchaeota	Euryarchaeota	Methanomicrobia	Methanosarcinales	Methanosarcinaceae	Methanimicrococcus	Methanimicrococcus_blatticola	GCA_004363215	Methanosarcinales	Methanosarcinales	Methanosarcinales	Archaea	Methanosarcinales	Methanosarcinales	Methanosarcinales|Archaea|Euryarchaeota|Methanomicrobia|Methanosarcinales|Methanosarcinaceae|Methanimicrococcus|Methanimicrococcus_blatticola|GCA_004363215	Methanosarcinales|Archaea|Euryarchaeota|Methanomicrobia|Methanosarcinales|Methanosarcinaceae|Methanimicrococcus|Methanimicrococcus_blatticola|GCA_004363215	GCA_004363215	Archaea	Halobacteriota	Methanosarcinia	Methanosarcinales	Methanosarcinaceae	Methanimicrococcus	Methanimicrococcus_blatticola	Halobacteriota	Methanosarcinia	Methanosarcinaceae	Archaea	d__Archaea;p__Halobacteriota;c__Methanosarcinia;o__Methanosarcinales;f__Methanosarcinaceae;g__Methanimicrococcus;s__Methanimicrococcus blatticola
GCA_000013725	217	GCA_000013725.1	Archaea	Euryarchaeota	Euryarchaeota	Methanomicrobia	Methanosarcinales	Methanosarcinaceae	Methanococcoides	Methanococcoides_burtonii	GCA_000013725	Methanosarcinales	Methanosarcinales	Methanosarcinales	Archaea	Methanosarcinales	Methanosarcinales	Methanosarcinales|Archaea|Euryarchaeota|Methanomicrobia|Methanosarcinales|Methanosarcinaceae|Methanococcoides|Methanococcoides_burtonii|GCA_000013725	Methanosarcinales|Archaea|Euryarchaeota|Methanomicrobia|Methanosarcinales|Methanosarcinaceae|Methanococcoides|Methanococcoides_burtonii|GCA_000013725	GCA_000013725	Archaea	Halobacteriota	Methanosarcinia	Methanosarcinales	Methanosarcinaceae	Methanococcoides	Methanococcoides_burtonii	Halobacteriota	Methanosarcinia	Methanosarcinaceae	Archaea	d__Archaea;p__Halobacteriota;c__Methanosarcinia;o__Methanosarcinales;f__Methanosarcinaceae;g__Methanococcoides;s__Methanococcoides burtonii
GCA_000196655	218	GCA_000196655.1	Archaea	Euryarchaeota	Euryarchaeota	Methanomicrobia	Methanosarcinales	Methanosarcinaceae	Methanohalobium	Methanohalobium_evestigatum	GCA_000196655	Methanosarcinales	Methanosarcinales	Methanosarcinales	Archaea	Methanosarcinales	Methanosarcinales	Methanosarcinales|Archaea|Euryarchaeota|Methanomicrobia|Methanosarcinales|Methanosarcinaceae|Methanohalobium|Methanohalobium_evestigatum|GCA_000196655	Methanosarcinales|Archaea|Euryarchaeota|Methanomicrobia|Methanosarcinales|Methanosarcinaceae|Methanohalobium|Methanohalobium_evestigatum|GCA_000196655	GCA_000196655	Archaea	Halobacteriota	Methanosarcinia	Methanosarcinales	Methanosarcinaceae	Methanohalobium	Methanohalobium_evestigatum	Halobacteriota	Methanosarcinia	Methanosarcinaceae	Archaea	d__Archaea;p__Halobacteriota;c__Methanosarcinia;o__Methanosarcinales;f__Methanosarcinaceae;g__Methanohalobium;s__Methanohalobium evestigatum
GCA_001889405	219	GCA_001889405.1	Archaea	Euryarchaeota	Euryarchaeota	Methanomicrobia	Methanosarcinales	Methanosarcinaceae	Methanohalophilus	Methanohalophilus_halophilus	GCA_001889405	Methanosarcinales	Methanosarcinales	Methanosarcinales	Archaea	Methanosarcinales	Methanosarcinales	Methanosarcinales|Archaea|Euryarchaeota|Methanomicrobia|Methanosarcinales|Methanosarcinaceae|Methanohalophilus|Methanohalophilus_halophilus|GCA_001889405	Methanosarcinales|Archaea|Euryarchaeota|Methanomicrobia|Methanosarcinales|Methanosarcinaceae|Methanohalophilus|Methanohalophilus_halophilus|GCA_001889405	GCA_001889405	Archaea	Halobacteriota	Methanosarcinia	Methanosarcinales	Methanosarcinaceae	Methanohalophilus	Methanohalophilus_halophilus	Halobacteriota	Methanosarcinia	Methanosarcinaceae	Archaea	d__Archaea;p__Halobacteriota;c__Methanosarcinia;o__Methanosarcinales;f__Methanosarcinaceae;g__Methanohalophilus;s__Methanohalophilus halophilus
GCA_000306725	220	GCA_000306725.1	Archaea	Euryarchaeota	Euryarchaeota	Methanomicrobia	Methanosarcinales	Methanosarcinaceae	Methanolobus	Methanolobus_psychrophilus	GCA_000306725	Methanosarcinales	Methanosarcinales	Methanosarcinales	Archaea	Methanosarcinales	Methanosarcinales	Methanosarcinales|Archaea|Euryarchaeota|Methanomicrobia|Methanosarcinales|Methanosarcinaceae|Methanolobus|Methanolobus_psychrophilus|GCA_000306725	Methanosarcinales|Archaea|Euryarchaeota|Methanomicrobia|Methanosarcinales|Methanosarcinaceae|Methanolobus|Methanolobus_psychrophilus|GCA_000306725	GCA_000306725	Archaea	Halobacteriota	Methanosarcinia	Methanosarcinales	Methanosarcinaceae	Methanolobus	Methanolobus_psychrophilus	Halobacteriota	Methanosarcinia	Methanosarcinaceae	Archaea	d__Archaea;p__Halobacteriota;c__Methanosarcinia;o__Methanosarcinales;f__Methanosarcinaceae;g__Methanolobus;s__Methanolobus psychrophilus
GCA_000328665	221	GCA_000328665.1	Archaea	Euryarchaeota	Euryarchaeota	Methanomicrobia	Methanosarcinales	Methanosarcinaceae	Methanomethylovorans	Methanomethylovorans_hollandica	GCA_000328665	Methanosarcinales	Methanosarcinales	Methanosarcinales	Archaea	Methanosarcinales	Methanosarcinales	Methanosarcinales|Archaea|Euryarchaeota|Methanomicrobia|Methanosarcinales|Methanosarcinaceae|Methanomethylovorans|Methanomethylovorans_hollandica|GCA_000328665	Methanosarcinales|Archaea|Euryarchaeota|Methanomicrobia|Methanosarcinales|Methanosarcinaceae|Methanomethylovorans|Methanomethylovorans_hollandica|GCA_000328665	GCA_000328665	Archaea	Halobacteriota	Methanosarcinia	Methanosarcinales	Methanosarcinaceae	Methanomethylovorans	Methanomethylovorans_hollandica	Halobacteriota	Methanosarcinia	Methanosarcinaceae	Archaea	d__Archaea;p__Halobacteriota;c__Methanosarcinia;o__Methanosarcinales;f__Methanosarcinaceae;g__Methanomethylovorans;s__Methanomethylovorans hollandica
GCA_000217995	222	GCA_000217995.1	Archaea	Euryarchaeota	Euryarchaeota	Methanomicrobia	Methanosarcinales	Methanosarcinaceae	Methanosalsum	Methanosalsum_zhilinae	GCA_000217995	Methanosarcinales	Methanosarcinales	Methanosarcinales	Archaea	Methanosarcinales	Methanosarcinales	Methanosarcinales|Archaea|Euryarchaeota|Methanomicrobia|Methanosarcinales|Methanosarcinaceae|Methanosalsum|Methanosalsum_zhilinae|GCA_000217995	Methanosarcinales|Archaea|Euryarchaeota|Methanomicrobia|Methanosarcinales|Methanosarcinaceae|Methanosalsum|Methanosalsum_zhilinae|GCA_000217995	GCA_000217995	Archaea	Halobacteriota	Methanosarcinia	Methanosarcinales	Methanosarcinaceae	Methanosalsum	Methanosalsum_zhilinae	Halobacteriota	Methanosarcinia	Methanosarcinaceae	Archaea	d__Archaea;p__Halobacteriota;c__Methanosarcinia;o__Methanosarcinales;f__Methanosarcinaceae;g__Methanosalsum;s__Methanosalsum zhilinae
GCA_000007345	223	GCA_000007345.1	Archaea	Euryarchaeota	Euryarchaeota	Methanomicrobia	Methanosarcinales	Methanosarcinaceae	Methanosarcina	Methanosarcina_acetivorans	GCA_000007345	Methanosarcinales	Methanosarcinales	Methanosarcinales	Archaea	Methanosarcinales	Methanosarcinales	Methanosarcinales|Archaea|Euryarchaeota|Methanomicrobia|Methanosarcinales|Methanosarcinaceae|Methanosarcina|Methanosarcina_acetivorans|GCA_000007345	Methanosarcinales|Archaea|Euryarchaeota|Methanomicrobia|Methanosarcinales|Methanosarcinaceae|Methanosarcina|Methanosarcina_acetivorans|GCA_000007345	GCA_000007345	Archaea	Halobacteriota	Methanosarcinia	Methanosarcinales	Methanosarcinaceae	Methanosarcina	Methanosarcina_acetivorans	Halobacteriota	Methanosarcinia	Methanosarcinaceae	Archaea	d__Archaea;p__Halobacteriota;c__Methanosarcinia;o__Methanosarcinales;f__Methanosarcinaceae;g__Methanosarcina;s__Methanosarcina acetivorans
GCA_000970025	224	GCA_000970025.1	Archaea	Euryarchaeota	Euryarchaeota	Methanomicrobia	Methanosarcinales	Methanosarcinaceae	Methanosarcina	Methanosarcina_barkeri	GCA_000970025	Methanosarcinales	Methanosarcinales	Methanosarcinales	Archaea	Methanosarcinales	Methanosarcinales	Methanosarcinales|Archaea|Euryarchaeota|Methanomicrobia|Methanosarcinales|Methanosarcinaceae|Methanosarcina|Methanosarcina_barkeri|GCA_000970025	Methanosarcinales|Archaea|Euryarchaeota|Methanomicrobia|Methanosarcinales|Methanosarcinaceae|Methanosarcina|Methanosarcina_barkeri|GCA_000970025	GCA_000970025	Archaea	Halobacteriota	Methanosarcinia	Methanosarcinales	Methanosarcinaceae	Methanosarcina	Methanosarcina_barkeri	Halobacteriota	Methanosarcinia	Methanosarcinaceae	Archaea	d__Archaea;p__Halobacteriota;c__Methanosarcinia;o__Methanosarcinales;f__Methanosarcinaceae;g__Methanosarcina;s__Methanosarcina barkeri
GCA_000970205	225	GCA_000970205.1	Archaea	Euryarchaeota	Euryarchaeota	Methanomicrobia	Methanosarcinales	Methanosarcinaceae	Methanosarcina	Methanosarcina_mazei	GCA_000970205	Methanosarcinales	Methanosarcinales	Methanosarcinales	Archaea	Methanosarcinales	Methanosarcinales	Methanosarcinales|Archaea|Euryarchaeota|Methanomicrobia|Methanosarcinales|Methanosarcinaceae|Methanosarcina|Methanosarcina_mazei|GCA_000970205	Methanosarcinales|Archaea|Euryarchaeota|Methanomicrobia|Methanosarcinales|Methanosarcinaceae|Methanosarcina|Methanosarcina_mazei|GCA_000970205	GCA_000970205	Archaea	Halobacteriota	Methanosarcinia	Methanosarcinales	Methanosarcinaceae	Methanosarcina	Methanosarcina_mazei	Halobacteriota	Methanosarcinia	Methanosarcinaceae	Archaea	d__Archaea;p__Halobacteriota;c__Methanosarcinia;o__Methanosarcinales;f__Methanosarcinaceae;g__Methanosarcina;s__Methanosarcina mazei
GCA_001509375	226	GCA_001509375.1	Archaea	Euryarchaeota	Euryarchaeota	Methanomicrobia	Methanosarcinales	Methanotrichaceae	Methanothrix	Methanosaeta_harundinacea	GCA_001509375	Methanosarcinales	Methanosarcinales	Methanosarcinales	Archaea	Methanosarcinales	Methanosarcinales	Methanosarcinales|Archaea|Euryarchaeota|Methanomicrobia|Methanosarcinales|Methanotrichaceae|Methanothrix|Methanosaeta_harundinacea|GCA_001509375	Methanosarcinales|Archaea|Euryarchaeota|Methanomicrobia|Methanosarcinales|Methanotrichaceae|Methanothrix|Methanosaeta_harundinacea|GCA_001509375	GCA_001509375	Archaea	Halobacteriota	Methanosarcinia	Methanotrichales	Methanotrichaceae	Methanothrix_A	Methanothrix_A_harundinacea_D	Halobacteriota	Methanosarcinia	Methanotrichaceae	Archaea	d__Archaea;p__Halobacteriota;c__Methanosarcinia;o__Methanotrichales;f__Methanotrichaceae;g__Methanothrix_A;s__Methanothrix_A harundinacea_D
GCA_000204415	227	GCA_000204415.1	Archaea	Euryarchaeota	Euryarchaeota	Methanomicrobia	Methanosarcinales	Methanotrichaceae	Methanothrix	Methanothrix_soehngenii	GCA_000204415	Methanosarcinales	Methanosarcinales	Methanosarcinales	Archaea	Methanosarcinales	Methanosarcinales	Methanosarcinales|Archaea|Euryarchaeota|Methanomicrobia|Methanosarcinales|Methanotrichaceae|Methanothrix|Methanothrix_soehngenii|GCA_000204415	Methanosarcinales|Archaea|Euryarchaeota|Methanomicrobia|Methanosarcinales|Methanotrichaceae|Methanothrix|Methanothrix_soehngenii|GCA_000204415	GCA_000204415	Archaea	Halobacteriota	Methanosarcinia	Methanotrichales	Methanotrichaceae	Methanothrix	Methanothrix_soehngenii	Halobacteriota	Methanosarcinia	Methanotrichaceae	Archaea	d__Archaea;p__Halobacteriota;c__Methanosarcinia;o__Methanotrichales;f__Methanotrichaceae;g__Methanothrix;s__Methanothrix soehngenii
GCA_000711905	228	GCA_000711905.1	Archaea	Euryarchaeota	Euryarchaeota	Methanomicrobia	Methanosarcinales	Methermicoccaceae	Methermicoccus	Methermicoccus_shengliensis	GCA_000711905	Methanosarcinales	Methanosarcinales	Methanosarcinales	Archaea	Methanosarcinales	Methanosarcinales	Methanosarcinales|Archaea|Euryarchaeota|Methanomicrobia|Methanosarcinales|Methermicoccaceae|Methermicoccus|Methermicoccus_shengliensis|GCA_000711905	Methanosarcinales|Archaea|Euryarchaeota|Methanomicrobia|Methanosarcinales|Methermicoccaceae|Methermicoccus|Methermicoccus_shengliensis|GCA_000711905	GCA_000711905	Archaea	Halobacteriota	Methanosarcinia_A	Methanosarcinales_A	Methermicoccaceae	Methermicoccus	Methermicoccus_shengliensis	Halobacteriota	Methanosarcinia_A	Methermicoccaceae	Archaea	d__Archaea;p__Halobacteriota;c__Methanosarcinia_A;o__Methanosarcinales_A;f__Methermicoccaceae;g__Methermicoccus;s__Methermicoccus shengliensis
GCA_001549215	229	GCA_001549215.1	Archaea	Euryarchaeota	Euryarchaeota	Persephonarchaea	none	none	none	candidate_division_MSBL1_archaeon_SCGC-AAA261F19	GCA_001549215	Persephonarchaea	Persephonarchaea	Persephonarchaea	Archaea	none	none	none|Archaea|Euryarchaeota|Persephonarchaea|none|none|none|candidate_division_MSBL1_archaeon_SCGC-AAA261F19|GCA_001549215	Persephonarchaea|Archaea|Euryarchaeota|Persephonarchaea|none|none|none|candidate_division_MSBL1_archaeon_SCGC-AAA261F19|GCA_001549215	GCA_001549215	Archaea	Hadarchaeota	Hadarchaeia	none	none	none	none	Hadarchaeota	Hadarchaeia	none	Archaea	d__Archaea;p__Hadarchaeota;c__Hadarchaeia;o__;f__;g__;s__
GCA_001549225	230	GCA_001549225.1	Archaea	Euryarchaeota	Euryarchaeota	Persephonarchaea	none	none	none	candidate_division_MSBL1_archaeon_SCGC-AAA261O19	GCA_001549225	Persephonarchaea	Persephonarchaea	Persephonarchaea	Archaea	none	none	none|Archaea|Euryarchaeota|Persephonarchaea|none|none|none|candidate_division_MSBL1_archaeon_SCGC-AAA261O19|GCA_001549225	Persephonarchaea|Archaea|Euryarchaeota|Persephonarchaea|none|none|none|candidate_division_MSBL1_archaeon_SCGC-AAA261O19|GCA_001549225	GCA_001549225	Archaea	Hadarchaeota	Hadarchaeia	none	none	none	none	Hadarchaeota	Hadarchaeia	none	Archaea	d__Archaea;p__Hadarchaeota;c__Hadarchaeia;o__;f__;g__;s__
GCA_004195655	231	GCA_004195655.1	Archaea	Euryarchaeota	Euryarchaeota	Poseidoniia	Pontarchaeales	none	none	Euryarchaeota_archaeon	GCA_004195655	Pontarchaeales	Pontarchaeales	Pontarchaeales	Archaea	Pontarchaeales	Pontarchaeales	Pontarchaeales|Archaea|Euryarchaeota|Poseidoniia|Pontarchaeales|none|none|Euryarchaeota_archaeon|GCA_004195655	Pontarchaeales|Archaea|Euryarchaeota|Poseidoniia|Pontarchaeales|none|none|Euryarchaeota_archaeon|GCA_004195655	GCA_004195655	Archaea	Thermoplasmatota	Poseidoniia_B	MGIII	CG-Epi1	UBA8886	UBA8886_sp002731655	Thermoplasmatota	Poseidoniia_B	CG-Epi1	Archaea	d__Archaea;p__Thermoplasmatota;c__Poseidoniia_B;o__MGIII;f__CG-Epi1;g__UBA8886;s__UBA8886 sp002731655
GCA_002506485	232	GCA_002506485.1	Archaea	Euryarchaeota	Euryarchaeota	Poseidoniia	Pontarchaeales	none	none	Euryarchaeota_archaeon_UBA136	GCA_002506485	Pontarchaeales	Pontarchaeales	Pontarchaeales	Archaea	Pontarchaeales	Pontarchaeales	Pontarchaeales|Archaea|Euryarchaeota|Poseidoniia|Pontarchaeales|none|none|Euryarchaeota_archaeon_UBA136|GCA_002506485	Pontarchaeales|Archaea|Euryarchaeota|Poseidoniia|Pontarchaeales|none|none|Euryarchaeota_archaeon_UBA136|GCA_002506485	GCA_002506485	Archaea	Thermoplasmatota	Poseidoniia_B	MGIII	CG-Epi1	CG-Epi1	CG-Epi1_sp002506485	Thermoplasmatota	Poseidoniia_B	CG-Epi1	Archaea	d__Archaea;p__Thermoplasmatota;c__Poseidoniia_B;o__MGIII;f__CG-Epi1;g__CG-Epi1;s__CG-Epi1 sp002506485
GCA_002509165	233	GCA_002509165.1	Archaea	Euryarchaeota	Euryarchaeota	Poseidoniia	Pontarchaeales	none	none	Euryarchaeota_archaeon_UBA488	GCA_002509165	Pontarchaeales	Pontarchaeales	Pontarchaeales	Archaea	Pontarchaeales	Pontarchaeales	Pontarchaeales|Archaea|Euryarchaeota|Poseidoniia|Pontarchaeales|none|none|Euryarchaeota_archaeon_UBA488|GCA_002509165	Pontarchaeales|Archaea|Euryarchaeota|Poseidoniia|Pontarchaeales|none|none|Euryarchaeota_archaeon_UBA488|GCA_002509165	GCA_002509165	Archaea	Thermoplasmatota	Poseidoniia_B	MGIII	CG-Epi1	UBA8886	UBA8886_sp002509165	Thermoplasmatota	Poseidoniia_B	CG-Epi1	Archaea	d__Archaea;p__Thermoplasmatota;c__Poseidoniia_B;o__MGIII;f__CG-Epi1;g__UBA8886;s__UBA8886 sp002509165
GCA_001875355	234	GCA_001875355.1	Archaea	Euryarchaeota	Euryarchaeota	Poseidoniia	Pontarchaeales	none	none	Marine_Group_III_euryarchaeote_CG-Epi3	GCA_001875355	Pontarchaeales	Pontarchaeales	Pontarchaeales	Archaea	Pontarchaeales	Pontarchaeales	Pontarchaeales|Archaea|Euryarchaeota|Poseidoniia|Pontarchaeales|none|none|Marine_Group_III_euryarchaeote_CG-Epi3|GCA_001875355	Pontarchaeales|Archaea|Euryarchaeota|Poseidoniia|Pontarchaeales|none|none|Marine_Group_III_euryarchaeote_CG-Epi3|GCA_001875355	GCA_001875355	Archaea	Thermoplasmatota	Poseidoniia_B	MGIII	CG-Epi1	CG-Epi1	CG-Epi1_sp002497685	Thermoplasmatota	Poseidoniia_B	CG-Epi1	Archaea	d__Archaea;p__Thermoplasmatota;c__Poseidoniia_B;o__MGIII;f__CG-Epi1;g__CG-Epi1;s__CG-Epi1 sp002497685
GCA_003193925	235	GCA_003193925.1	Archaea	Euryarchaeota	Euryarchaeota	Poseidoniia	Poseidoniales	Candidatus_Thalassarchaeaceae	none	Candidatus_Thalassarchaeum_betae_Cayman_51_deep	GCA_003193925	Poseidoniales	Poseidoniales	Poseidoniales	Archaea	Poseidoniales	Poseidoniales	Poseidoniales|Archaea|Euryarchaeota|Poseidoniia|Poseidoniales|Candidatus_Thalassarchaeaceae|none|Candidatus_Thalassarchaeum_betae_Cayman_51_deep|GCA_003193925	Poseidoniales|Archaea|Euryarchaeota|Poseidoniia|Poseidoniales|Candidatus_Thalassarchaeaceae|none|Candidatus_Thalassarchaeum_betae_Cayman_51_deep|GCA_003193925	GCA_003193925	Archaea	Thermoplasmatota	Poseidoniia_A	Poseidoniales	Thalassarchaeaceae	Thalassarchaeum	Thalassarchaeum_betae	Thermoplasmatota	Poseidoniia_A	Thalassarchaeaceae	Archaea	d__Archaea;p__Thermoplasmatota;c__Poseidoniia_A;o__Poseidoniales;f__Thalassarchaeaceae;g__Thalassarchaeum;s__Thalassarchaeum betae
GCA_003324635	236	GCA_003324635.1	Archaea	Euryarchaeota	Euryarchaeota	Poseidoniia	Poseidoniales	none	none	Candidatus_Poseidoniales_archaeon	GCA_003324635	Poseidoniales	Poseidoniales	Poseidoniales	Archaea	Poseidoniales	Poseidoniales	Poseidoniales|Archaea|Euryarchaeota|Poseidoniia|Poseidoniales|none|none|Candidatus_Poseidoniales_archaeon|GCA_003324635	Poseidoniales|Archaea|Euryarchaeota|Poseidoniia|Poseidoniales|none|none|Candidatus_Poseidoniales_archaeon|GCA_003324635	GCA_003324635	Archaea	Thermoplasmatota	Poseidoniia_A	Poseidoniales	Thalassarchaeaceae	MGIIb-N2	MGIIb-N2_sp002713585	Thermoplasmatota	Poseidoniia_A	Thalassarchaeaceae	Archaea	d__Archaea;p__Thermoplasmatota;c__Poseidoniia_A;o__Poseidoniales;f__Thalassarchaeaceae;g__MGIIb-N2;s__MGIIb-N2 sp002713585
GCA_003602595	237	GCA_003602595.1	Archaea	Euryarchaeota	Euryarchaeota	Poseidoniia	Poseidoniales	none	none	Candidatus_Poseidoniales_archaeon	GCA_003602595	Poseidoniales	Poseidoniales	Poseidoniales	Archaea	Poseidoniales	Poseidoniales	Poseidoniales|Archaea|Euryarchaeota|Poseidoniia|Poseidoniales|none|none|Candidatus_Poseidoniales_archaeon|GCA_003602595	Poseidoniales|Archaea|Euryarchaeota|Poseidoniia|Poseidoniales|none|none|Candidatus_Poseidoniales_archaeon|GCA_003602595	GCA_003602595	Archaea	Thermoplasmatota	Poseidoniia_A	Poseidoniales	Thalassarchaeaceae	MGIIb-O3	MGIIb-O3_sp003602595	Thermoplasmatota	Poseidoniia_A	Thalassarchaeaceae	Archaea	d__Archaea;p__Thermoplasmatota;c__Poseidoniia_A;o__Poseidoniales;f__Thalassarchaeaceae;g__MGIIb-O3;s__MGIIb-O3 sp003602595
GCA_002502415	238	GCA_002502415.1	Archaea	Euryarchaeota	Euryarchaeota	Poseidoniia	Poseidoniales	none	none	Euryarchaeota_archaeon_UBA131	GCA_002502415	Poseidoniales	Poseidoniales	Poseidoniales	Archaea	Poseidoniales	Poseidoniales	Poseidoniales|Archaea|Euryarchaeota|Poseidoniia|Poseidoniales|none|none|Euryarchaeota_archaeon_UBA131|GCA_002502415	Poseidoniales|Archaea|Euryarchaeota|Poseidoniia|Poseidoniales|none|none|Euryarchaeota_archaeon_UBA131|GCA_002502415	GCA_002502415	Archaea	Thermoplasmatota	Poseidoniia_A	Poseidoniales	Poseidoniaceae	MGIIa-L1	MGIIa-L1_sp002729095	Thermoplasmatota	Poseidoniia_A	Poseidoniaceae	Archaea	d__Archaea;p__Thermoplasmatota;c__Poseidoniia_A;o__Poseidoniales;f__Poseidoniaceae;g__MGIIa-L1;s__MGIIa-L1 sp002729095
GCA_002504435	239	GCA_002504435.1	Archaea	Euryarchaeota	Euryarchaeota	Poseidoniia	Poseidoniales	none	none	Euryarchaeota_archaeon_UBA438	GCA_002504435	Poseidoniales	Poseidoniales	Poseidoniales	Archaea	Poseidoniales	Poseidoniales	Poseidoniales|Archaea|Euryarchaeota|Poseidoniia|Poseidoniales|none|none|Euryarchaeota_archaeon_UBA438|GCA_002504435	Poseidoniales|Archaea|Euryarchaeota|Poseidoniia|Poseidoniales|none|none|Euryarchaeota_archaeon_UBA438|GCA_002504435	GCA_002504435	Archaea	Thermoplasmatota	Poseidoniia_A	Poseidoniales	Thalassarchaeaceae	MGIIb-O5	MGIIb-O5_sp002504435	Thermoplasmatota	Poseidoniia_A	Thalassarchaeaceae	Archaea	d__Archaea;p__Thermoplasmatota;c__Poseidoniia_A;o__Poseidoniales;f__Thalassarchaeaceae;g__MGIIb-O5;s__MGIIb-O5 sp002504435
GCA_002507425	240	GCA_002507425.1	Archaea	Euryarchaeota	Euryarchaeota	Poseidoniia	Poseidoniales	none	none	Euryarchaeota_archaeon_UBA53	GCA_002507425	Poseidoniales	Poseidoniales	Poseidoniales	Archaea	Poseidoniales	Poseidoniales	Poseidoniales|Archaea|Euryarchaeota|Poseidoniia|Poseidoniales|none|none|Euryarchaeota_archaeon_UBA53|GCA_002507425	Poseidoniales|Archaea|Euryarchaeota|Poseidoniia|Poseidoniales|none|none|Euryarchaeota_archaeon_UBA53|GCA_002507425	GCA_002507425	Archaea	Thermoplasmatota	Poseidoniia_A	Poseidoniales	Poseidoniaceae	MGIIa-K1	MGIIa-K1_sp002507425	Thermoplasmatota	Poseidoniia_A	Poseidoniaceae	Archaea	d__Archaea;p__Thermoplasmatota;c__Poseidoniia_A;o__Poseidoniales;f__Poseidoniaceae;g__MGIIa-K1;s__MGIIa-K1 sp002507425
GCA_002494605	241	GCA_002494605.1	Archaea	Euryarchaeota	Euryarchaeota	Poseidoniia	Poseidoniales	none	none	Euryarchaeota_archaeon_UBA553	GCA_002494605	Poseidoniales	Poseidoniales	Poseidoniales	Archaea	Poseidoniales	Poseidoniales	Poseidoniales|Archaea|Euryarchaeota|Poseidoniia|Poseidoniales|none|none|Euryarchaeota_archaeon_UBA553|GCA_002494605	Poseidoniales|Archaea|Euryarchaeota|Poseidoniia|Poseidoniales|none|none|Euryarchaeota_archaeon_UBA553|GCA_002494605	GCA_002494605	Archaea	Thermoplasmatota	Poseidoniia_A	Poseidoniales	Poseidoniaceae	MGIIa-I	MGIIa-I_sp002720095	Thermoplasmatota	Poseidoniia_A	Poseidoniaceae	Archaea	d__Archaea;p__Thermoplasmatota;c__Poseidoniia_A;o__Poseidoniales;f__Poseidoniaceae;g__MGIIa-I;s__MGIIa-I sp002720095
GCA_002497405	242	GCA_002497405.1	Archaea	Euryarchaeota	Euryarchaeota	Poseidoniia	Poseidoniales	none	none	Euryarchaeota_archaeon_UBA63	GCA_002497405	Poseidoniales	Poseidoniales	Poseidoniales	Archaea	Poseidoniales	Poseidoniales	Poseidoniales|Archaea|Euryarchaeota|Poseidoniia|Poseidoniales|none|none|Euryarchaeota_archaeon_UBA63|GCA_002497405	Poseidoniales|Archaea|Euryarchaeota|Poseidoniia|Poseidoniales|none|none|Euryarchaeota_archaeon_UBA63|GCA_002497405	GCA_002497405	Archaea	Thermoplasmatota	Poseidoniia_A	Poseidoniales	Poseidoniaceae	MGIIa-L2	MGIIa-L2_sp002722615	Thermoplasmatota	Poseidoniia_A	Poseidoniaceae	Archaea	d__Archaea;p__Thermoplasmatota;c__Poseidoniia_A;o__Poseidoniales;f__Poseidoniaceae;g__MGIIa-L2;s__MGIIa-L2 sp002722615
GCA_002457155	243	GCA_002457155.1	Archaea	Euryarchaeota	Euryarchaeota	Poseidoniia	Poseidoniales	none	none	Marine_Group_II_euryarchaeote_MED-G35	GCA_002457155	Poseidoniales	Poseidoniales	Poseidoniales	Archaea	Poseidoniales	Poseidoniales	Poseidoniales|Archaea|Euryarchaeota|Poseidoniia|Poseidoniales|none|none|Marine_Group_II_euryarchaeote_MED-G35|GCA_002457155	Poseidoniales|Archaea|Euryarchaeota|Poseidoniia|Poseidoniales|none|none|Marine_Group_II_euryarchaeote_MED-G35|GCA_002457155	GCA_002457155	Archaea	Thermoplasmatota	Poseidoniia_A	Poseidoniales	Thalassarchaeaceae	MGIIb-O3	MGIIb-O3_sp002457155	Thermoplasmatota	Poseidoniia_A	Thalassarchaeaceae	Archaea	d__Archaea;p__Thermoplasmatota;c__Poseidoniia_A;o__Poseidoniales;f__Thalassarchaeaceae;g__MGIIb-O3;s__MGIIb-O3 sp002457155
GCA_002457595	244	GCA_002457595.1	Archaea	Euryarchaeota	Euryarchaeota	Poseidoniia	Poseidoniales	none	none	Marine_Group_II_euryarchaeote_MED-G36	GCA_002457595	Poseidoniales	Poseidoniales	Poseidoniales	Archaea	Poseidoniales	Poseidoniales	Poseidoniales|Archaea|Euryarchaeota|Poseidoniia|Poseidoniales|none|none|Marine_Group_II_euryarchaeote_MED-G36|GCA_002457595	Poseidoniales|Archaea|Euryarchaeota|Poseidoniia|Poseidoniales|none|none|Marine_Group_II_euryarchaeote_MED-G36|GCA_002457595	GCA_002457595	Archaea	Thermoplasmatota	Poseidoniia_A	Poseidoniales	Thalassarchaeaceae	MGIIb-O1	MGIIb-O1_sp002457595	Thermoplasmatota	Poseidoniia_A	Thalassarchaeaceae	Archaea	d__Archaea;p__Thermoplasmatota;c__Poseidoniia_A;o__Poseidoniales;f__Thalassarchaeaceae;g__MGIIb-O1;s__MGIIb-O1 sp002457595
GCA_002457555	245	GCA_002457555.1	Archaea	Euryarchaeota	Euryarchaeota	Poseidoniia	Poseidoniales	none	none	Marine_Group_II_euryarchaeote_MED-G37	GCA_002457555	Poseidoniales	Poseidoniales	Poseidoniales	Archaea	Poseidoniales	Poseidoniales	Poseidoniales|Archaea|Euryarchaeota|Poseidoniia|Poseidoniales|none|none|Marine_Group_II_euryarchaeote_MED-G37|GCA_002457555	Poseidoniales|Archaea|Euryarchaeota|Poseidoniia|Poseidoniales|none|none|Marine_Group_II_euryarchaeote_MED-G37|GCA_002457555	GCA_002457555	Archaea	Thermoplasmatota	Poseidoniia_A	Poseidoniales	Thalassarchaeaceae	MGIIb-O1	MGIIb-O1_sp002457555	Thermoplasmatota	Poseidoniia_A	Thalassarchaeaceae	Archaea	d__Archaea;p__Thermoplasmatota;c__Poseidoniia_A;o__Poseidoniales;f__Thalassarchaeaceae;g__MGIIb-O1;s__MGIIb-O1 sp002457555
GCA_001629205	246	GCA_001629205.1	Archaea	Euryarchaeota	Euryarchaeota	Poseidoniia	Poseidoniales	none	none	Marine_group_II_euryarchaeote_REDSEA-S30_B12	GCA_001629205	Poseidoniales	Poseidoniales	Poseidoniales	Archaea	Poseidoniales	Poseidoniales	Poseidoniales|Archaea|Euryarchaeota|Poseidoniia|Poseidoniales|none|none|Marine_group_II_euryarchaeote_REDSEA-S30_B12|GCA_001629205	Poseidoniales|Archaea|Euryarchaeota|Poseidoniia|Poseidoniales|none|none|Marine_group_II_euryarchaeote_REDSEA-S30_B12|GCA_001629205	GCA_001629205	Archaea	Thermoplasmatota	Poseidoniia_A	Poseidoniales	Thalassarchaeaceae	MGIIb-O3	MGIIb-O3_sp001629205	Thermoplasmatota	Poseidoniia_A	Thalassarchaeaceae	Archaea	d__Archaea;p__Thermoplasmatota;c__Poseidoniia_A;o__Poseidoniales;f__Thalassarchaeaceae;g__MGIIb-O3;s__MGIIb-O3 sp001629205
GCA_000246735	247	GCA_000246735.1	Archaea	Euryarchaeota	Euryarchaeota	Poseidoniia	Poseidoniales	none	none	uncultured_Candidatus_Poseidoniales_archaeon	GCA_000246735	Poseidoniales	Poseidoniales	Poseidoniales	Archaea	Poseidoniales	Poseidoniales	Poseidoniales|Archaea|Euryarchaeota|Poseidoniia|Poseidoniales|none|none|uncultured_Candidatus_Poseidoniales_archaeon|GCA_000246735	Poseidoniales|Archaea|Euryarchaeota|Poseidoniia|Poseidoniales|none|none|uncultured_Candidatus_Poseidoniales_archaeon|GCA_000246735	GCA_000246735	Archaea	Thermoplasmatota	Poseidoniia_A	Poseidoniales	Poseidoniaceae	MGIIa-L1	MGIIa-L1_sp000246735	Thermoplasmatota	Poseidoniia_A	Poseidoniaceae	Archaea	d__Archaea;p__Thermoplasmatota;c__Poseidoniia_A;o__Poseidoniales;f__Poseidoniaceae;g__MGIIa-L1;s__MGIIa-L1 sp000246735
GCA_001766825	248	GCA_001766825.1	Archaea	Euryarchaeota	Euryarchaeota	Methanomicrobia	Methanosarcinales	none	Candidatus_Syntrophoarchaeum	Candidatus_Syntrophoarchaeum_butanivorans	GCA_001766825	Syntrophoarchaeales	Syntrophoarchaeales	Syntrophoarchaeales	Archaea	Methanosarcinales	Methanosarcinales	Methanosarcinales|Archaea|Euryarchaeota|Methanomicrobia|Methanosarcinales|none|Candidatus_Syntrophoarchaeum|Candidatus_Syntrophoarchaeum_butanivorans|GCA_001766825	Syntrophoarchaeales|Archaea|Euryarchaeota|Methanomicrobia|Methanosarcinales|none|Candidatus_Syntrophoarchaeum|Candidatus_Syntrophoarchaeum_butanivorans|GCA_001766825	GCA_001766825	Archaea	Halobacteriota	Syntropharchaeia	Syntropharchaeales	Syntropharchaeaceae	Syntropharchaeum	Syntropharchaeum_butanivorans	Halobacteriota	Syntropharchaeia	Syntropharchaeaceae	Archaea	d__Archaea;p__Halobacteriota;c__Syntropharchaeia;o__Syntropharchaeales;f__Syntropharchaeaceae;g__Syntropharchaeum;s__Syntropharchaeum butanivorans
GCA_001766815	249	GCA_001766815.1	Archaea	Euryarchaeota	Euryarchaeota	Methanomicrobia	Methanosarcinales	none	Candidatus_Syntrophoarchaeum	Candidatus_Syntrophoarchaeum_caldarius	GCA_001766815	Syntrophoarchaeales	Syntrophoarchaeales	Syntrophoarchaeales	Archaea	Methanosarcinales	Methanosarcinales	Methanosarcinales|Archaea|Euryarchaeota|Methanomicrobia|Methanosarcinales|none|Candidatus_Syntrophoarchaeum|Candidatus_Syntrophoarchaeum_caldarius|GCA_001766815	Syntrophoarchaeales|Archaea|Euryarchaeota|Methanomicrobia|Methanosarcinales|none|Candidatus_Syntrophoarchaeum|Candidatus_Syntrophoarchaeum_caldarius|GCA_001766815	GCA_001766815	Archaea	Halobacteriota	Syntropharchaeia	Syntropharchaeales	Syntropharchaeaceae	Syntropharchaeum_A	Syntropharchaeum_A_caldarius	Halobacteriota	Syntropharchaeia	Syntropharchaeaceae	Archaea	d__Archaea;p__Halobacteriota;c__Syntropharchaeia;o__Syntropharchaeales;f__Syntropharchaeaceae;g__Syntropharchaeum_A;s__Syntropharchaeum_A caldarius
GCA_001595815	250	GCA_001595815.1	Archaea	Euryarchaeota	Euryarchaeota	Theionarchaea	none	none	none	Theionarchaea_archaeon_DG-70-1	GCA_001595815	Theionarchaea	Theionarchaea	Theionarchaea	Archaea	none	none	none|Archaea|Euryarchaeota|Theionarchaea|none|none|none|Theionarchaea_archaeon_DG-70-1|GCA_001595815	Theionarchaea|Archaea|Euryarchaeota|Theionarchaea|none|none|none|Theionarchaea_archaeon_DG-70-1|GCA_001595815	GCA_001595815	Archaea	Methanobacteriota	Thermococci	Methanofastidiosales	none	none	none	Methanobacteriota	Thermococci	none	Archaea	d__Archaea;p__Methanobacteriota;c__Thermococci;o__Methanofastidiosales;f__;g__;s__
GCA_000725425	251	GCA_000725425.1	Archaea	Euryarchaeota	Euryarchaeota	Thermococci	Thermococcales	Thermococcaceae	Palaeococcus	Palaeococcus_pacificus	GCA_000725425	Thermococcales	Thermococcales	Thermococcales	Archaea	Thermococcales	Thermococcales	Thermococcales|Archaea|Euryarchaeota|Thermococci|Thermococcales|Thermococcaceae|Palaeococcus|Palaeococcus_pacificus|GCA_000725425	Thermococcales|Archaea|Euryarchaeota|Thermococci|Thermococcales|Thermococcaceae|Palaeococcus|Palaeococcus_pacificus|GCA_000725425	GCA_000725425	Archaea	Methanobacteriota	Thermococci	Thermococcales	Thermococcaceae	Palaeococcus	Palaeococcus_pacificus	Methanobacteriota	Thermococci	Thermococcaceae	Archaea	d__Archaea;p__Methanobacteriota;c__Thermococci;o__Thermococcales;f__Thermococcaceae;g__Palaeococcus;s__Palaeococcus pacificus
GCA_000007305	252	GCA_000007305.1	Archaea	Euryarchaeota	Euryarchaeota	Thermococci	Thermococcales	Thermococcaceae	Pyrococcus	Pyrococcus_furiosus	GCA_000007305	Thermococcales	Thermococcales	Thermococcales	Archaea	Thermococcales	Thermococcales	Thermococcales|Archaea|Euryarchaeota|Thermococci|Thermococcales|Thermococcaceae|Pyrococcus|Pyrococcus_furiosus|GCA_000007305	Thermococcales|Archaea|Euryarchaeota|Thermococci|Thermococcales|Thermococcaceae|Pyrococcus|Pyrococcus_furiosus|GCA_000007305	GCA_000007305	Archaea	Methanobacteriota	Thermococci	Thermococcales	Thermococcaceae	Pyrococcus	Pyrococcus_furiosus	Methanobacteriota	Thermococci	Thermococcaceae	Archaea	d__Archaea;p__Methanobacteriota;c__Thermococci;o__Thermococcales;f__Thermococcaceae;g__Pyrococcus;s__Pyrococcus furiosus
GCA_000011105	253	GCA_000011105.1	Archaea	Euryarchaeota	Euryarchaeota	Thermococci	Thermococcales	Thermococcaceae	Pyrococcus	Pyrococcus_horikoshii	GCA_000011105	Thermococcales	Thermococcales	Thermococcales	Archaea	Thermococcales	Thermococcales	Thermococcales|Archaea|Euryarchaeota|Thermococci|Thermococcales|Thermococcaceae|Pyrococcus|Pyrococcus_horikoshii|GCA_000011105	Thermococcales|Archaea|Euryarchaeota|Thermococci|Thermococcales|Thermococcaceae|Pyrococcus|Pyrococcus_horikoshii|GCA_000011105	GCA_000011105	Archaea	Methanobacteriota	Thermococci	Thermococcales	Thermococcaceae	Pyrococcus	Pyrococcus_horikoshii	Methanobacteriota	Thermococci	Thermococcaceae	Archaea	d__Archaea;p__Methanobacteriota;c__Thermococci;o__Thermococcales;f__Thermococcaceae;g__Pyrococcus;s__Pyrococcus horikoshii
GCA_000151105	254	GCA_000151105.2	Archaea	Euryarchaeota	Euryarchaeota	Thermococci	Thermococcales	Thermococcaceae	Thermococcus	Thermococcus_barophilus	GCA_000151105	Thermococcales	Thermococcales	Thermococcales	Archaea	Thermococcales	Thermococcales	Thermococcales|Archaea|Euryarchaeota|Thermococci|Thermococcales|Thermococcaceae|Thermococcus|Thermococcus_barophilus|GCA_000151105	Thermococcales|Archaea|Euryarchaeota|Thermococci|Thermococcales|Thermococcaceae|Thermococcus|Thermococcus_barophilus|GCA_000151105	GCA_000151105	Archaea	Methanobacteriota	Thermococci	Thermococcales	Thermococcaceae	Thermococcus_B	Thermococcus_B_barophilus	Methanobacteriota	Thermococci	Thermococcaceae	Archaea	d__Archaea;p__Methanobacteriota;c__Thermococci;o__Thermococcales;f__Thermococcaceae;g__Thermococcus_B;s__Thermococcus_B barophilus
GCA_000246985	255	GCA_000246985.3	Archaea	Euryarchaeota	Euryarchaeota	Thermococci	Thermococcales	Thermococcaceae	Thermococcus	Thermococcus_litoralis	GCA_000246985	Thermococcales	Thermococcales	Thermococcales	Archaea	Thermococcales	Thermococcales	Thermococcales|Archaea|Euryarchaeota|Thermococci|Thermococcales|Thermococcaceae|Thermococcus|Thermococcus_litoralis|GCA_000246985	Thermococcales|Archaea|Euryarchaeota|Thermococci|Thermococcales|Thermococcaceae|Thermococcus|Thermococcus_litoralis|GCA_000246985	GCA_000246985	Archaea	Methanobacteriota	Thermococci	Thermococcales	Thermococcaceae	Thermococcus_A	Thermococcus_A_litoralis	Methanobacteriota	Thermococci	Thermococcaceae	Archaea	d__Archaea;p__Methanobacteriota;c__Thermococci;o__Thermococcales;f__Thermococcaceae;g__Thermococcus_A;s__Thermococcus_A litoralis
GCA_002214545	256	GCA_002214545.1	Archaea	Euryarchaeota	Euryarchaeota	Thermococci	Thermococcales	Thermococcaceae	Thermococcus	Thermococcus_thioreducens	GCA_002214545	Thermococcales	Thermococcales	Thermococcales	Archaea	Thermococcales	Thermococcales	Thermococcales|Archaea|Euryarchaeota|Thermococci|Thermococcales|Thermococcaceae|Thermococcus|Thermococcus_thioreducens|GCA_002214545	Thermococcales|Archaea|Euryarchaeota|Thermococci|Thermococcales|Thermococcaceae|Thermococcus|Thermococcus_thioreducens|GCA_002214545	GCA_002214545	Archaea	Methanobacteriota	Thermococci	Thermococcales	Thermococcaceae	Thermococcus	Thermococcus_thioreducens	Methanobacteriota	Thermococci	Thermococcaceae	Archaea	d__Archaea;p__Methanobacteriota;c__Thermococci;o__Thermococcales;f__Thermococcaceae;g__Thermococcus;s__Thermococcus thioreducens
GCA_003663645	257	GCA_003663645.1	Archaea	Euryarchaeota	Euryarchaeota	Thermoplasmata	none	none	none	Thermoplasmata_archaeon	GCA_003663645	Thermoplasmata	Thermoplasmata	Thermoplasmata	Archaea	none	none	none|Archaea|Euryarchaeota|Thermoplasmata|none|none|none|Thermoplasmata_archaeon|GCA_003663645	Thermoplasmata|Archaea|Euryarchaeota|Thermoplasmata|none|none|none|Thermoplasmata_archaeon|GCA_003663645	GCA_003663645	Archaea	Thermoplasmatota	EX4484-6	EX4484-6	EX4484-36	EX4484-36	EX4484-36_sp002254765	Thermoplasmatota	EX4484-6	EX4484-36	Archaea	d__Archaea;p__Thermoplasmatota;c__EX4484-6;o__EX4484-6;f__EX4484-36;g__EX4484-36;s__EX4484-36 sp002254765
GCA_002838935	258	GCA_002838935.1	Archaea	Euryarchaeota	Euryarchaeota	Thermoplasmata	none	none	none	Thermoplasmata_archaeon_HGW-Thermoplasmata-1	GCA_002838935	Thermoplasmata	Thermoplasmata	Thermoplasmata	Archaea	none	none	none|Archaea|Euryarchaeota|Thermoplasmata|none|none|none|Thermoplasmata_archaeon_HGW-Thermoplasmata-1|GCA_002838935	Thermoplasmata|Archaea|Euryarchaeota|Thermoplasmata|none|none|none|Thermoplasmata_archaeon_HGW-Thermoplasmata-1|GCA_002838935	GCA_002838935	Archaea	Thermoplasmatota	E2	UBA9212	GCA-002838935	GCA-002838935	GCA-002838935_sp002838935	Thermoplasmatota	E2	GCA-002838935	Archaea	d__Archaea;p__Thermoplasmatota;c__E2;o__UBA9212;f__GCA-002838935;g__GCA-002838935;s__GCA-002838935 sp002838935
GCA_002900535	259	GCA_002900535.1	Archaea	Euryarchaeota	Euryarchaeota	Thermoplasmata	none	none	none	Thermoplasmata_archaeon_M9B1D	GCA_002900535	Thermoplasmata	Thermoplasmata	Thermoplasmata	Archaea	none	none	none|Archaea|Euryarchaeota|Thermoplasmata|none|none|none|Thermoplasmata_archaeon_M9B1D|GCA_002900535	Thermoplasmata|Archaea|Euryarchaeota|Thermoplasmata|none|none|none|Thermoplasmata_archaeon_M9B1D|GCA_002900535	GCA_002900535	Archaea	Thermoplasmatota	E2	DHVEG-1	DHVEG-1	M9B1D	M9B1D_sp002900535	Thermoplasmatota	E2	DHVEG-1	Archaea	d__Archaea;p__Thermoplasmatota;c__E2;o__DHVEG-1;f__DHVEG-1;g__M9B1D;s__M9B1D sp002900535
GCA_002011355	260	GCA_002011355.1	Archaea	Euryarchaeota	Euryarchaeota	Thermoplasmata	Thermoplasmatales	none	none	Thermoplasmatales_archaeon_JdFR-43	GCA_002011355	Thermoplasmata	Thermoplasmata	Thermoplasmata	Archaea	Thermoplasmatales	Thermoplasmatales	Thermoplasmatales|Archaea|Euryarchaeota|Thermoplasmata|Thermoplasmatales|none|none|Thermoplasmatales_archaeon_JdFR-43|GCA_002011355	Thermoplasmata|Archaea|Euryarchaeota|Thermoplasmata|Thermoplasmatales|none|none|Thermoplasmatales_archaeon_JdFR-43|GCA_002011355	GCA_002011355	Archaea	Thermoplasmatota	E2	UBA202	JdFR-43	JdFR-43	JdFR-43_sp002011355	Thermoplasmatota	E2	JdFR-43	Archaea	d__Archaea;p__Thermoplasmatota;c__E2;o__UBA202;f__JdFR-43;g__JdFR-43;s__JdFR-43 sp002011355
GCA_900090055	261	GCA_900090055.1	Archaea	Euryarchaeota	Euryarchaeota	Thermoplasmata	Thermoplasmatales	Cuniculiplasmataceae	Cuniculiplasma	Cuniculiplasma_divulgatum	GCA_900090055	Thermoplasmatales	Thermoplasmatales	Thermoplasmatales	Archaea	Thermoplasmatales	Thermoplasmatales	Thermoplasmatales|Archaea|Euryarchaeota|Thermoplasmata|Thermoplasmatales|Cuniculiplasmataceae|Cuniculiplasma|Cuniculiplasma_divulgatum|GCA_900090055	Thermoplasmatales|Archaea|Euryarchaeota|Thermoplasmata|Thermoplasmatales|Cuniculiplasmataceae|Cuniculiplasma|Cuniculiplasma_divulgatum|GCA_900090055	GCA_900090055	Archaea	Thermoplasmatota	Thermoplasmata	Thermoplasmatales	Thermoplasmataceae	Cuniculiplasma	Cuniculiplasma_divulgatum	Thermoplasmatota	Thermoplasmata	Thermoplasmataceae	Archaea	d__Archaea;p__Thermoplasmatota;c__Thermoplasmata;o__Thermoplasmatales;f__Thermoplasmataceae;g__Cuniculiplasma;s__Cuniculiplasma divulgatum
GCA_002078355	262	GCA_002078355.1	Archaea	Euryarchaeota	Euryarchaeota	Thermoplasmata	Thermoplasmatales	Ferroplasmaceae	Ferroplasma	Ferroplasma_acidiphilum	GCA_002078355	Thermoplasmatales	Thermoplasmatales	Thermoplasmatales	Archaea	Thermoplasmatales	Thermoplasmatales	Thermoplasmatales|Archaea|Euryarchaeota|Thermoplasmata|Thermoplasmatales|Ferroplasmaceae|Ferroplasma|Ferroplasma_acidiphilum|GCA_002078355	Thermoplasmatales|Archaea|Euryarchaeota|Thermoplasmata|Thermoplasmatales|Ferroplasmaceae|Ferroplasma|Ferroplasma_acidiphilum|GCA_002078355	GCA_002078355	Archaea	Thermoplasmatota	Thermoplasmata	Thermoplasmatales	Thermoplasmataceae	Ferroplasma	Ferroplasma_acidiphilum	Thermoplasmatota	Thermoplasmata	Thermoplasmataceae	Archaea	d__Archaea;p__Thermoplasmatota;c__Thermoplasmata;o__Thermoplasmatales;f__Thermoplasmataceae;g__Ferroplasma;s__Ferroplasma acidiphilum
GCA_000447225	263	GCA_000447225.1	Archaea	Euryarchaeota	Euryarchaeota	Thermoplasmata	Thermoplasmatales	none	none	Thermoplasmatales_archaeon_A-plasma	GCA_000447225	Thermoplasmatales	Thermoplasmatales	Thermoplasmatales	Archaea	Thermoplasmatales	Thermoplasmatales	Thermoplasmatales|Archaea|Euryarchaeota|Thermoplasmata|Thermoplasmatales|none|none|Thermoplasmatales_archaeon_A-plasma|GCA_000447225	Thermoplasmatales|Archaea|Euryarchaeota|Thermoplasmata|Thermoplasmatales|none|none|Thermoplasmatales_archaeon_A-plasma|GCA_000447225	GCA_000447225	Archaea	Thermoplasmatota	Thermoplasmata	Thermoplasmatales	Thermoplasmataceae	UBA509	UBA509_sp002498845	Thermoplasmatota	Thermoplasmata	Thermoplasmataceae	Archaea	d__Archaea;p__Thermoplasmatota;c__Thermoplasmata;o__Thermoplasmatales;f__Thermoplasmataceae;g__UBA509;s__UBA509 sp002498845
GCA_002204705	264	GCA_002204705.1	Archaea	Euryarchaeota	Euryarchaeota	Thermoplasmata	Thermoplasmatales	none	none	Thermoplasmatales_archaeon_B_DKE	GCA_002204705	Thermoplasmatales	Thermoplasmatales	Thermoplasmatales	Archaea	Thermoplasmatales	Thermoplasmatales	Thermoplasmatales|Archaea|Euryarchaeota|Thermoplasmata|Thermoplasmatales|none|none|Thermoplasmatales_archaeon_B_DKE|GCA_002204705	Thermoplasmatales|Archaea|Euryarchaeota|Thermoplasmata|Thermoplasmatales|none|none|Thermoplasmatales_archaeon_B_DKE|GCA_002204705	GCA_002204705	Archaea	Thermoplasmatota	Thermoplasmata	Thermoplasmatales	Thermoplasmataceae	B-DKE	B-DKE_sp002204705	Thermoplasmatota	Thermoplasmata	Thermoplasmataceae	Archaea	d__Archaea;p__Thermoplasmatota;c__Thermoplasmata;o__Thermoplasmatales;f__Thermoplasmataceae;g__B-DKE;s__B-DKE sp002204705
GCA_002503205	265	GCA_002503205.1	Archaea	Euryarchaeota	Euryarchaeota	Thermoplasmata	Thermoplasmatales	none	none	Thermoplasmatales_archaeon_UBA447	GCA_002503205	Thermoplasmatales	Thermoplasmatales	Thermoplasmatales	Archaea	Thermoplasmatales	Thermoplasmatales	Thermoplasmatales|Archaea|Euryarchaeota|Thermoplasmata|Thermoplasmatales|none|none|Thermoplasmatales_archaeon_UBA447|GCA_002503205	Thermoplasmatales|Archaea|Euryarchaeota|Thermoplasmata|Thermoplasmatales|none|none|Thermoplasmatales_archaeon_UBA447|GCA_002503205	GCA_002503205	Archaea	Thermoplasmatota	Thermoplasmata	Thermoplasmatales	Thermoplasmataceae	UBA447	UBA447_sp002503205	Thermoplasmatota	Thermoplasmata	Thermoplasmataceae	Archaea	d__Archaea;p__Thermoplasmatota;c__Thermoplasmata;o__Thermoplasmatales;f__Thermoplasmataceae;g__UBA447;s__UBA447 sp002503205
GCA_000008265	266	GCA_000008265.1	Archaea	Euryarchaeota	Euryarchaeota	Thermoplasmata	Thermoplasmatales	Picrophilaceae	Picrophilus	Picrophilus_torridus	GCA_000008265	Thermoplasmatales	Thermoplasmatales	Thermoplasmatales	Archaea	Thermoplasmatales	Thermoplasmatales	Thermoplasmatales|Archaea|Euryarchaeota|Thermoplasmata|Thermoplasmatales|Picrophilaceae|Picrophilus|Picrophilus_torridus|GCA_000008265	Thermoplasmatales|Archaea|Euryarchaeota|Thermoplasmata|Thermoplasmatales|Picrophilaceae|Picrophilus|Picrophilus_torridus|GCA_000008265	GCA_000008265	Archaea	Thermoplasmatota	Thermoplasmata	Thermoplasmatales	Thermoplasmataceae	Picrophilus	Picrophilus_oshimae	Thermoplasmatota	Thermoplasmata	Thermoplasmataceae	Archaea	d__Archaea;p__Thermoplasmatota;c__Thermoplasmata;o__Thermoplasmatales;f__Thermoplasmataceae;g__Picrophilus;s__Picrophilus oshimae
GCA_000195915	267	GCA_000195915.1	Archaea	Euryarchaeota	Euryarchaeota	Thermoplasmata	Thermoplasmatales	Thermoplasmataceae	Thermoplasma	Thermoplasma_acidophilum	GCA_000195915	Thermoplasmatales	Thermoplasmatales	Thermoplasmatales	Archaea	Thermoplasmatales	Thermoplasmatales	Thermoplasmatales|Archaea|Euryarchaeota|Thermoplasmata|Thermoplasmatales|Thermoplasmataceae|Thermoplasma|Thermoplasma_acidophilum|GCA_000195915	Thermoplasmatales|Archaea|Euryarchaeota|Thermoplasmata|Thermoplasmatales|Thermoplasmataceae|Thermoplasma|Thermoplasma_acidophilum|GCA_000195915	GCA_000195915	Archaea	Thermoplasmatota	Thermoplasmata	Thermoplasmatales	Thermoplasmataceae	Thermoplasma	Thermoplasma_acidophilum	Thermoplasmatota	Thermoplasmata	Thermoplasmataceae	Archaea	d__Archaea;p__Thermoplasmatota;c__Thermoplasmata;o__Thermoplasmatales;f__Thermoplasmataceae;g__Thermoplasma;s__Thermoplasma acidophilum
GCA_000011185	268	GCA_000011185.1	Archaea	Euryarchaeota	Euryarchaeota	Thermoplasmata	Thermoplasmatales	Thermoplasmataceae	Thermoplasma	Thermoplasma_volcanium	GCA_000011185	Thermoplasmatales	Thermoplasmatales	Thermoplasmatales	Archaea	Thermoplasmatales	Thermoplasmatales	Thermoplasmatales|Archaea|Euryarchaeota|Thermoplasmata|Thermoplasmatales|Thermoplasmataceae|Thermoplasma|Thermoplasma_volcanium|GCA_000011185	Thermoplasmatales|Archaea|Euryarchaeota|Thermoplasmata|Thermoplasmatales|Thermoplasmataceae|Thermoplasma|Thermoplasma_volcanium|GCA_000011185	GCA_000011185	Archaea	Thermoplasmatota	Thermoplasmata	Thermoplasmatales	Thermoplasmataceae	Thermoplasma	Thermoplasma_volcanium	Thermoplasmatota	Thermoplasmata	Thermoplasmataceae	Archaea	d__Archaea;p__Thermoplasmatota;c__Thermoplasmata;o__Thermoplasmatales;f__Thermoplasmataceae;g__Thermoplasma;s__Thermoplasma volcanium
GCA_000270325	269	GCA_000270325.1	Archaea	TACK	Aigarchaeota	none	none	none	Candidatus_Caldiarchaeum	Candidatus_Caldiarchaeum_subterraneum	GCA_000270325	Aigarchaeota	Aigarchaeota	Aigarchaeota	Archaea	Aigarchaeota	none	Aigarchaeota|Archaea|Aigarchaeota|none|none|none|Candidatus_Caldiarchaeum|Candidatus_Caldiarchaeum_subterraneum|GCA_000270325	Aigarchaeota|Archaea|Aigarchaeota|none|none|none|Candidatus_Caldiarchaeum|Candidatus_Caldiarchaeum_subterraneum|GCA_000270325	GCA_000270325	Archaea	Thermoproteota	Nitrososphaeria	Caldarchaeales	Caldarchaeaceae	Caldarchaeum	Caldarchaeum_subterraneum_A	Thermoproteota	Nitrososphaeria	Caldarchaeaceae	Archaea	d__Archaea;p__Thermoproteota;c__Nitrososphaeria;o__Caldarchaeales;f__Caldarchaeaceae;g__Caldarchaeum;s__Caldarchaeum subterraneum_A
GCA_000405685	270	GCA_000405685.1	Archaea	TACK	Aigarchaeota	none	none	none	none	Aigarchaeota_archaeon_JGI_0000106-J15	GCA_000405685	Aigarchaeota	Aigarchaeota	Aigarchaeota	Archaea	Aigarchaeota	none	Aigarchaeota|Archaea|Aigarchaeota|none|none|none|none|Aigarchaeota_archaeon_JGI_0000106-J15|GCA_000405685	Aigarchaeota|Archaea|Aigarchaeota|none|none|none|none|Aigarchaeota_archaeon_JGI_0000106-J15|GCA_000405685	GCA_000405685	Archaea	Thermoproteota	Nitrososphaeria	Caldarchaeales	NZ13-MGT	JGI-0000106-J15	JGI-0000106-J15_sp000405685	Thermoproteota	Nitrososphaeria	NZ13-MGT	Archaea	d__Archaea;p__Thermoproteota;c__Nitrososphaeria;o__Caldarchaeales;f__NZ13-MGT;g__JGI-0000106-J15;s__JGI-0000106-J15 sp000405685
GCA_003056285	271	GCA_003056285.1	Archaea	TACK	Aigarchaeota	none	none	none	none	Aigarchaeota_archaeon_NZ13_MG1	GCA_003056285	Aigarchaeota	Aigarchaeota	Aigarchaeota	Archaea	Aigarchaeota	none	Aigarchaeota|Archaea|Aigarchaeota|none|none|none|none|Aigarchaeota_archaeon_NZ13_MG1|GCA_003056285	Aigarchaeota|Archaea|Aigarchaeota|none|none|none|none|Aigarchaeota_archaeon_NZ13_MG1|GCA_003056285	GCA_003056285	Archaea	Thermoproteota	Nitrososphaeria	Caldarchaeales	NZ13-MGT	NZ13-MG1	NZ13-MG1_sp003056285	Thermoproteota	Nitrososphaeria	NZ13-MGT	Archaea	d__Archaea;p__Thermoproteota;c__Nitrososphaeria;o__Caldarchaeales;f__NZ13-MGT;g__NZ13-MG1;s__NZ13-MG1 sp003056285
GCA_000405905	272	GCA_000405905.1	Archaea	TACK	Aigarchaeota	none	none	none	none	Aigarchaeota_archaeon_SCGC_AAA471-F17	GCA_000405905	Aigarchaeota	Aigarchaeota	Aigarchaeota	Archaea	Aigarchaeota	none	Aigarchaeota|Archaea|Aigarchaeota|none|none|none|none|Aigarchaeota_archaeon_SCGC_AAA471-F17|GCA_000405905	Aigarchaeota|Archaea|Aigarchaeota|none|none|none|none|Aigarchaeota_archaeon_SCGC_AAA471-F17|GCA_000405905	GCA_000405905	Archaea	Thermoproteota	Nitrososphaeria	Caldarchaeales	HR02	JGI-OTU-1	JGI-OTU-1_sp000494145	Thermoproteota	Nitrososphaeria	HR02	Archaea	d__Archaea;p__Thermoproteota;c__Nitrososphaeria;o__Caldarchaeales;f__HR02;g__JGI-OTU-1;s__JGI-OTU-1 sp000494145
GCA_003660725	273	GCA_003660725.1	Archaea	TACK	Aigarchaeota	none	none	none	none	Thaumarchaeota_archaeon	GCA_003660725	Aigarchaeota	Aigarchaeota	Aigarchaeota	Archaea	Aigarchaeota	none	Aigarchaeota|Archaea|Aigarchaeota|none|none|none|none|Thaumarchaeota_archaeon|GCA_003660725	Aigarchaeota|Archaea|Aigarchaeota|none|none|none|none|Thaumarchaeota_archaeon|GCA_003660725	GCA_003660725	Archaea	Thermoproteota	Nitrososphaeria	Caldarchaeales	NZ13-MGT	EX4484-121	none	Thermoproteota	Nitrososphaeria	NZ13-MGT	Archaea	d__Archaea;p__Thermoproteota;c__Nitrososphaeria;o__Caldarchaeales;f__NZ13-MGT;g__EX4484-121;s__
GCA_003601605	274	GCA_003601605.1	Archaea	TACK	Bathyarchaeota	none	none	none	none	Candidatus_Bathyarchaeota_archaeon	GCA_003601605	Bathyarchaeota	Bathyarchaeota	Bathyarchaeota	Archaea	Bathyarchaeota	none	Bathyarchaeota|Archaea|Bathyarchaeota|none|none|none|none|Candidatus_Bathyarchaeota_archaeon|GCA_003601605	Bathyarchaeota|Archaea|Bathyarchaeota|none|none|none|none|Candidatus_Bathyarchaeota_archaeon|GCA_003601605	GCA_003601605	Archaea	Thermoproteota	Bathyarchaeia	B26-1	UBA233	JdFR-07	JdFR-07_sp003601605	Thermoproteota	Bathyarchaeia	UBA233	Archaea	d__Archaea;p__Thermoproteota;c__Bathyarchaeia;o__B26-1;f__UBA233;g__JdFR-07;s__JdFR-07 sp003601605
GCA_003604315	275	GCA_003604315.1	Archaea	TACK	Bathyarchaeota	none	none	none	none	Candidatus_Bathyarchaeota_archaeon	GCA_003604315	Bathyarchaeota	Bathyarchaeota	Bathyarchaeota	Archaea	Bathyarchaeota	none	Bathyarchaeota|Archaea|Bathyarchaeota|none|none|none|none|Candidatus_Bathyarchaeota_archaeon|GCA_003604315	Bathyarchaeota|Archaea|Bathyarchaeota|none|none|none|none|Candidatus_Bathyarchaeota_archaeon|GCA_003604315	GCA_003604315	Archaea	Thermoproteota	Bathyarchaeia	B25	B25	EX4484-218	EX4484-218_sp002254975	Thermoproteota	Bathyarchaeia	B25	Archaea	d__Archaea;p__Thermoproteota;c__Bathyarchaeia;o__B25;f__B25;g__EX4484-218;s__EX4484-218 sp002254975
GCA_003662455	276	GCA_003662455.1	Archaea	TACK	Bathyarchaeota	none	none	none	none	Candidatus_Bathyarchaeota_archaeon	GCA_003662455	Bathyarchaeota	Bathyarchaeota	Bathyarchaeota	Archaea	Bathyarchaeota	none	Bathyarchaeota|Archaea|Bathyarchaeota|none|none|none|none|Candidatus_Bathyarchaeota_archaeon|GCA_003662455	Bathyarchaeota|Archaea|Bathyarchaeota|none|none|none|none|Candidatus_Bathyarchaeota_archaeon|GCA_003662455	GCA_003662455	Archaea	Thermoproteota	Bathyarchaeia	B24	B24	B24	B24_sp001593865	Thermoproteota	Bathyarchaeia	B24	Archaea	d__Archaea;p__Thermoproteota;c__Bathyarchaeia;o__B24;f__B24;g__B24;s__B24 sp001593865
GCA_003662715	277	GCA_003662715.1	Archaea	TACK	Bathyarchaeota	none	none	none	none	Candidatus_Bathyarchaeota_archaeon	GCA_003662715	Bathyarchaeota	Bathyarchaeota	Bathyarchaeota	Archaea	Bathyarchaeota	none	Bathyarchaeota|Archaea|Bathyarchaeota|none|none|none|none|Candidatus_Bathyarchaeota_archaeon|GCA_003662715	Bathyarchaeota|Archaea|Bathyarchaeota|none|none|none|none|Candidatus_Bathyarchaeota_archaeon|GCA_003662715	GCA_003662715	Archaea	Thermoproteota	Bathyarchaeia	B26-1	BA1	B1-G15	B1-G15_sp003662715	Thermoproteota	Bathyarchaeia	BA1	Archaea	d__Archaea;p__Thermoproteota;c__Bathyarchaeia;o__B26-1;f__BA1;g__B1-G15;s__B1-G15 sp003662715
GCA_005888705	278	GCA_005888705.1	Archaea	TACK	Bathyarchaeota	none	none	none	none	Candidatus_Bathyarchaeota_archaeon	GCA_005888705	Bathyarchaeota	Bathyarchaeota	Bathyarchaeota	Archaea	Bathyarchaeota	none	Bathyarchaeota|Archaea|Bathyarchaeota|none|none|none|none|Candidatus_Bathyarchaeota_archaeon|GCA_005888705	Bathyarchaeota|Archaea|Bathyarchaeota|none|none|none|none|Candidatus_Bathyarchaeota_archaeon|GCA_005888705	GCA_005888705	Archaea	Thermoproteota	Bathyarchaeia	40CM-2-53-6	40CM-2-53-6	40CM-2-53-6	40CM-2-53-6_sp005882905	Thermoproteota	Bathyarchaeia	40CM-2-53-6	Archaea	d__Archaea;p__Thermoproteota;c__Bathyarchaeia;o__40CM-2-53-6;f__40CM-2-53-6;g__40CM-2-53-6;s__40CM-2-53-6 sp005882905
GCA_005888735	279	GCA_005888735.1	Archaea	TACK	Bathyarchaeota	none	none	none	none	Candidatus_Bathyarchaeota_archaeon	GCA_005888735	Bathyarchaeota	Bathyarchaeota	Bathyarchaeota	Archaea	Bathyarchaeota	none	Bathyarchaeota|Archaea|Bathyarchaeota|none|none|none|none|Candidatus_Bathyarchaeota_archaeon|GCA_005888735	Bathyarchaeota|Archaea|Bathyarchaeota|none|none|none|none|Candidatus_Bathyarchaeota_archaeon|GCA_005888735	GCA_005888735	Archaea	Thermoproteota	Bathyarchaeia	40CM-2-53-6	40CM-2-53-6	BA-19	BA-19_sp005888735	Thermoproteota	Bathyarchaeia	40CM-2-53-6	Archaea	d__Archaea;p__Thermoproteota;c__Bathyarchaeia;o__40CM-2-53-6;f__40CM-2-53-6;g__BA-19;s__BA-19 sp005888735
GCA_007049995	280	GCA_007049995.1	Archaea	TACK	Bathyarchaeota	none	none	none	none	Candidatus_Bathyarchaeota_archaeon	GCA_007049995	Bathyarchaeota	Bathyarchaeota	Bathyarchaeota	Archaea	Bathyarchaeota	none	Bathyarchaeota|Archaea|Bathyarchaeota|none|none|none|none|Candidatus_Bathyarchaeota_archaeon|GCA_007049995	Bathyarchaeota|Archaea|Bathyarchaeota|none|none|none|none|Candidatus_Bathyarchaeota_archaeon|GCA_007049995	GCA_007049995	Archaea	Thermoproteota	Bathyarchaeia	B26-1	UBA233	AD8-1	AD8-1_sp001273385	Thermoproteota	Bathyarchaeia	UBA233	Archaea	d__Archaea;p__Thermoproteota;c__Bathyarchaeia;o__B26-1;f__UBA233;g__AD8-1;s__AD8-1 sp001273385
GCA_002490245	281	GCA_002490245.1	Archaea	TACK	Bathyarchaeota	none	none	none	none	Candidatus_Bathyarchaeota_archaeon_B24-2	GCA_002490245	Bathyarchaeota	Bathyarchaeota	Bathyarchaeota	Archaea	Bathyarchaeota	none	Bathyarchaeota|Archaea|Bathyarchaeota|none|none|none|none|Candidatus_Bathyarchaeota_archaeon_B24-2|GCA_002490245	Bathyarchaeota|Archaea|Bathyarchaeota|none|none|none|none|Candidatus_Bathyarchaeota_archaeon_B24-2|GCA_002490245	GCA_002490245	Archaea	Thermoproteota	Bathyarchaeia	B26-1	B24-2	B24-2	B24-2_sp002490245	Thermoproteota	Bathyarchaeia	B24-2	Archaea	d__Archaea;p__Thermoproteota;c__Bathyarchaeia;o__B26-1;f__B24-2;g__B24-2;s__B24-2 sp002490245
GCA_001399795	282	GCA_001399795.1	Archaea	TACK	Bathyarchaeota	none	none	none	none	Candidatus_Bathyarchaeota_archaeon_BA2	GCA_001399795	Bathyarchaeota	Bathyarchaeota	Bathyarchaeota	Archaea	Bathyarchaeota	none	Bathyarchaeota|Archaea|Bathyarchaeota|none|none|none|none|Candidatus_Bathyarchaeota_archaeon_BA2|GCA_001399795	Bathyarchaeota|Archaea|Bathyarchaeota|none|none|none|none|Candidatus_Bathyarchaeota_archaeon_BA2|GCA_001399795	GCA_001399795	Archaea	Thermoproteota	Bathyarchaeia	B26-1	BA1	BA2	BA2_sp001399795	Thermoproteota	Bathyarchaeia	BA1	Archaea	d__Archaea;p__Thermoproteota;c__Bathyarchaeia;o__B26-1;f__BA1;g__BA2;s__BA2 sp001399795
GCA_001775965	283	GCA_001775965.1	Archaea	TACK	Bathyarchaeota	none	none	none	none	Candidatus_Bathyarchaeota_archaeon_RBG_13_60_20	GCA_001775965	Bathyarchaeota	Bathyarchaeota	Bathyarchaeota	Archaea	Bathyarchaeota	none	Bathyarchaeota|Archaea|Bathyarchaeota|none|none|none|none|Candidatus_Bathyarchaeota_archaeon_RBG_13_60_20|GCA_001775965	Bathyarchaeota|Archaea|Bathyarchaeota|none|none|none|none|Candidatus_Bathyarchaeota_archaeon_RBG_13_60_20|GCA_001775965	GCA_001775965	Archaea	Thermoproteota	Bathyarchaeia	TCS64	TCS64	RBG-16-57-9	RBG-16-57-9_sp001775965	Thermoproteota	Bathyarchaeia	TCS64	Archaea	d__Archaea;p__Thermoproteota;c__Bathyarchaeia;o__TCS64;f__TCS64;g__RBG-16-57-9;s__RBG-16-57-9 sp001775965
GCA_001775995	284	GCA_001775995.1	Archaea	TACK	Bathyarchaeota	none	none	none	none	Candidatus_Bathyarchaeota_archaeon_RBG_16_48_13	GCA_001775995	Bathyarchaeota	Bathyarchaeota	Bathyarchaeota	Archaea	Bathyarchaeota	none	Bathyarchaeota|Archaea|Bathyarchaeota|none|none|none|none|Candidatus_Bathyarchaeota_archaeon_RBG_16_48_13|GCA_001775995	Bathyarchaeota|Archaea|Bathyarchaeota|none|none|none|none|Candidatus_Bathyarchaeota_archaeon_RBG_16_48_13|GCA_001775995	GCA_001775995	Archaea	Thermoproteota	Bathyarchaeia	RBG-16-48-13	RBG-16-48-13	RBG-16-48-13	RBG-16-48-13_sp001775995	Thermoproteota	Bathyarchaeia	RBG-16-48-13	Archaea	d__Archaea;p__Thermoproteota;c__Bathyarchaeia;o__RBG-16-48-13;f__RBG-16-48-13;g__RBG-16-48-13;s__RBG-16-48-13 sp001775995
GCA_003431325	285	GCA_003431325.1	Archaea	TACK	Crenarchaeota	Thermoprotei	Desulfurococcales	Acidilobaceae	Acidilobus	Acidilobus_sp__7A	GCA_003431325	Desulfurococcales	Desulfurococcales	Desulfurococcales	Archaea	Desulfurococcales	Desulfurococcales	Desulfurococcales|Archaea|Crenarchaeota|Thermoprotei|Desulfurococcales|Acidilobaceae|Acidilobus|Acidilobus_sp__7A|GCA_003431325	Desulfurococcales|Archaea|Crenarchaeota|Thermoprotei|Desulfurococcales|Acidilobaceae|Acidilobus|Acidilobus_sp__7A|GCA_003431325	GCA_003431325	Archaea	Thermoproteota	Thermoproteia	Sulfolobales	Acidilobaceae	Acidilobus	Acidilobus_sp003431325	Thermoproteota	Thermoproteia	Acidilobaceae	Archaea	d__Archaea;p__Thermoproteota;c__Thermoproteia;o__Sulfolobales;f__Acidilobaceae;g__Acidilobus;s__Acidilobus sp003431325
GCA_000317795	286	GCA_000317795.1	Archaea	TACK	Crenarchaeota	Thermoprotei	Desulfurococcales	Caldisphaeraceae	Caldisphaera	Caldisphaera_lagunensis	GCA_000317795	Desulfurococcales	Desulfurococcales	Desulfurococcales	Archaea	Desulfurococcales	Desulfurococcales	Desulfurococcales|Archaea|Crenarchaeota|Thermoprotei|Desulfurococcales|Caldisphaeraceae|Caldisphaera|Caldisphaera_lagunensis|GCA_000317795	Desulfurococcales|Archaea|Crenarchaeota|Thermoprotei|Desulfurococcales|Caldisphaeraceae|Caldisphaera|Caldisphaera_lagunensis|GCA_000317795	GCA_000317795	Archaea	Thermoproteota	Thermoproteia	Sulfolobales	Acidilobaceae	Caldisphaera	Caldisphaera_lagunensis	Thermoproteota	Thermoproteia	Acidilobaceae	Archaea	d__Archaea;p__Thermoproteota;c__Thermoproteia;o__Sulfolobales;f__Acidilobaceae;g__Caldisphaera;s__Caldisphaera lagunensis
GCA_000011125	287	GCA_000011125.1	Archaea	TACK	Crenarchaeota	Thermoprotei	Desulfurococcales	Desulfurococcaceae	Aeropyrum	Aeropyrum_pernix	GCA_000011125	Desulfurococcales	Desulfurococcales	Desulfurococcales	Archaea	Desulfurococcales	Desulfurococcales	Desulfurococcales|Archaea|Crenarchaeota|Thermoprotei|Desulfurococcales|Desulfurococcaceae|Aeropyrum|Aeropyrum_pernix|GCA_000011125	Desulfurococcales|Archaea|Crenarchaeota|Thermoprotei|Desulfurococcales|Desulfurococcaceae|Aeropyrum|Aeropyrum_pernix|GCA_000011125	GCA_000011125	Archaea	Thermoproteota	Thermoproteia	Sulfolobales	Acidilobaceae	Aeropyrum	Aeropyrum_pernix	Thermoproteota	Thermoproteia	Acidilobaceae	Archaea	d__Archaea;p__Thermoproteota;c__Thermoproteia;o__Sulfolobales;f__Acidilobaceae;g__Aeropyrum;s__Aeropyrum pernix
GCA_000020905	288	GCA_000020905.1	Archaea	TACK	Crenarchaeota	Thermoprotei	Desulfurococcales	Desulfurococcaceae	Desulfurococcus	Desulfurococcus_amylolyticus	GCA_000020905	Desulfurococcales	Desulfurococcales	Desulfurococcales	Archaea	Desulfurococcales	Desulfurococcales	Desulfurococcales|Archaea|Crenarchaeota|Thermoprotei|Desulfurococcales|Desulfurococcaceae|Desulfurococcus|Desulfurococcus_amylolyticus|GCA_000020905	Desulfurococcales|Archaea|Crenarchaeota|Thermoprotei|Desulfurococcales|Desulfurococcaceae|Desulfurococcus|Desulfurococcus_amylolyticus|GCA_000020905	GCA_000020905	Archaea	Thermoproteota	Thermoproteia	Sulfolobales	Desulfurococcaceae	Desulfurococcus	Desulfurococcus_amylolyticus	Thermoproteota	Thermoproteia	Desulfurococcaceae	Archaea	d__Archaea;p__Thermoproteota;c__Thermoproteia;o__Sulfolobales;f__Desulfurococcaceae;g__Desulfurococcus;s__Desulfurococcus amylolyticus
GCA_000017945	289	GCA_000017945.1	Archaea	TACK	Crenarchaeota	Thermoprotei	Desulfurococcales	Desulfurococcaceae	Ignicoccus	Ignicoccus_hospitalis	GCA_000017945	Desulfurococcales	Desulfurococcales	Desulfurococcales	Archaea	Desulfurococcales	Desulfurococcales	Desulfurococcales|Archaea|Crenarchaeota|Thermoprotei|Desulfurococcales|Desulfurococcaceae|Ignicoccus|Ignicoccus_hospitalis|GCA_000017945	Desulfurococcales|Archaea|Crenarchaeota|Thermoprotei|Desulfurococcales|Desulfurococcaceae|Ignicoccus|Ignicoccus_hospitalis|GCA_000017945	GCA_000017945	Archaea	Thermoproteota	Thermoproteia	Sulfolobales	Ignicoccaceae	Ignicoccus_A	Ignicoccus_A_hospitalis	Thermoproteota	Thermoproteia	Ignicoccaceae	Archaea	d__Archaea;p__Thermoproteota;c__Thermoproteia;o__Sulfolobales;f__Ignicoccaceae;g__Ignicoccus_A;s__Ignicoccus_A hospitalis
GCA_001481685	290	GCA_001481685.1	Archaea	TACK	Crenarchaeota	Thermoprotei	Desulfurococcales	Desulfurococcaceae	Ignicoccus	Ignicoccus_islandicus	GCA_001481685	Desulfurococcales	Desulfurococcales	Desulfurococcales	Archaea	Desulfurococcales	Desulfurococcales	Desulfurococcales|Archaea|Crenarchaeota|Thermoprotei|Desulfurococcales|Desulfurococcaceae|Ignicoccus|Ignicoccus_islandicus|GCA_001481685	Desulfurococcales|Archaea|Crenarchaeota|Thermoprotei|Desulfurococcales|Desulfurococcaceae|Ignicoccus|Ignicoccus_islandicus|GCA_001481685	GCA_001481685	Archaea	Thermoproteota	Thermoproteia	Sulfolobales	Ignicoccaceae	Ignicoccus	Ignicoccus_islandicus	Thermoproteota	Thermoproteia	Ignicoccaceae	Archaea	d__Archaea;p__Thermoproteota;c__Thermoproteia;o__Sulfolobales;f__Ignicoccaceae;g__Ignicoccus;s__Ignicoccus islandicus
GCA_000015945	291	GCA_000015945.1	Archaea	TACK	Crenarchaeota	Thermoprotei	Desulfurococcales	Desulfurococcaceae	Staphylothermus	Staphylothermus_marinus	GCA_000015945	Desulfurococcales	Desulfurococcales	Desulfurococcales	Archaea	Desulfurococcales	Desulfurococcales	Desulfurococcales|Archaea|Crenarchaeota|Thermoprotei|Desulfurococcales|Desulfurococcaceae|Staphylothermus|Staphylothermus_marinus|GCA_000015945	Desulfurococcales|Archaea|Crenarchaeota|Thermoprotei|Desulfurococcales|Desulfurococcaceae|Staphylothermus|Staphylothermus_marinus|GCA_000015945	GCA_000015945	Archaea	Thermoproteota	Thermoproteia	Sulfolobales	Desulfurococcaceae	Staphylothermus	Staphylothermus_marinus	Thermoproteota	Thermoproteia	Desulfurococcaceae	Archaea	d__Archaea;p__Thermoproteota;c__Thermoproteia;o__Sulfolobales;f__Desulfurococcaceae;g__Staphylothermus;s__Staphylothermus marinus
GCA_000264495	292	GCA_000264495.1	Archaea	TACK	Crenarchaeota	Thermoprotei	Desulfurococcales	Desulfurococcaceae	Thermogladius	Thermogladius_calderae	GCA_000264495	Desulfurococcales	Desulfurococcales	Desulfurococcales	Archaea	Desulfurococcales	Desulfurococcales	Desulfurococcales|Archaea|Crenarchaeota|Thermoprotei|Desulfurococcales|Desulfurococcaceae|Thermogladius|Thermogladius_calderae|GCA_000264495	Desulfurococcales|Archaea|Crenarchaeota|Thermoprotei|Desulfurococcales|Desulfurococcaceae|Thermogladius|Thermogladius_calderae|GCA_000264495	GCA_000264495	Archaea	Thermoproteota	Thermoproteia	Sulfolobales	Desulfurococcaceae	Thermogladius	Thermogladius_calderae	Thermoproteota	Thermoproteia	Desulfurococcaceae	Archaea	d__Archaea;p__Thermoproteota;c__Thermoproteia;o__Sulfolobales;f__Desulfurococcaceae;g__Thermogladius;s__Thermogladius calderae
GCA_000092185	293	GCA_000092185.1	Archaea	TACK	Crenarchaeota	Thermoprotei	Desulfurococcales	Desulfurococcaceae	Thermosphaera	Thermosphaera_aggregans	GCA_000092185	Desulfurococcales	Desulfurococcales	Desulfurococcales	Archaea	Desulfurococcales	Desulfurococcales	Desulfurococcales|Archaea|Crenarchaeota|Thermoprotei|Desulfurococcales|Desulfurococcaceae|Thermosphaera|Thermosphaera_aggregans|GCA_000092185	Desulfurococcales|Archaea|Crenarchaeota|Thermoprotei|Desulfurococcales|Desulfurococcaceae|Thermosphaera|Thermosphaera_aggregans|GCA_000092185	GCA_000092185	Archaea	Thermoproteota	Thermoproteia	Sulfolobales	Desulfurococcaceae	Thermosphaera	Thermosphaera_aggregans	Thermoproteota	Thermoproteia	Desulfurococcaceae	Archaea	d__Archaea;p__Thermoproteota;c__Thermoproteia;o__Sulfolobales;f__Desulfurococcaceae;g__Thermosphaera;s__Thermosphaera aggregans
GCA_000258425	294	GCA_000258425.1	Archaea	TACK	Crenarchaeota	Thermoprotei	Desulfurococcales	Fervidicoccaceae	Fervidicoccus	Fervidicoccus_fontis	GCA_000258425	Desulfurococcales	Desulfurococcales	Desulfurococcales	Archaea	Desulfurococcales	Desulfurococcales	Desulfurococcales|Archaea|Crenarchaeota|Thermoprotei|Desulfurococcales|Fervidicoccaceae|Fervidicoccus|Fervidicoccus_fontis|GCA_000258425	Desulfurococcales|Archaea|Crenarchaeota|Thermoprotei|Desulfurococcales|Fervidicoccaceae|Fervidicoccus|Fervidicoccus_fontis|GCA_000258425	GCA_000258425	Archaea	Thermoproteota	Thermoproteia	Sulfolobales	Fervidicoccaceae	Fervidicoccus	Fervidicoccus_fontis	Thermoproteota	Thermoproteia	Fervidicoccaceae	Archaea	d__Archaea;p__Thermoproteota;c__Thermoproteia;o__Sulfolobales;f__Fervidicoccaceae;g__Fervidicoccus;s__Fervidicoccus fontis
GCA_000015145	295	GCA_000015145.1	Archaea	TACK	Crenarchaeota	Thermoprotei	Desulfurococcales	Pyrodictiaceae	Hyperthermus	Hyperthermus_butylicus	GCA_000015145	Desulfurococcales	Desulfurococcales	Desulfurococcales	Archaea	Desulfurococcales	Desulfurococcales	Desulfurococcales|Archaea|Crenarchaeota|Thermoprotei|Desulfurococcales|Pyrodictiaceae|Hyperthermus|Hyperthermus_butylicus|GCA_000015145	Desulfurococcales|Archaea|Crenarchaeota|Thermoprotei|Desulfurococcales|Pyrodictiaceae|Hyperthermus|Hyperthermus_butylicus|GCA_000015145	GCA_000015145	Archaea	Thermoproteota	Thermoproteia	Sulfolobales	Pyrodictiaceae	Hyperthermus	Hyperthermus_butylicus	Thermoproteota	Thermoproteia	Pyrodictiaceae	Archaea	d__Archaea;p__Thermoproteota;c__Thermoproteia;o__Sulfolobales;f__Pyrodictiaceae;g__Hyperthermus;s__Hyperthermus butylicus
GCA_001462395	296	GCA_001462395.1	Archaea	TACK	Crenarchaeota	Thermoprotei	Desulfurococcales	Pyrodictiaceae	Pyrodictium	Pyrodictium_occultum	GCA_001462395	Desulfurococcales	Desulfurococcales	Desulfurococcales	Archaea	Desulfurococcales	Desulfurococcales	Desulfurococcales|Archaea|Crenarchaeota|Thermoprotei|Desulfurococcales|Pyrodictiaceae|Pyrodictium|Pyrodictium_occultum|GCA_001462395	Desulfurococcales|Archaea|Crenarchaeota|Thermoprotei|Desulfurococcales|Pyrodictiaceae|Pyrodictium|Pyrodictium_occultum|GCA_001462395	GCA_001462395	Archaea	Thermoproteota	Thermoproteia	Sulfolobales	Pyrodictiaceae	Pyrodictium	Pyrodictium_occultum	Thermoproteota	Thermoproteia	Pyrodictiaceae	Archaea	d__Archaea;p__Thermoproteota;c__Thermoproteia;o__Sulfolobales;f__Pyrodictiaceae;g__Pyrodictium;s__Pyrodictium occultum
GCA_000223395	297	GCA_000223395.1	Archaea	TACK	Crenarchaeota	Thermoprotei	Desulfurococcales	Pyrodictiaceae	Pyrolobus	Pyrolobus_fumarii	GCA_000223395	Desulfurococcales	Desulfurococcales	Desulfurococcales	Archaea	Desulfurococcales	Desulfurococcales	Desulfurococcales|Archaea|Crenarchaeota|Thermoprotei|Desulfurococcales|Pyrodictiaceae|Pyrolobus|Pyrolobus_fumarii|GCA_000223395	Desulfurococcales|Archaea|Crenarchaeota|Thermoprotei|Desulfurococcales|Pyrodictiaceae|Pyrolobus|Pyrolobus_fumarii|GCA_000223395	GCA_000223395	Archaea	Thermoproteota	Thermoproteia	Sulfolobales	Pyrodictiaceae	Pyrolobus	Pyrolobus_fumarii	Thermoproteota	Thermoproteia	Pyrodictiaceae	Archaea	d__Archaea;p__Thermoproteota;c__Thermoproteia;o__Sulfolobales;f__Pyrodictiaceae;g__Pyrolobus;s__Pyrolobus fumarii
GCA_000398765	298	GCA_000398765.1	Archaea	TACK	Crenarchaeota	Thermoprotei	Geoarchaeales	Geoarchaeaceae	none	Crenarchaeota_archaeon_SCGC_AAA471-O08	GCA_000398765	Geoarchaeales	Geoarchaeales	Geoarchaeales	Archaea	Geoarchaeales	Geoarchaeales	Geoarchaeales|Archaea|Crenarchaeota|Thermoprotei|Geoarchaeales|Geoarchaeaceae|none|Crenarchaeota_archaeon_SCGC_AAA471-O08|GCA_000398765	Geoarchaeales|Archaea|Crenarchaeota|Thermoprotei|Geoarchaeales|Geoarchaeaceae|none|Crenarchaeota_archaeon_SCGC_AAA471-O08|GCA_000398765	GCA_000398765	Archaea	Thermoproteota	Thermoproteia	Gearchaeales	Gearchaeaceae	SCGC-AAA471-B05	SCGC-AAA471-B05_sp000380705	Thermoproteota	Thermoproteia	Gearchaeaceae	Archaea	d__Archaea;p__Thermoproteota;c__Thermoproteia;o__Gearchaeales;f__Gearchaeaceae;g__SCGC-AAA471-B05;s__SCGC-AAA471-B05 sp000380705
GCA_000402095	299	GCA_000402095.1	Archaea	TACK	Crenarchaeota	Thermoprotei	Geoarchaeales	none	none	Crenarchaeota_archaeon_SCGC_AAA471-L13	GCA_000402095	Geoarchaeales	Geoarchaeales	Geoarchaeales	Archaea	Geoarchaeales	Geoarchaeales	Geoarchaeales|Archaea|Crenarchaeota|Thermoprotei|Geoarchaeales|none|none|Crenarchaeota_archaeon_SCGC_AAA471-L13|GCA_000402095	Geoarchaeales|Archaea|Crenarchaeota|Thermoprotei|Geoarchaeales|none|none|Crenarchaeota_archaeon_SCGC_AAA471-L13|GCA_000402095	GCA_000402095	Archaea	Thermoproteota	Thermoproteia	Gearchaeales	Gearchaeaceae	SCGC-AAA471-B05	SCGC-AAA471-B05_sp000380705	Thermoproteota	Thermoproteia	Gearchaeaceae	Archaea	d__Archaea;p__Thermoproteota;c__Thermoproteia;o__Gearchaeales;f__Gearchaeaceae;g__SCGC-AAA471-B05;s__SCGC-AAA471-B05 sp000380705
B21_G17	300	B21_G17	Archaea	TACK	Geothermarchaeota	none	none	none	Candidatus_Geothermarchaeota	Candidatus_Geothermarchaeota_archaeon_B21_G17	B21_G17	Geothermarchaeota	Geothermarchaeota	Geothermarchaeota	Archaea	Geothermarchaeota	none	Geothermarchaeota|Archaea|Geothermarchaeota|none|none|none|Candidatus_Geothermarchaeota|Candidatus_Geothermarchaeota_archaeon_B21_G17|B21_G17	Geothermarchaeota|Archaea|Geothermarchaeota|none|none|none|Candidatus_Geothermarchaeota|Candidatus_Geothermarchaeota_archaeon_B21_G17|B21_G17	B21_G17	Archaea	Thermoproteota	Nitrososphaeria	Geothermarchaeales	JDFR-13	B109-G9	B109-G9_sp003661505	Thermoproteota	Nitrososphaeria	JDFR-13	Archaea	d__Archaea;p__Thermoproteota;c__Nitrososphaeria;o__Geothermarchaeales;f__JDFR-13;g__B109-G9;s__B109-G9 sp003661505
GCA_002011075	301	GCA_002011075.1	Archaea	TACK	Geothermarchaeota	none	none	none	none	Candidatus_Geothermarchaeota_archaeon_JdFR-13	GCA_002011075	Geothermarchaeota	Geothermarchaeota	Geothermarchaeota	Archaea	Geothermarchaeota	none	Geothermarchaeota|Archaea|Geothermarchaeota|none|none|none|none|Candidatus_Geothermarchaeota_archaeon_JdFR-13|GCA_002011075	Geothermarchaeota|Archaea|Geothermarchaeota|none|none|none|none|Candidatus_Geothermarchaeota_archaeon_JdFR-13|GCA_002011075	GCA_002011075	Archaea	Thermoproteota	Nitrososphaeria	Geothermarchaeales	JDFR-13	JdFR-13	JdFR-13_sp002011075	Thermoproteota	Nitrososphaeria	JDFR-13	Archaea	d__Archaea;p__Thermoproteota;c__Nitrososphaeria;o__Geothermarchaeales;f__JDFR-13;g__JdFR-13;s__JdFR-13 sp002011075
GCA_000019605	302	GCA_000019605.1	Archaea	TACK	Korarchaeota	none	none	none	Candidatus_Korarchaeum	Candidatus_Korarchaeum_cryptofilum	GCA_000019605	Korarchaeota	Korarchaeota	Korarchaeota	Archaea	Korarchaeota	none	Korarchaeota|Archaea|Korarchaeota|none|none|none|Candidatus_Korarchaeum|Candidatus_Korarchaeum_cryptofilum|GCA_000019605	Korarchaeota|Archaea|Korarchaeota|none|none|none|Candidatus_Korarchaeum|Candidatus_Korarchaeum_cryptofilum|GCA_000019605	GCA_000019605	Archaea	Thermoproteota	Korarchaeia	Korarchaeales	Korarchaeaceae	Korarchaeum	Korarchaeum_cryptofilum	Thermoproteota	Korarchaeia	Korarchaeaceae	Archaea	d__Archaea;p__Thermoproteota;c__Korarchaeia;o__Korarchaeales;f__Korarchaeaceae;g__Korarchaeum;s__Korarchaeum cryptofilum
GCA_003947435	303	GCA_003947435.1	Archaea	TACK	Korarchaeota	none	none	none	Candidatus_Methanodesulfokores	Candidatus_Methanodesulfokores_washburnensis	GCA_003947435	Korarchaeota	Korarchaeota	Korarchaeota	Archaea	Korarchaeota	none	Korarchaeota|Archaea|Korarchaeota|none|none|none|Candidatus_Methanodesulfokores|Candidatus_Methanodesulfokores_washburnensis|GCA_003947435	Korarchaeota|Archaea|Korarchaeota|none|none|none|Candidatus_Methanodesulfokores|Candidatus_Methanodesulfokores_washburnensis|GCA_003947435	GCA_003947435	Archaea	Thermoproteota	Korarchaeia	Korarchaeales	Korarchaeaceae	Methanodesulfokores	Methanodesulfokores_washburnensis	Thermoproteota	Korarchaeia	Korarchaeaceae	Archaea	d__Archaea;p__Thermoproteota;c__Korarchaeia;o__Korarchaeales;f__Korarchaeaceae;g__Methanodesulfokores;s__Methanodesulfokores washburnensis
GCA_003661285	304	GCA_003661285.1	Archaea	TACK	Korarchaeota	none	none	none	none	Candidatus_Korarchaeota_archaeon	GCA_003661285	Korarchaeota	Korarchaeota	Korarchaeota	Archaea	Korarchaeota	none	Korarchaeota|Archaea|Korarchaeota|none|none|none|none|Candidatus_Korarchaeota_archaeon|GCA_003661285	Korarchaeota|Archaea|Korarchaeota|none|none|none|none|Candidatus_Korarchaeota_archaeon|GCA_003661285	GCA_003661285	Archaea	Thermoproteota	Korarchaeia	Korarchaeales	none	none	none	Thermoproteota	Korarchaeia	none	Archaea	d__Archaea;p__Thermoproteota;c__Korarchaeia;o__Korarchaeales;f__;g__;s__
GCA_003661365	305	GCA_003661365.1	Archaea	TACK	Korarchaeota	none	none	none	none	Candidatus_Korarchaeota_archaeon	GCA_003661365	Korarchaeota	Korarchaeota	Korarchaeota	Archaea	Korarchaeota	none	Korarchaeota|Archaea|Korarchaeota|none|none|none|none|Candidatus_Korarchaeota_archaeon|GCA_003661365	Korarchaeota|Archaea|Korarchaeota|none|none|none|none|Candidatus_Korarchaeota_archaeon|GCA_003661365	GCA_003661365	Archaea	Thermoproteota	Korarchaeia	Korarchaeales	QMVU01	QMVU01	QMVU01_sp003661365	Thermoproteota	Korarchaeia	QMVU01	Archaea	d__Archaea;p__Thermoproteota;c__Korarchaeia;o__Korarchaeales;f__QMVU01;g__QMVU01;s__QMVU01 sp003661365
GCA_003661385	306	GCA_003661385.1	Archaea	TACK	Korarchaeota	none	none	none	none	Candidatus_Korarchaeota_archaeon	GCA_003661385	Korarchaeota	Korarchaeota	Korarchaeota	Archaea	Korarchaeota	none	Korarchaeota|Archaea|Korarchaeota|none|none|none|none|Candidatus_Korarchaeota_archaeon|GCA_003661385	Korarchaeota|Archaea|Korarchaeota|none|none|none|none|Candidatus_Korarchaeota_archaeon|GCA_003661385	GCA_003661385	Archaea	Thermoproteota	Korarchaeia	Korarchaeales	B14-G2	B14-G2	B14-G2_sp003661385	Thermoproteota	Korarchaeia	B14-G2	Archaea	d__Archaea;p__Thermoproteota;c__Korarchaeia;o__Korarchaeales;f__B14-G2;g__B14-G2;s__B14-G2 sp003661385
GCA_003344655	307	GCA_003344655.1	Archaea	TACK	Korarchaeota	none	none	none	none	Candidatus_Korarchaeota_archaeon_NZ13-K	GCA_003344655	Korarchaeota	Korarchaeota	Korarchaeota	Archaea	Korarchaeota	none	Korarchaeota|Archaea|Korarchaeota|none|none|none|none|Candidatus_Korarchaeota_archaeon_NZ13-K|GCA_003344655	Korarchaeota|Archaea|Korarchaeota|none|none|none|none|Candidatus_Korarchaeota_archaeon_NZ13-K|GCA_003344655	GCA_003344655	Archaea	Thermoproteota	Korarchaeia	Korarchaeales	Korarchaeaceae	Korarchaeum	Korarchaeum_sp003344655	Thermoproteota	Korarchaeia	Korarchaeaceae	Archaea	d__Archaea;p__Thermoproteota;c__Korarchaeia;o__Korarchaeales;f__Korarchaeaceae;g__Korarchaeum;s__Korarchaeum sp003344655
GCA_002507085	308	GCA_002507085.1	Archaea	TACK	Marsarchaeota	none	none	none	none	archaeon_UBA168	GCA_002507085	Marsarchaeota	Marsarchaeota	Marsarchaeota	Archaea	none	none	none|Archaea|Marsarchaeota|none|none|none|none|archaeon_UBA168|GCA_002507085	Marsarchaeota|Archaea|Marsarchaeota|none|none|none|none|archaeon_UBA168|GCA_002507085	GCA_002507085	Archaea	Thermoproteota	Thermoproteia	Marsarchaeales	UBA168	UBA168	UBA168_sp002507085	Thermoproteota	Thermoproteia	UBA168	Archaea	d__Archaea;p__Thermoproteota;c__Thermoproteia;o__Marsarchaeales;f__UBA168;g__UBA168;s__UBA168 sp002507085
GCA_003019445	309	GCA_003019445.1	Archaea	TACK	Marsarchaeota	none	none	none	none	Candidatus_Marsarchaeota_G1_archaeon_OSP_B	GCA_003019445	Marsarchaeota	Marsarchaeota	Marsarchaeota	Archaea	none	none	none|Archaea|Marsarchaeota|none|none|none|none|Candidatus_Marsarchaeota_G1_archaeon_OSP_B|GCA_003019445	Marsarchaeota|Archaea|Marsarchaeota|none|none|none|none|Candidatus_Marsarchaeota_G1_archaeon_OSP_B|GCA_003019445	GCA_003019445	Archaea	Thermoproteota	Thermoproteia	Marsarchaeales	Marsarchaeaceae	BE-D	BE-D_sp003019595	Thermoproteota	Thermoproteia	Marsarchaeaceae	Archaea	d__Archaea;p__Thermoproteota;c__Thermoproteia;o__Marsarchaeales;f__Marsarchaeaceae;g__BE-D;s__BE-D sp003019595
GCA_003019535	310	GCA_003019535.1	Archaea	TACK	Marsarchaeota	none	none	none	none	Candidatus_Marsarchaeota_G2_archaeon_ECH_B_1	GCA_003019535	Marsarchaeota	Marsarchaeota	Marsarchaeota	Archaea	none	none	none|Archaea|Marsarchaeota|none|none|none|none|Candidatus_Marsarchaeota_G2_archaeon_ECH_B_1|GCA_003019535	Marsarchaeota|Archaea|Marsarchaeota|none|none|none|none|Candidatus_Marsarchaeota_G2_archaeon_ECH_B_1|GCA_003019535	GCA_003019535	Archaea	Thermoproteota	Thermoproteia	Marsarchaeales	Marsarchaeaceae	ECH-B-1	ECH-B-1_sp003019535	Thermoproteota	Thermoproteia	Marsarchaeaceae	Archaea	d__Archaea;p__Thermoproteota;c__Thermoproteia;o__Marsarchaeales;f__Marsarchaeaceae;g__ECH-B-1;s__ECH-B-1 sp003019535
GCA_004347915	311	GCA_004347915.1	Archaea	TACK	Nezhaarchaeota	none	none	none	none	Candidatus_Nezhaarchaeota_archaeon_WYZ-LMO7	GCA_004347915	Nezhaarchaeota	Nezhaarchaeota	Nezhaarchaeota	Archaea	none	none	none|Archaea|Nezhaarchaeota|none|none|none|none|Candidatus_Nezhaarchaeota_archaeon_WYZ-LMO7|GCA_004347915	Nezhaarchaeota|Archaea|Nezhaarchaeota|none|none|none|none|Candidatus_Nezhaarchaeota_archaeon_WYZ-LMO7|GCA_004347915	GCA_004347915	Archaea	Thermoproteota	Methanomethylicia	Nezhaarchaeales	WYZ-LMO8	WYZ-LMO8	WYZ-LMO8_sp004347965	Thermoproteota	Methanomethylicia	WYZ-LMO8	Archaea	d__Archaea;p__Thermoproteota;c__Methanomethylicia;o__Nezhaarchaeales;f__WYZ-LMO8;g__WYZ-LMO8;s__WYZ-LMO8 sp004347965
GCA_003649605	312	GCA_003649605.1	Archaea	TACK	Nezhaarchaeota	Thermoprotei	none	none	none	Thermoprotei_archaeon	GCA_003649605	Nezhaarchaeota	Nezhaarchaeota	Nezhaarchaeota	Archaea	none	none	none|Archaea|Nezhaarchaeota|Thermoprotei|none|none|none|Thermoprotei_archaeon|GCA_003649605	Nezhaarchaeota|Archaea|Nezhaarchaeota|Thermoprotei|none|none|none|Thermoprotei_archaeon|GCA_003649605	GCA_003649605	Archaea	Thermoproteota	Methanomethylicia	Nezhaarchaeales	B40-G2	DRYY01	none	Thermoproteota	Methanomethylicia	B40-G2	Archaea	d__Archaea;p__Thermoproteota;c__Methanomethylicia;o__Nezhaarchaeales;f__B40-G2;g__DRYY01;s__
GCA_003650865	313	GCA_003650865.1	Archaea	TACK	Nezhaarchaeota	Thermoprotei	none	none	none	Thermoprotei_archaeon	GCA_003650865	Nezhaarchaeota	Nezhaarchaeota	Nezhaarchaeota	Archaea	none	none	none|Archaea|Nezhaarchaeota|Thermoprotei|none|none|none|Thermoprotei_archaeon|GCA_003650865	Nezhaarchaeota|Archaea|Nezhaarchaeota|Thermoprotei|none|none|none|Thermoprotei_archaeon|GCA_003650865	GCA_003650865	Archaea	Thermoproteota	Methanomethylicia	Nezhaarchaeales	WYZ-LMO8	WYZ-LMO8	WYZ-LMO8_sp003650865	Thermoproteota	Methanomethylicia	WYZ-LMO8	Archaea	d__Archaea;p__Thermoproteota;c__Methanomethylicia;o__Nezhaarchaeales;f__WYZ-LMO8;g__WYZ-LMO8;s__WYZ-LMO8 sp003650865
GCA_000389735	314	GCA_000389735.1	Archaea	TACK	Crenarchaeota	Thermoprotei	Sulfolobales	none	none	Sulfolobales_archaeon_Acd1	GCA_000389735	Sulfolobales	Sulfolobales	Sulfolobales	Archaea	Sulfolobales	Sulfolobales	Sulfolobales|Archaea|Crenarchaeota|Thermoprotei|Sulfolobales|none|none|Sulfolobales_archaeon_Acd1|GCA_000389735	Sulfolobales|Archaea|Crenarchaeota|Thermoprotei|Sulfolobales|none|none|Sulfolobales_archaeon_Acd1|GCA_000389735	GCA_000389735	Archaea	Thermoproteota	Thermoproteia	Sulfolobales	Sulfolobaceae	Acd1	Acd1_sp000389735	Thermoproteota	Thermoproteia	Sulfolobaceae	Archaea	d__Archaea;p__Thermoproteota;c__Thermoproteia;o__Sulfolobales;f__Sulfolobaceae;g__Acd1;s__Acd1 sp000389735
GCA_000213215	315	GCA_000213215.1	Archaea	TACK	Crenarchaeota	Thermoprotei	Sulfolobales	Sulfolobaceae	Acidianus	Acidianus_hospitalis	GCA_000213215	Sulfolobales	Sulfolobales	Sulfolobales	Archaea	Sulfolobales	Sulfolobales	Sulfolobales|Archaea|Crenarchaeota|Thermoprotei|Sulfolobales|Sulfolobaceae|Acidianus|Acidianus_hospitalis|GCA_000213215	Sulfolobales|Archaea|Crenarchaeota|Thermoprotei|Sulfolobales|Sulfolobaceae|Acidianus|Acidianus_hospitalis|GCA_000213215	GCA_000213215	Archaea	Thermoproteota	Thermoproteia	Sulfolobales	Sulfolobaceae	Acidianus	Acidianus_hospitalis	Thermoproteota	Thermoproteia	Sulfolobaceae	Archaea	d__Archaea;p__Thermoproteota;c__Thermoproteia;o__Sulfolobales;f__Sulfolobaceae;g__Acidianus;s__Acidianus hospitalis
GCA_003201765	316	GCA_003201765.1	Archaea	TACK	Crenarchaeota	Thermoprotei	Sulfolobales	Sulfolobaceae	Acidianus	Acidianus_sulfidivorans	GCA_003201765	Sulfolobales	Sulfolobales	Sulfolobales	Archaea	Sulfolobales	Sulfolobales	Sulfolobales|Archaea|Crenarchaeota|Thermoprotei|Sulfolobales|Sulfolobaceae|Acidianus|Acidianus_sulfidivorans|GCA_003201765	Sulfolobales|Archaea|Crenarchaeota|Thermoprotei|Sulfolobales|Sulfolobaceae|Acidianus|Acidianus_sulfidivorans|GCA_003201765	GCA_003201765	Archaea	Thermoproteota	Thermoproteia	Sulfolobales	Sulfolobaceae	Acidianus	Acidianus_sulfidivorans	Thermoproteota	Thermoproteia	Sulfolobaceae	Archaea	d__Archaea;p__Thermoproteota;c__Thermoproteia;o__Sulfolobales;f__Sulfolobaceae;g__Acidianus;s__Acidianus sulfidivorans
GCA_000016605	317	GCA_000016605.1	Archaea	TACK	Crenarchaeota	Thermoprotei	Sulfolobales	Sulfolobaceae	Metallosphaera	Metallosphaera_sedula	GCA_000016605	Sulfolobales	Sulfolobales	Sulfolobales	Archaea	Sulfolobales	Sulfolobales	Sulfolobales|Archaea|Crenarchaeota|Thermoprotei|Sulfolobales|Sulfolobaceae|Metallosphaera|Metallosphaera_sedula|GCA_000016605	Sulfolobales|Archaea|Crenarchaeota|Thermoprotei|Sulfolobales|Sulfolobaceae|Metallosphaera|Metallosphaera_sedula|GCA_000016605	GCA_000016605	Archaea	Thermoproteota	Thermoproteia	Sulfolobales	Sulfolobaceae	Metallosphaera	Metallosphaera_sedula	Thermoproteota	Thermoproteia	Sulfolobaceae	Archaea	d__Archaea;p__Thermoproteota;c__Thermoproteia;o__Sulfolobales;f__Sulfolobaceae;g__Metallosphaera;s__Metallosphaera sedula
GCA_003852135	318	GCA_003852135.1	Archaea	TACK	Crenarchaeota	Thermoprotei	Sulfolobales	Sulfolobaceae	Saccharolobus	Saccharolobus_solfataricus	GCA_003852135	Sulfolobales	Sulfolobales	Sulfolobales	Archaea	Sulfolobales	Sulfolobales	Sulfolobales|Archaea|Crenarchaeota|Thermoprotei|Sulfolobales|Sulfolobaceae|Saccharolobus|Saccharolobus_solfataricus|GCA_003852135	Sulfolobales|Archaea|Crenarchaeota|Thermoprotei|Sulfolobales|Sulfolobaceae|Saccharolobus|Saccharolobus_solfataricus|GCA_003852135	GCA_003852135	Archaea	Thermoproteota	Thermoproteia	Sulfolobales	Sulfolobaceae	Saccharolobus	Saccharolobus_solfataricus	Thermoproteota	Thermoproteia	Sulfolobaceae	Archaea	d__Archaea;p__Thermoproteota;c__Thermoproteia;o__Sulfolobales;f__Sulfolobaceae;g__Saccharolobus;s__Saccharolobus solfataricus
GCA_000012285	319	GCA_000012285.1	Archaea	TACK	Crenarchaeota	Thermoprotei	Sulfolobales	Sulfolobaceae	Sulfolobus	Sulfolobus_acidocaldarius	GCA_000012285	Sulfolobales	Sulfolobales	Sulfolobales	Archaea	Sulfolobales	Sulfolobales	Sulfolobales|Archaea|Crenarchaeota|Thermoprotei|Sulfolobales|Sulfolobaceae|Sulfolobus|Sulfolobus_acidocaldarius|GCA_000012285	Sulfolobales|Archaea|Crenarchaeota|Thermoprotei|Sulfolobales|Sulfolobaceae|Sulfolobus|Sulfolobus_acidocaldarius|GCA_000012285	GCA_000012285	Archaea	Thermoproteota	Thermoproteia	Sulfolobales	Sulfolobaceae	Sulfolobus	Sulfolobus_acidocaldarius	Thermoproteota	Thermoproteia	Sulfolobaceae	Archaea	d__Archaea;p__Thermoproteota;c__Thermoproteia;o__Sulfolobales;f__Sulfolobaceae;g__Sulfolobus;s__Sulfolobus acidocaldarius
GCA_003086455	320	GCA_003086455.1	Archaea	TACK	Crenarchaeota	Thermoprotei	Sulfolobales	Sulfolobaceae	Sulfolobus	Sulfolobus_islandicus	GCA_003086455	Sulfolobales	Sulfolobales	Sulfolobales	Archaea	Sulfolobales	Sulfolobales	Sulfolobales|Archaea|Crenarchaeota|Thermoprotei|Sulfolobales|Sulfolobaceae|Sulfolobus|Sulfolobus_islandicus|GCA_003086455	Sulfolobales|Archaea|Crenarchaeota|Thermoprotei|Sulfolobales|Sulfolobaceae|Sulfolobus|Sulfolobus_islandicus|GCA_003086455	GCA_003086455	Archaea	Thermoproteota	Thermoproteia	Sulfolobales	Sulfolobaceae	Saccharolobus	Saccharolobus_islandicus	Thermoproteota	Thermoproteia	Sulfolobaceae	Archaea	d__Archaea;p__Thermoproteota;c__Thermoproteia;o__Sulfolobales;f__Sulfolobaceae;g__Saccharolobus;s__Saccharolobus islandicus
GCA_003056265	321	GCA_003056265.1	Archaea	TACK	Crenarchaeota	Thermoprotei	Sulfolobales	Sulfolobaceae	Zestosphaera	Zestosphaera_tikiterensis	GCA_003056265	Sulfolobales	Sulfolobales	Sulfolobales	Archaea	Sulfolobales	Sulfolobales	Sulfolobales|Archaea|Crenarchaeota|Thermoprotei|Sulfolobales|Sulfolobaceae|Zestosphaera|Zestosphaera_tikiterensis|GCA_003056265	Sulfolobales|Archaea|Crenarchaeota|Thermoprotei|Sulfolobales|Sulfolobaceae|Zestosphaera|Zestosphaera_tikiterensis|GCA_003056265	GCA_003056265	Archaea	Thermoproteota	Thermoproteia	Sulfolobales	NBVN01	Zestosphaera	Zestosphaera_tikiterensis	Thermoproteota	Thermoproteia	NBVN01	Archaea	d__Archaea;p__Thermoproteota;c__Thermoproteia;o__Sulfolobales;f__NBVN01;g__Zestosphaera;s__Zestosphaera tikiterensis
GCA_900248165	322	GCA_900248165.1	Archaea	TACK	Thaumarchaeota	Nitrososphaeria	Nitrosocaldales	Nitrosocaldaceae	Candidatus_Nitrosocaldus	Candidatus_Nitrosocaldus_cavascurensis	GCA_900248165	Thaumarchaeota	Thaumarchaeota	Thaumarchaeota	Archaea	Nitrosocaldales	Nitrosocaldales	Nitrosocaldales|Archaea|Thaumarchaeota|Nitrososphaeria|Nitrosocaldales|Nitrosocaldaceae|Candidatus_Nitrosocaldus|Candidatus_Nitrosocaldus_cavascurensis|GCA_900248165	Thaumarchaeota|Archaea|Thaumarchaeota|Nitrososphaeria|Nitrosocaldales|Nitrosocaldaceae|Candidatus_Nitrosocaldus|Candidatus_Nitrosocaldus_cavascurensis|GCA_900248165	GCA_900248165	Archaea	Thermoproteota	Nitrososphaeria	Nitrososphaerales	Nitrosocaldaceae	Nitrosocaldus	Nitrosocaldus_cavascurensis	Thermoproteota	Nitrososphaeria	Nitrosocaldaceae	Archaea	d__Archaea;p__Thermoproteota;c__Nitrososphaeria;o__Nitrososphaerales;f__Nitrosocaldaceae;g__Nitrosocaldus;s__Nitrosocaldus cavascurensis
GCA_000802205	323	GCA_000802205.2	Archaea	TACK	Thaumarchaeota	Nitrososphaeria	Nitrososphaerales	Nitrososphaeraceae	Candidatus_Nitrosocosmicus	Candidatus_Nitrosocosmicus_oleophilus	GCA_000802205	Thaumarchaeota	Thaumarchaeota	Thaumarchaeota	Archaea	Nitrososphaerales	Nitrososphaerales	Nitrososphaerales|Archaea|Thaumarchaeota|Nitrososphaeria|Nitrososphaerales|Nitrososphaeraceae|Candidatus_Nitrosocosmicus|Candidatus_Nitrosocosmicus_oleophilus|GCA_000802205	Thaumarchaeota|Archaea|Thaumarchaeota|Nitrososphaeria|Nitrososphaerales|Nitrososphaeraceae|Candidatus_Nitrosocosmicus|Candidatus_Nitrosocosmicus_oleophilus|GCA_000802205	GCA_000802205	Archaea	Thermoproteota	Nitrososphaeria	Nitrososphaerales	Nitrososphaeraceae	Nitrosocosmicus	Nitrosocosmicus_oleophilus	Thermoproteota	Nitrososphaeria	Nitrososphaeraceae	Archaea	d__Archaea;p__Thermoproteota;c__Nitrososphaeria;o__Nitrososphaerales;f__Nitrososphaeraceae;g__Nitrosocosmicus;s__Nitrosocosmicus oleophilus
GCA_000303155	324	GCA_000303155.1	Archaea	TACK	Thaumarchaeota	Nitrososphaeria	Nitrososphaerales	Nitrososphaeraceae	Nitrososphaera	Candidatus_Nitrososphaera_gargensis	GCA_000303155	Thaumarchaeota	Thaumarchaeota	Thaumarchaeota	Archaea	Nitrososphaerales	Nitrososphaerales	Nitrososphaerales|Archaea|Thaumarchaeota|Nitrososphaeria|Nitrososphaerales|Nitrososphaeraceae|Nitrososphaera|Candidatus_Nitrososphaera_gargensis|GCA_000303155	Thaumarchaeota|Archaea|Thaumarchaeota|Nitrososphaeria|Nitrososphaerales|Nitrososphaeraceae|Nitrososphaera|Candidatus_Nitrososphaera_gargensis|GCA_000303155	GCA_000303155	Archaea	Thermoproteota	Nitrososphaeria	Nitrososphaerales	Nitrososphaeraceae	Nitrososphaera	Nitrososphaera_gargensis	Thermoproteota	Nitrososphaeria	Nitrososphaeraceae	Archaea	d__Archaea;p__Thermoproteota;c__Nitrososphaeria;o__Nitrososphaerales;f__Nitrososphaeraceae;g__Nitrososphaera;s__Nitrososphaera gargensis
GCA_000698785	325	GCA_000698785.1	Archaea	TACK	Thaumarchaeota	Nitrososphaeria	Nitrososphaerales	Nitrososphaeraceae	Nitrososphaera	Nitrososphaera_viennensis	GCA_000698785	Thaumarchaeota	Thaumarchaeota	Thaumarchaeota	Archaea	Nitrososphaerales	Nitrososphaerales	Nitrososphaerales|Archaea|Thaumarchaeota|Nitrososphaeria|Nitrososphaerales|Nitrososphaeraceae|Nitrososphaera|Nitrososphaera_viennensis|GCA_000698785	Thaumarchaeota|Archaea|Thaumarchaeota|Nitrososphaeria|Nitrososphaerales|Nitrososphaeraceae|Nitrososphaera|Nitrososphaera_viennensis|GCA_000698785	GCA_000698785	Archaea	Thermoproteota	Nitrososphaeria	Nitrososphaerales	Nitrososphaeraceae	Nitrososphaera	Nitrososphaera_viennensis	Thermoproteota	Nitrososphaeria	Nitrososphaeraceae	Archaea	d__Archaea;p__Thermoproteota;c__Nitrososphaeria;o__Nitrososphaerales;f__Nitrososphaeraceae;g__Nitrososphaera;s__Nitrososphaera viennensis
GCA_000200715	326	GCA_000200715.1	Archaea	TACK	Thaumarchaeota	none	Cenarchaeales	Cenarchaeaceae	Cenarchaeum	Cenarchaeum_symbiosum	GCA_000200715	Thaumarchaeota	Thaumarchaeota	Thaumarchaeota	Archaea	Cenarchaeales	Cenarchaeales	Cenarchaeales|Archaea|Thaumarchaeota|none|Cenarchaeales|Cenarchaeaceae|Cenarchaeum|Cenarchaeum_symbiosum|GCA_000200715	Thaumarchaeota|Archaea|Thaumarchaeota|none|Cenarchaeales|Cenarchaeaceae|Cenarchaeum|Cenarchaeum_symbiosum|GCA_000200715	GCA_000200715	Archaea	Thermoproteota	Nitrososphaeria	Nitrososphaerales	Nitrosopumilaceae	Cenarchaeum	Cenarchaeum_symbiosum	Thermoproteota	Nitrososphaeria	Nitrosopumilaceae	Archaea	d__Archaea;p__Thermoproteota;c__Nitrososphaeria;o__Nitrososphaerales;f__Nitrosopumilaceae;g__Cenarchaeum;s__Cenarchaeum symbiosum
GCA_003702465	327	GCA_003702465.1	Archaea	TACK	Thaumarchaeota	none	Nitrosopumilales	Nitrosopumilaceae	Candidatus_Nitrosomarinus	Candidatus_Nitrosomarinus_sp_	GCA_003702465	Thaumarchaeota	Thaumarchaeota	Thaumarchaeota	Archaea	Nitrosopumilales	Nitrosopumilales	Nitrosopumilales|Archaea|Thaumarchaeota|none|Nitrosopumilales|Nitrosopumilaceae|Candidatus_Nitrosomarinus|Candidatus_Nitrosomarinus_sp_|GCA_003702465	Thaumarchaeota|Archaea|Thaumarchaeota|none|Nitrosopumilales|Nitrosopumilaceae|Candidatus_Nitrosomarinus|Candidatus_Nitrosomarinus_sp_|GCA_003702465	GCA_003702465	Archaea	Thermoproteota	Nitrososphaeria	Nitrososphaerales	Nitrosopumilaceae	Nitrosopumilus	Nitrosopumilus_sp003702465	Thermoproteota	Nitrososphaeria	Nitrosopumilaceae	Archaea	d__Archaea;p__Thermoproteota;c__Nitrososphaeria;o__Nitrososphaerales;f__Nitrosopumilaceae;g__Nitrosopumilus;s__Nitrosopumilus sp003702465
GCA_000220175	328	GCA_000220175.2	Archaea	TACK	Thaumarchaeota	none	Nitrosopumilales	Nitrosopumilaceae	Nitrosarchaeum	Nitrosarchaeum_koreense	GCA_000220175	Thaumarchaeota	Thaumarchaeota	Thaumarchaeota	Archaea	Nitrosopumilales	Nitrosopumilales	Nitrosopumilales|Archaea|Thaumarchaeota|none|Nitrosopumilales|Nitrosopumilaceae|Nitrosarchaeum|Nitrosarchaeum_koreense|GCA_000220175	Thaumarchaeota|Archaea|Thaumarchaeota|none|Nitrosopumilales|Nitrosopumilaceae|Nitrosarchaeum|Nitrosarchaeum_koreense|GCA_000220175	GCA_000220175	Archaea	Thermoproteota	Nitrososphaeria	Nitrososphaerales	Nitrosopumilaceae	Nitrosarchaeum	Nitrosarchaeum_koreense	Thermoproteota	Nitrososphaeria	Nitrosopumilaceae	Archaea	d__Archaea;p__Thermoproteota;c__Nitrososphaeria;o__Nitrososphaerales;f__Nitrosopumilaceae;g__Nitrosarchaeum;s__Nitrosarchaeum koreense
GCA_000018465	329	GCA_000018465.1	Archaea	TACK	Thaumarchaeota	none	Nitrosopumilales	Nitrosopumilaceae	Nitrosopumilus	Nitrosopumilus_maritimus	GCA_000018465	Thaumarchaeota	Thaumarchaeota	Thaumarchaeota	Archaea	Nitrosopumilales	Nitrosopumilales	Nitrosopumilales|Archaea|Thaumarchaeota|none|Nitrosopumilales|Nitrosopumilaceae|Nitrosopumilus|Nitrosopumilus_maritimus|GCA_000018465	Thaumarchaeota|Archaea|Thaumarchaeota|none|Nitrosopumilales|Nitrosopumilaceae|Nitrosopumilus|Nitrosopumilus_maritimus|GCA_000018465	GCA_000018465	Archaea	Thermoproteota	Nitrososphaeria	Nitrososphaerales	Nitrosopumilaceae	Nitrosopumilus	Nitrosopumilus_maritimus	Thermoproteota	Nitrososphaeria	Nitrosopumilaceae	Archaea	d__Archaea;p__Thermoproteota;c__Nitrososphaeria;o__Nitrososphaerales;f__Nitrosopumilaceae;g__Nitrosopumilus;s__Nitrosopumilus maritimus
GCA_900620265	330	GCA_900620265.1	Archaea	TACK	Thaumarchaeota	none	Nitrosopumilales	Nitrosopumilaceae	none	Nitrosopumilaceae_archaeon	GCA_900620265	Thaumarchaeota	Thaumarchaeota	Thaumarchaeota	Archaea	Nitrosopumilales	Nitrosopumilales	Nitrosopumilales|Archaea|Thaumarchaeota|none|Nitrosopumilales|Nitrosopumilaceae|none|Nitrosopumilaceae_archaeon|GCA_900620265	Thaumarchaeota|Archaea|Thaumarchaeota|none|Nitrosopumilales|Nitrosopumilaceae|none|Nitrosopumilaceae_archaeon|GCA_900620265	GCA_900620265	Archaea	Thermoproteota	Nitrososphaeria	Nitrososphaerales	Nitrosopumilaceae	Nitrosopumilus	Nitrosopumilus_sp900620265	Thermoproteota	Nitrososphaeria	Nitrosopumilaceae	Archaea	d__Archaea;p__Thermoproteota;c__Nitrososphaeria;o__Nitrososphaerales;f__Nitrosopumilaceae;g__Nitrosopumilus;s__Nitrosopumilus sp900620265
GCA_000812185	331	GCA_000812185.1	Archaea	TACK	Thaumarchaeota	none	none	none	Candidatus_Nitrosopelagicus	Candidatus_Nitrosopelagicus_brevis	GCA_000812185	Thaumarchaeota	Thaumarchaeota	Thaumarchaeota	Archaea	Thaumarchaeota	none	Thaumarchaeota|Archaea|Thaumarchaeota|none|none|none|Candidatus_Nitrosopelagicus|Candidatus_Nitrosopelagicus_brevis|GCA_000812185	Thaumarchaeota|Archaea|Thaumarchaeota|none|none|none|Candidatus_Nitrosopelagicus|Candidatus_Nitrosopelagicus_brevis|GCA_000812185	GCA_000812185	Archaea	Thermoproteota	Nitrososphaeria	Nitrososphaerales	Nitrosopumilaceae	Nitrosopelagicus	Nitrosopelagicus_brevis	Thermoproteota	Nitrososphaeria	Nitrosopumilaceae	Archaea	d__Archaea;p__Thermoproteota;c__Nitrososphaeria;o__Nitrososphaerales;f__Nitrosopumilaceae;g__Nitrosopelagicus;s__Nitrosopelagicus brevis
GCA_900065925	332	GCA_900065925.1	Archaea	TACK	Thaumarchaeota	none	none	none	Candidatus_Nitrosotalea	Candidatus_Nitrosotalea_devanaterra	GCA_900065925	Thaumarchaeota	Thaumarchaeota	Thaumarchaeota	Archaea	Thaumarchaeota	none	Thaumarchaeota|Archaea|Thaumarchaeota|none|none|none|Candidatus_Nitrosotalea|Candidatus_Nitrosotalea_devanaterra|GCA_900065925	Thaumarchaeota|Archaea|Thaumarchaeota|none|none|none|Candidatus_Nitrosotalea|Candidatus_Nitrosotalea_devanaterra|GCA_900065925	GCA_900065925	Archaea	Thermoproteota	Nitrososphaeria	Nitrososphaerales	Nitrosopumilaceae	Nitrosotalea	Nitrosotalea_devanaterra	Thermoproteota	Nitrososphaeria	Nitrosopumilaceae	Archaea	d__Archaea;p__Thermoproteota;c__Nitrososphaeria;o__Nitrososphaerales;f__Nitrosopumilaceae;g__Nitrosotalea;s__Nitrosotalea devanaterra
GCA_002787055	333	GCA_002787055.1	Archaea	TACK	Thaumarchaeota	none	none	none	Candidatus_Nitrosotenuis	Candidatus_Nitrosotenuis_aquarius	GCA_002787055	Thaumarchaeota	Thaumarchaeota	Thaumarchaeota	Archaea	Thaumarchaeota	none	Thaumarchaeota|Archaea|Thaumarchaeota|none|none|none|Candidatus_Nitrosotenuis|Candidatus_Nitrosotenuis_aquarius|GCA_002787055	Thaumarchaeota|Archaea|Thaumarchaeota|none|none|none|Candidatus_Nitrosotenuis|Candidatus_Nitrosotenuis_aquarius|GCA_002787055	GCA_002787055	Archaea	Thermoproteota	Nitrososphaeria	Nitrososphaerales	Nitrosopumilaceae	Nitrosotenuis	Nitrosotenuis_aquarius	Thermoproteota	Nitrososphaeria	Nitrosopumilaceae	Archaea	d__Archaea;p__Thermoproteota;c__Nitrososphaeria;o__Nitrososphaerales;f__Nitrosopumilaceae;g__Nitrosotenuis;s__Nitrosotenuis aquarius
GCA_001830115	334	GCA_001830115.1	Archaea	TACK	Thaumarchaeota	none	none	none	none	Thaumarchaeota_archaeon_RBG_16_49_8	GCA_001830115	Thaumarchaeota	Thaumarchaeota	Thaumarchaeota	Archaea	Thaumarchaeota	none	Thaumarchaeota|Archaea|Thaumarchaeota|none|none|none|none|Thaumarchaeota_archaeon_RBG_16_49_8|GCA_001830115	Thaumarchaeota|Archaea|Thaumarchaeota|none|none|none|none|Thaumarchaeota_archaeon_RBG_16_49_8|GCA_001830115	GCA_001830115	Archaea	Thermoproteota	Nitrososphaeria	Nitrososphaerales	none	none	none	Thermoproteota	Nitrososphaeria	none	Archaea	d__Archaea;p__Thermoproteota;c__Nitrososphaeria;o__Nitrososphaerales;f__;g__;s__
GCA_003649375	335	GCA_003649375.1	Archaea	TACK	Crenarchaeota	Thermoprotei	none	none	none	Thermoprotei_archaeon	GCA_003649375	Thermoproteales	Thermoproteales	Thermoproteales	Archaea	none	none	none|Archaea|Crenarchaeota|Thermoprotei|none|none|none|Thermoprotei_archaeon|GCA_003649375	Thermoproteales|Archaea|Crenarchaeota|Thermoprotei|none|none|none|Thermoprotei_archaeon|GCA_003649375	GCA_003649375	Archaea	Thermoproteota	Thermoproteia	Thermofilales	Thermofilaceae	B17-G15	B17-G15_sp003649495	Thermoproteota	Thermoproteia	Thermofilaceae	Archaea	d__Archaea;p__Thermoproteota;c__Thermoproteia;o__Thermofilales;f__Thermofilaceae;g__B17-G15;s__B17-G15 sp003649495
GCA_003650785	336	GCA_003650785.1	Archaea	TACK	Crenarchaeota	Thermoprotei	none	none	none	Thermoprotei_archaeon	GCA_003650785	Thermoproteales	Thermoproteales	Thermoproteales	Archaea	none	none	none|Archaea|Crenarchaeota|Thermoprotei|none|none|none|Thermoprotei_archaeon|GCA_003650785	Thermoproteales|Archaea|Crenarchaeota|Thermoprotei|none|none|none|Thermoprotei_archaeon|GCA_003650785	GCA_003650785	Archaea	Thermoproteota	Thermoproteia	Thermofilales	B20-G17	B20-G17	B20-G17_sp003650785	Thermoproteota	Thermoproteia	B20-G17	Archaea	d__Archaea;p__Thermoproteota;c__Thermoproteia;o__Thermofilales;f__B20-G17;g__B20-G17;s__B20-G17 sp003650785
GCA_000015225	337	GCA_000015225.1	Archaea	TACK	Crenarchaeota	Thermoprotei	Thermoproteales	Thermofilaceae	Thermofilum	Thermofilum_pendens	GCA_000015225	Thermoproteales	Thermoproteales	Thermoproteales	Archaea	Thermoproteales	Thermoproteales	Thermoproteales|Archaea|Crenarchaeota|Thermoprotei|Thermoproteales|Thermofilaceae|Thermofilum|Thermofilum_pendens|GCA_000015225	Thermoproteales|Archaea|Crenarchaeota|Thermoprotei|Thermoproteales|Thermofilaceae|Thermofilum|Thermofilum_pendens|GCA_000015225	GCA_000015225	Archaea	Thermoproteota	Thermoproteia	Thermofilales	Thermofilaceae	Thermofilum_B	Thermofilum_B_pendens_A	Thermoproteota	Thermoproteia	Thermofilaceae	Archaea	d__Archaea;p__Thermoproteota;c__Thermoproteia;o__Thermofilales;f__Thermofilaceae;g__Thermofilum_B;s__Thermofilum_B pendens_A
GCA_000018305	338	GCA_000018305.1	Archaea	TACK	Crenarchaeota	Thermoprotei	Thermoproteales	Thermoproteaceae	Caldivirga	Caldivirga_maquilingensis	GCA_000018305	Thermoproteales	Thermoproteales	Thermoproteales	Archaea	Thermoproteales	Thermoproteales	Thermoproteales|Archaea|Crenarchaeota|Thermoprotei|Thermoproteales|Thermoproteaceae|Caldivirga|Caldivirga_maquilingensis|GCA_000018305	Thermoproteales|Archaea|Crenarchaeota|Thermoprotei|Thermoproteales|Thermoproteaceae|Caldivirga|Caldivirga_maquilingensis|GCA_000018305	GCA_000018305	Archaea	Thermoproteota	Thermoproteia	Thermoproteales	Thermocladiaceae	Caldivirga	Caldivirga_maquilingensis	Thermoproteota	Thermoproteia	Thermocladiaceae	Archaea	d__Archaea;p__Thermoproteota;c__Thermoproteia;o__Thermoproteales;f__Thermocladiaceae;g__Caldivirga;s__Caldivirga maquilingensis
GCA_000015805	339	GCA_000015805.1	Archaea	TACK	Crenarchaeota	Thermoprotei	Thermoproteales	Thermoproteaceae	Pyrobaculum	Pyrobaculum_calidifontis	GCA_000015805	Thermoproteales	Thermoproteales	Thermoproteales	Archaea	Thermoproteales	Thermoproteales	Thermoproteales|Archaea|Crenarchaeota|Thermoprotei|Thermoproteales|Thermoproteaceae|Pyrobaculum|Pyrobaculum_calidifontis|GCA_000015805	Thermoproteales|Archaea|Crenarchaeota|Thermoprotei|Thermoproteales|Thermoproteaceae|Pyrobaculum|Pyrobaculum_calidifontis|GCA_000015805	GCA_000015805	Archaea	Thermoproteota	Thermoproteia	Thermoproteales	Thermoproteaceae	Pyrobaculum	Pyrobaculum_calidifontis	Thermoproteota	Thermoproteia	Thermoproteaceae	Archaea	d__Archaea;p__Thermoproteota;c__Thermoproteia;o__Thermoproteales;f__Thermoproteaceae;g__Pyrobaculum;s__Pyrobaculum calidifontis
GCA_000234805	340	GCA_000234805.1	Archaea	TACK	Crenarchaeota	Thermoprotei	Thermoproteales	Thermoproteaceae	Pyrobaculum	Pyrobaculum_ferrireducens	GCA_000234805	Thermoproteales	Thermoproteales	Thermoproteales	Archaea	Thermoproteales	Thermoproteales	Thermoproteales|Archaea|Crenarchaeota|Thermoprotei|Thermoproteales|Thermoproteaceae|Pyrobaculum|Pyrobaculum_ferrireducens|GCA_000234805	Thermoproteales|Archaea|Crenarchaeota|Thermoprotei|Thermoproteales|Thermoproteaceae|Pyrobaculum|Pyrobaculum_ferrireducens|GCA_000234805	GCA_000234805	Archaea	Thermoproteota	Thermoproteia	Thermoproteales	Thermoproteaceae	Pyrobaculum	Pyrobaculum_ferrireducens	Thermoproteota	Thermoproteia	Thermoproteaceae	Archaea	d__Archaea;p__Thermoproteota;c__Thermoproteia;o__Thermoproteales;f__Thermoproteaceae;g__Pyrobaculum;s__Pyrobaculum ferrireducens
GCA_001315925	341	GCA_001315925.1	Archaea	TACK	Crenarchaeota	Thermoprotei	Thermoproteales	Thermoproteaceae	Thermocladium	Thermocladium_modestius	GCA_001315925	Thermoproteales	Thermoproteales	Thermoproteales	Archaea	Thermoproteales	Thermoproteales	Thermoproteales|Archaea|Crenarchaeota|Thermoprotei|Thermoproteales|Thermoproteaceae|Thermocladium|Thermocladium_modestius|GCA_001315925	Thermoproteales|Archaea|Crenarchaeota|Thermoprotei|Thermoproteales|Thermoproteaceae|Thermocladium|Thermocladium_modestius|GCA_001315925	GCA_001315925	Archaea	Thermoproteota	Thermoproteia	Thermoproteales	Thermocladiaceae	Thermocladium	Thermocladium_modestius	Thermoproteota	Thermoproteia	Thermocladiaceae	Archaea	d__Archaea;p__Thermoproteota;c__Thermoproteia;o__Thermoproteales;f__Thermocladiaceae;g__Thermocladium;s__Thermocladium modestius
GCA_000193375	342	GCA_000193375.1	Archaea	TACK	Crenarchaeota	Thermoprotei	Thermoproteales	Thermoproteaceae	Thermoproteus	Thermoproteus_uzoniensis	GCA_000193375	Thermoproteales	Thermoproteales	Thermoproteales	Archaea	Thermoproteales	Thermoproteales	Thermoproteales|Archaea|Crenarchaeota|Thermoprotei|Thermoproteales|Thermoproteaceae|Thermoproteus|Thermoproteus_uzoniensis|GCA_000193375	Thermoproteales|Archaea|Crenarchaeota|Thermoprotei|Thermoproteales|Thermoproteaceae|Thermoproteus|Thermoproteus_uzoniensis|GCA_000193375	GCA_000193375	Archaea	Thermoproteota	Thermoproteia	Thermoproteales	Thermoproteaceae	Thermoproteus	Thermoproteus_uzoniensis	Thermoproteota	Thermoproteia	Thermoproteaceae	Archaea	d__Archaea;p__Thermoproteota;c__Thermoproteia;o__Thermoproteales;f__Thermoproteaceae;g__Thermoproteus;s__Thermoproteus uzoniensis
GCA_000148385	343	GCA_000148385.1	Archaea	TACK	Crenarchaeota	Thermoprotei	Thermoproteales	Thermoproteaceae	Vulcanisaeta	Vulcanisaeta_distributa	GCA_000148385	Thermoproteales	Thermoproteales	Thermoproteales	Archaea	Thermoproteales	Thermoproteales	Thermoproteales|Archaea|Crenarchaeota|Thermoprotei|Thermoproteales|Thermoproteaceae|Vulcanisaeta|Vulcanisaeta_distributa|GCA_000148385	Thermoproteales|Archaea|Crenarchaeota|Thermoprotei|Thermoproteales|Thermoproteaceae|Vulcanisaeta|Vulcanisaeta_distributa|GCA_000148385	GCA_000148385	Archaea	Thermoproteota	Thermoproteia	Thermoproteales	Thermocladiaceae	Vulcanisaeta	Vulcanisaeta_distributa	Thermoproteota	Thermoproteia	Thermocladiaceae	Archaea	d__Archaea;p__Thermoproteota;c__Thermoproteia;o__Thermoproteales;f__Thermocladiaceae;g__Vulcanisaeta;s__Vulcanisaeta distributa
GCA_001748385	344	GCA_001748385.1	Archaea	TACK	Crenarchaeota	Thermoprotei	Thermoproteales	Thermoproteaceae	Vulcanisaeta	Vulcanisaeta_thermophila	GCA_001748385	Thermoproteales	Thermoproteales	Thermoproteales	Archaea	Thermoproteales	Thermoproteales	Thermoproteales|Archaea|Crenarchaeota|Thermoprotei|Thermoproteales|Thermoproteaceae|Vulcanisaeta|Vulcanisaeta_thermophila|GCA_001748385	Thermoproteales|Archaea|Crenarchaeota|Thermoprotei|Thermoproteales|Thermoproteaceae|Vulcanisaeta|Vulcanisaeta_thermophila|GCA_001748385	GCA_001748385	Archaea	Thermoproteota	Thermoproteia	Thermoproteales	Thermocladiaceae	Vulcanisaeta_B	Vulcanisaeta_B_thermophila	Thermoproteota	Thermoproteia	Thermocladiaceae	Archaea	d__Archaea;p__Thermoproteota;c__Thermoproteia;o__Thermoproteales;f__Thermocladiaceae;g__Vulcanisaeta_B;s__Vulcanisaeta_B thermophila
GCA_001717005	345	GCA_001717005.1	Archaea	TACK	Verstraetearchaeota	Methanomethylia	Methanomethyliales	Methanomethyliaceae	Candidatus_Methanomethylicus	Candidatus_Methanomethylicus_mesodigestum	GCA_001717005	Verstraetearchaeota	Verstraetearchaeota	Verstraetearchaeota	Archaea	Methanomethyliales	Methanomethyliales	Methanomethyliales|Archaea|Verstraetearchaeota|Methanomethylia|Methanomethyliales|Methanomethyliaceae|Candidatus_Methanomethylicus|Candidatus_Methanomethylicus_mesodigestum|GCA_001717005	Verstraetearchaeota|Archaea|Verstraetearchaeota|Methanomethylia|Methanomethyliales|Methanomethyliaceae|Candidatus_Methanomethylicus|Candidatus_Methanomethylicus_mesodigestum|GCA_001717005	GCA_001717005	Archaea	Thermoproteota	Methanomethylicia	Methanomethylicales	Methanomethylicaceae	Methanomethylicus	Methanomethylicus_mesodigestum	Thermoproteota	Methanomethylicia	Methanomethylicaceae	Archaea	d__Archaea;p__Thermoproteota;c__Methanomethylicia;o__Methanomethylicales;f__Methanomethylicaceae;g__Methanomethylicus;s__Methanomethylicus mesodigestum
GCA_001717025	346	GCA_001717025.1	Archaea	TACK	Verstraetearchaeota	Methanomethylia	Methanomethyliales	Methanomethyliaceae	Candidatus_Methanomethylicus	Candidatus_Methanomethylicus_oleusabulum	GCA_001717025	Verstraetearchaeota	Verstraetearchaeota	Verstraetearchaeota	Archaea	Methanomethyliales	Methanomethyliales	Methanomethyliales|Archaea|Verstraetearchaeota|Methanomethylia|Methanomethyliales|Methanomethyliaceae|Candidatus_Methanomethylicus|Candidatus_Methanomethylicus_oleusabulum|GCA_001717025	Verstraetearchaeota|Archaea|Verstraetearchaeota|Methanomethylia|Methanomethyliales|Methanomethyliaceae|Candidatus_Methanomethylicus|Candidatus_Methanomethylicus_oleusabulum|GCA_001717025	GCA_001717025	Archaea	Thermoproteota	Methanomethylicia	Methanomethylicales	Methanomethylicaceae	Methanomethylicus	Methanomethylicus_oleusabulum	Thermoproteota	Methanomethylicia	Methanomethylicaceae	Archaea	d__Archaea;p__Thermoproteota;c__Methanomethylicia;o__Methanomethylicales;f__Methanomethylicaceae;g__Methanomethylicus;s__Methanomethylicus oleusabulum
GCA_001717015	347	GCA_001717015.1	Archaea	TACK	Verstraetearchaeota	Methanomethylia	Methanomethyliales	Methanomethyliaceae	Candidatus_Methanosuratus	Candidatus_Methanosuratus_petracarbonis	GCA_001717015	Verstraetearchaeota	Verstraetearchaeota	Verstraetearchaeota	Archaea	Methanomethyliales	Methanomethyliales	Methanomethyliales|Archaea|Verstraetearchaeota|Methanomethylia|Methanomethyliales|Methanomethyliaceae|Candidatus_Methanosuratus|Candidatus_Methanosuratus_petracarbonis|GCA_001717015	Verstraetearchaeota|Archaea|Verstraetearchaeota|Methanomethylia|Methanomethyliales|Methanomethyliaceae|Candidatus_Methanosuratus|Candidatus_Methanosuratus_petracarbonis|GCA_001717015	GCA_001717015	Archaea	Thermoproteota	Methanomethylicia	Methanomethylicales	Methanomethylicaceae	Methanosuratus	Methanosuratus_petracarbonis_A	Thermoproteota	Methanomethylicia	Methanomethylicaceae	Archaea	d__Archaea;p__Thermoproteota;c__Methanomethylicia;o__Methanomethylicales;f__Methanomethylicaceae;g__Methanosuratus;s__Methanosuratus petracarbonis_A
GCA_004028775	348	GCA_004028775.1	Archaea	TACK	Verstraetearchaeota	Methanomethylia	Methanomethyliales	Methanomethyliaceae	Candidatus_Methanosuratus	Candidatus_Methanosuratus_subterraneum	GCA_004028775	Verstraetearchaeota	Verstraetearchaeota	Verstraetearchaeota	Archaea	Methanomethyliales	Methanomethyliales	Methanomethyliales|Archaea|Verstraetearchaeota|Methanomethylia|Methanomethyliales|Methanomethyliaceae|Candidatus_Methanosuratus|Candidatus_Methanosuratus_subterraneum|GCA_004028775	Verstraetearchaeota|Archaea|Verstraetearchaeota|Methanomethylia|Methanomethyliales|Methanomethyliaceae|Candidatus_Methanosuratus|Candidatus_Methanosuratus_subterraneum|GCA_004028775	GCA_004028775	Archaea	Thermoproteota	Methanomethylicia	Methanomethylicales	Methanomethylicaceae	Methanosuratus	Methanosuratus_subterraneum_A	Thermoproteota	Methanomethylicia	Methanomethylicaceae	Archaea	d__Archaea;p__Thermoproteota;c__Methanomethylicia;o__Methanomethylicales;f__Methanomethylicaceae;g__Methanosuratus;s__Methanosuratus subterraneum_A
GCA_003649185	349	GCA_003649185.1	Archaea	TACK	Verstraetearchaeota	none	none	none	none	Candidatus_Verstraetearchaeota_archaeon	GCA_003649185	Verstraetearchaeota	Verstraetearchaeota	Verstraetearchaeota	Archaea	none	none	none|Archaea|Verstraetearchaeota|none|none|none|none|Candidatus_Verstraetearchaeota_archaeon|GCA_003649185	Verstraetearchaeota|Archaea|Verstraetearchaeota|none|none|none|none|Candidatus_Verstraetearchaeota_archaeon|GCA_003649185	GCA_003649185	Archaea	Thermoproteota	Methanomethylicia	B29-G17	B10-G16	B10-G16	B10-G16_sp003649185	Thermoproteota	Methanomethylicia	B10-G16	Archaea	d__Archaea;p__Thermoproteota;c__Methanomethylicia;o__B29-G17;f__B10-G16;g__B10-G16;s__B10-G16 sp003649185
GCA_004348015	350	GCA_004348015.1	Archaea	TACK	Verstraetearchaeota	none	none	none	none	Candidatus_Verstraetearchaeota_archaeon	GCA_004348015	Verstraetearchaeota	Verstraetearchaeota	Verstraetearchaeota	Archaea	none	none	none|Archaea|Verstraetearchaeota|none|none|none|none|Candidatus_Verstraetearchaeota_archaeon|GCA_004348015	Verstraetearchaeota|Archaea|Verstraetearchaeota|none|none|none|none|Candidatus_Verstraetearchaeota_archaeon|GCA_004348015	GCA_004348015	Archaea	Thermoproteota	Methanomethylicia	Methanomethylicales	Methanomethylicaceae	WYZ-LMO11	WYZ-LMO11_sp004348015	Thermoproteota	Methanomethylicia	Methanomethylicaceae	Archaea	d__Archaea;p__Thermoproteota;c__Methanomethylicia;o__Methanomethylicales;f__Methanomethylicaceae;g__WYZ-LMO11;s__WYZ-LMO11 sp004348015
GCA_000745965	351	GCA_000745965.1	Bacteria		Acidobacteria	Acidobacteriia	Acidobacteriales	Acidobacteriaceae	Edaphobacter	Edaphobacter_aggregans	GCA_000745965	Acidobacteria	Acidobacteria	Acidobacteriales	Bacteria	Acidobacteria	Acidobacteriia	Acidobacteriia|Bacteria|Acidobacteria|Acidobacteriia|Acidobacteriales|Acidobacteriaceae|Edaphobacter|Edaphobacter_aggregans|GCA_000745965	Acidobacteriales|Bacteria|Acidobacteria|Acidobacteriia|Acidobacteriales|Acidobacteriaceae|Edaphobacter|Edaphobacter_aggregans|GCA_000745965	GCA_000745965	Bacteria	Acidobacteriota	Acidobacteriae	Acidobacteriales	Acidobacteriaceae	Edaphobacter	Edaphobacter_aggregans	Acidobacteriota	Acidobacteriae	Acidobacteriaceae	Bacteria	d__Bacteria;p__Acidobacteriota;c__Acidobacteriae;o__Acidobacteriales;f__Acidobacteriaceae;g__Edaphobacter;s__Edaphobacter aggregans
GCA_000178975	352	GCA_000178975.2	Bacteria		Acidobacteria	Acidobacteriia	Acidobacteriales	Acidobacteriaceae	Granulicella	Granulicella_tundricola	GCA_000178975	Acidobacteria	Acidobacteria	Acidobacteriales	Bacteria	Acidobacteria	Acidobacteriia	Acidobacteriia|Bacteria|Acidobacteria|Acidobacteriia|Acidobacteriales|Acidobacteriaceae|Granulicella|Granulicella_tundricola|GCA_000178975	Acidobacteriales|Bacteria|Acidobacteria|Acidobacteriia|Acidobacteriales|Acidobacteriaceae|Granulicella|Granulicella_tundricola|GCA_000178975	GCA_000178975	Bacteria	Acidobacteriota	Acidobacteriae	Acidobacteriales	Acidobacteriaceae	Granulicella_C	Granulicella_C_tundricola	Acidobacteriota	Acidobacteriae	Acidobacteriaceae	Bacteria	d__Bacteria;p__Acidobacteriota;c__Acidobacteriae;o__Acidobacteriales;f__Acidobacteriaceae;g__Granulicella_C;s__Granulicella_C tundricola
GCA_001449115	353	GCA_001449115.1	Bacteria		Acidobacteria	Acidobacteriia	Acidobacteriales	Acidobacteriaceae	Terracidiphilus	Terracidiphilus_gabretensis	GCA_001449115	Acidobacteria	Acidobacteria	Acidobacteriales	Bacteria	Acidobacteria	Acidobacteriia	Acidobacteriia|Bacteria|Acidobacteria|Acidobacteriia|Acidobacteriales|Acidobacteriaceae|Terracidiphilus|Terracidiphilus_gabretensis|GCA_001449115	Acidobacteriales|Bacteria|Acidobacteria|Acidobacteriia|Acidobacteriales|Acidobacteriaceae|Terracidiphilus|Terracidiphilus_gabretensis|GCA_001449115	GCA_001449115	Bacteria	Acidobacteriota	Acidobacteriae	Acidobacteriales	Acidobacteriaceae	Terracidiphilus	Terracidiphilus_gabretensis	Acidobacteriota	Acidobacteriae	Acidobacteriaceae	Bacteria	d__Bacteria;p__Acidobacteriota;c__Acidobacteriae;o__Acidobacteriales;f__Acidobacteriaceae;g__Terracidiphilus;s__Terracidiphilus gabretensis
GCA_000428885	354	GCA_000428885.1	Bacteria		Acidobacteria	Holophagae	Holophagales	Holophagaceae	Geothrix	Geothrix_fermentans	GCA_000428885	Acidobacteria	Acidobacteria	Holophagales	Bacteria	Acidobacteria	Holophagae	Holophagae|Bacteria|Acidobacteria|Holophagae|Holophagales|Holophagaceae|Geothrix|Geothrix_fermentans|GCA_000428885	Holophagales|Bacteria|Acidobacteria|Holophagae|Holophagales|Holophagaceae|Geothrix|Geothrix_fermentans|GCA_000428885	GCA_000428885	Bacteria	Acidobacteriota	Holophagae	Holophagales	Holophagaceae	Geothrix	Geothrix_fermentans	Acidobacteriota	Holophagae	Holophagaceae	Bacteria	d__Bacteria;p__Acidobacteriota;c__Holophagae;o__Holophagales;f__Holophagaceae;g__Geothrix;s__Geothrix fermentans
GCA_000949295	355	GCA_000949295.1	Bacteria		Actinobacteria	Acidimicrobiia	Acidimicrobiales	Acidimicrobiaceae	Acidithrix	Acidithrix_ferrooxidans	GCA_000949295	Actinobacteria	Actinobacteria	Acidimicrobiales	Bacteria	Actinobacteria	Acidimicrobiia	Acidimicrobiia|Bacteria|Actinobacteria|Acidimicrobiia|Acidimicrobiales|Acidimicrobiaceae|Acidithrix|Acidithrix_ferrooxidans|GCA_000949295	Acidimicrobiales|Bacteria|Actinobacteria|Acidimicrobiia|Acidimicrobiales|Acidimicrobiaceae|Acidithrix|Acidithrix_ferrooxidans|GCA_000949295	GCA_000949295	Bacteria	Actinobacteriota	Acidimicrobiia	Acidimicrobiales	Acidimicrobiaceae	Acidithrix	Acidithrix_ferrooxidans	Actinobacteriota	Acidimicrobiia	Acidimicrobiaceae	Bacteria	d__Bacteria;p__Actinobacteriota;c__Acidimicrobiia;o__Acidimicrobiales;f__Acidimicrobiaceae;g__Acidithrix;s__Acidithrix ferrooxidans
GCA_900128965	356	GCA_900128965.1	Bacteria		Actinobacteria	Acidimicrobiia	Acidimicrobiales	Acidimicrobiaceae	Ferrithrix	Ferrithrix_thermotolerans	GCA_900128965	Actinobacteria	Actinobacteria	Acidimicrobiales	Bacteria	Actinobacteria	Acidimicrobiia	Acidimicrobiia|Bacteria|Actinobacteria|Acidimicrobiia|Acidimicrobiales|Acidimicrobiaceae|Ferrithrix|Ferrithrix_thermotolerans|GCA_900128965	Acidimicrobiales|Bacteria|Actinobacteria|Acidimicrobiia|Acidimicrobiales|Acidimicrobiaceae|Ferrithrix|Ferrithrix_thermotolerans|GCA_900128965	GCA_900128965	Bacteria	Actinobacteriota	Acidimicrobiia	Acidimicrobiales	Acidimicrobiaceae	Ferrithrix	Ferrithrix_thermotolerans	Actinobacteriota	Acidimicrobiia	Acidimicrobiaceae	Bacteria	d__Bacteria;p__Actinobacteriota;c__Acidimicrobiia;o__Acidimicrobiales;f__Acidimicrobiaceae;g__Ferrithrix;s__Ferrithrix thermotolerans
GCA_000154225	357	GCA_000154225.1	Bacteria		Actinobacteria	Actinobacteria	Actinomycetales	Actinomycetaceae	Schaalia	Schaalia_odontolytica	GCA_000154225	Actinobacteria	Actinobacteria	Actinobacteria	Bacteria	Actinobacteria	Actinobacteria	Actinobacteria|Bacteria|Actinobacteria|Actinobacteria|Actinomycetales|Actinomycetaceae|Schaalia|Schaalia_odontolytica|GCA_000154225	Actinobacteria|Bacteria|Actinobacteria|Actinobacteria|Actinomycetales|Actinomycetaceae|Schaalia|Schaalia_odontolytica|GCA_000154225	GCA_000154225	Bacteria	Actinobacteriota	Actinomycetia	Actinomycetales	Actinomycetaceae	Pauljensenia	Pauljensenia_odontolytica_A	Actinobacteriota	Actinomycetia	Actinomycetaceae	Bacteria	d__Bacteria;p__Actinobacteriota;c__Actinomycetia;o__Actinomycetales;f__Actinomycetaceae;g__Pauljensenia;s__Pauljensenia odontolytica_A
GCA_000092645	358	GCA_000092645.1	Bacteria		Actinobacteria	Actinobacteria	none	none	Thermobispora	Thermobispora_bispora	GCA_000092645	Actinobacteria	Actinobacteria	Actinobacteria_unass	Bacteria	Actinobacteria	Actinobacteria	Actinobacteria|Bacteria|Actinobacteria|Actinobacteria|none|none|Thermobispora|Thermobispora_bispora|GCA_000092645	Actinobacteria_unass|Bacteria|Actinobacteria|Actinobacteria|none|none|Thermobispora|Thermobispora_bispora|GCA_000092645	GCA_000092645	Bacteria	Actinobacteriota	Actinomycetia	Streptosporangiales	Streptosporangiaceae	Thermobispora	Thermobispora_bispora	Actinobacteriota	Actinomycetia	Streptosporangiaceae	Bacteria	d__Bacteria;p__Actinobacteriota;c__Actinomycetia;o__Streptosporangiales;f__Streptosporangiaceae;g__Thermobispora;s__Thermobispora bispora
GCA_000612055	359	GCA_000612055.1	Bacteria		Actinobacteria	Actinobacteria	Actinomycetales	Actinomycetaceae	Trueperella	Trueperella_pyogenes	GCA_000612055	Actinobacteria	Actinobacteria	Actinomycetales	Bacteria	Actinobacteria	Actinobacteria	Actinobacteria|Bacteria|Actinobacteria|Actinobacteria|Actinomycetales|Actinomycetaceae|Trueperella|Trueperella_pyogenes|GCA_000612055	Actinomycetales|Bacteria|Actinobacteria|Actinobacteria|Actinomycetales|Actinomycetaceae|Trueperella|Trueperella_pyogenes|GCA_000612055	GCA_000612055	Bacteria	Actinobacteriota	Actinomycetia	Actinomycetales	Actinomycetaceae	Trueperella	Trueperella_pyogenes	Actinobacteriota	Actinomycetia	Actinomycetaceae	Bacteria	d__Bacteria;p__Actinobacteriota;c__Actinomycetia;o__Actinomycetales;f__Actinomycetaceae;g__Trueperella;s__Trueperella pyogenes
GCA_000371785	360	GCA_000371785.1	Bacteria		Actinobacteria	Actinobacteria	Actinopolysporales	Actinopolysporaceae	Actinopolyspora	Actinopolyspora_halophila	GCA_000371785	Actinobacteria	Actinobacteria	Actinopolysporales	Bacteria	Actinobacteria	Actinobacteria	Actinobacteria|Bacteria|Actinobacteria|Actinobacteria|Actinopolysporales|Actinopolysporaceae|Actinopolyspora|Actinopolyspora_halophila|GCA_000371785	Actinopolysporales|Bacteria|Actinobacteria|Actinobacteria|Actinopolysporales|Actinopolysporaceae|Actinopolyspora|Actinopolyspora_halophila|GCA_000371785	GCA_000371785	Bacteria	Actinobacteriota	Actinomycetia	Mycobacteriales	Pseudonocardiaceae	Actinopolyspora	Actinopolyspora_halophila	Actinobacteriota	Actinomycetia	Pseudonocardiaceae	Bacteria	d__Bacteria;p__Actinobacteriota;c__Actinomycetia;o__Mycobacteriales;f__Pseudonocardiaceae;g__Actinopolyspora;s__Actinopolyspora halophila
GCA_000025205	361	GCA_000025205.1	Bacteria		Actinobacteria	Actinobacteria	Bifidobacteriales	Bifidobacteriaceae	Gardnerella	Gardnerella_vaginalis	GCA_000025205	Actinobacteria	Actinobacteria	Bifidobacteriales	Bacteria	Actinobacteria	Actinobacteria	Actinobacteria|Bacteria|Actinobacteria|Actinobacteria|Bifidobacteriales|Bifidobacteriaceae|Gardnerella|Gardnerella_vaginalis|GCA_000025205	Bifidobacteriales|Bacteria|Actinobacteria|Actinobacteria|Bifidobacteriales|Bifidobacteriaceae|Gardnerella|Gardnerella_vaginalis|GCA_000025205	GCA_000025205	Bacteria	Actinobacteriota	Actinomycetia	Actinomycetales	Bifidobacteriaceae	Bifidobacterium	Bifidobacterium_vaginale_G	Actinobacteriota	Actinomycetia	Bifidobacteriaceae	Bacteria	d__Bacteria;p__Actinobacteriota;c__Actinomycetia;o__Actinomycetales;f__Bifidobacteriaceae;g__Bifidobacterium;s__Bifidobacterium vaginale_G
GCA_900119385	362	GCA_900119385.1	Bacteria		Actinobacteria	Coriobacteriia	Coriobacteriales	Atopobiaceae	Olsenella	Olsenella_mediterranea	GCA_900119385	Actinobacteria	Actinobacteria	Coriobacteriales	Bacteria	Actinobacteria	Coriobacteriia	Coriobacteriia|Bacteria|Actinobacteria|Coriobacteriia|Coriobacteriales|Atopobiaceae|Olsenella|Olsenella_mediterranea|GCA_900119385	Coriobacteriales|Bacteria|Actinobacteria|Coriobacteriia|Coriobacteriales|Atopobiaceae|Olsenella|Olsenella_mediterranea|GCA_900119385	GCA_900119385	Bacteria	Actinobacteriota	Coriobacteriia	Coriobacteriales	Atopobiaceae	Olsenella_E	Olsenella_E_mediterranea	Actinobacteriota	Coriobacteriia	Atopobiaceae	Bacteria	d__Bacteria;p__Actinobacteriota;c__Coriobacteriia;o__Coriobacteriales;f__Atopobiaceae;g__Olsenella_E;s__Olsenella_E mediterranea
GCA_000214175	363	GCA_000214175.1	Bacteria		Actinobacteria	Actinobacteria	Corynebacteriales	Mycobacteriaceae	Hoyosella	Hoyosella_subflava	GCA_000214175	Actinobacteria	Actinobacteria	Corynebacteriales	Bacteria	Actinobacteria	Actinobacteria	Actinobacteria|Bacteria|Actinobacteria|Actinobacteria|Corynebacteriales|Mycobacteriaceae|Hoyosella|Hoyosella_subflava|GCA_000214175	Corynebacteriales|Bacteria|Actinobacteria|Actinobacteria|Corynebacteriales|Mycobacteriaceae|Hoyosella|Hoyosella_subflava|GCA_000214175	GCA_000214175	Bacteria	Actinobacteriota	Actinomycetia	Mycobacteriales	Mycobacteriaceae	Hoyosella	Hoyosella_subflava	Actinobacteriota	Actinomycetia	Mycobacteriaceae	Bacteria	d__Bacteria;p__Actinobacteriota;c__Actinomycetia;o__Mycobacteriales;f__Mycobacteriaceae;g__Hoyosella;s__Hoyosella subflava
GCA_002086485	364	GCA_002086485.1	Bacteria		Actinobacteria	Actinobacteria	Corynebacteriales	Mycobacteriaceae	Mycobacterium	Mycobacterium_aquaticum	GCA_002086485	Actinobacteria	Actinobacteria	Corynebacteriales	Bacteria	Actinobacteria	Actinobacteria	Actinobacteria|Bacteria|Actinobacteria|Actinobacteria|Corynebacteriales|Mycobacteriaceae|Mycobacterium|Mycobacterium_aquaticum|GCA_002086485	Corynebacteriales|Bacteria|Actinobacteria|Actinobacteria|Corynebacteriales|Mycobacteriaceae|Mycobacterium|Mycobacterium_aquaticum|GCA_002086485	GCA_002086485	Bacteria	Actinobacteriota	Actinomycetia	Mycobacteriales	Mycobacteriaceae	Mycobacterium	Mycobacterium_aquaticum	Actinobacteriota	Actinomycetia	Mycobacteriaceae	Bacteria	d__Bacteria;p__Actinobacteriota;c__Actinomycetia;o__Mycobacteriales;f__Mycobacteriaceae;g__Mycobacterium;s__Mycobacterium aquaticum
GCA_000270285	365	GCA_000270285.1	Bacteria		Actinobacteria	Coriobacteriia	Eggerthellales	Eggerthellaceae	Eggerthella	Eggerthella_sp__YY7918	GCA_000270285	Actinobacteria	Actinobacteria	Eggerthellales	Bacteria	Actinobacteria	Coriobacteriia	Coriobacteriia|Bacteria|Actinobacteria|Coriobacteriia|Eggerthellales|Eggerthellaceae|Eggerthella|Eggerthella_sp__YY7918|GCA_000270285	Eggerthellales|Bacteria|Actinobacteria|Coriobacteriia|Eggerthellales|Eggerthellaceae|Eggerthella|Eggerthella_sp__YY7918|GCA_000270285	GCA_000270285	Bacteria	Actinobacteriota	Coriobacteriia	Coriobacteriales	Eggerthellaceae	Enteroscipio	Enteroscipio_sp000270285	Actinobacteriota	Coriobacteriia	Eggerthellaceae	Bacteria	d__Bacteria;p__Actinobacteriota;c__Coriobacteriia;o__Coriobacteriales;f__Eggerthellaceae;g__Enteroscipio;s__Enteroscipio sp000270285
GCA_000058485	366	GCA_000058485.1	Bacteria		Actinobacteria	Actinobacteria	Frankiales	Frankiaceae	Frankia	Frankia_alni	GCA_000058485	Actinobacteria	Actinobacteria	Frankiales	Bacteria	Actinobacteria	Actinobacteria	Actinobacteria|Bacteria|Actinobacteria|Actinobacteria|Frankiales|Frankiaceae|Frankia|Frankia_alni|GCA_000058485	Frankiales|Bacteria|Actinobacteria|Actinobacteria|Frankiales|Frankiaceae|Frankia|Frankia_alni|GCA_000058485	GCA_000058485	Bacteria	Actinobacteriota	Actinomycetia	Mycobacteriales	Frankiaceae	Frankia	Frankia_alni	Actinobacteriota	Actinomycetia	Frankiaceae	Bacteria	d__Bacteria;p__Actinobacteriota;c__Actinomycetia;o__Mycobacteriales;f__Frankiaceae;g__Frankia;s__Frankia alni
GCA_900110555	367	GCA_900110555.1	Bacteria		Actinobacteria	Actinobacteria	Geodermatophilales	Geodermatophilaceae	Blastococcus	Blastococcus_endophyticus	GCA_900110555	Actinobacteria	Actinobacteria	Geodermatophilales	Bacteria	Actinobacteria	Actinobacteria	Actinobacteria|Bacteria|Actinobacteria|Actinobacteria|Geodermatophilales|Geodermatophilaceae|Blastococcus|Blastococcus_endophyticus|GCA_900110555	Geodermatophilales|Bacteria|Actinobacteria|Actinobacteria|Geodermatophilales|Geodermatophilaceae|Blastococcus|Blastococcus_endophyticus|GCA_900110555	GCA_900110555	Bacteria	Actinobacteriota	Actinomycetia	Mycobacteriales	Geodermatophilaceae	Geodermatophilus	Geodermatophilus_endophyticus	Actinobacteriota	Actinomycetia	Geodermatophilaceae	Bacteria	d__Bacteria;p__Actinobacteriota;c__Actinomycetia;o__Mycobacteriales;f__Geodermatophilaceae;g__Geodermatophilus;s__Geodermatophilus endophyticus
GCA_000482705	368	GCA_000482705.1	Bacteria		Actinobacteria	Actinobacteria	Glycomycetales	Glycomycetaceae	Glycomyces	Glycomyces_arizonensis	GCA_000482705	Actinobacteria	Actinobacteria	Glycomycetales	Bacteria	Actinobacteria	Actinobacteria	Actinobacteria|Bacteria|Actinobacteria|Actinobacteria|Glycomycetales|Glycomycetaceae|Glycomyces|Glycomyces_arizonensis|GCA_000482705	Glycomycetales|Bacteria|Actinobacteria|Actinobacteria|Glycomycetales|Glycomycetaceae|Glycomyces|Glycomyces_arizonensis|GCA_000482705	GCA_000482705	Bacteria	Actinobacteriota	Actinomycetia	Mycobacteriales	Micromonosporaceae	Glycomyces	Glycomyces_arizonensis	Actinobacteriota	Actinomycetia	Micromonosporaceae	Bacteria	d__Bacteria;p__Actinobacteriota;c__Actinomycetia;o__Mycobacteriales;f__Micromonosporaceae;g__Glycomyces;s__Glycomyces arizonensis
GCA_003014555	369	GCA_003014555.1	Bacteria		Actinobacteria	Actinobacteria	Jiangellales	Jiangellaceae	Haloactinopolyspora	Haloactinopolyspora_alba	GCA_003014555	Actinobacteria	Actinobacteria	Jiangellales	Bacteria	Actinobacteria	Actinobacteria	Actinobacteria|Bacteria|Actinobacteria|Actinobacteria|Jiangellales|Jiangellaceae|Haloactinopolyspora|Haloactinopolyspora_alba|GCA_003014555	Jiangellales|Bacteria|Actinobacteria|Actinobacteria|Jiangellales|Jiangellaceae|Haloactinopolyspora|Haloactinopolyspora_alba|GCA_003014555	GCA_003014555	Bacteria	Actinobacteriota	Actinomycetia	Jiangellales	Jiangellaceae	Haloactinopolyspora	Haloactinopolyspora_alba	Actinobacteriota	Actinomycetia	Jiangellaceae	Bacteria	d__Bacteria;p__Actinobacteriota;c__Actinomycetia;o__Jiangellales;f__Jiangellaceae;g__Haloactinopolyspora;s__Haloactinopolyspora alba
GCA_000247995	370	GCA_000247995.2	Bacteria		Actinobacteria	Actinobacteria	Micrococcales	Dermatophilaceae	Mobilicoccus	Mobilicoccus_pelagius	GCA_000247995	Actinobacteria	Actinobacteria	Micrococcales	Bacteria	Actinobacteria	Actinobacteria	Actinobacteria|Bacteria|Actinobacteria|Actinobacteria|Micrococcales|Dermatophilaceae|Mobilicoccus|Mobilicoccus_pelagius|GCA_000247995	Micrococcales|Bacteria|Actinobacteria|Actinobacteria|Micrococcales|Dermatophilaceae|Mobilicoccus|Mobilicoccus_pelagius|GCA_000247995	GCA_000247995	Bacteria	Actinobacteriota	Actinomycetia	Actinomycetales	Dermatophilaceae	Mobilicoccus	Mobilicoccus_pelagius	Actinobacteriota	Actinomycetia	Dermatophilaceae	Bacteria	d__Bacteria;p__Actinobacteriota;c__Actinomycetia;o__Actinomycetales;f__Dermatophilaceae;g__Mobilicoccus;s__Mobilicoccus pelagius
GCA_001591405	371	GCA_001591405.1	Bacteria		Actinobacteria	Actinobacteria	Micrococcales	Intrasporangiaceae	Janibacter	Janibacter_terrae	GCA_001591405	Actinobacteria	Actinobacteria	Micrococcales	Bacteria	Actinobacteria	Actinobacteria	Actinobacteria|Bacteria|Actinobacteria|Actinobacteria|Micrococcales|Intrasporangiaceae|Janibacter|Janibacter_terrae|GCA_001591405	Micrococcales|Bacteria|Actinobacteria|Actinobacteria|Micrococcales|Intrasporangiaceae|Janibacter|Janibacter_terrae|GCA_001591405	GCA_001591405	Bacteria	Actinobacteriota	Actinomycetia	Actinomycetales	Dermatophilaceae	Janibacter	Janibacter_terrae	Actinobacteriota	Actinomycetia	Dermatophilaceae	Bacteria	d__Bacteria;p__Actinobacteriota;c__Actinomycetia;o__Actinomycetales;f__Dermatophilaceae;g__Janibacter;s__Janibacter terrae
GCA_000350525	372	GCA_000350525.1	Bacteria		Actinobacteria	Actinobacteria	Micrococcales	Microbacteriaceae	Leucobacter	Leucobacter_salsicius	GCA_000350525	Actinobacteria	Actinobacteria	Micrococcales	Bacteria	Actinobacteria	Actinobacteria	Actinobacteria|Bacteria|Actinobacteria|Actinobacteria|Micrococcales|Microbacteriaceae|Leucobacter|Leucobacter_salsicius|GCA_000350525	Micrococcales|Bacteria|Actinobacteria|Actinobacteria|Micrococcales|Microbacteriaceae|Leucobacter|Leucobacter_salsicius|GCA_000350525	GCA_000350525	Bacteria	Actinobacteriota	Actinomycetia	Actinomycetales	Microbacteriaceae	Leucobacter	Leucobacter_salsicius	Actinobacteriota	Actinomycetia	Microbacteriaceae	Bacteria	d__Bacteria;p__Actinobacteriota;c__Actinomycetia;o__Actinomycetales;f__Microbacteriaceae;g__Leucobacter;s__Leucobacter salsicius
GCA_000023205	373	GCA_000023205.1	Bacteria		Actinobacteria	Actinobacteria	Micrococcales	Micrococcaceae	Micrococcus	Micrococcus_luteus	GCA_000023205	Actinobacteria	Actinobacteria	Micrococcales	Bacteria	Actinobacteria	Actinobacteria	Actinobacteria|Bacteria|Actinobacteria|Actinobacteria|Micrococcales|Micrococcaceae|Micrococcus|Micrococcus_luteus|GCA_000023205	Micrococcales|Bacteria|Actinobacteria|Actinobacteria|Micrococcales|Micrococcaceae|Micrococcus|Micrococcus_luteus|GCA_000023205	GCA_000023205	Bacteria	Actinobacteriota	Actinomycetia	Actinomycetales	Micrococcaceae	Micrococcus	Micrococcus_luteus	Actinobacteriota	Actinomycetia	Micrococcaceae	Bacteria	d__Bacteria;p__Actinobacteriota;c__Actinomycetia;o__Actinomycetales;f__Micrococcaceae;g__Micrococcus;s__Micrococcus luteus
GCA_001484605	374	GCA_001484605.1	Bacteria		Actinobacteria	Actinobacteria	Micrococcales	Micrococcaceae	Pseudarthrobacter	Pseudarthrobacter_sulfonivorans	GCA_001484605	Actinobacteria	Actinobacteria	Micrococcales	Bacteria	Actinobacteria	Actinobacteria	Actinobacteria|Bacteria|Actinobacteria|Actinobacteria|Micrococcales|Micrococcaceae|Pseudarthrobacter|Pseudarthrobacter_sulfonivorans|GCA_001484605	Micrococcales|Bacteria|Actinobacteria|Actinobacteria|Micrococcales|Micrococcaceae|Pseudarthrobacter|Pseudarthrobacter_sulfonivorans|GCA_001484605	GCA_001484605	Bacteria	Actinobacteriota	Actinomycetia	Actinomycetales	Micrococcaceae	Pseudarthrobacter	Pseudarthrobacter_sulfonivorans	Actinobacteriota	Actinomycetia	Micrococcaceae	Bacteria	d__Bacteria;p__Actinobacteriota;c__Actinomycetia;o__Actinomycetales;f__Micrococcaceae;g__Pseudarthrobacter;s__Pseudarthrobacter sulfonivorans
GCA_001636295	375	GCA_001636295.1	Bacteria		Actinobacteria	Actinobacteria	Micrococcales	Promicromonosporaceae	Isoptericola	Isoptericola_dokdonensis	GCA_001636295	Actinobacteria	Actinobacteria	Micrococcales	Bacteria	Actinobacteria	Actinobacteria	Actinobacteria|Bacteria|Actinobacteria|Actinobacteria|Micrococcales|Promicromonosporaceae|Isoptericola|Isoptericola_dokdonensis|GCA_001636295	Micrococcales|Bacteria|Actinobacteria|Actinobacteria|Micrococcales|Promicromonosporaceae|Isoptericola|Isoptericola_dokdonensis|GCA_001636295	GCA_001636295	Bacteria	Actinobacteriota	Actinomycetia	Actinomycetales	Cellulomonadaceae	Isoptericola	Isoptericola_dokdonensis	Actinobacteriota	Actinomycetia	Cellulomonadaceae	Bacteria	d__Bacteria;p__Actinobacteriota;c__Actinomycetia;o__Actinomycetales;f__Cellulomonadaceae;g__Isoptericola;s__Isoptericola dokdonensis
GCA_000204155	376	GCA_000204155.1	Bacteria		Actinobacteria	Actinobacteria	Micromonosporales	Micromonosporaceae	Verrucosispora	Verrucosispora_maris	GCA_000204155	Actinobacteria	Actinobacteria	Micromonosporales	Bacteria	Actinobacteria	Actinobacteria	Actinobacteria|Bacteria|Actinobacteria|Actinobacteria|Micromonosporales|Micromonosporaceae|Verrucosispora|Verrucosispora_maris|GCA_000204155	Micromonosporales|Bacteria|Actinobacteria|Actinobacteria|Micromonosporales|Micromonosporaceae|Verrucosispora|Verrucosispora_maris|GCA_000204155	GCA_000204155	Bacteria	Actinobacteriota	Actinomycetia	Mycobacteriales	Micromonosporaceae	Micromonospora	Micromonospora_maris	Actinobacteriota	Actinomycetia	Micromonosporaceae	Bacteria	d__Bacteria;p__Actinobacteriota;c__Actinomycetia;o__Mycobacteriales;f__Micromonosporaceae;g__Micromonospora;s__Micromonospora maris
GCA_002797495	377	GCA_002797495.1	Bacteria		Actinobacteria	Actinobacteria	Propionibacteriales	Nocardioidaceae	Mumia	Mumia_flava	GCA_002797495	Actinobacteria	Actinobacteria	Propionibacteriales	Bacteria	Actinobacteria	Actinobacteria	Actinobacteria|Bacteria|Actinobacteria|Actinobacteria|Propionibacteriales|Nocardioidaceae|Mumia|Mumia_flava|GCA_002797495	Propionibacteriales|Bacteria|Actinobacteria|Actinobacteria|Propionibacteriales|Nocardioidaceae|Mumia|Mumia_flava|GCA_002797495	GCA_002797495	Bacteria	Actinobacteriota	Actinomycetia	Propionibacteriales	Nocardioidaceae	Mumia	Mumia_flava	Actinobacteriota	Actinomycetia	Nocardioidaceae	Bacteria	d__Bacteria;p__Actinobacteriota;c__Actinomycetia;o__Propionibacteriales;f__Nocardioidaceae;g__Mumia;s__Mumia flava
GCA_001642025	378	GCA_001642025.1	Bacteria		Actinobacteria	Actinobacteria	Propionibacteriales	Propionibacteriaceae	Cutibacterium	[Propionibacterium]_namnetense	GCA_001642025	Actinobacteria	Actinobacteria	Propionibacteriales	Bacteria	Actinobacteria	Actinobacteria	Actinobacteria|Bacteria|Actinobacteria|Actinobacteria|Propionibacteriales|Propionibacteriaceae|Cutibacterium|[Propionibacterium]_namnetense|GCA_001642025	Propionibacteriales|Bacteria|Actinobacteria|Actinobacteria|Propionibacteriales|Propionibacteriaceae|Cutibacterium|[Propionibacterium]_namnetense|GCA_001642025	GCA_001642025	Bacteria	Actinobacteriota	Actinomycetia	Propionibacteriales	Propionibacteriaceae	Cutibacterium	Cutibacterium_namnetense	Actinobacteriota	Actinomycetia	Propionibacteriaceae	Bacteria	d__Bacteria;p__Actinobacteriota;c__Actinomycetia;o__Propionibacteriales;f__Propionibacteriaceae;g__Cutibacterium;s__Cutibacterium namnetense
GCA_000423085	379	GCA_000423085.1	Bacteria		Actinobacteria	Actinobacteria	Propionibacteriales	Propionibacteriaceae	Granulicoccus	Granulicoccus_phenolivorans	GCA_000423085	Actinobacteria	Actinobacteria	Propionibacteriales	Bacteria	Actinobacteria	Actinobacteria	Actinobacteria|Bacteria|Actinobacteria|Actinobacteria|Propionibacteriales|Propionibacteriaceae|Granulicoccus|Granulicoccus_phenolivorans|GCA_000423085	Propionibacteriales|Bacteria|Actinobacteria|Actinobacteria|Propionibacteriales|Propionibacteriaceae|Granulicoccus|Granulicoccus_phenolivorans|GCA_000423085	GCA_000423085	Bacteria	Actinobacteriota	Actinomycetia	Propionibacteriales	Propionibacteriaceae	Granulicoccus	Granulicoccus_phenolivorans	Actinobacteriota	Actinomycetia	Propionibacteriaceae	Bacteria	d__Bacteria;p__Actinobacteriota;c__Actinomycetia;o__Propionibacteriales;f__Propionibacteriaceae;g__Granulicoccus;s__Granulicoccus phenolivorans
GCA_000974445	380	GCA_000974445.1	Bacteria		Actinobacteria	Actinobacteria	Pseudonocardiales	Pseudonocardiaceae	Lechevalieria	Lechevalieria_aerocolonigenes	GCA_000974445	Actinobacteria	Actinobacteria	Pseudonocardiales	Bacteria	Actinobacteria	Actinobacteria	Actinobacteria|Bacteria|Actinobacteria|Actinobacteria|Pseudonocardiales|Pseudonocardiaceae|Lechevalieria|Lechevalieria_aerocolonigenes|GCA_000974445	Pseudonocardiales|Bacteria|Actinobacteria|Actinobacteria|Pseudonocardiales|Pseudonocardiaceae|Lechevalieria|Lechevalieria_aerocolonigenes|GCA_000974445	GCA_000974445	Bacteria	Actinobacteriota	Actinomycetia	Mycobacteriales	Pseudonocardiaceae	Lentzea	Lentzea_aerocolonigenes	Actinobacteriota	Actinomycetia	Pseudonocardiaceae	Bacteria	d__Bacteria;p__Actinobacteriota;c__Actinomycetia;o__Mycobacteriales;f__Pseudonocardiaceae;g__Lentzea;s__Lentzea aerocolonigenes
GCA_900115565	381	GCA_900115565.1	Bacteria		Actinobacteria	Actinobacteria	Pseudonocardiales	Pseudonocardiaceae	Yuhushiella	Yuhushiella_deserti	GCA_900115565	Actinobacteria	Actinobacteria	Pseudonocardiales	Bacteria	Actinobacteria	Actinobacteria	Actinobacteria|Bacteria|Actinobacteria|Actinobacteria|Pseudonocardiales|Pseudonocardiaceae|Yuhushiella|Yuhushiella_deserti|GCA_900115565	Pseudonocardiales|Bacteria|Actinobacteria|Actinobacteria|Pseudonocardiales|Pseudonocardiaceae|Yuhushiella|Yuhushiella_deserti|GCA_900115565	GCA_900115565	Bacteria	Actinobacteriota	Actinomycetia	Mycobacteriales	Pseudonocardiaceae	Yuhushiella	Yuhushiella_deserti	Actinobacteriota	Actinomycetia	Pseudonocardiaceae	Bacteria	d__Bacteria;p__Actinobacteriota;c__Actinomycetia;o__Mycobacteriales;f__Pseudonocardiaceae;g__Yuhushiella;s__Yuhushiella deserti
GCA_000025265	382	GCA_000025265.1	Bacteria		Actinobacteria	Thermoleophilia	Solirubrobacterales	Conexibacteraceae	Conexibacter	Conexibacter_woesei	GCA_000025265	Actinobacteria	Actinobacteria	Solirubrobacterales	Bacteria	Actinobacteria	Thermoleophilia	Thermoleophilia|Bacteria|Actinobacteria|Thermoleophilia|Solirubrobacterales|Conexibacteraceae|Conexibacter|Conexibacter_woesei|GCA_000025265	Solirubrobacterales|Bacteria|Actinobacteria|Thermoleophilia|Solirubrobacterales|Conexibacteraceae|Conexibacter|Conexibacter_woesei|GCA_000025265	GCA_000025265	Bacteria	Actinobacteriota	Thermoleophilia	Solirubrobacterales	Solirubrobacteraceae	Conexibacter	Conexibacter_woesei	Actinobacteriota	Thermoleophilia	Solirubrobacteraceae	Bacteria	d__Bacteria;p__Actinobacteriota;c__Thermoleophilia;o__Solirubrobacterales;f__Solirubrobacteraceae;g__Conexibacter;s__Conexibacter woesei
GCA_000269985	383	GCA_000269985.1	Bacteria		Actinobacteria	Actinobacteria	Streptomycetales	Streptomycetaceae	Kitasatospora	Kitasatospora_setae	GCA_000269985	Actinobacteria	Actinobacteria	Streptomycetales	Bacteria	Actinobacteria	Actinobacteria	Actinobacteria|Bacteria|Actinobacteria|Actinobacteria|Streptomycetales|Streptomycetaceae|Kitasatospora|Kitasatospora_setae|GCA_000269985	Streptomycetales|Bacteria|Actinobacteria|Actinobacteria|Streptomycetales|Streptomycetaceae|Kitasatospora|Kitasatospora_setae|GCA_000269985	GCA_000269985	Bacteria	Actinobacteriota	Actinomycetia	Streptomycetales	Streptomycetaceae	Kitasatospora	Kitasatospora_setae	Actinobacteriota	Actinomycetia	Streptomycetaceae	Bacteria	d__Bacteria;p__Actinobacteriota;c__Actinomycetia;o__Streptomycetales;f__Streptomycetaceae;g__Kitasatospora;s__Kitasatospora setae
GCA_003002095	384	GCA_003002095.1	Bacteria		Actinobacteria	Actinobacteria	Streptosporangiales	none	Allonocardiopsis	Allonocardiopsis_opalescens	GCA_003002095	Actinobacteria	Actinobacteria	Streptosporangiales	Bacteria	Actinobacteria	Actinobacteria	Actinobacteria|Bacteria|Actinobacteria|Actinobacteria|Streptosporangiales|none|Allonocardiopsis|Allonocardiopsis_opalescens|GCA_003002095	Streptosporangiales|Bacteria|Actinobacteria|Actinobacteria|Streptosporangiales|none|Allonocardiopsis|Allonocardiopsis_opalescens|GCA_003002095	GCA_003002095	Bacteria	Actinobacteriota	Actinomycetia	Streptosporangiales	Streptosporangiaceae	Allonocardiopsis	Allonocardiopsis_opalescens	Actinobacteriota	Actinomycetia	Streptosporangiaceae	Bacteria	d__Bacteria;p__Actinobacteriota;c__Actinomycetia;o__Streptosporangiales;f__Streptosporangiaceae;g__Allonocardiopsis;s__Allonocardiopsis opalescens
GCA_001653075	385	GCA_001653075.1	Bacteria		Actinobacteria	Actinobacteria	Streptosporangiales	Streptosporangiaceae	Planomonospora	Planomonospora_sphaerica	GCA_001653075	Actinobacteria	Actinobacteria	Streptosporangiales	Bacteria	Actinobacteria	Actinobacteria	Actinobacteria|Bacteria|Actinobacteria|Actinobacteria|Streptosporangiales|Streptosporangiaceae|Planomonospora|Planomonospora_sphaerica|GCA_001653075	Streptosporangiales|Bacteria|Actinobacteria|Actinobacteria|Streptosporangiales|Streptosporangiaceae|Planomonospora|Planomonospora_sphaerica|GCA_001653075	GCA_001653075	Bacteria	Actinobacteriota	Actinomycetia	Streptosporangiales	Streptosporangiaceae	Planomonospora	Planomonospora_parontospora	Actinobacteriota	Actinomycetia	Streptosporangiaceae	Bacteria	d__Bacteria;p__Actinobacteriota;c__Actinomycetia;o__Streptosporangiales;f__Streptosporangiaceae;g__Planomonospora;s__Planomonospora parontospora
GCA_000010785	386	GCA_000010785.1	Bacteria		Aquificae	Aquificae	Aquificales	Aquificaceae	Hydrogenobacter	Hydrogenobacter_thermophilus	GCA_000010785	Aquificae	Aquificae	Aquificales	Bacteria	Aquificae	Aquificae	Aquificae|Bacteria|Aquificae|Aquificae|Aquificales|Aquificaceae|Hydrogenobacter|Hydrogenobacter_thermophilus|GCA_000010785	Aquificales|Bacteria|Aquificae|Aquificae|Aquificales|Aquificaceae|Hydrogenobacter|Hydrogenobacter_thermophilus|GCA_000010785	GCA_000010785	Bacteria	Aquificota	Aquificae	Aquificales	Aquificaceae	Hydrogenobacter	Hydrogenobacter_thermophilus	Aquificota	Aquificae	Aquificaceae	Bacteria	d__Bacteria;p__Aquificota;c__Aquificae;o__Aquificales;f__Aquificaceae;g__Hydrogenobacter;s__Hydrogenobacter thermophilus
GCA_000213785	387	GCA_000213785.1	Bacteria		Aquificae	Aquificae	Aquificales	Aquificaceae	Hydrogenobaculum	Hydrogenobaculum_sp__3684	GCA_000213785	Aquificae	Aquificae	Aquificales	Bacteria	Aquificae	Aquificae	Aquificae|Bacteria|Aquificae|Aquificae|Aquificales|Aquificaceae|Hydrogenobaculum|Hydrogenobaculum_sp__3684|GCA_000213785	Aquificales|Bacteria|Aquificae|Aquificae|Aquificales|Aquificaceae|Hydrogenobaculum|Hydrogenobaculum_sp__3684|GCA_000213785	GCA_000213785	Bacteria	Aquificota	Aquificae	Aquificales	Hydrogenobaculaceae	Hydrogenobaculum	Hydrogenobaculum_sp000213785	Aquificota	Aquificae	Hydrogenobaculaceae	Bacteria	d__Bacteria;p__Aquificota;c__Aquificae;o__Aquificales;f__Hydrogenobaculaceae;g__Hydrogenobaculum;s__Hydrogenobaculum sp000213785
GCA_000185805	388	GCA_000185805.1	Bacteria		Aquificae	Aquificae	Desulfurobacteriales	Desulfurobacteriaceae	Thermovibrio	Thermovibrio_ammonificans	GCA_000185805	Aquificae	Aquificae	Desulfurobacteriales	Bacteria	Aquificae	Aquificae	Aquificae|Bacteria|Aquificae|Aquificae|Desulfurobacteriales|Desulfurobacteriaceae|Thermovibrio|Thermovibrio_ammonificans|GCA_000185805	Desulfurobacteriales|Bacteria|Aquificae|Aquificae|Desulfurobacteriales|Desulfurobacteriaceae|Thermovibrio|Thermovibrio_ammonificans|GCA_000185805	GCA_000185805	Bacteria	Aquificota	Desulfurobacteriia	Desulfurobacteriales	Desulfurobacteriaceae	Thermovibrio	Thermovibrio_ammonificans	Aquificota	Desulfurobacteriia	Desulfurobacteriaceae	Bacteria	d__Bacteria;p__Aquificota;c__Desulfurobacteriia;o__Desulfurobacteriales;f__Desulfurobacteriaceae;g__Thermovibrio;s__Thermovibrio ammonificans
GCA_000427095	389	GCA_000427095.1	Bacteria		Armatimonadetes	Chthonomonadetes	Chthonomonadales	Chthonomonadaceae	Chthonomonas	Chthonomonas_calidirosea	GCA_000427095	Armatimonadetes	Armatimonadetes	Armatimonadetes	Bacteria	Armatimonadetes	Chthonomonadetes	Chthonomonadetes|Bacteria|Armatimonadetes|Chthonomonadetes|Chthonomonadales|Chthonomonadaceae|Chthonomonas|Chthonomonas_calidirosea|GCA_000427095	Armatimonadetes|Bacteria|Armatimonadetes|Chthonomonadetes|Chthonomonadales|Chthonomonadaceae|Chthonomonas|Chthonomonas_calidirosea|GCA_000427095	GCA_000427095	Bacteria	Armatimonadota	Chthonomonadetes	Chthonomonadales	Chthonomonadaceae	Chthonomonas	Chthonomonas_calidirosea	Armatimonadota	Chthonomonadetes	Chthonomonadaceae	Bacteria	d__Bacteria;p__Armatimonadota;c__Chthonomonadetes;o__Chthonomonadales;f__Chthonomonadaceae;g__Chthonomonas;s__Chthonomonas calidirosea
GCA_000724625	390	GCA_000724625.1	Bacteria		Armatimonadetes	Fimbriimonadia	Fimbriimonadales	Fimbriimonadaceae	Fimbriimonas	Fimbriimonas_ginsengisoli	GCA_000724625	Armatimonadetes	Armatimonadetes	Armatimonadetes	Bacteria	Armatimonadetes	Fimbriimonadia	Fimbriimonadia|Bacteria|Armatimonadetes|Fimbriimonadia|Fimbriimonadales|Fimbriimonadaceae|Fimbriimonas|Fimbriimonas_ginsengisoli|GCA_000724625	Armatimonadetes|Bacteria|Armatimonadetes|Fimbriimonadia|Fimbriimonadales|Fimbriimonadaceae|Fimbriimonas|Fimbriimonas_ginsengisoli|GCA_000724625	GCA_000724625	Bacteria	Armatimonadota	Fimbriimonadia	Fimbriimonadales	Fimbriimonadaceae	Fimbriimonas	Fimbriimonas_ginsengisoli	Armatimonadota	Fimbriimonadia	Fimbriimonadaceae	Bacteria	d__Bacteria;p__Armatimonadota;c__Fimbriimonadia;o__Fimbriimonadales;f__Fimbriimonadaceae;g__Fimbriimonas;s__Fimbriimonas ginsengisoli
GCA_900128475	391	GCA_900128475.1	Bacteria		Bacteroidetes	Bacteroidia	Bacteroidales	Bacteroidaceae	Mediterranea	Mediterranea_massiliensis	GCA_900128475	Bacteroidetes	Bacteroidetes	Bacteroidales	Bacteria	Bacteroidetes	Bacteroidia	Bacteroidia|Bacteria|Bacteroidetes|Bacteroidia|Bacteroidales|Bacteroidaceae|Mediterranea|Mediterranea_massiliensis|GCA_900128475	Bacteroidales|Bacteria|Bacteroidetes|Bacteroidia|Bacteroidales|Bacteroidaceae|Mediterranea|Mediterranea_massiliensis|GCA_900128475	GCA_900128475	Bacteria	Bacteroidota	Bacteroidia	Bacteroidales	Bacteroidaceae	Bacteroides	Bacteroides_massiliensis_A	Bacteroidota	Bacteroidia	Bacteroidaceae	Bacteria	d__Bacteria;p__Bacteroidota;c__Bacteroidia;o__Bacteroidales;f__Bacteroidaceae;g__Bacteroides;s__Bacteroides massiliensis_A
GCA_000379665	392	GCA_000379665.1	Bacteria		Bacteroidetes	Bacteroidia	Bacteroidales	Odoribacteraceae	Butyricimonas	Butyricimonas_synergistica	GCA_000379665	Bacteroidetes	Bacteroidetes	Bacteroidales	Bacteria	Bacteroidetes	Bacteroidia	Bacteroidia|Bacteria|Bacteroidetes|Bacteroidia|Bacteroidales|Odoribacteraceae|Butyricimonas|Butyricimonas_synergistica|GCA_000379665	Bacteroidales|Bacteria|Bacteroidetes|Bacteroidia|Bacteroidales|Odoribacteraceae|Butyricimonas|Butyricimonas_synergistica|GCA_000379665	GCA_000379665	Bacteria	Bacteroidota	Bacteroidia	Bacteroidales	Marinifilaceae	Butyricimonas	Butyricimonas_synergistica	Bacteroidota	Bacteroidia	Marinifilaceae	Bacteria	d__Bacteria;p__Bacteroidota;c__Bacteroidia;o__Bacteroidales;f__Marinifilaceae;g__Butyricimonas;s__Butyricimonas synergistica
GCA_001282625	393	GCA_001282625.1	Bacteria		Bacteroidetes	Bacteroidia	Bacteroidales	Porphyromonadaceae	Lascolabacillus	Lascolabacillus_massiliensis	GCA_001282625	Bacteroidetes	Bacteroidetes	Bacteroidales	Bacteria	Bacteroidetes	Bacteroidia	Bacteroidia|Bacteria|Bacteroidetes|Bacteroidia|Bacteroidales|Porphyromonadaceae|Lascolabacillus|Lascolabacillus_massiliensis|GCA_001282625	Bacteroidales|Bacteria|Bacteroidetes|Bacteroidia|Bacteroidales|Porphyromonadaceae|Lascolabacillus|Lascolabacillus_massiliensis|GCA_001282625	GCA_001282625	Bacteria	Bacteroidota	Bacteroidia	Bacteroidales	Dysgonomonadaceae	Fermentimonas	Fermentimonas_caenicola	Bacteroidota	Bacteroidia	Dysgonomonadaceae	Bacteria	d__Bacteria;p__Bacteroidota;c__Bacteroidia;o__Bacteroidales;f__Dysgonomonadaceae;g__Fermentimonas;s__Fermentimonas caenicola
GCA_000212375	394	GCA_000212375.1	Bacteria		Bacteroidetes	Bacteroidia	Bacteroidales	Porphyromonadaceae	Porphyromonas	Porphyromonas_asaccharolytica	GCA_000212375	Bacteroidetes	Bacteroidetes	Bacteroidales	Bacteria	Bacteroidetes	Bacteroidia	Bacteroidia|Bacteria|Bacteroidetes|Bacteroidia|Bacteroidales|Porphyromonadaceae|Porphyromonas|Porphyromonas_asaccharolytica|GCA_000212375	Bacteroidales|Bacteria|Bacteroidetes|Bacteroidia|Bacteroidales|Porphyromonadaceae|Porphyromonas|Porphyromonas_asaccharolytica|GCA_000212375	GCA_000212375	Bacteria	Bacteroidota	Bacteroidia	Bacteroidales	Porphyromonadaceae	Porphyromonas	Porphyromonas_asaccharolytica	Bacteroidota	Bacteroidia	Porphyromonadaceae	Bacteria	d__Bacteria;p__Bacteroidota;c__Bacteroidia;o__Bacteroidales;f__Porphyromonadaceae;g__Porphyromonas;s__Porphyromonas asaccharolytica
GCA_900104655	395	GCA_900104655.1	Bacteria		Bacteroidetes	Bacteroidia	Bacteroidales	Rikenellaceae	Millionella	Millionella_massiliensis	GCA_900104655	Bacteroidetes	Bacteroidetes	Bacteroidales	Bacteria	Bacteroidetes	Bacteroidia	Bacteroidia|Bacteria|Bacteroidetes|Bacteroidia|Bacteroidales|Rikenellaceae|Millionella|Millionella_massiliensis|GCA_900104655	Bacteroidales|Bacteria|Bacteroidetes|Bacteroidia|Bacteroidales|Rikenellaceae|Millionella|Millionella_massiliensis|GCA_900104655	GCA_900104655	Bacteria	Bacteroidota	Bacteroidia	Bacteroidales	Rikenellaceae	Rikenella	Rikenella_massiliensis	Bacteroidota	Bacteroidia	Rikenellaceae	Bacteria	d__Bacteria;p__Bacteroidota;c__Bacteroidia;o__Bacteroidales;f__Rikenellaceae;g__Rikenella;s__Rikenella massiliensis
GCA_002973575	396	GCA_002973575.1	Bacteria		Bacteroidetes	Chitinophagia	Chitinophagales	Chitinophagaceae	Vibrionimonas	Vibrionimonas_magnilacihabitans	GCA_002973575	Bacteroidetes	Bacteroidetes	Chitinophagales	Bacteria	Bacteroidetes	Chitinophagia	Chitinophagia|Bacteria|Bacteroidetes|Chitinophagia|Chitinophagales|Chitinophagaceae|Vibrionimonas|Vibrionimonas_magnilacihabitans|GCA_002973575	Chitinophagales|Bacteria|Bacteroidetes|Chitinophagia|Chitinophagales|Chitinophagaceae|Vibrionimonas|Vibrionimonas_magnilacihabitans|GCA_002973575	GCA_002973575	Bacteria	Bacteroidota	Bacteroidia	Chitinophagales	Chitinophagaceae	Sediminibacterium	Sediminibacterium_magnilacihabitans	Bacteroidota	Bacteroidia	Chitinophagaceae	Bacteria	d__Bacteria;p__Bacteroidota;c__Bacteroidia;o__Chitinophagales;f__Chitinophagaceae;g__Sediminibacterium;s__Sediminibacterium magnilacihabitans
GCA_900176595	397	GCA_900176595.1	Bacteria		Bacteroidetes	Cytophagia	Cytophagales	Cyclobacteriaceae	Aquiflexum	Aquiflexum_balticum	GCA_900176595	Bacteroidetes	Bacteroidetes	Cytophagales	Bacteria	Bacteroidetes	Cytophagia	Cytophagia|Bacteria|Bacteroidetes|Cytophagia|Cytophagales|Cyclobacteriaceae|Aquiflexum|Aquiflexum_balticum|GCA_900176595	Cytophagales|Bacteria|Bacteroidetes|Cytophagia|Cytophagales|Cyclobacteriaceae|Aquiflexum|Aquiflexum_balticum|GCA_900176595	GCA_900176595	Bacteria	Bacteroidota	Bacteroidia	Cytophagales	Cyclobacteriaceae	Aquiflexum	Aquiflexum_balticum	Bacteroidota	Bacteroidia	Cyclobacteriaceae	Bacteria	d__Bacteria;p__Bacteroidota;c__Bacteroidia;o__Cytophagales;f__Cyclobacteriaceae;g__Aquiflexum;s__Aquiflexum balticum
GCA_001870735	398	GCA_001870735.1	Bacteria		Bacteroidetes	Cytophagia	Cytophagales	Cytophagaceae	Arsenicibacter	Arsenicibacter_rosenii	GCA_001870735	Bacteroidetes	Bacteroidetes	Cytophagales	Bacteria	Bacteroidetes	Cytophagia	Cytophagia|Bacteria|Bacteroidetes|Cytophagia|Cytophagales|Cytophagaceae|Arsenicibacter|Arsenicibacter_rosenii|GCA_001870735	Cytophagales|Bacteria|Bacteroidetes|Cytophagia|Cytophagales|Cytophagaceae|Arsenicibacter|Arsenicibacter_rosenii|GCA_001870735	GCA_001870735	Bacteria	Bacteroidota	Bacteroidia	Cytophagales	Spirosomaceae	Arsenicibacter	Arsenicibacter_rosenii	Bacteroidota	Bacteroidia	Spirosomaceae	Bacteria	d__Bacteria;p__Bacteroidota;c__Bacteroidia;o__Cytophagales;f__Spirosomaceae;g__Arsenicibacter;s__Arsenicibacter rosenii
GCA_000379725	399	GCA_000379725.1	Bacteria		Bacteroidetes	Cytophagia	Cytophagales	Cytophagaceae	Cytophaga	Cytophaga_aurantiaca	GCA_000379725	Bacteroidetes	Bacteroidetes	Cytophagales	Bacteria	Bacteroidetes	Cytophagia	Cytophagia|Bacteria|Bacteroidetes|Cytophagia|Cytophagales|Cytophagaceae|Cytophaga|Cytophaga_aurantiaca|GCA_000379725	Cytophagales|Bacteria|Bacteroidetes|Cytophagia|Cytophagales|Cytophagaceae|Cytophaga|Cytophaga_aurantiaca|GCA_000379725	GCA_000379725	Bacteria	Bacteroidota	Bacteroidia	Cytophagales	Cytophagaceae	Cytophaga	Cytophaga_aurantiaca	Bacteroidota	Bacteroidia	Cytophagaceae	Bacteria	d__Bacteria;p__Bacteroidota;c__Bacteroidia;o__Cytophagales;f__Cytophagaceae;g__Cytophaga;s__Cytophaga aurantiaca
GCA_900167975	400	GCA_900167975.1	Bacteria		Bacteroidetes	Cytophagia	Cytophagales	Cytophagaceae	Ohtaekwangia	Ohtaekwangia_koreensis	GCA_900167975	Bacteroidetes	Bacteroidetes	Cytophagales	Bacteria	Bacteroidetes	Cytophagia	Cytophagia|Bacteria|Bacteroidetes|Cytophagia|Cytophagales|Cytophagaceae|Ohtaekwangia|Ohtaekwangia_koreensis|GCA_900167975	Cytophagales|Bacteria|Bacteroidetes|Cytophagia|Cytophagales|Cytophagaceae|Ohtaekwangia|Ohtaekwangia_koreensis|GCA_900167975	GCA_900167975	Bacteria	Bacteroidota	Bacteroidia	Cytophagales	Cyclobacteriaceae	Ohtaekwangia	Ohtaekwangia_koreensis	Bacteroidota	Bacteroidia	Cyclobacteriaceae	Bacteria	d__Bacteria;p__Bacteroidota;c__Bacteroidia;o__Cytophagales;f__Cyclobacteriaceae;g__Ohtaekwangia;s__Ohtaekwangia koreensis
GCA_001661595	401	GCA_001661595.2	Bacteria		Bacteroidetes	Flavobacteriia	Flavobacteriales	Crocinitomicaceae	Crocinitomix	Crocinitomix_algicola	GCA_001661595	Bacteroidetes	Bacteroidetes	Flavobacteriales	Bacteria	Bacteroidetes	Flavobacteriia	Flavobacteriia|Bacteria|Bacteroidetes|Flavobacteriia|Flavobacteriales|Crocinitomicaceae|Crocinitomix|Crocinitomix_algicola|GCA_001661595	Flavobacteriales|Bacteria|Bacteroidetes|Flavobacteriia|Flavobacteriales|Crocinitomicaceae|Crocinitomix|Crocinitomix_algicola|GCA_001661595	GCA_001661595	Bacteria	Bacteroidota	Bacteroidia	Flavobacteriales	Crocinitomicaceae	Crocinitomix	Crocinitomix_algicola	Bacteroidota	Bacteroidia	Crocinitomicaceae	Bacteria	d__Bacteria;p__Bacteroidota;c__Bacteroidia;o__Flavobacteriales;f__Crocinitomicaceae;g__Crocinitomix;s__Crocinitomix algicola
GCA_001747085	402	GCA_001747085.1	Bacteria		Bacteroidetes	Flavobacteriia	Flavobacteriales	Flavobacteriaceae	Algibacter	Algibacter_aquaticus	GCA_001747085	Bacteroidetes	Bacteroidetes	Flavobacteriales	Bacteria	Bacteroidetes	Flavobacteriia	Flavobacteriia|Bacteria|Bacteroidetes|Flavobacteriia|Flavobacteriales|Flavobacteriaceae|Algibacter|Algibacter_aquaticus|GCA_001747085	Flavobacteriales|Bacteria|Bacteroidetes|Flavobacteriia|Flavobacteriales|Flavobacteriaceae|Algibacter|Algibacter_aquaticus|GCA_001747085	GCA_001747085	Bacteria	Bacteroidota	Bacteroidia	Flavobacteriales	Flavobacteriaceae	Algibacter_C	Algibacter_C_aquaticus	Bacteroidota	Bacteroidia	Flavobacteriaceae	Bacteria	d__Bacteria;p__Bacteroidota;c__Bacteroidia;o__Flavobacteriales;f__Flavobacteriaceae;g__Algibacter_C;s__Algibacter_C aquaticus
GCA_000520955	403	GCA_000520955.1	Bacteria		Bacteroidetes	Flavobacteriia	Flavobacteriales	Flavobacteriaceae	Aquimarina	Aquimarina_pacifica	GCA_000520955	Bacteroidetes	Bacteroidetes	Flavobacteriales	Bacteria	Bacteroidetes	Flavobacteriia	Flavobacteriia|Bacteria|Bacteroidetes|Flavobacteriia|Flavobacteriales|Flavobacteriaceae|Aquimarina|Aquimarina_pacifica|GCA_000520955	Flavobacteriales|Bacteria|Bacteroidetes|Flavobacteriia|Flavobacteriales|Flavobacteriaceae|Aquimarina|Aquimarina_pacifica|GCA_000520955	GCA_000520955	Bacteria	Bacteroidota	Bacteroidia	Flavobacteriales	Flavobacteriaceae	Aquimarina	Aquimarina_pacifica	Bacteroidota	Bacteroidia	Flavobacteriaceae	Bacteria	d__Bacteria;p__Bacteroidota;c__Bacteroidia;o__Flavobacteriales;f__Flavobacteriaceae;g__Aquimarina;s__Aquimarina pacifica
GCA_002234495	404	GCA_002234495.1	Bacteria		Bacteroidetes	Flavobacteriia	Flavobacteriales	Flavobacteriaceae	Arenibacter	Arenibacter_algicola	GCA_002234495	Bacteroidetes	Bacteroidetes	Flavobacteriales	Bacteria	Bacteroidetes	Flavobacteriia	Flavobacteriia|Bacteria|Bacteroidetes|Flavobacteriia|Flavobacteriales|Flavobacteriaceae|Arenibacter|Arenibacter_algicola|GCA_002234495	Flavobacteriales|Bacteria|Bacteroidetes|Flavobacteriia|Flavobacteriales|Flavobacteriaceae|Arenibacter|Arenibacter_algicola|GCA_002234495	GCA_002234495	Bacteria	Bacteroidota	Bacteroidia	Flavobacteriales	Flavobacteriaceae	Arenibacter	Arenibacter_algicola	Bacteroidota	Bacteroidia	Flavobacteriaceae	Bacteria	d__Bacteria;p__Bacteroidota;c__Bacteroidia;o__Flavobacteriales;f__Flavobacteriaceae;g__Arenibacter;s__Arenibacter algicola
GCA_001420285	405	GCA_001420285.1	Bacteria		Bacteroidetes	Flavobacteriia	Flavobacteriales	Flavobacteriaceae	Chryseobacterium	Chryseobacterium_aquaticum	GCA_001420285	Bacteroidetes	Bacteroidetes	Flavobacteriales	Bacteria	Bacteroidetes	Flavobacteriia	Flavobacteriia|Bacteria|Bacteroidetes|Flavobacteriia|Flavobacteriales|Flavobacteriaceae|Chryseobacterium|Chryseobacterium_aquaticum|GCA_001420285	Flavobacteriales|Bacteria|Bacteroidetes|Flavobacteriia|Flavobacteriales|Flavobacteriaceae|Chryseobacterium|Chryseobacterium_aquaticum|GCA_001420285	GCA_001420285	Bacteria	Bacteroidota	Bacteroidia	Flavobacteriales	Weeksellaceae	Chryseobacterium	Chryseobacterium_aquaticum	Bacteroidota	Bacteroidia	Weeksellaceae	Bacteria	d__Bacteria;p__Bacteroidota;c__Bacteroidia;o__Flavobacteriales;f__Weeksellaceae;g__Chryseobacterium;s__Chryseobacterium aquaticum
GCA_000382425	406	GCA_000382425.1	Bacteria		Bacteroidetes	Flavobacteriia	Flavobacteriales	Flavobacteriaceae	Empedobacter	Empedobacter_brevis	GCA_000382425	Bacteroidetes	Bacteroidetes	Flavobacteriales	Bacteria	Bacteroidetes	Flavobacteriia	Flavobacteriia|Bacteria|Bacteroidetes|Flavobacteriia|Flavobacteriales|Flavobacteriaceae|Empedobacter|Empedobacter_brevis|GCA_000382425	Flavobacteriales|Bacteria|Bacteroidetes|Flavobacteriia|Flavobacteriales|Flavobacteriaceae|Empedobacter|Empedobacter_brevis|GCA_000382425	GCA_000382425	Bacteria	Bacteroidota	Bacteroidia	Flavobacteriales	Weeksellaceae	Empedobacter	Empedobacter_brevis	Bacteroidota	Bacteroidia	Weeksellaceae	Bacteria	d__Bacteria;p__Bacteroidota;c__Bacteroidia;o__Flavobacteriales;f__Weeksellaceae;g__Empedobacter;s__Empedobacter brevis
GCA_000423005	407	GCA_000423005.1	Bacteria		Bacteroidetes	Flavobacteriia	Flavobacteriales	Flavobacteriaceae	Gelidibacter	Gelidibacter_mesophilus	GCA_000423005	Bacteroidetes	Bacteroidetes	Flavobacteriales	Bacteria	Bacteroidetes	Flavobacteriia	Flavobacteriia|Bacteria|Bacteroidetes|Flavobacteriia|Flavobacteriales|Flavobacteriaceae|Gelidibacter|Gelidibacter_mesophilus|GCA_000423005	Flavobacteriales|Bacteria|Bacteroidetes|Flavobacteriia|Flavobacteriales|Flavobacteriaceae|Gelidibacter|Gelidibacter_mesophilus|GCA_000423005	GCA_000423005	Bacteria	Bacteroidota	Bacteroidia	Flavobacteriales	Flavobacteriaceae	Gelidibacter	Gelidibacter_mesophilus	Bacteroidota	Bacteroidia	Flavobacteriaceae	Bacteria	d__Bacteria;p__Bacteroidota;c__Bacteroidia;o__Flavobacteriales;f__Flavobacteriaceae;g__Gelidibacter;s__Gelidibacter mesophilus
GCA_000260115	408	GCA_000260115.1	Bacteria		Bacteroidetes	Flavobacteriia	Flavobacteriales	Flavobacteriaceae	Joostella	Joostella_marina	GCA_000260115	Bacteroidetes	Bacteroidetes	Flavobacteriales	Bacteria	Bacteroidetes	Flavobacteriia	Flavobacteriia|Bacteria|Bacteroidetes|Flavobacteriia|Flavobacteriales|Flavobacteriaceae|Joostella|Joostella_marina|GCA_000260115	Flavobacteriales|Bacteria|Bacteroidetes|Flavobacteriia|Flavobacteriales|Flavobacteriaceae|Joostella|Joostella_marina|GCA_000260115	GCA_000260115	Bacteria	Bacteroidota	Bacteroidia	Flavobacteriales	Flavobacteriaceae	Joostella	Joostella_marina	Bacteroidota	Bacteroidia	Flavobacteriaceae	Bacteria	d__Bacteria;p__Bacteroidota;c__Bacteroidia;o__Flavobacteriales;f__Flavobacteriaceae;g__Joostella;s__Joostella marina
GCA_000220525	409	GCA_000220525.2	Bacteria		Bacteroidetes	Flavobacteriia	Flavobacteriales	Flavobacteriaceae	Ochrovirga	Ochrovirga_pacifica	GCA_000220525	Bacteroidetes	Bacteroidetes	Flavobacteriales	Bacteria	Bacteroidetes	Flavobacteriia	Flavobacteriia|Bacteria|Bacteroidetes|Flavobacteriia|Flavobacteriales|Flavobacteriaceae|Ochrovirga|Ochrovirga_pacifica|GCA_000220525	Flavobacteriales|Bacteria|Bacteroidetes|Flavobacteriia|Flavobacteriales|Flavobacteriaceae|Ochrovirga|Ochrovirga_pacifica|GCA_000220525	GCA_000220525	Bacteria	Bacteroidota	Bacteroidia	Flavobacteriales	Flavobacteriaceae	Ochrovirga	Ochrovirga_pacifica	Bacteroidota	Bacteroidia	Flavobacteriaceae	Bacteria	d__Bacteria;p__Bacteroidota;c__Bacteroidia;o__Flavobacteriales;f__Flavobacteriaceae;g__Ochrovirga;s__Ochrovirga pacifica
GCA_000024125	410	GCA_000024125.1	Bacteria		Bacteroidetes	Flavobacteriia	Flavobacteriales	Flavobacteriaceae	Robiginitalea	Robiginitalea_biformata	GCA_000024125	Bacteroidetes	Bacteroidetes	Flavobacteriales	Bacteria	Bacteroidetes	Flavobacteriia	Flavobacteriia|Bacteria|Bacteroidetes|Flavobacteriia|Flavobacteriales|Flavobacteriaceae|Robiginitalea|Robiginitalea_biformata|GCA_000024125	Flavobacteriales|Bacteria|Bacteroidetes|Flavobacteriia|Flavobacteriales|Flavobacteriaceae|Robiginitalea|Robiginitalea_biformata|GCA_000024125	GCA_000024125	Bacteria	Bacteroidota	Bacteroidia	Flavobacteriales	Flavobacteriaceae	Robiginitalea	Robiginitalea_biformata	Bacteroidota	Bacteroidia	Flavobacteriaceae	Bacteria	d__Bacteria;p__Bacteroidota;c__Bacteroidia;o__Flavobacteriales;f__Flavobacteriaceae;g__Robiginitalea;s__Robiginitalea biformata
GCA_900119185	411	GCA_900119185.1	Bacteria		Bacteroidetes	Flavobacteriia	Flavobacteriales	Flavobacteriaceae	Sinomicrobium	Sinomicrobium_oceani	GCA_900119185	Bacteroidetes	Bacteroidetes	Flavobacteriales	Bacteria	Bacteroidetes	Flavobacteriia	Flavobacteriia|Bacteria|Bacteroidetes|Flavobacteriia|Flavobacteriales|Flavobacteriaceae|Sinomicrobium|Sinomicrobium_oceani|GCA_900119185	Flavobacteriales|Bacteria|Bacteroidetes|Flavobacteriia|Flavobacteriales|Flavobacteriaceae|Sinomicrobium|Sinomicrobium_oceani|GCA_900119185	GCA_900119185	Bacteria	Bacteroidota	Bacteroidia	Flavobacteriales	Flavobacteriaceae	Sinomicrobium	Sinomicrobium_oceani	Bacteroidota	Bacteroidia	Flavobacteriaceae	Bacteria	d__Bacteria;p__Bacteroidota;c__Bacteroidia;o__Flavobacteriales;f__Flavobacteriaceae;g__Sinomicrobium;s__Sinomicrobium oceani
GCA_000949475	412	GCA_000949475.1	Bacteria		Bacteroidetes	Bacteroidia	Marinilabiliales	Prolixibacteraceae	Draconibacterium	Draconibacterium_sediminis	GCA_000949475	Bacteroidetes	Bacteroidetes	Marinilabiliales	Bacteria	Bacteroidetes	Bacteroidia	Bacteroidia|Bacteria|Bacteroidetes|Bacteroidia|Marinilabiliales|Prolixibacteraceae|Draconibacterium|Draconibacterium_sediminis|GCA_000949475	Marinilabiliales|Bacteria|Bacteroidetes|Bacteroidia|Marinilabiliales|Prolixibacteraceae|Draconibacterium|Draconibacterium_sediminis|GCA_000949475	GCA_000949475	Bacteria	Bacteroidota	Bacteroidia	Bacteroidales	Prolixibacteraceae	Draconibacterium	Draconibacterium_sediminis	Bacteroidota	Bacteroidia	Prolixibacteraceae	Bacteria	d__Bacteria;p__Bacteroidota;c__Bacteroidia;o__Bacteroidales;f__Prolixibacteraceae;g__Draconibacterium;s__Draconibacterium sediminis
GCA_900109575	413	GCA_900109575.1	Bacteria		Bacteroidetes	Sphingobacteriia	Sphingobacteriales	Sphingobacteriaceae	Pseudosphingobacterium	Pseudosphingobacterium_domesticum	GCA_900109575	Bacteroidetes	Bacteroidetes	Sphingobacteriales	Bacteria	Bacteroidetes	Sphingobacteriia	Sphingobacteriia|Bacteria|Bacteroidetes|Sphingobacteriia|Sphingobacteriales|Sphingobacteriaceae|Pseudosphingobacterium|Pseudosphingobacterium_domesticum|GCA_900109575	Sphingobacteriales|Bacteria|Bacteroidetes|Sphingobacteriia|Sphingobacteriales|Sphingobacteriaceae|Pseudosphingobacterium|Pseudosphingobacterium_domesticum|GCA_900109575	GCA_900109575	Bacteria	Bacteroidota	Bacteroidia	Sphingobacteriales	Sphingobacteriaceae	Pseudosphingobacterium	Pseudosphingobacterium_domesticum	Bacteroidota	Bacteroidia	Sphingobacteriaceae	Bacteria	d__Bacteria;p__Bacteroidota;c__Bacteroidia;o__Sphingobacteriales;f__Sphingobacteriaceae;g__Pseudosphingobacterium;s__Pseudosphingobacterium domesticum
GCA_001715195	414	GCA_001715195.1	Bacteria		Balneolaeota	Balneolia	Balneolales	Balneolaceae	Rhodohalobacter	Rhodohalobacter_halophilus	GCA_001715195	Balneolaeota	Balneolaeota	Balneolales	Bacteria	Balneolaeota	Balneolia	Balneolia|Bacteria|Balneolaeota|Balneolia|Balneolales|Balneolaceae|Rhodohalobacter|Rhodohalobacter_halophilus|GCA_001715195	Balneolales|Bacteria|Balneolaeota|Balneolia|Balneolales|Balneolaceae|Rhodohalobacter|Rhodohalobacter_halophilus|GCA_001715195	GCA_001715195	Bacteria	Bacteroidota	Rhodothermia	Balneolales	Balneolaceae	Rhodohalobacter	Rhodohalobacter_halophilus	Bacteroidota	Rhodothermia	Balneolaceae	Bacteria	d__Bacteria;p__Bacteroidota;c__Rhodothermia;o__Balneolales;f__Balneolaceae;g__Rhodohalobacter;s__Rhodohalobacter halophilus
GCA_000284335	415	GCA_000284335.1	Bacteria		Caldiserica	Caldisericia	Caldisericales	Caldisericaceae	Caldisericum	Caldisericum_exile	GCA_000284335	Caldiserica	Caldiserica	Caldiserica	Bacteria	Caldiserica	Caldisericia	Caldisericia|Bacteria|Caldiserica|Caldisericia|Caldisericales|Caldisericaceae|Caldisericum|Caldisericum_exile|GCA_000284335	Caldiserica|Bacteria|Caldiserica|Caldisericia|Caldisericales|Caldisericaceae|Caldisericum|Caldisericum_exile|GCA_000284335	GCA_000284335	Bacteria	Caldisericota	Caldisericia	Caldisericales	Caldisericaceae	Caldisericum	Caldisericum_exile	Caldisericota	Caldisericia	Caldisericaceae	Bacteria	d__Bacteria;p__Caldisericota;c__Caldisericia;o__Caldisericales;f__Caldisericaceae;g__Caldisericum;s__Caldisericum exile
GCA_003162415	416	GCA_003162415.1	Bacteria		candidate_division_AD3	none	none	none	none	candidate_division_AD3_bacterium	GCA_003162415	candidate_division_AD3	candidate_division	candidate_division	Bacteria	candidate_division_AD3	candidate_division_AD3	candidate_division_AD3|Bacteria|candidate_division_AD3|none|none|none|none|candidate_division_AD3_bacterium|GCA_003162415	candidate_division|Bacteria|candidate_division_AD3|none|none|none|none|candidate_division_AD3_bacterium|GCA_003162415	GCA_003162415	Bacteria	Dormibacterota	Dormibacteria	UBA8260	UBA8260	Palsa-851	Palsa-851_sp003162415	Dormibacterota	Dormibacteria	UBA8260	Bacteria	d__Bacteria;p__Dormibacterota;c__Dormibacteria;o__UBA8260;f__UBA8260;g__Palsa-851;s__Palsa-851 sp003162415
GCA_000996275	417	GCA_000996275.1	Bacteria		candidate_division_TM6	none	none	none	none	candidate_division_TM6_bacterium_GW2011_GWE2_42_60	GCA_000996275	candidate_division_TM6	candidate_division	candidate_division	Bacteria	candidate_division_TM6	candidate_division_TM6	candidate_division_TM6|Bacteria|candidate_division_TM6|none|none|none|none|candidate_division_TM6_bacterium_GW2011_GWE2_42_60|GCA_000996275	candidate_division|Bacteria|candidate_division_TM6|none|none|none|none|candidate_division_TM6_bacterium_GW2011_GWE2_42_60|GCA_000996275	GCA_000996275	Bacteria	Dependentiae	Babeliae	Babeliales	Babeliaceae	UBA12395	UBA12395_sp000996275	Dependentiae	Babeliae	Babeliaceae	Bacteria	d__Bacteria;p__Dependentiae;c__Babeliae;o__Babeliales;f__Babeliaceae;g__UBA12395;s__UBA12395 sp000996275
GCA_000989525	418	GCA_000989525.1	Bacteria		candidate_division_TM6	none	none	none	none	candidate_division_TM6_bacterium_GW2011_GWF2_32_72	GCA_000989525	candidate_division_TM6	candidate_division	candidate_division	Bacteria	candidate_division_TM6	candidate_division_TM6	candidate_division_TM6|Bacteria|candidate_division_TM6|none|none|none|none|candidate_division_TM6_bacterium_GW2011_GWF2_32_72|GCA_000989525	candidate_division|Bacteria|candidate_division_TM6|none|none|none|none|candidate_division_TM6_bacterium_GW2011_GWF2_32_72|GCA_000989525	GCA_000989525	Bacteria	Dependentiae	Babeliae	Babeliales	GWF2-32-72	GWF2-32-72	GWF2-32-72_sp000989525	Dependentiae	Babeliae	GWF2-32-72	Bacteria	d__Bacteria;p__Dependentiae;c__Babeliae;o__Babeliales;f__GWF2-32-72;g__GWF2-32-72;s__GWF2-32-72 sp000989525
GCA_002316275	419	GCA_002316275.1	Bacteria		candidate_division_WOR-3	none	none	none	none	candidate_division_WOR-3_bacterium_UBA1063	GCA_002316275	candidate_division_WOR-3	candidate_division	candidate_division	Bacteria	candidate_division_WOR-3	candidate_division_WOR-3	candidate_division_WOR-3|Bacteria|candidate_division_WOR-3|none|none|none|none|candidate_division_WOR-3_bacterium_UBA1063|GCA_002316275	candidate_division|Bacteria|candidate_division_WOR-3|none|none|none|none|candidate_division_WOR-3_bacterium_UBA1063|GCA_002316275	GCA_002316275	Bacteria	WOR-3	Hydrothermia	UBA1063	UBA1063	UBA1063	UBA1063_sp002316275	WOR-3	Hydrothermia	UBA1063	Bacteria	d__Bacteria;p__WOR-3;c__Hydrothermia;o__UBA1063;f__UBA1063;g__UBA1063;s__UBA1063 sp002316275
GCA_003243975	420	GCA_003243975.1	Bacteria		candidate_division_WPS-2	none	none	none	none	candidate_division_WPS-2_bacterium	GCA_003243975	candidate_division_WPS-2	candidate_division	candidate_division	Bacteria	candidate_division_WPS-2	candidate_division_WPS-2	candidate_division_WPS-2|Bacteria|candidate_division_WPS-2|none|none|none|none|candidate_division_WPS-2_bacterium|GCA_003243975	candidate_division|Bacteria|candidate_division_WPS-2|none|none|none|none|candidate_division_WPS-2_bacterium|GCA_003243975	GCA_003243975	Bacteria	Eremiobacterota	Eremiobacteria	Baltobacterales	Baltobacteraceae	Meridianibacter	Meridianibacter_frigidus	Eremiobacterota	Eremiobacteria	Baltobacteraceae	Bacteria	d__Bacteria;p__Eremiobacterota;c__Eremiobacteria;o__Baltobacterales;f__Baltobacteraceae;g__Meridianibacter;s__Meridianibacter frigidus
GCA_000447245	421	GCA_000447245.1	Bacteria		candidate_division_Zixibacteria	none	none	none	none	candidate_division_Zixibacteria_bacterium_RBG-1	GCA_000447245	candidate_division_Zixibacteria	candidate_division	candidate_division	Bacteria	candidate_division_Zixibacteria	candidate_division_Zixibacteria	candidate_division_Zixibacteria|Bacteria|candidate_division_Zixibacteria|none|none|none|none|candidate_division_Zixibacteria_bacterium_RBG-1|GCA_000447245	candidate_division|Bacteria|candidate_division_Zixibacteria|none|none|none|none|candidate_division_Zixibacteria_bacterium_RBG-1|GCA_000447245	GCA_000447245	Bacteria	Zixibacteria	MSB-5A5	MSB-5A5	RBG-1	RBG-1	RBG-1_sp000447245	Zixibacteria	MSB-5A5	RBG-1	Bacteria	d__Bacteria;p__Zixibacteria;c__MSB-5A5;o__MSB-5A5;f__RBG-1;g__RBG-1;s__RBG-1 sp000447245
GCA_000493965	422	GCA_000493965.1	Bacteria		Candidatus_Aminicenantes	none	none	none	Candidatus_Aminicenans	Candidatus_Aminicenans_sakinawicola	GCA_000493965	Candidatus_Aminicenantes	Candidatus	Candidatus_Aminicenantes	Bacteria	Candidatus_Aminicenantes	Candidatus_Aminicenantes	Candidatus_Aminicenantes|Bacteria|Candidatus_Aminicenantes|none|none|none|Candidatus_Aminicenans|Candidatus_Aminicenans_sakinawicola|GCA_000493965	Candidatus_Aminicenantes|Bacteria|Candidatus_Aminicenantes|none|none|none|Candidatus_Aminicenans|Candidatus_Aminicenans_sakinawicola|GCA_000493965	GCA_000493965	Bacteria	Acidobacteriota	Aminicenantia	Aminicenantales	Aminicenantaceae	Aminicenans	Aminicenans_sakinawicola	Acidobacteriota	Aminicenantia	Aminicenantaceae	Bacteria	d__Bacteria;p__Acidobacteriota;c__Aminicenantia;o__Aminicenantales;f__Aminicenantaceae;g__Aminicenans;s__Aminicenans sakinawicola
GCA_900465355	423	GCA_900465355.1	Bacteria		Candidatus_Bipolaricaulota	none	none	none	Candidatus_Bipolaricaulis	Candidatus_Bipolaricaulis_anaerobius	GCA_900465355	Candidatus_Bipolaricaulota	Candidatus	Candidatus_Bipolaricaulota	Bacteria	Candidatus_Bipolaricaulota	Candidatus_Bipolaricaulota	Candidatus_Bipolaricaulota|Bacteria|Candidatus_Bipolaricaulota|none|none|none|Candidatus_Bipolaricaulis|Candidatus_Bipolaricaulis_anaerobius|GCA_900465355	Candidatus_Bipolaricaulota|Bacteria|Candidatus_Bipolaricaulota|none|none|none|Candidatus_Bipolaricaulis|Candidatus_Bipolaricaulis_anaerobius|GCA_900465355	GCA_900465355	Bacteria	Bipolaricaulota	Bipolaricaulia	Bipolaricaulales	Bipolaricaulaceae	Bipolaricaulis	Bipolaricaulis_anaerobius	Bipolaricaulota	Bipolaricaulia	Bipolaricaulaceae	Bacteria	d__Bacteria;p__Bipolaricaulota;c__Bipolaricaulia;o__Bipolaricaulales;f__Bipolaricaulaceae;g__Bipolaricaulis;s__Bipolaricaulis anaerobius
GCA_000403075	424	GCA_000403075.1	Bacteria		Candidatus_Calescamantes	none	none	none	none	Calescamantes_bacterium_SCGC_AAA471-M6	GCA_000403075	Candidatus_Calescamantes	Candidatus	Candidatus_Calescamantes	Bacteria	Candidatus_Calescamantes	Candidatus_Calescamantes	Candidatus_Calescamantes|Bacteria|Candidatus_Calescamantes|none|none|none|none|Calescamantes_bacterium_SCGC_AAA471-M6|GCA_000403075	Candidatus_Calescamantes|Bacteria|Candidatus_Calescamantes|none|none|none|none|Calescamantes_bacterium_SCGC_AAA471-M6|GCA_000403075	GCA_000403075	Bacteria	Calescibacterota	Calescibacteriia	Calescibacteriales	Calescibacteriaceae	Calescibacterium	Calescibacterium_nevadense	Calescibacterota	Calescibacteriia	Calescibacteriaceae	Bacteria	d__Bacteria;p__Calescibacterota;c__Calescibacteriia;o__Calescibacteriales;f__Calescibacteriaceae;g__Calescibacterium;s__Calescibacterium nevadense
GCA_000146065	425	GCA_000146065.1	Bacteria		Candidatus_Cloacimonetes	none	none	none	Candidatus_Cloacimonas	Candidatus_Cloacimonas_acidaminovorans	GCA_000146065	Candidatus_Cloacimonetes	Candidatus	Candidatus_Cloacimonetes	Bacteria	Candidatus_Cloacimonetes	Candidatus_Cloacimonetes	Candidatus_Cloacimonetes|Bacteria|Candidatus_Cloacimonetes|none|none|none|Candidatus_Cloacimonas|Candidatus_Cloacimonas_acidaminovorans|GCA_000146065	Candidatus_Cloacimonetes|Bacteria|Candidatus_Cloacimonetes|none|none|none|Candidatus_Cloacimonas|Candidatus_Cloacimonas_acidaminovorans|GCA_000146065	GCA_000146065	Bacteria	Cloacimonadota	Cloacimonadia	Cloacimonadales	Cloacimonadaceae	Cloacimonas	Cloacimonas_acidaminovorans	Cloacimonadota	Cloacimonadia	Cloacimonadaceae	Bacteria	d__Bacteria;p__Cloacimonadota;c__Cloacimonadia;o__Cloacimonadales;f__Cloacimonadaceae;g__Cloacimonas;s__Cloacimonas acidaminovorans
GCA_001873945	426	GCA_001873945.1	Bacteria		Candidatus_Desantisbacteria	none	none	none	none	Candidatus_Desantisbacteria_bacterium_CG2_30_40_21	GCA_001873945	Candidatus_Desantisbacteria	Candidatus	Candidatus_Desantisbacteria	Bacteria	Candidatus_Desantisbacteria	Candidatus_Desantisbacteria	Candidatus_Desantisbacteria|Bacteria|Candidatus_Desantisbacteria|none|none|none|none|Candidatus_Desantisbacteria_bacterium_CG2_30_40_21|GCA_001873945	Candidatus_Desantisbacteria|Bacteria|Candidatus_Desantisbacteria|none|none|none|none|Candidatus_Desantisbacteria_bacterium_CG2_30_40_21|GCA_001873945	GCA_001873945	Bacteria	UBA9089	CG2-30-40-21	CG2-30-40-21	CG2-30-40-21	CG2-30-40-21	CG2-30-40-21_sp001873945	UBA9089	CG2-30-40-21	CG2-30-40-21	Bacteria	d__Bacteria;p__UBA9089;c__CG2-30-40-21;o__CG2-30-40-21;f__CG2-30-40-21;g__CG2-30-40-21;s__CG2-30-40-21 sp001873945
GCA_001780165	427	GCA_001780165.1	Bacteria		Candidatus_Eisenbacteria	none	none	none	none	Candidatus_Eisenbacteria_bacterium_RBG_16_71_46	GCA_001780165	Candidatus_Eisenbacteria	Candidatus	Candidatus_Eisenbacteria	Bacteria	Candidatus_Eisenbacteria	Candidatus_Eisenbacteria	Candidatus_Eisenbacteria|Bacteria|Candidatus_Eisenbacteria|none|none|none|none|Candidatus_Eisenbacteria_bacterium_RBG_16_71_46|GCA_001780165	Candidatus_Eisenbacteria|Bacteria|Candidatus_Eisenbacteria|none|none|none|none|Candidatus_Eisenbacteria_bacterium_RBG_16_71_46|GCA_001780165	GCA_001780165	Bacteria	Eisenbacteria	RBG-16-71-46	RBG-16-71-46	RBG-16-71-46	RBG-16-71-46	RBG-16-71-46_sp001780165	Eisenbacteria	RBG-16-71-46	RBG-16-71-46	Bacteria	d__Bacteria;p__Eisenbacteria;c__RBG-16-71-46;o__RBG-16-71-46;f__RBG-16-71-46;g__RBG-16-71-46;s__RBG-16-71-46 sp001780165
GCA_001618605	428	GCA_001618605.1	Bacteria		Candidatus_Fermentibacteria	Candidatus_Fermentibacteria	Candidatus_Fermentibacterales	Candidatus_Fermentibacteraceae	Candidatus_Fermentibacter	Candidatus_Fermentibacter_daniensis	GCA_001618605	Candidatus_Fermentibacteria	Candidatus	Candidatus_Fermentibacteria	Bacteria	Candidatus_Fermentibacteria	Candidatus_Fermentibacteria	Candidatus_Fermentibacteria|Bacteria|Candidatus_Fermentibacteria|Candidatus_Fermentibacteria|Candidatus_Fermentibacterales|Candidatus_Fermentibacteraceae|Candidatus_Fermentibacter|Candidatus_Fermentibacter_daniensis|GCA_001618605	Candidatus_Fermentibacteria|Bacteria|Candidatus_Fermentibacteria|Candidatus_Fermentibacteria|Candidatus_Fermentibacterales|Candidatus_Fermentibacteraceae|Candidatus_Fermentibacter|Candidatus_Fermentibacter_daniensis|GCA_001618605	GCA_001618605	Bacteria	Fermentibacterota	Fermentibacteria	Fermentibacterales	Fermentibacteraceae	Fermentibacter	Fermentibacter_daniensis	Fermentibacterota	Fermentibacteria	Fermentibacteraceae	Bacteria	d__Bacteria;p__Fermentibacterota;c__Fermentibacteria;o__Fermentibacterales;f__Fermentibacteraceae;g__Fermentibacter;s__Fermentibacter daniensis
GCA_002436025	429	GCA_002436025.1	Bacteria		Candidatus_Fermentibacteria	none	none	none	none	candidate_division_Hyd24-12_bacterium_UBA6080	GCA_002436025	Candidatus_Fermentibacteria	Candidatus	Candidatus_Fermentibacteria	Bacteria	Candidatus_Fermentibacteria	Candidatus_Fermentibacteria	Candidatus_Fermentibacteria|Bacteria|Candidatus_Fermentibacteria|none|none|none|none|candidate_division_Hyd24-12_bacterium_UBA6080|GCA_002436025	Candidatus_Fermentibacteria|Bacteria|Candidatus_Fermentibacteria|none|none|none|none|candidate_division_Hyd24-12_bacterium_UBA6080|GCA_002436025	GCA_002436025	Bacteria	Fermentibacterota	Fermentibacteria	Fermentibacterales	Fermentibacteraceae	UBA6080	UBA6080_sp002436025	Fermentibacterota	Fermentibacteria	Fermentibacteraceae	Bacteria	d__Bacteria;p__Fermentibacterota;c__Fermentibacteria;o__Fermentibacterales;f__Fermentibacteraceae;g__UBA6080;s__UBA6080 sp002436025
GCA_001778375	430	GCA_001778375.1	Bacteria		Candidatus_Firestonebacteria	none	none	none	none	Candidatus_Firestonebacteria_bacterium_RIFOXYD2_FULL_39_29	GCA_001778375	Candidatus_Firestonebacteria	Candidatus	Candidatus_Firestonebacteria	Bacteria	Candidatus_Firestonebacteria	Candidatus_Firestonebacteria	Candidatus_Firestonebacteria|Bacteria|Candidatus_Firestonebacteria|none|none|none|none|Candidatus_Firestonebacteria_bacterium_RIFOXYD2_FULL_39_29|GCA_001778375	Candidatus_Firestonebacteria|Bacteria|Candidatus_Firestonebacteria|none|none|none|none|Candidatus_Firestonebacteria_bacterium_RIFOXYD2_FULL_39_29|GCA_001778375	GCA_001778375	Bacteria	Firestonebacteria	D2-FULL-39-29	D2-FULL-39-29	D2-FULL-39-29	D2-FULL-39-29	D2-FULL-39-29_sp001778375	Firestonebacteria	D2-FULL-39-29	D2-FULL-39-29	Bacteria	d__Bacteria;p__Firestonebacteria;c__D2-FULL-39-29;o__D2-FULL-39-29;f__D2-FULL-39-29;g__D2-FULL-39-29;s__D2-FULL-39-29 sp001778375
GCA_001780825	431	GCA_001780825.1	Bacteria		Candidatus_Glassbacteria	none	none	none	none	Candidatus_Glassbacteria_bacterium_RIFCSPLOWO2_12_FULL_58_11	GCA_001780825	Candidatus_Glassbacteria	Candidatus	Candidatus_Glassbacteria	Bacteria	Candidatus_Glassbacteria	Candidatus_Glassbacteria	Candidatus_Glassbacteria|Bacteria|Candidatus_Glassbacteria|none|none|none|none|Candidatus_Glassbacteria_bacterium_RIFCSPLOWO2_12_FULL_58_11|GCA_001780825	Candidatus_Glassbacteria|Bacteria|Candidatus_Glassbacteria|none|none|none|none|Candidatus_Glassbacteria_bacterium_RIFCSPLOWO2_12_FULL_58_11|GCA_001780825	GCA_001780825	Bacteria	Gemmatimonadota	Glassbacteria	GWA2-58-10	GWA2-58-10	GWA2-58-10	GWA2-58-10_sp001780825	Gemmatimonadota	Glassbacteria	GWA2-58-10	Bacteria	d__Bacteria;p__Gemmatimonadota;c__Glassbacteria;o__GWA2-58-10;f__GWA2-58-10;g__GWA2-58-10;s__GWA2-58-10 sp001780825
GCA_002422525	432	GCA_002422525.1	Bacteria		Candidatus_Hydrogenedentes	none	none	none	none	Candidatus_Hydrogenedentes_bacterium_UBA6118	GCA_002422525	Candidatus_Hydrogenedentes	Candidatus	Candidatus_Hydrogenedentes	Bacteria	Candidatus_Hydrogenedentes	Candidatus_Hydrogenedentes	Candidatus_Hydrogenedentes|Bacteria|Candidatus_Hydrogenedentes|none|none|none|none|Candidatus_Hydrogenedentes_bacterium_UBA6118|GCA_002422525	Candidatus_Hydrogenedentes|Bacteria|Candidatus_Hydrogenedentes|none|none|none|none|Candidatus_Hydrogenedentes_bacterium_UBA6118|GCA_002422525	GCA_002422525	Bacteria	Hydrogenedentota	Hydrogenedentia	Hydrogenedentiales	SLHB01	UBA6118	UBA6118_sp002422525	Hydrogenedentota	Hydrogenedentia	SLHB01	Bacteria	d__Bacteria;p__Hydrogenedentota;c__Hydrogenedentia;o__Hydrogenedentiales;f__SLHB01;g__UBA6118;s__UBA6118 sp002422525
GCA_002011615	433	GCA_002011615.1	Bacteria		Candidatus_Hydrothermae	none	none	none	none	Candidatus_Hydrothermae_bacterium_JdFR-72	GCA_002011615	Candidatus_Hydrothermae	Candidatus	Candidatus_Hydrothermae	Bacteria	Candidatus_Hydrothermae	Candidatus_Hydrothermae	Candidatus_Hydrothermae|Bacteria|Candidatus_Hydrothermae|none|none|none|none|Candidatus_Hydrothermae_bacterium_JdFR-72|GCA_002011615	Candidatus_Hydrothermae|Bacteria|Candidatus_Hydrothermae|none|none|none|none|Candidatus_Hydrothermae_bacterium_JdFR-72|GCA_002011615	GCA_002011615	Bacteria	WOR-3	Hydrothermia	Hydrothermales	Hydrothermaceae	Hydrothermus	Hydrothermus_pacificus	WOR-3	Hydrothermia	Hydrothermaceae	Bacteria	d__Bacteria;p__WOR-3;c__Hydrothermia;o__Hydrothermales;f__Hydrothermaceae;g__Hydrothermus;s__Hydrothermus pacificus
GCA_001536145	434	GCA_001536145.1	Bacteria		Candidatus_Kryptonia	none	none	none	Candidatus_Kryptonium	Candidatus_Kryptonium_thompsoni	GCA_001536145	Candidatus_Kryptonia	Candidatus	Candidatus_Kryptonia	Bacteria	Candidatus_Kryptonia	Candidatus_Kryptonia	Candidatus_Kryptonia|Bacteria|Candidatus_Kryptonia|none|none|none|Candidatus_Kryptonium|Candidatus_Kryptonium_thompsoni|GCA_001536145	Candidatus_Kryptonia|Bacteria|Candidatus_Kryptonia|none|none|none|Candidatus_Kryptonium|Candidatus_Kryptonium_thompsoni|GCA_001536145	GCA_001536145	Bacteria	Bacteroidota	Kryptonia	Kryptoniales	Kryptoniaceae	Kryptonium	Kryptonium_thompsoni	Bacteroidota	Kryptonia	Kryptoniaceae	Bacteria	d__Bacteria;p__Bacteroidota;c__Kryptonia;o__Kryptoniales;f__Kryptoniaceae;g__Kryptonium;s__Kryptonium thompsoni
GCA_001442855	435	GCA_001442855.1	Bacteria		Candidatus_Kryptonia	none	none	none	Candidatus_Thermokryptus	Candidatus_Thermokryptus_mobilis	GCA_001442855	Candidatus_Kryptonia	Candidatus	Candidatus_Kryptonia	Bacteria	Candidatus_Kryptonia	Candidatus_Kryptonia	Candidatus_Kryptonia|Bacteria|Candidatus_Kryptonia|none|none|none|Candidatus_Thermokryptus|Candidatus_Thermokryptus_mobilis|GCA_001442855	Candidatus_Kryptonia|Bacteria|Candidatus_Kryptonia|none|none|none|Candidatus_Thermokryptus|Candidatus_Thermokryptus_mobilis|GCA_001442855	GCA_001442855	Bacteria	Bacteroidota	Kryptonia	Kryptoniales	Kryptoniaceae	Kryptonium	Kryptonium_mobile	Bacteroidota	Kryptonia	Kryptoniaceae	Bacteria	d__Bacteria;p__Bacteroidota;c__Kryptonia;o__Kryptoniales;f__Kryptoniaceae;g__Kryptonium;s__Kryptonium mobile
GCA_002433075	436	GCA_002433075.1	Bacteria		Candidatus_Latescibacteria	none	none	none	none	Latescibacteria_bacterium_UBA6620	GCA_002433075	Candidatus_Latescibacteria	Candidatus	Candidatus_Latescibacteria	Bacteria	Candidatus_Latescibacteria	Candidatus_Latescibacteria	Candidatus_Latescibacteria|Bacteria|Candidatus_Latescibacteria|none|none|none|none|Latescibacteria_bacterium_UBA6620|GCA_002433075	Candidatus_Latescibacteria|Bacteria|Candidatus_Latescibacteria|none|none|none|none|Latescibacteria_bacterium_UBA6620|GCA_002433075	GCA_002433075	Bacteria	Latescibacterota	UBA2968	UBA2968	UBA2968	UBA6620	UBA6620_sp002433075	Latescibacterota	UBA2968	UBA2968	Bacteria	d__Bacteria;p__Latescibacterota;c__UBA2968;o__UBA2968;f__UBA2968;g__UBA6620;s__UBA6620 sp002433075
GCA_003265975	437	GCA_003265975.1	Bacteria		Candidatus_Margulisbacteria	Candidatus_Marinamargulisbacteria	none	none	none	Candidatus_Marinamargulisbacteria_bacterium_SCGC_AAA071-K20	GCA_003265975	Candidatus_Margulisbacteria	Candidatus	Candidatus_Margulisbacteria	Bacteria	Candidatus_Margulisbacteria	Candidatus_Marinamargulisbacteria	Candidatus_Marinamargulisbacteria|Bacteria|Candidatus_Margulisbacteria|Candidatus_Marinamargulisbacteria|none|none|none|Candidatus_Marinamargulisbacteria_bacterium_SCGC_AAA071-K20|GCA_003265975	Candidatus_Margulisbacteria|Bacteria|Candidatus_Margulisbacteria|Candidatus_Marinamargulisbacteria|none|none|none|Candidatus_Marinamargulisbacteria_bacterium_SCGC_AAA071-K20|GCA_003265975	GCA_003265975	Bacteria	Margulisbacteria	Marinamargulisbacteria	GCA-2716485	AAA071-K20	AAA071-K20	AAA071-K20_sp003265975	Margulisbacteria	Marinamargulisbacteria	AAA071-K20	Bacteria	d__Bacteria;p__Margulisbacteria;c__Marinamargulisbacteria;o__GCA-2716485;f__AAA071-K20;g__AAA071-K20;s__AAA071-K20 sp003265975
GCA_001872685	438	GCA_001872685.1	Bacteria		Candidatus_Marinimicrobia	none	none	none	none	Candidatus_Marinimicrobia_bacterium_CG1_02_48_14	GCA_001872685	Candidatus_Marinimicrobia	Candidatus	Candidatus_Marinimicrobia	Bacteria	Candidatus_Marinimicrobia	Candidatus_Marinimicrobia	Candidatus_Marinimicrobia|Bacteria|Candidatus_Marinimicrobia|none|none|none|none|Candidatus_Marinimicrobia_bacterium_CG1_02_48_14|GCA_001872685	Candidatus_Marinimicrobia|Bacteria|Candidatus_Marinimicrobia|none|none|none|none|Candidatus_Marinimicrobia_bacterium_CG1_02_48_14|GCA_001872685	GCA_001872685	Bacteria	Marinisomatota	UBA8477	UBA8477	UBA8477	UBA8477	UBA8477_sp001872685	Marinisomatota	UBA8477	UBA8477	Bacteria	d__Bacteria;p__Marinisomatota;c__UBA8477;o__UBA8477;f__UBA8477;g__UBA8477;s__UBA8477 sp001872685
GCA_002256485	439	GCA_002256485.1	Bacteria		Candidatus_Marinimicrobia	none	none	none	none	Candidatus_Marinimicrobia_bacterium_408169	GCA_002256485	Candidatus_Marinimicrobia	Candidatus	Candidatus_Marinimicrobia	Bacteria	Candidatus_Marinimicrobia	Candidatus_Marinimicrobia	Candidatus_Marinimicrobia|Bacteria|Candidatus_Marinimicrobia|none|none|none|none|Candidatus_Marinimicrobia_bacterium_408169|GCA_002256485	Candidatus_Marinimicrobia|Bacteria|Candidatus_Marinimicrobia|none|none|none|none|Candidatus_Marinimicrobia_bacterium_408169|GCA_002256485	GCA_002256485	Bacteria	Marinisomatota	Marinisomatia	Marinisomatales	TCS55	UBA2126	UBA2126_sp002256485	Marinisomatota	Marinisomatia	TCS55	Bacteria	d__Bacteria;p__Marinisomatota;c__Marinisomatia;o__Marinisomatales;f__TCS55;g__UBA2126;s__UBA2126 sp002256485
GCA_001899365	440	GCA_001899365.1	Bacteria		Candidatus_Melainabacteria	none	Candidatus_Gastranaerophilales	none	none	Candidatus_Gastranaerophilales_bacterium_Zag_1	GCA_001899365	Candidatus_Melainabacteria	Candidatus	Candidatus_Melainabacteria	Bacteria	Candidatus_Melainabacteria	Candidatus_Melainabacteria	Candidatus_Melainabacteria|Bacteria|Candidatus_Melainabacteria|none|Candidatus_Gastranaerophilales|none|none|Candidatus_Gastranaerophilales_bacterium_Zag_1|GCA_001899365	Candidatus_Melainabacteria|Bacteria|Candidatus_Melainabacteria|none|Candidatus_Gastranaerophilales|none|none|Candidatus_Gastranaerophilales_bacterium_Zag_1|GCA_001899365	GCA_001899365	Bacteria	Cyanobacteria	Vampirovibrionia	Gastranaerophilales	Gastranaerophilaceae	Zag1	Zag1_sp001917115	Cyanobacteria	Vampirovibrionia	Gastranaerophilaceae	Bacteria	d__Bacteria;p__Cyanobacteria;c__Vampirovibrionia;o__Gastranaerophilales;f__Gastranaerophilaceae;g__Zag1;s__Zag1 sp001917115
GCA_001784555	441	GCA_001784555.1	Bacteria		Candidatus_Melainabacteria	none	none	none	none	Candidatus_Melainabacteria_bacterium_RIFCSPHIGHO2_02_FULL_34_12	GCA_001784555	Candidatus_Melainabacteria	Candidatus	Candidatus_Melainabacteria	Bacteria	Candidatus_Melainabacteria	Candidatus_Melainabacteria	Candidatus_Melainabacteria|Bacteria|Candidatus_Melainabacteria|none|none|none|none|Candidatus_Melainabacteria_bacterium_RIFCSPHIGHO2_02_FULL_34_12|GCA_001784555	Candidatus_Melainabacteria|Bacteria|Candidatus_Melainabacteria|none|none|none|none|Candidatus_Melainabacteria_bacterium_RIFCSPHIGHO2_02_FULL_34_12|GCA_001784555	GCA_001784555	Bacteria	Cyanobacteria	Vampirovibrionia	2-02-FULL-35-15	2-02-FULL-35-15	2-02-FULL-34-12	2-02-FULL-34-12_sp001784555	Cyanobacteria	Vampirovibrionia	2-02-FULL-35-15	Bacteria	d__Bacteria;p__Cyanobacteria;c__Vampirovibrionia;o__2-02-FULL-35-15;f__2-02-FULL-35-15;g__2-02-FULL-34-12;s__2-02-FULL-34-12 sp001784555
GCA_001805325	442	GCA_001805325.1	Bacteria		Candidatus_Omnitrophica	none	none	none	none	Omnitrophica_bacterium_RIFCSPHIGHO2_02_FULL_45_28	GCA_001805325	Candidatus_Omnitrophica	Candidatus	Candidatus_Omnitrophica	Bacteria	Candidatus_Omnitrophica	Candidatus_Omnitrophica	Candidatus_Omnitrophica|Bacteria|Candidatus_Omnitrophica|none|none|none|none|Omnitrophica_bacterium_RIFCSPHIGHO2_02_FULL_45_28|GCA_001805325	Candidatus_Omnitrophica|Bacteria|Candidatus_Omnitrophica|none|none|none|none|Omnitrophica_bacterium_RIFCSPHIGHO2_02_FULL_45_28|GCA_001805325	GCA_001805325	Bacteria	Omnitrophota	Omnitrophia	Omnitrophales	2-12-FULL-44-17	2-12-FULL-44-17	2-12-FULL-44-17_sp001804285	Omnitrophota	Omnitrophia	2-12-FULL-44-17	Bacteria	d__Bacteria;p__Omnitrophota;c__Omnitrophia;o__Omnitrophales;f__2-12-FULL-44-17;g__2-12-FULL-44-17;s__2-12-FULL-44-17 sp001804285
GCA_002780625	443	GCA_002780625.1	Bacteria		Candidatus_Omnitrophica	none	none	none	none	Candidatus_Omnitrophica_bacterium_CG03_land_8_20_14_0_80_43_22	GCA_002780625	Candidatus_Omnitrophica	Candidatus	Candidatus_Omnitrophica	Bacteria	Candidatus_Omnitrophica	Candidatus_Omnitrophica	Candidatus_Omnitrophica|Bacteria|Candidatus_Omnitrophica|none|none|none|none|Candidatus_Omnitrophica_bacterium_CG03_land_8_20_14_0_80_43_22|GCA_002780625	Candidatus_Omnitrophica|Bacteria|Candidatus_Omnitrophica|none|none|none|none|Candidatus_Omnitrophica_bacterium_CG03_land_8_20_14_0_80_43_22|GCA_002780625	GCA_002780625	Bacteria	Omnitrophota	Koll11	CG1-02-43-210	CG1-02-43-210	CG1-02-43-210	CG1-02-43-210_sp002783585	Omnitrophota	Koll11	CG1-02-43-210	Bacteria	d__Bacteria;p__Omnitrophota;c__Koll11;o__CG1-02-43-210;f__CG1-02-43-210;g__CG1-02-43-210;s__CG1-02-43-210 sp002783585
GCA_002792715	444	GCA_002792715.1	Bacteria		Candidatus_Omnitrophica	none	none	none	none	Candidatus_Omnitrophica_bacterium_CG_4_10_14_0_2_um_filter_44_9	GCA_002792715	Candidatus_Omnitrophica	Candidatus	Candidatus_Omnitrophica	Bacteria	Candidatus_Omnitrophica	Candidatus_Omnitrophica	Candidatus_Omnitrophica|Bacteria|Candidatus_Omnitrophica|none|none|none|none|Candidatus_Omnitrophica_bacterium_CG_4_10_14_0_2_um_filter_44_9|GCA_002792715	Candidatus_Omnitrophica|Bacteria|Candidatus_Omnitrophica|none|none|none|none|Candidatus_Omnitrophica_bacterium_CG_4_10_14_0_2_um_filter_44_9|GCA_002792715	GCA_002792715	Bacteria	Omnitrophota	Koll11	UBA1572	UBA1572	UM-FILTER-44-12	UM-FILTER-44-12_sp001873995	Omnitrophota	Koll11	UBA1572	Bacteria	d__Bacteria;p__Omnitrophota;c__Koll11;o__UBA1572;f__UBA1572;g__UM-FILTER-44-12;s__UM-FILTER-44-12 sp001873995
GCA_002729015	445	GCA_002729015.1	Bacteria		Candidatus_Poribacteria	none	none	none	none	Poribacteria_bacterium_RS423	GCA_002729015	Candidatus_Poribacteria	Candidatus	Candidatus_Poribacteria	Bacteria	Candidatus_Poribacteria	Candidatus_Poribacteria	Candidatus_Poribacteria|Bacteria|Candidatus_Poribacteria|none|none|none|none|Poribacteria_bacterium_RS423|GCA_002729015	Candidatus_Poribacteria|Bacteria|Candidatus_Poribacteria|none|none|none|none|Poribacteria_bacterium_RS423|GCA_002729015	GCA_002729015	Bacteria	Poribacteria	WGA-4E	WGA-4E	UBA9662	TMED15	TMED15_sp002729015	Poribacteria	WGA-4E	UBA9662	Bacteria	d__Bacteria;p__Poribacteria;c__WGA-4E;o__WGA-4E;f__UBA9662;g__TMED15;s__TMED15 sp002729015
GCA_000406005	446	GCA_000406005.1	Bacteria		Candidatus_Poribacteria	none	none	none	none	Candidatus_Poribacteria_bacterium_WGA-3G	GCA_000406005	Candidatus_Poribacteria	Candidatus	Candidatus_Poribacteria	Bacteria	Candidatus_Poribacteria	Candidatus_Poribacteria	Candidatus_Poribacteria|Bacteria|Candidatus_Poribacteria|none|none|none|none|Candidatus_Poribacteria_bacterium_WGA-3G|GCA_000406005	Candidatus_Poribacteria|Bacteria|Candidatus_Poribacteria|none|none|none|none|Candidatus_Poribacteria_bacterium_WGA-3G|GCA_000406005	GCA_000406005	Bacteria	Poribacteria	WGA-4E	WGA-4E	WGA-3G	WGA-3G	WGA-3G_sp000406005	Poribacteria	WGA-4E	WGA-3G	Bacteria	d__Bacteria;p__Poribacteria;c__WGA-4E;o__WGA-4E;f__WGA-3G;g__WGA-3G;s__WGA-3G sp000406005
GCA_001789205	447	GCA_001789205.1	Bacteria		Candidatus_Raymondbacteria	none	none	none	none	Candidatus_Raymondbacteria_bacterium_RIFOXYA2_FULL_49_16	GCA_001789205	Candidatus_Raymondbacteria	Candidatus	Candidatus_Raymondbacteria	Bacteria	Candidatus_Raymondbacteria	Candidatus_Raymondbacteria	Candidatus_Raymondbacteria|Bacteria|Candidatus_Raymondbacteria|none|none|none|none|Candidatus_Raymondbacteria_bacterium_RIFOXYA2_FULL_49_16|GCA_001789205	Candidatus_Raymondbacteria|Bacteria|Candidatus_Raymondbacteria|none|none|none|none|Candidatus_Raymondbacteria_bacterium_RIFOXYA2_FULL_49_16|GCA_001789205	GCA_001789205	Bacteria	Fibrobacterota	OXYB2-FULL-49-7	OXYB2-FULL-49-7	XYB2-FULL-49-35	XYB2-FULL-49-35	XYB2-FULL-49-35_sp001789205	Fibrobacterota	OXYB2-FULL-49-7	XYB2-FULL-49-35	Bacteria	d__Bacteria;p__Fibrobacterota;c__OXYB2-FULL-49-7;o__OXYB2-FULL-49-7;f__XYB2-FULL-49-35;g__XYB2-FULL-49-35;s__XYB2-FULL-49-35 sp001789205
GCA_001788415	448	GCA_001788415.1	Bacteria		Candidatus_Rokubacteria	none	none	none	none	Candidatus_Rokubacteria_bacterium_GWC2_70_16	GCA_001788415	Candidatus_Rokubacteria	Candidatus	Candidatus_Rokubacteria	Bacteria	Candidatus_Rokubacteria	Candidatus_Rokubacteria	Candidatus_Rokubacteria|Bacteria|Candidatus_Rokubacteria|none|none|none|none|Candidatus_Rokubacteria_bacterium_GWC2_70_16|GCA_001788415	Candidatus_Rokubacteria|Bacteria|Candidatus_Rokubacteria|none|none|none|none|Candidatus_Rokubacteria_bacterium_GWC2_70_16|GCA_001788415	GCA_001788415	Bacteria	Methylomirabilota	Methylomirabilia	Rokubacteriales	GWA2-73-35	UBA12499	UBA12499_sp001788415	Methylomirabilota	Methylomirabilia	GWA2-73-35	Bacteria	d__Bacteria;p__Methylomirabilota;c__Methylomirabilia;o__Rokubacteriales;f__GWA2-73-35;g__UBA12499;s__UBA12499 sp001788415
GCA_001790855	449	GCA_001790855.1	Bacteria		Candidatus_Schekmanbacteria	none	none	none	none	Candidatus_Schekmanbacteria_bacterium_RIFCSPLOWO2_02_FULL_38_14	GCA_001790855	Candidatus_Schekmanbacteria	Candidatus	Candidatus_Schekmanbacteria	Bacteria	Candidatus_Schekmanbacteria	Candidatus_Schekmanbacteria	Candidatus_Schekmanbacteria|Bacteria|Candidatus_Schekmanbacteria|none|none|none|none|Candidatus_Schekmanbacteria_bacterium_RIFCSPLOWO2_02_FULL_38_14|GCA_001790855	Candidatus_Schekmanbacteria|Bacteria|Candidatus_Schekmanbacteria|none|none|none|none|Candidatus_Schekmanbacteria_bacterium_RIFCSPLOWO2_02_FULL_38_14|GCA_001790855	GCA_001790855	Bacteria	Schekmanbacteria	GWA2-38-11	GWA2-38-11	GWA2-38-11	2-02-FULL-38-14-A	2-02-FULL-38-14-A_sp001790855	Schekmanbacteria	GWA2-38-11	GWA2-38-11	Bacteria	d__Bacteria;p__Schekmanbacteria;c__GWA2-38-11;o__GWA2-38-11;f__GWA2-38-11;g__2-02-FULL-38-14-A;s__2-02-FULL-38-14-A sp001790855
GCA_002083825	450	GCA_002083825.1	Bacteria		Candidatus_Sericytochromatia	Candidatus_Sericytochromatia	none	none	none	Candidatus_Sericytochromatia_bacterium_S15B-MN24_CBMW_12	GCA_002083825	Candidatus_Sericytochromatia	Candidatus	Candidatus_Sericytochromatia	Bacteria	Candidatus_Sericytochromatia	Candidatus_Sericytochromatia	Candidatus_Sericytochromatia|Bacteria|Candidatus_Sericytochromatia|Candidatus_Sericytochromatia|none|none|none|Candidatus_Sericytochromatia_bacterium_S15B-MN24_CBMW_12|GCA_002083825	Candidatus_Sericytochromatia|Bacteria|Candidatus_Sericytochromatia|Candidatus_Sericytochromatia|none|none|none|Candidatus_Sericytochromatia_bacterium_S15B-MN24_CBMW_12|GCA_002083825	GCA_002083825	Bacteria	Cyanobacteria	Sericytochromatia	S15B-MN24	UBA4093	UBA4093	UBA4093_sp002083825	Cyanobacteria	Sericytochromatia	UBA4093	Bacteria	d__Bacteria;p__Cyanobacteria;c__Sericytochromatia;o__S15B-MN24;f__UBA4093;g__UBA4093;s__UBA4093 sp002083825
GCA_002771845	451	GCA_002771845.1	Bacteria		Candidatus_Stahlbacteria	none	none	none	none	bacterium_Candidatus_Stahlbacteria_CG23_combo_of_CG06-09_8_20_14_all_40_9	GCA_002771845	Candidatus_Stahlbacteria	Candidatus	Candidatus_Stahlbacteria	Bacteria	Candidatus_Stahlbacteria	Candidatus_Stahlbacteria	Candidatus_Stahlbacteria|Bacteria|Candidatus_Stahlbacteria|none|none|none|none|bacterium_Candidatus_Stahlbacteria_CG23_combo_of_CG06-09_8_20_14_all_40_9|GCA_002771845	Candidatus_Stahlbacteria|Bacteria|Candidatus_Stahlbacteria|none|none|none|none|bacterium_Candidatus_Stahlbacteria_CG23_combo_of_CG06-09_8_20_14_all_40_9|GCA_002771845	GCA_002771845	Bacteria	WOR-3	UBA3073	UBA3073	UBA3073	UBA3073	UBA3073_sp002774315	WOR-3	UBA3073	UBA3073	Bacteria	d__Bacteria;p__WOR-3;c__UBA3073;o__UBA3073;f__UBA3073;g__UBA3073;s__UBA3073 sp002774315
GCA_900079095	452	GCA_900079095.1	Bacteria		Candidatus_Tectomicrobia	none	none	none	Candidatus_Entotheonella	Candidatus_Entotheonella_palauensis	GCA_900079095	Candidatus_Tectomicrobia	Candidatus	Candidatus_Tectomicrobia	Bacteria	Candidatus_Tectomicrobia	Candidatus_Tectomicrobia	Candidatus_Tectomicrobia|Bacteria|Candidatus_Tectomicrobia|none|none|none|Candidatus_Entotheonella|Candidatus_Entotheonella_palauensis|GCA_900079095	Candidatus_Tectomicrobia|Bacteria|Candidatus_Tectomicrobia|none|none|none|Candidatus_Entotheonella|Candidatus_Entotheonella_palauensis|GCA_900079095	GCA_900079095	Bacteria	Tectomicrobia	Entotheonellia	Entotheonellales	Entotheonellaceae	Entotheonella	Entotheonella_palauensis	Tectomicrobia	Entotheonellia	Entotheonellaceae	Bacteria	d__Bacteria;p__Tectomicrobia;c__Entotheonellia;o__Entotheonellales;f__Entotheonellaceae;g__Entotheonella;s__Entotheonella palauensis
GCA_002084955	453	GCA_002084955.1	Bacteria		candidate_division_CPR3	none	none	none	none	candidate_division_CPR3_bacterium_4484_211	GCA_002084955	candidate_division_CPR3	candidate_division	CPR	Bacteria	candidate_division_CPR3	candidate_division_CPR3	candidate_division_CPR3|Bacteria|candidate_division_CPR3|none|none|none|none|candidate_division_CPR3_bacterium_4484_211|GCA_002084955	CPR|Bacteria|candidate_division_CPR3|none|none|none|none|candidate_division_CPR3_bacterium_4484_211|GCA_002084955	GCA_002084955	Bacteria	Patescibacteria	4484-211	4484-211	4484-211	4484-211	4484-211_sp002084955	Patescibacteria	4484-211	4484-211	Bacteria	d__Bacteria;p__Patescibacteria;c__4484-211;o__4484-211;f__4484-211;g__4484-211;s__4484-211 sp002084955
GCA_001789395	454	GCA_001789395.1	Bacteria		Candidatus_Roizmanbacteria	none	none	none	none	Candidatus_Roizmanbacteria_bacterium_RIFCSPHIGHO2_02_FULL_37_13b	GCA_001789395	Candidatus_Roizmanbacteria	Candidatus	CPR	Bacteria	Candidatus_Roizmanbacteria	Candidatus_Roizmanbacteria	Candidatus_Roizmanbacteria|Bacteria|Candidatus_Roizmanbacteria|none|none|none|none|Candidatus_Roizmanbacteria_bacterium_RIFCSPHIGHO2_02_FULL_37_13b|GCA_001789395	CPR|Bacteria|Candidatus_Roizmanbacteria|none|none|none|none|Candidatus_Roizmanbacteria_bacterium_RIFCSPHIGHO2_02_FULL_37_13b|GCA_001789395	GCA_001789395	Bacteria	Patescibacteria	Microgenomatia	UBA1406	HO2-37-13b	HO2-37-13b	HO2-37-13b_sp001789395	Patescibacteria	Microgenomatia	HO2-37-13b	Bacteria	d__Bacteria;p__Patescibacteria;c__Microgenomatia;o__UBA1406;f__HO2-37-13b;g__HO2-37-13b;s__HO2-37-13b sp001789395
GCA_001773575	455	GCA_001773575.1	Bacteria		Candidatus_Adlerbacteria	none	none	none	none	Candidatus_Adlerbacteria_bacterium_RIFOXYC1_FULL_48_26	GCA_001773575	Candidatus_Adlerbacteria	Candidatus	CPR	Bacteria	Candidatus_Adlerbacteria	Candidatus_Adlerbacteria	Candidatus_Adlerbacteria|Bacteria|Candidatus_Adlerbacteria|none|none|none|none|Candidatus_Adlerbacteria_bacterium_RIFOXYC1_FULL_48_26|GCA_001773575	CPR|Bacteria|Candidatus_Adlerbacteria|none|none|none|none|Candidatus_Adlerbacteria_bacterium_RIFOXYC1_FULL_48_26|GCA_001773575	GCA_001773575	Bacteria	Patescibacteria	Paceibacteria	UBA9983_A	UBA2163	GWA1-54-10	GWA1-54-10_sp001773575	Patescibacteria	Paceibacteria	UBA2163	Bacteria	d__Bacteria;p__Patescibacteria;c__Paceibacteria;o__UBA9983_A;f__UBA2163;g__GWA1-54-10;s__GWA1-54-10 sp001773575
GCA_001817055	456	GCA_001817055.1	Bacteria		Candidatus_Andersenbacteria	none	none	none	none	Candidatus_Andersenbacteria_bacterium_RIFCSPHIGHO2_02_FULL_45_11	GCA_001817055	Candidatus_Andersenbacteria	Candidatus	CPR	Bacteria	Candidatus_Andersenbacteria	Candidatus_Andersenbacteria	Candidatus_Andersenbacteria|Bacteria|Candidatus_Andersenbacteria|none|none|none|none|Candidatus_Andersenbacteria_bacterium_RIFCSPHIGHO2_02_FULL_45_11|GCA_001817055	CPR|Bacteria|Candidatus_Andersenbacteria|none|none|none|none|Candidatus_Andersenbacteria_bacterium_RIFCSPHIGHO2_02_FULL_45_11|GCA_001817055	GCA_001817055	Bacteria	Patescibacteria	Andersenbacteria	UBA10190	UBA10190	HO2-45-11b	HO2-45-11b_sp001817055	Patescibacteria	Andersenbacteria	UBA10190	Bacteria	d__Bacteria;p__Patescibacteria;c__Andersenbacteria;o__UBA10190;f__UBA10190;g__HO2-45-11b;s__HO2-45-11b sp001817055
GCA_001817235	457	GCA_001817235.1	Bacteria		Candidatus_Brennerbacteria	none	none	none	none	Candidatus_Brennerbacteria_bacterium_RIFOXYD1_FULL_41_16	GCA_001817235	Candidatus_Brennerbacteria	Candidatus	CPR	Bacteria	Candidatus_Brennerbacteria	Candidatus_Brennerbacteria	Candidatus_Brennerbacteria|Bacteria|Candidatus_Brennerbacteria|none|none|none|none|Candidatus_Brennerbacteria_bacterium_RIFOXYD1_FULL_41_16|GCA_001817235	CPR|Bacteria|Candidatus_Brennerbacteria|none|none|none|none|Candidatus_Brennerbacteria_bacterium_RIFOXYD1_FULL_41_16|GCA_001817235	GCA_001817235	Bacteria	Patescibacteria	Paceibacteria	UBA6257	Brennerbacteraceae	UBA10122	UBA10122_sp001817215	Patescibacteria	Paceibacteria	Brennerbacteraceae	Bacteria	d__Bacteria;p__Patescibacteria;c__Paceibacteria;o__UBA6257;f__Brennerbacteraceae;g__UBA10122;s__UBA10122 sp001817215
GCA_002773845	458	GCA_002773845.1	Bacteria		Candidatus_Buchananbacteria	none	none	none	none	Candidatus_Buchananbacteria_bacterium_CG10_big_fil_rev_8_21_14_0_10_42_9	GCA_002773845	Candidatus_Buchananbacteria	Candidatus	CPR	Bacteria	Candidatus_Buchananbacteria	Candidatus_Buchananbacteria	Candidatus_Buchananbacteria|Bacteria|Candidatus_Buchananbacteria|none|none|none|none|Candidatus_Buchananbacteria_bacterium_CG10_big_fil_rev_8_21_14_0_10_42_9|GCA_002773845	CPR|Bacteria|Candidatus_Buchananbacteria|none|none|none|none|Candidatus_Buchananbacteria_bacterium_CG10_big_fil_rev_8_21_14_0_10_42_9|GCA_002773845	GCA_002773845	Bacteria	Patescibacteria	ABY1	Buchananbacterales	21-14-0-10-42-9	21-14-0-10-42-9	21-14-0-10-42-9_sp002773845	Patescibacteria	ABY1	21-14-0-10-42-9	Bacteria	d__Bacteria;p__Patescibacteria;c__ABY1;o__Buchananbacterales;f__21-14-0-10-42-9;g__21-14-0-10-42-9;s__21-14-0-10-42-9 sp002773845
GCA_001776545	459	GCA_001776545.1	Bacteria		Candidatus_Curtissbacteria	none	none	none	none	Candidatus_Curtissbacteria_bacterium_RIFCSPLOWO2_12_FULL_41_16	GCA_001776545	Candidatus_Curtissbacteria	Candidatus	CPR	Bacteria	Candidatus_Curtissbacteria	Candidatus_Curtissbacteria	Candidatus_Curtissbacteria|Bacteria|Candidatus_Curtissbacteria|none|none|none|none|Candidatus_Curtissbacteria_bacterium_RIFCSPLOWO2_12_FULL_41_16|GCA_001776545	CPR|Bacteria|Candidatus_Curtissbacteria|none|none|none|none|Candidatus_Curtissbacteria_bacterium_RIFCSPLOWO2_12_FULL_41_16|GCA_001776545	GCA_001776545	Bacteria	Patescibacteria	Microgenomatia	Curtissbacterales	GWA2-41-24	WO2-42-50	WO2-42-50_sp001776545	Patescibacteria	Microgenomatia	GWA2-41-24	Bacteria	d__Bacteria;p__Patescibacteria;c__Microgenomatia;o__Curtissbacterales;f__GWA2-41-24;g__WO2-42-50;s__WO2-42-50 sp001776545
GCA_001778395	460	GCA_001778395.1	Bacteria		Candidatus_Giovannonibacteria	none	none	none	none	Candidatus_Giovannonibacteria_bacterium_GWA2_45_15	GCA_001778395	Candidatus_Giovannonibacteria	Candidatus	CPR	Bacteria	Candidatus_Giovannonibacteria	Candidatus_Giovannonibacteria	Candidatus_Giovannonibacteria|Bacteria|Candidatus_Giovannonibacteria|none|none|none|none|Candidatus_Giovannonibacteria_bacterium_GWA2_45_15|GCA_001778395	CPR|Bacteria|Candidatus_Giovannonibacteria|none|none|none|none|Candidatus_Giovannonibacteria_bacterium_GWA2_45_15|GCA_001778395	GCA_001778395	Bacteria	Patescibacteria	Paceibacteria	WO2-41-13	2-01-FULL-45-33	GWA1-44-25	GWA1-44-25_sp001780725	Patescibacteria	Paceibacteria	2-01-FULL-45-33	Bacteria	d__Bacteria;p__Patescibacteria;c__Paceibacteria;o__WO2-41-13;f__2-01-FULL-45-33;g__GWA1-44-25;s__GWA1-44-25 sp001780725
GCA_002786835	461	GCA_002786835.1	Bacteria		Candidatus_Gracilibacteria	none	none	none	none	Candidatus_Gracilibacteria_bacterium_CG18_big_fil_WC_8_21_14_2_50_38_16	GCA_002786835	Candidatus_Gracilibacteria	Candidatus	CPR	Bacteria	Candidatus_Gracilibacteria	Candidatus_Gracilibacteria	Candidatus_Gracilibacteria|Bacteria|Candidatus_Gracilibacteria|none|none|none|none|Candidatus_Gracilibacteria_bacterium_CG18_big_fil_WC_8_21_14_2_50_38_16|GCA_002786835	CPR|Bacteria|Candidatus_Gracilibacteria|none|none|none|none|Candidatus_Gracilibacteria_bacterium_CG18_big_fil_WC_8_21_14_2_50_38_16|GCA_002786835	GCA_002786835	Bacteria	Patescibacteria	Gracilibacteria	BD1-5	UBA2023	UBA1545	UBA1545_sp002771035	Patescibacteria	Gracilibacteria	UBA2023	Bacteria	d__Bacteria;p__Patescibacteria;c__Gracilibacteria;o__BD1-5;f__UBA2023;g__UBA1545;s__UBA1545 sp002771035
GCA_002779425	462	GCA_002779425.1	Bacteria		Candidatus_Gribaldobacteria	none	none	none	none	bacterium_Candidatus_Gribaldobacteria_CG07_land_8_20_14_0_80_33_18	GCA_002779425	Candidatus_Gribaldobacteria	Candidatus	CPR	Bacteria	Candidatus_Gribaldobacteria	Candidatus_Gribaldobacteria	Candidatus_Gribaldobacteria|Bacteria|Candidatus_Gribaldobacteria|none|none|none|none|bacterium_Candidatus_Gribaldobacteria_CG07_land_8_20_14_0_80_33_18|GCA_002779425	CPR|Bacteria|Candidatus_Gribaldobacteria|none|none|none|none|bacterium_Candidatus_Gribaldobacteria_CG07_land_8_20_14_0_80_33_18|GCA_002779425	GCA_002779425	Bacteria	Patescibacteria	Paceibacteria	Paceibacterales	CG1-02-41-26	GCA-002779425	GCA-002779425_sp002779425	Patescibacteria	Paceibacteria	CG1-02-41-26	Bacteria	d__Bacteria;p__Patescibacteria;c__Paceibacteria;o__Paceibacterales;f__CG1-02-41-26;g__GCA-002779425;s__GCA-002779425 sp002779425
GCA_001003475	463	GCA_001003475.1	Bacteria		Candidatus_Jorgensenbacteria	none	none	none	none	Candidatus_Jorgensenbacteria_bacterium_GW2011_GWA1_48_11	GCA_001003475	Candidatus_Jorgensenbacteria	Candidatus	CPR	Bacteria	Candidatus_Jorgensenbacteria	Candidatus_Jorgensenbacteria	Candidatus_Jorgensenbacteria|Bacteria|Candidatus_Jorgensenbacteria|none|none|none|none|Candidatus_Jorgensenbacteria_bacterium_GW2011_GWA1_48_11|GCA_001003475	CPR|Bacteria|Candidatus_Jorgensenbacteria|none|none|none|none|Candidatus_Jorgensenbacteria_bacterium_GW2011_GWA1_48_11|GCA_001003475	GCA_001003475	Bacteria	Patescibacteria	Paceibacteria	UBA6257	GWB1-50-10	GWA1-48-11	GWA1-48-11_sp001003475	Patescibacteria	Paceibacteria	GWB1-50-10	Bacteria	d__Bacteria;p__Patescibacteria;c__Paceibacteria;o__UBA6257;f__GWB1-50-10;g__GWA1-48-11;s__GWA1-48-11 sp001003475
GCA_001783525	464	GCA_001783525.1	Bacteria		Candidatus_Kaiserbacteria	none	none	none	none	Candidatus_Kaiserbacteria_bacterium_RIFOXYB1_FULL_46_14	GCA_001783525	Candidatus_Kaiserbacteria	Candidatus	CPR	Bacteria	Candidatus_Kaiserbacteria	Candidatus_Kaiserbacteria	Candidatus_Kaiserbacteria|Bacteria|Candidatus_Kaiserbacteria|none|none|none|none|Candidatus_Kaiserbacteria_bacterium_RIFOXYB1_FULL_46_14|GCA_001783525	CPR|Bacteria|Candidatus_Kaiserbacteria|none|none|none|none|Candidatus_Kaiserbacteria_bacterium_RIFOXYB1_FULL_46_14|GCA_001783525	GCA_001783525	Bacteria	Patescibacteria	Paceibacteria	UBA9983_A	UBA2163	UBA918	UBA918_sp001783525	Patescibacteria	Paceibacteria	UBA2163	Bacteria	d__Bacteria;p__Patescibacteria;c__Paceibacteria;o__UBA9983_A;f__UBA2163;g__UBA918;s__UBA918 sp001783525
GCA_001818495	465	GCA_001818495.1	Bacteria		Candidatus_Komeilibacteria	none	none	none	none	Candidatus_Komeilibacteria_bacterium_RIFOXYD1_FULL_37_29	GCA_001818495	Candidatus_Komeilibacteria	Candidatus	CPR	Bacteria	Candidatus_Komeilibacteria	Candidatus_Komeilibacteria	Candidatus_Komeilibacteria|Bacteria|Candidatus_Komeilibacteria|none|none|none|none|Candidatus_Komeilibacteria_bacterium_RIFOXYD1_FULL_37_29|GCA_001818495	CPR|Bacteria|Candidatus_Komeilibacteria|none|none|none|none|Candidatus_Komeilibacteria_bacterium_RIFOXYD1_FULL_37_29|GCA_001818495	GCA_001818495	Bacteria	Patescibacteria	ABY1	UBA1558	GWA2-36-10	XYD1-37-29	XYD1-37-29_sp001818495	Patescibacteria	ABY1	GWA2-36-10	Bacteria	d__Bacteria;p__Patescibacteria;c__ABY1;o__UBA1558;f__GWA2-36-10;g__XYD1-37-29;s__XYD1-37-29 sp001818495
GCA_001871445	466	GCA_001871445.1	Bacteria		Candidatus_Magasanikbacteria	none	none	none	none	Candidatus_Magasanikbacteria_bacterium_CG1_02_41_34	GCA_001871445	Candidatus_Magasanikbacteria	Candidatus	CPR	Bacteria	Candidatus_Magasanikbacteria	Candidatus_Magasanikbacteria	Candidatus_Magasanikbacteria|Bacteria|Candidatus_Magasanikbacteria|none|none|none|none|Candidatus_Magasanikbacteria_bacterium_CG1_02_41_34|GCA_001871445	CPR|Bacteria|Candidatus_Magasanikbacteria|none|none|none|none|Candidatus_Magasanikbacteria_bacterium_CG1_02_41_34|GCA_001871445	GCA_001871445	Bacteria	Patescibacteria	ABY1	Magasanikbacterales	UBA922	UBA12086	UBA12086_sp001871445	Patescibacteria	ABY1	UBA922	Bacteria	d__Bacteria;p__Patescibacteria;c__ABY1;o__Magasanikbacterales;f__UBA922;g__UBA12086;s__UBA12086 sp001871445
GCA_002780175	467	GCA_002780175.1	Bacteria		Candidatus_Moranbacteria	none	none	none	none	Candidatus_Moranbacteria_bacterium_CG06_land_8_20_14_3_00_40_12	GCA_002780175	Candidatus_Moranbacteria	Candidatus	CPR	Bacteria	Candidatus_Moranbacteria	Candidatus_Moranbacteria	Candidatus_Moranbacteria|Bacteria|Candidatus_Moranbacteria|none|none|none|none|Candidatus_Moranbacteria_bacterium_CG06_land_8_20_14_3_00_40_12|GCA_002780175	CPR|Bacteria|Candidatus_Moranbacteria|none|none|none|none|Candidatus_Moranbacteria_bacterium_CG06_land_8_20_14_3_00_40_12|GCA_002780175	GCA_002780175	Bacteria	Patescibacteria	Paceibacteria	Moranbacterales	UBA2206	GCA-002790615	GCA-002790615_sp002780175	Patescibacteria	Paceibacteria	UBA2206	Bacteria	d__Bacteria;p__Patescibacteria;c__Paceibacteria;o__Moranbacterales;f__UBA2206;g__GCA-002790615;s__GCA-002790615 sp002780175
GCA_001819215	468	GCA_001819215.1	Bacteria		Candidatus_Nealsonbacteria	none	none	none	none	Candidatus_Nealsonbacteria_bacterium_RIFCSPHIGHO2_01_FULL_38_55	GCA_001819215	Candidatus_Nealsonbacteria	Candidatus	CPR	Bacteria	Candidatus_Nealsonbacteria	Candidatus_Nealsonbacteria	Candidatus_Nealsonbacteria|Bacteria|Candidatus_Nealsonbacteria|none|none|none|none|Candidatus_Nealsonbacteria_bacterium_RIFCSPHIGHO2_01_FULL_38_55|GCA_001819215	CPR|Bacteria|Candidatus_Nealsonbacteria|none|none|none|none|Candidatus_Nealsonbacteria_bacterium_RIFCSPHIGHO2_01_FULL_38_55|GCA_001819215	GCA_001819215	Bacteria	Patescibacteria	Paceibacteria	Paceibacterales	GWA2-38-27	GWA2-38-27	GWA2-38-27_sp001821475	Patescibacteria	Paceibacteria	GWA2-38-27	Bacteria	d__Bacteria;p__Patescibacteria;c__Paceibacteria;o__Paceibacterales;f__GWA2-38-27;g__GWA2-38-27;s__GWA2-38-27 sp001821475
GCA_002422165	469	GCA_002422165.1	Bacteria		Candidatus_Pacebacteria	none	none	none	none	Candidatus_Pacebacteria_bacterium_UBA6180	GCA_002422165	Candidatus_Pacebacteria	Candidatus	CPR	Bacteria	Candidatus_Pacebacteria	Candidatus_Pacebacteria	Candidatus_Pacebacteria|Bacteria|Candidatus_Pacebacteria|none|none|none|none|Candidatus_Pacebacteria_bacterium_UBA6180|GCA_002422165	CPR|Bacteria|Candidatus_Pacebacteria|none|none|none|none|Candidatus_Pacebacteria_bacterium_UBA6180|GCA_002422165	GCA_002422165	Bacteria	Patescibacteria	Microgenomatia	UBA1400	PJMF01	UBA1364	UBA1364_sp002422165	Patescibacteria	Microgenomatia	PJMF01	Bacteria	d__Bacteria;p__Patescibacteria;c__Microgenomatia;o__UBA1400;f__PJMF01;g__UBA1364;s__UBA1364 sp002422165
GCA_000398025	470	GCA_000398025.1	Bacteria		Candidatus_Parcubacteria	none	none	none	Candidatus_Paceibacter	Candidatus_Paceibacter_normanii	GCA_000398025	Candidatus_Parcubacteria	Candidatus	CPR	Bacteria	Candidatus_Parcubacteria	Candidatus_Parcubacteria	Candidatus_Parcubacteria|Bacteria|Candidatus_Parcubacteria|none|none|none|Candidatus_Paceibacter|Candidatus_Paceibacter_normanii|GCA_000398025	CPR|Bacteria|Candidatus_Parcubacteria|none|none|none|Candidatus_Paceibacter|Candidatus_Paceibacter_normanii|GCA_000398025	GCA_000398025	Bacteria	Patescibacteria	Paceibacteria	Paceibacterales	Paceibacteraceae	Paceibacter	Paceibacter_normanii	Patescibacteria	Paceibacteria	Paceibacteraceae	Bacteria	d__Bacteria;p__Patescibacteria;c__Paceibacteria;o__Paceibacterales;f__Paceibacteraceae;g__Paceibacter;s__Paceibacter normanii
GCA_001787635	471	GCA_001787635.1	Bacteria		Candidatus_Peregrinibacteria	Candidatus_Peribacteria	none	none	none	Candidatus_Peribacteria_bacterium_RIFCSPLOWO2_01_FULL_51_18	GCA_001787635	Candidatus_Peregrinibacteria	Candidatus	CPR	Bacteria	Candidatus_Peregrinibacteria	Candidatus_Peribacteria	Candidatus_Peribacteria|Bacteria|Candidatus_Peregrinibacteria|Candidatus_Peribacteria|none|none|none|Candidatus_Peribacteria_bacterium_RIFCSPLOWO2_01_FULL_51_18|GCA_001787635	CPR|Bacteria|Candidatus_Peregrinibacteria|Candidatus_Peribacteria|none|none|none|Candidatus_Peribacteria_bacterium_RIFCSPLOWO2_01_FULL_51_18|GCA_001787635	GCA_001787635	Bacteria	Patescibacteria	Gracilibacteria	Peribacterales	Peribacteraceae	2-02-FULL-51-10	2-02-FULL-51-10_sp001788965	Patescibacteria	Gracilibacteria	Peribacteraceae	Bacteria	d__Bacteria;p__Patescibacteria;c__Gracilibacteria;o__Peribacterales;f__Peribacteraceae;g__2-02-FULL-51-10;s__2-02-FULL-51-10 sp001788965
GCA_000503915	472	GCA_000503915.1	Bacteria		Candidatus_Saccharibacteria	none	none	none	none	Candidatus_Saccharibacteria_bacterium_RAAC3_TM7_1	GCA_000503915	Candidatus_Saccharibacteria	Candidatus	CPR	Bacteria	Candidatus_Saccharibacteria	Candidatus_Saccharibacteria	Candidatus_Saccharibacteria|Bacteria|Candidatus_Saccharibacteria|none|none|none|none|Candidatus_Saccharibacteria_bacterium_RAAC3_TM7_1|GCA_000503915	CPR|Bacteria|Candidatus_Saccharibacteria|none|none|none|none|Candidatus_Saccharibacteria_bacterium_RAAC3_TM7_1|GCA_000503915	GCA_000503915	Bacteria	Patescibacteria	Saccharimonadia	Saccharimonadales	Saccharimonadaceae	UBA1020	UBA1020_sp000503915	Patescibacteria	Saccharimonadia	Saccharimonadaceae	Bacteria	d__Bacteria;p__Patescibacteria;c__Saccharimonadia;o__Saccharimonadales;f__Saccharimonadaceae;g__UBA1020;s__UBA1020 sp000503915
GCA_001790445	473	GCA_001790445.1	Bacteria		Candidatus_Saccharibacteria	none	none	none	none	Candidatus_Saccharibacteria_bacterium_RIFCSPHIGHO2_12_FULL_41_12	GCA_001790445	Candidatus_Saccharibacteria	Candidatus	CPR	Bacteria	Candidatus_Saccharibacteria	Candidatus_Saccharibacteria	Candidatus_Saccharibacteria|Bacteria|Candidatus_Saccharibacteria|none|none|none|none|Candidatus_Saccharibacteria_bacterium_RIFCSPHIGHO2_12_FULL_41_12|GCA_001790445	CPR|Bacteria|Candidatus_Saccharibacteria|none|none|none|none|Candidatus_Saccharibacteria_bacterium_RIFCSPHIGHO2_12_FULL_41_12|GCA_001790445	GCA_001790445	Bacteria	Patescibacteria	Saccharimonadia	Saccharimonadales	2-12-FULL-41-12	2-12-FULL-41-12	2-12-FULL-41-12_sp001790445	Patescibacteria	Saccharimonadia	2-12-FULL-41-12	Bacteria	d__Bacteria;p__Patescibacteria;c__Saccharimonadia;o__Saccharimonadales;f__2-12-FULL-41-12;g__2-12-FULL-41-12;s__2-12-FULL-41-12 sp001790445
GCA_001819985	474	GCA_001819985.1	Bacteria		Candidatus_Spechtbacteria	none	none	none	none	Candidatus_Spechtbacteria_bacterium_RIFCSPHIGHO2_02_FULL_43_15b	GCA_001819985	Candidatus_Spechtbacteria	Candidatus	CPR	Bacteria	Candidatus_Spechtbacteria	Candidatus_Spechtbacteria	Candidatus_Spechtbacteria|Bacteria|Candidatus_Spechtbacteria|none|none|none|none|Candidatus_Spechtbacteria_bacterium_RIFCSPHIGHO2_02_FULL_43_15b|GCA_001819985	CPR|Bacteria|Candidatus_Spechtbacteria|none|none|none|none|Candidatus_Spechtbacteria_bacterium_RIFCSPHIGHO2_02_FULL_43_15b|GCA_001819985	GCA_001819985	Bacteria	Patescibacteria	Paceibacteria	Spechtbacterales	H02-43-30	HO2-43-30	HO2-43-30_sp001819985	Patescibacteria	Paceibacteria	H02-43-30	Bacteria	d__Bacteria;p__Patescibacteria;c__Paceibacteria;o__Spechtbacterales;f__H02-43-30;g__HO2-43-30;s__HO2-43-30 sp001819985
GCA_001820295	475	GCA_001820295.1	Bacteria		Candidatus_Staskawiczbacteria	none	none	none	none	Candidatus_Staskawiczbacteria_bacterium_RIFOXYA1_FULL_37_15	GCA_001820295	Candidatus_Staskawiczbacteria	Candidatus	CPR	Bacteria	Candidatus_Staskawiczbacteria	Candidatus_Staskawiczbacteria	Candidatus_Staskawiczbacteria|Bacteria|Candidatus_Staskawiczbacteria|none|none|none|none|Candidatus_Staskawiczbacteria_bacterium_RIFOXYA1_FULL_37_15|GCA_001820295	CPR|Bacteria|Candidatus_Staskawiczbacteria|none|none|none|none|Candidatus_Staskawiczbacteria_bacterium_RIFOXYA1_FULL_37_15|GCA_001820295	GCA_001820295	Bacteria	Patescibacteria	Paceibacteria	Paceibacterales	Staskawiczbacteraceae	UBA11703	UBA11703_sp001822075	Patescibacteria	Paceibacteria	Staskawiczbacteraceae	Bacteria	d__Bacteria;p__Patescibacteria;c__Paceibacteria;o__Paceibacterales;f__Staskawiczbacteraceae;g__UBA11703;s__UBA11703 sp001822075
GCA_001821935	476	GCA_001821935.1	Bacteria		Candidatus_Staskawiczbacteria	none	none	none	none	Candidatus_Staskawiczbacteria_bacterium_RIFCSPHIGHO2_02_FULL_43_16	GCA_001821935	Candidatus_Staskawiczbacteria	Candidatus	CPR	Bacteria	Candidatus_Staskawiczbacteria	Candidatus_Staskawiczbacteria	Candidatus_Staskawiczbacteria|Bacteria|Candidatus_Staskawiczbacteria|none|none|none|none|Candidatus_Staskawiczbacteria_bacterium_RIFCSPHIGHO2_02_FULL_43_16|GCA_001821935	CPR|Bacteria|Candidatus_Staskawiczbacteria|none|none|none|none|Candidatus_Staskawiczbacteria_bacterium_RIFCSPHIGHO2_02_FULL_43_16|GCA_001821935	GCA_001821935	Bacteria	Patescibacteria	Paceibacteria	Paceibacterales	Staskawiczbacteraceae	2-02-FULL-43-16	2-02-FULL-43-16_sp001821935	Patescibacteria	Paceibacteria	Staskawiczbacteraceae	Bacteria	d__Bacteria;p__Patescibacteria;c__Paceibacteria;o__Paceibacterales;f__Staskawiczbacteraceae;g__2-02-FULL-43-16;s__2-02-FULL-43-16 sp001821935
GCA_001822375	477	GCA_001822375.1	Bacteria		Candidatus_Sungbacteria	none	none	none	none	Candidatus_Sungbacteria_bacterium_RIFCSPHIGHO2_02_FULL_53_17	GCA_001822375	Candidatus_Sungbacteria	Candidatus	CPR	Bacteria	Candidatus_Sungbacteria	Candidatus_Sungbacteria	Candidatus_Sungbacteria|Bacteria|Candidatus_Sungbacteria|none|none|none|none|Candidatus_Sungbacteria_bacterium_RIFCSPHIGHO2_02_FULL_53_17|GCA_001822375	CPR|Bacteria|Candidatus_Sungbacteria|none|none|none|none|Candidatus_Sungbacteria_bacterium_RIFCSPHIGHO2_02_FULL_53_17|GCA_001822375	GCA_001822375	Bacteria	Patescibacteria	Paceibacteria	Sungbacterales	HO2-52-23	WO2-54-10	WO2-54-10_sp001820725	Patescibacteria	Paceibacteria	HO2-52-23	Bacteria	d__Bacteria;p__Patescibacteria;c__Paceibacteria;o__Sungbacterales;f__HO2-52-23;g__WO2-54-10;s__WO2-54-10 sp001820725
GCA_001822905	478	GCA_001822905.1	Bacteria		Candidatus_Terrybacteria	none	none	none	none	Candidatus_Terrybacteria_bacterium_RIFCSPLOWO2_01_FULL_44_24	GCA_001822905	Candidatus_Terrybacteria	Candidatus	CPR	Bacteria	Candidatus_Terrybacteria	Candidatus_Terrybacteria	Candidatus_Terrybacteria|Bacteria|Candidatus_Terrybacteria|none|none|none|none|Candidatus_Terrybacteria_bacterium_RIFCSPLOWO2_01_FULL_44_24|GCA_001822905	CPR|Bacteria|Candidatus_Terrybacteria|none|none|none|none|Candidatus_Terrybacteria_bacterium_RIFCSPLOWO2_01_FULL_44_24|GCA_001822905	GCA_001822905	Bacteria	Patescibacteria	Paceibacteria	Terrybacterales	GWB1-40-14	GWB1-40-14	GWB1-40-14_sp001822815	Patescibacteria	Paceibacteria	GWB1-40-14	Bacteria	d__Bacteria;p__Patescibacteria;c__Paceibacteria;o__Terrybacterales;f__GWB1-40-14;g__GWB1-40-14;s__GWB1-40-14 sp001822815
GCA_002772495	479	GCA_002772495.1	Bacteria		Candidatus_Vogelbacteria	none	none	none	none	Candidatus_Vogelbacteria_bacterium_CG22_combo_CG10-13_8_21_14_all_37_9	GCA_002772495	Candidatus_Vogelbacteria	Candidatus	CPR	Bacteria	Candidatus_Vogelbacteria	Candidatus_Vogelbacteria	Candidatus_Vogelbacteria|Bacteria|Candidatus_Vogelbacteria|none|none|none|none|Candidatus_Vogelbacteria_bacterium_CG22_combo_CG10-13_8_21_14_all_37_9|GCA_002772495	CPR|Bacteria|Candidatus_Vogelbacteria|none|none|none|none|Candidatus_Vogelbacteria_bacterium_CG22_combo_CG10-13_8_21_14_all_37_9|GCA_002772495	GCA_002772495	Bacteria	Patescibacteria	Paceibacteria	UBA9983_A	XYD1-FULL-46-19	21-14-all-37-9	21-14-all-37-9_sp002772495	Patescibacteria	Paceibacteria	XYD1-FULL-46-19	Bacteria	d__Bacteria;p__Patescibacteria;c__Paceibacteria;o__UBA9983_A;f__XYD1-FULL-46-19;g__21-14-all-37-9;s__21-14-all-37-9 sp002772495
GCA_001825035	480	GCA_001825035.1	Bacteria		Candidatus_Wildermuthbacteria	none	none	none	none	Candidatus_Wildermuthbacteria_bacterium_RIFOXYD1_FULL_50_12	GCA_001825035	Candidatus_Wildermuthbacteria	Candidatus	CPR	Bacteria	Candidatus_Wildermuthbacteria	Candidatus_Wildermuthbacteria	Candidatus_Wildermuthbacteria|Bacteria|Candidatus_Wildermuthbacteria|none|none|none|none|Candidatus_Wildermuthbacteria_bacterium_RIFOXYD1_FULL_50_12|GCA_001825035	CPR|Bacteria|Candidatus_Wildermuthbacteria|none|none|none|none|Candidatus_Wildermuthbacteria_bacterium_RIFOXYD1_FULL_50_12|GCA_001825035	GCA_001825035	Bacteria	Patescibacteria	Paceibacteria	Paceibacterales	UBA10102	UBA10102	UBA10102_sp001825035	Patescibacteria	Paceibacteria	UBA10102	Bacteria	d__Bacteria;p__Patescibacteria;c__Paceibacteria;o__Paceibacterales;f__UBA10102;g__UBA10102;s__UBA10102 sp001825035
GCA_001029755	481	GCA_001029755.1	Bacteria		Candidatus_Woesebacteria	none	none	none	none	Candidatus_Woesebacteria_bacterium_GW2011_GWF1_31_35	GCA_001029755	Candidatus_Woesebacteria	Candidatus	CPR	Bacteria	Candidatus_Woesebacteria	Candidatus_Woesebacteria	Candidatus_Woesebacteria|Bacteria|Candidatus_Woesebacteria|none|none|none|none|Candidatus_Woesebacteria_bacterium_GW2011_GWF1_31_35|GCA_001029755	CPR|Bacteria|Candidatus_Woesebacteria|none|none|none|none|Candidatus_Woesebacteria_bacterium_GW2011_GWF1_31_35|GCA_001029755	GCA_001029755	Bacteria	Patescibacteria	Microgenomatia	GWA2-44-7	UBA8517	GWF1-31-35	GWF1-31-35_sp001029755	Patescibacteria	Microgenomatia	UBA8517	Bacteria	d__Bacteria;p__Patescibacteria;c__Microgenomatia;o__GWA2-44-7;f__UBA8517;g__GWF1-31-35;s__GWF1-31-35 sp001029755
GCA_001793975	482	GCA_001793975.1	Bacteria		Candidatus_Wolfebacteria	none	none	none	none	Candidatus_Wolfebacteria_bacterium_RIFOXYD2_FULL_48_11	GCA_001793975	Candidatus_Wolfebacteria	Candidatus	CPR	Bacteria	Candidatus_Wolfebacteria	Candidatus_Wolfebacteria	Candidatus_Wolfebacteria|Bacteria|Candidatus_Wolfebacteria|none|none|none|none|Candidatus_Wolfebacteria_bacterium_RIFOXYD2_FULL_48_11|GCA_001793975	CPR|Bacteria|Candidatus_Wolfebacteria|none|none|none|none|Candidatus_Wolfebacteria_bacterium_RIFOXYD2_FULL_48_11|GCA_001793975	GCA_001793975	Bacteria	Patescibacteria	Paceibacteria	UBA6257	UBA9933	UBA9933	UBA9933_sp001793945	Patescibacteria	Paceibacteria	UBA9933	Bacteria	d__Bacteria;p__Patescibacteria;c__Paceibacteria;o__UBA6257;f__UBA9933;g__UBA9933;s__UBA9933 sp001793945
GCA_001816645	483	GCA_001816645.1	Bacteria		Candidatus_Woykebacteria	none	none	none	none	Candidatus_Woykebacteria_bacterium_GWB1_45_5	GCA_001816645	Candidatus_Woykebacteria	Candidatus	CPR	Bacteria	Candidatus_Woykebacteria	Candidatus_Woykebacteria	Candidatus_Woykebacteria|Bacteria|Candidatus_Woykebacteria|none|none|none|none|Candidatus_Woykebacteria_bacterium_GWB1_45_5|GCA_001816645	CPR|Bacteria|Candidatus_Woykebacteria|none|none|none|none|Candidatus_Woykebacteria_bacterium_GWB1_45_5|GCA_001816645	GCA_001816645	Bacteria	Patescibacteria	Microgenomatia	Woykebacterales	RBG-16-39-9b	GWB1-45-5	GWB1-45-5_sp001816645	Patescibacteria	Microgenomatia	RBG-16-39-9b	Bacteria	d__Bacteria;p__Patescibacteria;c__Microgenomatia;o__Woykebacterales;f__RBG-16-39-9b;g__GWB1-45-5;s__GWB1-45-5 sp001816645
GCA_002794035	484	GCA_002794035.1	Bacteria		Candidatus_Yanofskybacteria	none	none	none	none	Candidatus_Yanofskybacteria_bacterium_CG10_big_fil_rev_8_21_14_0_10_36_16	GCA_002794035	Candidatus_Yanofskybacteria	Candidatus	CPR	Bacteria	Candidatus_Yanofskybacteria	Candidatus_Yanofskybacteria	Candidatus_Yanofskybacteria|Bacteria|Candidatus_Yanofskybacteria|none|none|none|none|Candidatus_Yanofskybacteria_bacterium_CG10_big_fil_rev_8_21_14_0_10_36_16|GCA_002794035	CPR|Bacteria|Candidatus_Yanofskybacteria|none|none|none|none|Candidatus_Yanofskybacteria_bacterium_CG10_big_fil_rev_8_21_14_0_10_36_16|GCA_002794035	GCA_002794035	Bacteria	Patescibacteria	Paceibacteria	2-02-FULL-40-12	IGHO2-01-FULL-4-A	1-14-0-10-36-16	1-14-0-10-36-16_sp002794035	Patescibacteria	Paceibacteria	IGHO2-01-FULL-4-A	Bacteria	d__Bacteria;p__Patescibacteria;c__Paceibacteria;o__2-02-FULL-40-12;f__IGHO2-01-FULL-4-A;g__1-14-0-10-36-16;s__1-14-0-10-36-16 sp002794035
GCA_001823825	485	GCA_001823825.1	Bacteria		Candidatus_Zambryskibacteria	none	none	none	none	Candidatus_Zambryskibacteria_bacterium_RIFCSPHIGHO2_12_FULL_39_21	GCA_001823825	Candidatus_Zambryskibacteria	Candidatus	CPR	Bacteria	Candidatus_Zambryskibacteria	Candidatus_Zambryskibacteria	Candidatus_Zambryskibacteria|Bacteria|Candidatus_Zambryskibacteria|none|none|none|none|Candidatus_Zambryskibacteria_bacterium_RIFCSPHIGHO2_12_FULL_39_21|GCA_001823825	CPR|Bacteria|Candidatus_Zambryskibacteria|none|none|none|none|Candidatus_Zambryskibacteria_bacterium_RIFCSPHIGHO2_12_FULL_39_21|GCA_001823825	GCA_001823825	Bacteria	Patescibacteria	Paceibacteria	UBA9983_A	Zambryskibacteraceae_A	WO2-35-19	WO2-35-19_sp001823925	Patescibacteria	Paceibacteria	Zambryskibacteraceae_A	Bacteria	d__Bacteria;p__Patescibacteria;c__Paceibacteria;o__UBA9983_A;f__Zambryskibacteraceae_A;g__WO2-35-19;s__WO2-35-19 sp001823925
GCA_000750955	486	GCA_000750955.1	Bacteria		Chlamydiae	Chlamydiia	Parachlamydiales	Criblamydiaceae	Criblamydia	Criblamydia_sequanensis	GCA_000750955	Chlamydiae	Chlamydiae	Parachlamydiales	Bacteria	Chlamydiae	Chlamydiia	Chlamydiia|Bacteria|Chlamydiae|Chlamydiia|Parachlamydiales|Criblamydiaceae|Criblamydia|Criblamydia_sequanensis|GCA_000750955	Parachlamydiales|Bacteria|Chlamydiae|Chlamydiia|Parachlamydiales|Criblamydiaceae|Criblamydia|Criblamydia_sequanensis|GCA_000750955	GCA_000750955	Bacteria	Chlamydiota	Chlamydiia	Chlamydiales	Criblamydiaceae	Criblamydia	Criblamydia_sequanensis	Chlamydiota	Chlamydiia	Criblamydiaceae	Bacteria	d__Bacteria;p__Chlamydiota;c__Chlamydiia;o__Chlamydiales;f__Criblamydiaceae;g__Criblamydia;s__Criblamydia sequanensis
GCA_000875975	487	GCA_000875975.1	Bacteria		Chlamydiae	Chlamydiia	Parachlamydiales	Parachlamydiaceae	Parachlamydia	Parachlamydia_acanthamoebae	GCA_000875975	Chlamydiae	Chlamydiae	Parachlamydiales	Bacteria	Chlamydiae	Chlamydiia	Chlamydiia|Bacteria|Chlamydiae|Chlamydiia|Parachlamydiales|Parachlamydiaceae|Parachlamydia|Parachlamydia_acanthamoebae|GCA_000875975	Parachlamydiales|Bacteria|Chlamydiae|Chlamydiia|Parachlamydiales|Parachlamydiaceae|Parachlamydia|Parachlamydia_acanthamoebae|GCA_000875975	GCA_000875975	Bacteria	Chlamydiota	Chlamydiia	Chlamydiales	Parachlamydiaceae	Parachlamydia	Parachlamydia_acanthamoebae	Chlamydiota	Chlamydiia	Parachlamydiaceae	Bacteria	d__Bacteria;p__Chlamydiota;c__Chlamydiia;o__Chlamydiales;f__Parachlamydiaceae;g__Parachlamydia;s__Parachlamydia acanthamoebae
GCA_000020465	488	GCA_000020465.1	Bacteria		Chlorobi	Chlorobia	Chlorobiales	Chlorobiaceae	Chlorobium	Chlorobium_limicola	GCA_000020465	Chlorobi	Chlorobi	Chlorobiales	Bacteria	Chlorobi	Chlorobia	Chlorobia|Bacteria|Chlorobi|Chlorobia|Chlorobiales|Chlorobiaceae|Chlorobium|Chlorobium_limicola|GCA_000020465	Chlorobiales|Bacteria|Chlorobi|Chlorobia|Chlorobiales|Chlorobiaceae|Chlorobium|Chlorobium_limicola|GCA_000020465	GCA_000020465	Bacteria	Bacteroidota	Chlorobia	Chlorobiales	Chlorobiaceae	Chlorobium	Chlorobium_limicola	Bacteroidota	Chlorobia	Chlorobiaceae	Bacteria	d__Bacteria;p__Bacteroidota;c__Chlorobia;o__Chlorobiales;f__Chlorobiaceae;g__Chlorobium;s__Chlorobium limicola
GCA_000020645	489	GCA_000020645.1	Bacteria		Chlorobi	Chlorobia	Chlorobiales	Chlorobiaceae	Pelodictyon	Pelodictyon_phaeoclathratiforme	GCA_000020645	Chlorobi	Chlorobi	Chlorobiales	Bacteria	Chlorobi	Chlorobia	Chlorobia|Bacteria|Chlorobi|Chlorobia|Chlorobiales|Chlorobiaceae|Pelodictyon|Pelodictyon_phaeoclathratiforme|GCA_000020645	Chlorobiales|Bacteria|Chlorobi|Chlorobia|Chlorobiales|Chlorobiaceae|Pelodictyon|Pelodictyon_phaeoclathratiforme|GCA_000020645	GCA_000020645	Bacteria	Bacteroidota	Chlorobia	Chlorobiales	Chlorobiaceae	Chlorobium	Chlorobium_phaeoclathratiforme	Bacteroidota	Chlorobia	Chlorobiaceae	Bacteria	d__Bacteria;p__Bacteroidota;c__Chlorobia;o__Chlorobiales;f__Chlorobiaceae;g__Chlorobium;s__Chlorobium phaeoclathratiforme
GCA_000020625	490	GCA_000020625.1	Bacteria		Chlorobi	Chlorobia	Chlorobiales	Chlorobiaceae	Prosthecochloris	Prosthecochloris_aestuarii	GCA_000020625	Chlorobi	Chlorobi	Chlorobiales	Bacteria	Chlorobi	Chlorobia	Chlorobia|Bacteria|Chlorobi|Chlorobia|Chlorobiales|Chlorobiaceae|Prosthecochloris|Prosthecochloris_aestuarii|GCA_000020625	Chlorobiales|Bacteria|Chlorobi|Chlorobia|Chlorobiales|Chlorobiaceae|Prosthecochloris|Prosthecochloris_aestuarii|GCA_000020625	GCA_000020625	Bacteria	Bacteroidota	Chlorobia	Chlorobiales	Chlorobiaceae	Prosthecochloris	Prosthecochloris_aestuarii	Bacteroidota	Chlorobia	Chlorobiaceae	Bacteria	d__Bacteria;p__Bacteroidota;c__Chlorobia;o__Chlorobiales;f__Chlorobiaceae;g__Prosthecochloris;s__Prosthecochloris aestuarii
GCA_900184705	491	GCA_900184705.1	Bacteria		Chloroflexi	Anaerolineae	Anaerolineales	Anaerolineaceae	Brevefilum	Brevefilum_fermentans	GCA_900184705	Chloroflexi	Chloroflexi	Anaerolineales	Bacteria	Chloroflexi	Anaerolineae	Anaerolineae|Bacteria|Chloroflexi|Anaerolineae|Anaerolineales|Anaerolineaceae|Brevefilum|Brevefilum_fermentans|GCA_900184705	Anaerolineales|Bacteria|Chloroflexi|Anaerolineae|Anaerolineales|Anaerolineaceae|Brevefilum|Brevefilum_fermentans|GCA_900184705	GCA_900184705	Bacteria	Chloroflexota	Anaerolineae	Anaerolineales	Anaerolineaceae	Brevefilum	Brevefilum_fermentans	Chloroflexota	Anaerolineae	Anaerolineaceae	Bacteria	d__Bacteria;p__Chloroflexota;c__Anaerolineae;o__Anaerolineales;f__Anaerolineaceae;g__Brevefilum;s__Brevefilum fermentans
GCA_001306115	492	GCA_001306115.1	Bacteria		Chloroflexi	Anaerolineae	Anaerolineales	Anaerolineaceae	Ornatilinea	Ornatilinea_apprima	GCA_001306115	Chloroflexi	Chloroflexi	Anaerolineales	Bacteria	Chloroflexi	Anaerolineae	Anaerolineae|Bacteria|Chloroflexi|Anaerolineae|Anaerolineales|Anaerolineaceae|Ornatilinea|Ornatilinea_apprima|GCA_001306115	Anaerolineales|Bacteria|Chloroflexi|Anaerolineae|Anaerolineales|Anaerolineaceae|Ornatilinea|Ornatilinea_apprima|GCA_001306115	GCA_001306115	Bacteria	Chloroflexota	Anaerolineae	Anaerolineales	Anaerolineaceae	Ornatilinea	Ornatilinea_apprima	Chloroflexota	Anaerolineae	Anaerolineaceae	Bacteria	d__Bacteria;p__Chloroflexota;c__Anaerolineae;o__Anaerolineales;f__Anaerolineaceae;g__Ornatilinea;s__Ornatilinea apprima
GCA_900066015	493	GCA_900066015.1	Bacteria		Chloroflexi	Ardenticatenia	Ardenticatenales	Ardenticatenaceae	Candidatus_Promineofilum	Candidatus_Promineofilum_breve	GCA_900066015	Chloroflexi	Chloroflexi	Ardenticatenales	Bacteria	Chloroflexi	Ardenticatenia	Ardenticatenia|Bacteria|Chloroflexi|Ardenticatenia|Ardenticatenales|Ardenticatenaceae|Candidatus_Promineofilum|Candidatus_Promineofilum_breve|GCA_900066015	Ardenticatenales|Bacteria|Chloroflexi|Ardenticatenia|Ardenticatenales|Ardenticatenaceae|Candidatus_Promineofilum|Candidatus_Promineofilum_breve|GCA_900066015	GCA_900066015	Bacteria	Chloroflexota	Anaerolineae	Promineofilales	Promineofilaceae	Promineofilum	Promineofilum_breve	Chloroflexota	Anaerolineae	Promineofilaceae	Bacteria	d__Bacteria;p__Chloroflexota;c__Anaerolineae;o__Promineofilales;f__Promineofilaceae;g__Promineofilum;s__Promineofilum breve
GCA_000281175	494	GCA_000281175.1	Bacteria		Chloroflexi	Caldilineae	Caldilineales	Caldilineaceae	Caldilinea	Caldilinea_aerophila	GCA_000281175	Chloroflexi	Chloroflexi	Caldilineales	Bacteria	Chloroflexi	Caldilineae	Caldilineae|Bacteria|Chloroflexi|Caldilineae|Caldilineales|Caldilineaceae|Caldilinea|Caldilinea_aerophila|GCA_000281175	Caldilineales|Bacteria|Chloroflexi|Caldilineae|Caldilineales|Caldilineaceae|Caldilinea|Caldilinea_aerophila|GCA_000281175	GCA_000281175	Bacteria	Chloroflexota	Anaerolineae	Caldilineales	Caldilineaceae	Caldilinea	Caldilinea_aerophila	Chloroflexota	Anaerolineae	Caldilineaceae	Bacteria	d__Bacteria;p__Chloroflexota;c__Anaerolineae;o__Caldilineales;f__Caldilineaceae;g__Caldilinea;s__Caldilinea aerophila
GCA_000018865	495	GCA_000018865.1	Bacteria		Chloroflexi	Chloroflexia	Chloroflexales	Chloroflexaceae	Chloroflexus	Chloroflexus_aurantiacus	GCA_000018865	Chloroflexi	Chloroflexi	Chloroflexales	Bacteria	Chloroflexi	Chloroflexia	Chloroflexia|Bacteria|Chloroflexi|Chloroflexia|Chloroflexales|Chloroflexaceae|Chloroflexus|Chloroflexus_aurantiacus|GCA_000018865	Chloroflexales|Bacteria|Chloroflexi|Chloroflexia|Chloroflexales|Chloroflexaceae|Chloroflexus|Chloroflexus_aurantiacus|GCA_000018865	GCA_000018865	Bacteria	Chloroflexota	Chloroflexia	Chloroflexales	Chloroflexaceae	Chloroflexus	Chloroflexus_aurantiacus	Chloroflexota	Chloroflexia	Chloroflexaceae	Bacteria	d__Bacteria;p__Chloroflexota;c__Chloroflexia;o__Chloroflexales;f__Chloroflexaceae;g__Chloroflexus;s__Chloroflexus aurantiacus
GCA_000011905	496	GCA_000011905.1	Bacteria		Chloroflexi	Dehalococcoidia	Dehalococcoidales	Dehalococcoidaceae	Dehalococcoides	Dehalococcoides_mccartyi	GCA_000011905	Chloroflexi	Chloroflexi	Dehalococcoidales	Bacteria	Chloroflexi	Dehalococcoidia	Dehalococcoidia|Bacteria|Chloroflexi|Dehalococcoidia|Dehalococcoidales|Dehalococcoidaceae|Dehalococcoides|Dehalococcoides_mccartyi|GCA_000011905	Dehalococcoidales|Bacteria|Chloroflexi|Dehalococcoidia|Dehalococcoidales|Dehalococcoidaceae|Dehalococcoides|Dehalococcoides_mccartyi|GCA_000011905	GCA_000011905	Bacteria	Chloroflexota	Dehalococcoidia	Dehalococcoidales	Dehalococcoidaceae	Dehalococcoides	Dehalococcoides_mccartyi	Chloroflexota	Dehalococcoidia	Dehalococcoidaceae	Bacteria	d__Bacteria;p__Chloroflexota;c__Dehalococcoidia;o__Dehalococcoidales;f__Dehalococcoidaceae;g__Dehalococcoides;s__Dehalococcoides mccartyi
GCA_000143165	497	GCA_000143165.1	Bacteria		Chloroflexi	Dehalococcoidia	none	none	Dehalogenimonas	Dehalogenimonas_lykanthroporepellens	GCA_000143165	Chloroflexi	Chloroflexi	Dehalococcoidales	Bacteria	Chloroflexi	Dehalococcoidia	Dehalococcoidia|Bacteria|Chloroflexi|Dehalococcoidia|none|none|Dehalogenimonas|Dehalogenimonas_lykanthroporepellens|GCA_000143165	Dehalococcoidales|Bacteria|Chloroflexi|Dehalococcoidia|none|none|Dehalogenimonas|Dehalogenimonas_lykanthroporepellens|GCA_000143165	GCA_000143165	Bacteria	Chloroflexota	Dehalococcoidia	Dehalococcoidales	Dehalococcoidaceae	Dehalogenimonas	Dehalogenimonas_lykanthroporepellens	Chloroflexota	Dehalococcoidia	Dehalococcoidaceae	Bacteria	d__Bacteria;p__Chloroflexota;c__Dehalococcoidia;o__Dehalococcoidales;f__Dehalococcoidaceae;g__Dehalogenimonas;s__Dehalogenimonas lykanthroporepellens
GCA_000018565	498	GCA_000018565.1	Bacteria		Chloroflexi	Chloroflexia	Herpetosiphonales	Herpetosiphonaceae	Herpetosiphon	Herpetosiphon_aurantiacus	GCA_000018565	Chloroflexi	Chloroflexi	Herpetosiphonales	Bacteria	Chloroflexi	Chloroflexia	Chloroflexia|Bacteria|Chloroflexi|Chloroflexia|Herpetosiphonales|Herpetosiphonaceae|Herpetosiphon|Herpetosiphon_aurantiacus|GCA_000018565	Herpetosiphonales|Bacteria|Chloroflexi|Chloroflexia|Herpetosiphonales|Herpetosiphonaceae|Herpetosiphon|Herpetosiphon_aurantiacus|GCA_000018565	GCA_000018565	Bacteria	Chloroflexota	Chloroflexia	Chloroflexales	Herpetosiphonaceae	Herpetosiphon	Herpetosiphon_aurantiacus	Chloroflexota	Chloroflexia	Herpetosiphonaceae	Bacteria	d__Bacteria;p__Chloroflexota;c__Chloroflexia;o__Chloroflexales;f__Herpetosiphonaceae;g__Herpetosiphon;s__Herpetosiphon aurantiacus
GCA_000702505	499	GCA_000702505.1	Bacteria		Chloroflexi	Ktedonobacteria	Thermogemmatisporales	Thermogemmatisporaceae	Thermogemmatispora	Thermogemmatispora_carboxidivorans	GCA_000702505	Chloroflexi	Chloroflexi	Ktedonobacterales	Bacteria	Chloroflexi	Ktedonobacteria	Ktedonobacteria|Bacteria|Chloroflexi|Ktedonobacteria|Thermogemmatisporales|Thermogemmatisporaceae|Thermogemmatispora|Thermogemmatispora_carboxidivorans|GCA_000702505	Ktedonobacterales|Bacteria|Chloroflexi|Ktedonobacteria|Thermogemmatisporales|Thermogemmatisporaceae|Thermogemmatispora|Thermogemmatispora_carboxidivorans|GCA_000702505	GCA_000702505	Bacteria	Chloroflexota	Ktedonobacteria	Ktedonobacterales	Ktedonobacteraceae	Thermogemmatispora	Thermogemmatispora_carboxidivorans	Chloroflexota	Ktedonobacteria	Ktedonobacteraceae	Bacteria	d__Bacteria;p__Chloroflexota;c__Ktedonobacteria;o__Ktedonobacterales;f__Ktedonobacteraceae;g__Thermogemmatispora;s__Thermogemmatispora carboxidivorans
[truncated: 301 more rows]

## Sheet: Archaea_v6_RefSet
taxid	accession	changed_tax	in_tree?	naming	naming_old	bioproject	biosample	wgs	refseq_category	speciesID	organism	intraspecific_name	isolate	assembly	rel_date	asm	submitter	gcf_name	ftp_path		assembly_accession	NCBI.Taxonomy	GTDB.Taxonomy	GTDB.species.representative	NCBI.type.material		Comment		BinID	hex_code	color	Order	Cluster_Anja	Cluster0	Cluster1	Kingdom	Superphylum	Phylum	Class	Order	Family	Genus	Species		BinID	name_to_replacef_stats (using cluster1)		BinID	name_to_replace (standard)
[truncated: 574 more rows]

## Sheet: 350Arc_v6subset
547559	GCA_000025625.1		GCA_000025625.1	99.17_compl_0_heterog_v5	v5	PRJNA30691	SAMN02598473	none	representative_genome	13769	Natrialba_magadii_ATCC_43099	strain=ATCC_43099	none	Complete_Genome	2010-02-24	ASM2562v1	US_DOE_Joint_Genome_Institute_(JGI-PGF)	GCF_000025625.1	ftp://ftp.ncbi.nlm.nih.gov/genomes/all/GCA/000/025/625/GCA_000025625.1_ASM2562v1		GCA_000025625.1	d__Archaea; p__Euryarchaeota; c__Halobacteria; o__Natrialbales; f__Natrialbaceae; g__Natrialba; s__Natrialba magadii	d__Archaea; p__Halobacterota; c__Halobacteria; o__Halobacteriales; f__Natrialbaceae; g__Natrialba; s__Natrialba magadii	yes	yes				GCA_000025625	#006699	blue	3	Halobacteria	Natrialbales	Archaea	Euryarchaeota	Euryarchaeota	Halobacteria	Natrialbales	Natrialbaceae	Natrialba	Natrialba_magadii		GCA_000025625	Natrialbales|Euryarchaeota|Euryarchaeota|Halobacteria|Natrialbales|Natrialbaceae|Natrialba|Natrialba_magadii|GCA_000025625		GCA_000025625	Euryarchaeota|Euryarchaeota|Halobacteria|Natrialbales|Natrialbaceae|Natrialba|Natrialba_magadii|GCA_000025625
[truncated: 345 more rows]
[truncated: 17 more columns]
