# Supplementary material for: ATP synthase evolution on a cross-braced dated tree of life
Source: Nat Commun. 2023 Nov 17;14:7456. doi: 10.1038/s41467-023-42924-w (PMC10656485; doi:10.1038/s41467-023-42924-w)
Supplement: Supplementary file 4 — Supplementary Data 1-21 [file 41467_2023_42924_MOESM4_ESM.zip › Supplementary-Data-files/Supplementary_Data_16.xlsx]

## Sheet: README
Sheet	Description
Ribosomal_markers_checksheet	Summary checksheet from phylogenetic inspection and selection of single gene trees containing nuclear, mitochondrial, and plastid eukaryotic homologs.
COG0049	List of mitochondrial and plastid sequences to keep and remove in COG0049.
COG0051	List of mitochondrial and plastid sequences to keep and remove in COG0051.
COG0052	List of mitochondrial and plastid sequences to keep and remove in COG0052.
COG0081	List of mitochondrial and plastid sequences to keep and remove in COG0081.
COG0087	List of mitochondrial and plastid sequences to keep and remove in COG0087.
COG0090	List of mitochondrial and plastid sequences to keep and remove in COG0090.
COG0091	List of mitochondrial and plastid sequences to keep and remove in COG0091.
COG0093	List of mitochondrial and plastid sequences to keep and remove in COG0093.
COG0096	List of mitochondrial and plastid sequences to keep and remove in COG0096.
COG0098	List of mitochondrial and plastid sequences to keep and remove in COG0098.
COG0100	List of mitochondrial and plastid sequences to keep and remove in COG0100.
COG0103	List of mitochondrial and plastid sequences to keep and remove in COG0103.
mito_plastid_full_all	List of all (from all 12 ribosomal marker genes) mitochondrial and plastid sequences.
mito_plastid_full_keep	List of all (from all 12 ribosomal marker genes) mitochondrial and plastid sequences to retain.
mito_plastid_full_removed	List of all (from all 12 ribosomal marker genes) mitochondrial and plastid sequences to remove.

## Sheet: Ribosomal_markers_checksheet
27 eLife single-copy markers (Moody et al., 2022)
COG	Category	Description	COG_symbol	Pathway	Nuclear	Mito	Plastid	primary plastid sequences to add	putative secondary plastid	mito sequences to add	to discuss	Homo_sapiens_seq (non nuclear)	Accession	Homo_sapiens_annotation	Organism	Link	Comment	Comment2	Keep/Remove
COG0049	J	Ribosomal_protein_S7	RpsG	Ribosome_30S_subunit		mito homolog likely basal???	nice plastid Euk clade	Eukaryota|Fistulifera_solaris-FsolaSmgc000042_Fistulifera-solaris-cl|K02992|small_subunit_ribosomal_protein_S7|PF00177|Ribosomal_protein_S7p/S5e Eukaryota|Phaeodactylum_tricornutum-PtricSmgc000123_Phaeodactylum-tricornutum-cl|K02992|small_subunit_ribosomal_protein_S7|PF00177|Ribosomal_protein_S7p/S5e Eukaryota|Leptocylindrus_danicus-LdaniSmtc000027_Leptocylindrus-danicus-cl|K02992|small_subunit_r…		Eukaryota|Diphylleia_rotans-DrotaCRtn021968_Diphylleia-rotans|K02992|small_subunit_ribosomal_protein_S7|PF00177|Ribosomal_protein_S7p/S5e Eukaryota|Acanthamoeba_castellanii-AcastAbgm000022_Acanthamoeba-castellanii-mt|K02992|small_subunit_ribosomal_protein_S7|PF00177|Ribosomal_protein_S7p/S5e Eukaryota|Homo_sapiens-GCF000001405_39_GRCh38_p13-NP_057055.2|K02992|small_subunit_ribosomal_protein_S7|PF…		Eukaryota|Homo_sapiens-GCF000001405_39_GRCh38_p13-NP_057055.2|K02992|small_subunit_ribosomal_protein_S7|PF00177|Ribosomal_protein_S7p/S5e	NP_057055.2	mitochondrial	Homo sapiens	https://www.uniprot.org/uniprot/A0A024R8L0			KEEP
COG0051	J	Ribosomal_protein_S10	RpsJ	Ribosome_30S_subunit	nuclear clade sister to A	mito homolog likely basal???	nice plastid Euk clade	Eukaryota|Chlamydomonas_reinhardtii-CreinPCgn003946_Chlamydomonas-reinhardtii|K02946|small_subunit_ribosomal_protein_S10|PF00338|Ribosomal_protein_S10p/S20e Eukaryota|Volvox_carteri-VcartPCgn011574_Volvox-carteri|K02946|small_subunit_ribosomal_protein_S10|PF00338|Ribosomal_protein_S10p/S20e Eukaryota|Cyanidioschyzon_merolae-CmeroPRgc000163_Cyanidioschyzon-merolae-cl|K02946|small_subunit_ribosomal…		Eukaryota|Arabidopsis_thaliana-AthalPSgn029779_Arabidopsis-thaliana|K02946|small_subunit_ribosomal_protein_S10|-|- Eukaryota|Oryza_sativa-OsatiPSgn022049_Oryza-sativa|K02946|small_subunit_ribosomal_protein_S10|-|- Eukaryota|Physcomitrella_patens-PpatePSgn000217_Physcomitrella-patens|K02946|small_subunit_ribosomal_protein_S10|-|- Eukaryota|Selaginella_moellendorffii-SmoelPSgn021068_Selaginella-moe…	should discuss with Tara	Eukaryota|Homo_sapiens-GCF000001405_39_GRCh38_p13-XP_011513026.1|K02946|small_subunit_ribosomal_protein_S10|PF00338|Ribosomal_protein_S10p/S20e	XP_011513026.1	mitochondrial	Homo sapiens	https://www.genscript.com/gene/homo-sapiens/55173/mrps10.html			KEEP
COG0052	J	Ribosomal_protein_S2	RpsB	Ribosome_30S_subunit	nuclear clade inside Euks	no clear mito clade but some euks inside alphas, others inside gammas.	decent plastid clade	Eukaryota|Cyanophora_paradoxa-CparaPGgc000089_Cyanophora-paradoxa-cl|K02967|small_subunit_ribosomal_protein_S2|PF00318|Ribosomal_protein_S2 Eukaryota|Leptocylindrus_danicus-LdaniSmtc000095_Leptocylindrus-danicus-cl|K02967|small_subunit_ribosomal_protein_S2|PF00318|Ribosomal_protein_S2 Eukaryota|Nitzschia_RCC80-NitzsSmtn031672_Nitzschia-RCC80|K02967|small_subunit_ribosomal_protein_S2|PF00318|Ribos…		Eukaryota|Elphidium_margaritaceum-EmargRzgn003698_Elphidium-margaritaceum|K02967|small_subunit_ribosomal_protein_S2|PF00318|Ribosomal_protein_S2 Eukaryota|Reticulomyxa_filosa-RfiloRzgn037296_Reticulomyxa-filosa|K02967|small_subunit_ribosomal_protein_S2|PF00318|Ribosomal_protein_S2 Eukaryota|Fonticula_alba-FalbaOYgn005453_Fonticula-alba|K02967|small_subunit_ribosomal_protein_S2|PF00318|Ribosomal_p…		Eukaryota|Homo_sapiens-GCF000001405_39_GRCh38_p13-NP_001358330.1|K02967|small_subunit_ribosomal_protein_S2|PF00318|Ribosomal_protein_S2	NP_001358330.1	mitochondrial	Homo sapiens	https://www.ncbi.nlm.nih.gov/protein/NP_001358330			KEEP
COG0081	J	Ribosomal_protein_L1	RplA	Ribosome_50S_subunit		decent putative alpha clade	resolved plastid clade	Eukaryota|Fistulifera_solaris-FsolaSmgc000017_Fistulifera-solaris-cl|K02863|large_subunit_ribosomal_protein_L1|PF00687|Ribosomal_protein_L1p/L10e_family Eukaryota|Phaeodactylum_tricornutum-PtricSmgc000039_Phaeodactylum-tricornutum-cl|K02863|large_subunit_ribosomal_protein_L1|PF00687|Ribosomal_protein_L1p/L10e_family Eukaryota|Thalassiosira_oceanica-ToceaSmgc000009_Thalassiosira-oceanica-cl|K02863…		Eukaryota|Chlamydomonas_reinhardtii-CreinPCgn008781_Chlamydomonas-reinhardtii|K02863|large_subunit_ribosomal_protein_L1|PF00687|Ribosomal_protein_L1p/L10e_family Eukaryota|Volvox_carteri-VcartPCgn000492_Volvox-carteri|K02863|large_subunit_ribosomal_protein_L1|PF00687|Ribosomal_protein_L1p/L10e_family Eukaryota|Monoraphidium_neglectum-MneglPCgn007468_Monoraphidium-neglectum|K02863|large_subunit_ri…	the root is a bit unclear. could be that the basal clade in bacteria still belongs to the nuclear clade	Eukaryota|Homo_sapiens-GCF000001405_39_GRCh38_p13-NP_064621.3|K02863|large_subunit_ribosomal_protein_L1|PF00687|Ribosomal_protein_L1p/L10e_family	NP_064621.3	mitochondrial	Homo sapiens	https://www.uniprot.org/uniprot/Q9BYD6	check groupings		KEEP
COG0087	J	Ribosomal_protein_L3	RplC	Ribosome_50S_subunit			resolved plastid clade	Eukaryota|Porphyra_umbilicalis-PumbiPRgc000126_Porphyra-umbilicalis-cl|K02906|large_subunit_ribosomal_protein_L3|PF00297|Ribosomal_protein_L3 Eukaryota|Chondrus_crispus-CcrisPRgc000099_Chondrus-crispus-cl|K02906|large_subunit_ribosomal_protein_L3|PF00297|Ribosomal_protein_L3 Eukaryota|Ectocarpus_siliculosus-EsiliSmgc000063_Ectocarpus-siliculosus-cl|K02906|large_subunit_ribosomal_protein_L3|PF0029…		Eukaryota|Lottia_gigantea-LgigaOMgn022963_Lottia-gigantea|K02906|large_subunit_ribosomal_protein_L3|PF00297|Ribosomal_protein_L3 Eukaryota|Limulus_polyphemus-LpolyOMgn018805_Limulus-polyphemus|K02906|large_subunit_ribosomal_protein_L3|-|- Eukaryota|Limulus_polyphemus-LpolyOMgn021067_Limulus-polyphemus|K02906|large_subunit_ribosomal_protein_L3|PF00297|Ribosomal_protein_L3 Eukaryota|Homo_sapiens-GC…		Eukaryota|Homo_sapiens-GCF000001405_39_GRCh38_p13-NP_009139.1|K02906|large_subunit_ribosomal_protein_L3|PF00297|Ribosomal_protein_L3	NP_009139.1	mitochondrial	Homo sapiens	https://www.uniprot.org/uniprot/P09001			KEEP
COG0090	J	Ribosomal_protein_L2	RplB	Ribosome_50S_subunit				Eukaryota|Cyanophora_paradoxa-CparaPGgc000061_Cyanophora-paradoxa-cl|K02886|large_subunit_ribosomal_protein_L2|PF03947|Ribosomal_Proteins_L2-_C-terminal_domain Eukaryota|Bathycoccus_prasinos-BprasPCgc000038_Bathycoccus-prasinos-cl|K02886|large_subunit_ribosomal_protein_L2|PF03947|Ribosomal_Proteins_L2-_C-terminal_domain Eukaryota|Ostreococcus_tauri-OtaurPCgc000033_Ostreococcus-tauri-cl|K02886|lar…		Eukaryota|Arabidopsis_thaliana-AthalPSgn021125_Arabidopsis-thaliana|K02886|large_subunit_ribosomal_protein_L2|PF00181|Ribosomal_Proteins_L2-_RNA_binding_domain E ukaryota|Arabidopsis_thaliana-AthalPSgn026096_Arabidopsis-thaliana|K02886|large_subunit_ribosomal_protein_L2|PF00181|Ribosomal_Proteins_L2-_RNA_binding_domain Eukaryota|Oryza_sativa-OsatiPSgm000034_Oryza-sativa-mt|K02886|large_subunit_ri…		Eukaryota|Saccharomyces_cerevisiae-GCF000146045_2_R64-NP_010864.3|K02886|large_subunit_ribosomal_protein_L2|PF03947|Ribosomal_Proteins_L2-_C-terminal_domain	NP_010864.3	mitochondrial	S. cerevisiae	https://www.ncbi.nlm.nih.gov/protein/NP_010864.3		Selected the S. cerevisiae mitochondrial homolog	KEEP
COG0091	J	Ribosomal_protein_L22	RplV	Ribosome_50S_subunit				Eukaryota|Cyanidioschyzon_merolae-CmeroPRgc000140_Cyanidioschyzon-merolae-cl|K02890|large_subunit_ribosomal_protein_L22|PF00237|Ribosomal_protein_L22p/L17e Eukaryota|Nannochloropsis_gaditana-NgadiSmgc000046_Nannochloropsis-gaditana-cl|K02890|large_subunit_ribosomal_protein_L22|PF00237|Ribosomal_protein_L22p/L17e Eukaryota|Cyanophora_paradoxa-CparaPGgc000059_Cyanophora-paradoxa-cl|K02890|large_sub…		Eukaryota|Micromonas_pusilla-MpusiPCgn003729_Micromonas-pusilla|K02890|large_subunit_ribosomal_protein_L22|PF00237|Ribosomal_protein_L22p/L17e Eukaryota|Ostreococcus_tauri-OtaurPCgn001029_Ostreococcus-tauri|K02890|large_subunit_ribosomal_protein_L22|PF00237|Ribosomal_protein_L22p/L17e Eukaryota|Bathycoccus_prasinos-BprasPCgn005444_Bathycoccus-prasinos|K02890|large_subunit_ribosomal_protein_L22|PF…		Eukaryota|Homo_sapiens-GCF000001405_39_GRCh38_p13-NP_054899.2|K02890|large_subunit_ribosomal_protein_L22|PF00237|Ribosomal_protein_L22p/L17e	NP_054899.2	mitochondrial	Homo sapiens	https://www.uniprot.org/uniprot/Q9NWU5			KEEP
COG0092	J	Ribosomal_protein_S3	RpsC	Ribosome_30S_subunit								only nuclear homolog							REMOVE
COG0093	J	Ribosomal_protein_L14	RplN	Ribosome_50S_subunit		mito homolog likely basal??? root may be misplaced and separates putative alpha clade into two. I selected both the sequences basal to A and basal to B		Eukaryota|Klebsormidium_nitens-KnitePSgn006184_Klebsormidium-nitens|K02874|large_subunit_ribosomal_protein_L14|PF00238|Ribosomal_protein_L14p/L23e Eukaryota|Chlamydomonas_reinhardtii-CreinPCgc000015_Chlamydomonas-reinhardtii-cl|K02874|large_subunit_ribosomal_protein_L14|PF00238|Ribosomal_protein_L14p/L23e Eukaryota|Selaginella_moellendorffii-SmoelPSgn034736_Selaginella-moellendorffii|K02874|large…		Eukaryota|Homo_sapiens-GCF000001405_39_GRCh38_p13-NP_001305699.1|K02874|large_subunit_ribosomal_protein_L14|PF00238|Ribosomal_protein_L14p/L23e Eukaryota|Xenopus_tropicalis-XtropOMgn007337_Xenopus-tropicalis|K02874|large_subunit_ribosomal_protein_L14|PF00238|Ribosomal_protein_L14p/L23e Eukaryota|Limulus_polyphemus-LpolyOMgn022258_Limulus-polyphemus|K02874|large_subunit_ribosomal_protein_L14|PF002…	root at the wrong place, currently divides potential mito clade?	Eukaryota|Homo_sapiens-GCF000001405_39_GRCh38_p13-NP_001305699.1|K02874|large_subunit_ribosomal_protein_L14|PF00238|Ribosomal_protein_L14p/L23e	NP_001305699.1	mitochondrial	Homo sapiens	https://www.ncbi.nlm.nih.gov/protein/NP_001305699.1			KEEP
COG0094	J	Ribosomal_protein_L5	RplE	Ribosome_50S_subunit								only nuclear homolog							REMOVE
COG0096	J	Ribosomal_protein_S8	RpsH	Ribosome_30S_subunit		mito homolog likely basal???		Eukaryota|Arabidopsis_thaliana-AthalPSgc000057_Arabidopsis-thaliana-cl|K02994|small_subunit_ribosomal_protein_S8|PF00410|Ribosomal_protein_S8 Eukaryota|Oryza_sativa-OsatiPSgc000064_Oryza-sativa-cl|K02994|small_subunit_ribosomal_protein_S8|PF00410|Ribosomal_protein_S8 Eukaryota|Klebsormidium_nitens-KnitePSgc000074_Klebsormidium-nitens-cl|K02994|small_subunit_ribosomal_protein_S8|PF00410|Ribosomal_…		Eukaryota|Schizosaccharomyces_pombe-SpombOFgn004318_Schizosaccharomyces-pombe|K02994|small_subunit_ribosomal_protein_S8|PF00410|Ribosomal_protein_S8 Eukaryota|Saccharomyces_cerevisiae-GCF000146045_2_R64-NP_013879.1|K02994|small_subunit_ribosomal_protein_S8|-|- Eukaryota|Allomyces_macrogynus-AmacrOFgn006903_Allomyces-macrogynus|K02994|small_subunit_ribosomal_protein_S8|PF00410|Ribosomal_protein_S8…		Eukaryota|Saccharomyces_cerevisiae-GCF000146045_2_R64-NP_013879.1|K02994|small_subunit_ribosomal_protein_S8|-|-	NP_013879.1	mitochondrial	S. cerevisiae	https://www.uniprot.org/uniprot/Q03799		Selected the S. cerevisiae mitochondrial homolog	KEEP
COG0098	J	Ribosomal_protein_S5	RpsE	Ribosome_30S_subunit				Eukaryota|Cyanophora_paradoxa-CparaPGgc000050_Cyanophora-paradoxa-cl|K02988|small_subunit_ribosomal_protein_S5|PF03719|Ribosomal_protein_S5-_C-terminal_domain Eukaryota|Porphyra_umbilicalis-PumbiPRgc000111_Porphyra-umbilicalis-cl|K02988|small_subunit_ribosomal_protein_S5|PF03719|Ribosomal_protein_S5-_C-terminal_domain Eukaryota|Chondrus_crispus-CcrisPRgc000083_Chondrus-crispus-cl|K02988|small_sub…		Eukaryota|Fragilariopsis_cylindrus-FcyliSmgn002745_Fragilariopsis-cylindrus|K02988|small_subunit_ribosomal_protein_S5|PF00333|Ribosomal_protein_S5-_N-terminal_domain Eukaryota|Nitzschia_RCC80-NitzsSmtn043847_Nitzschia-RCC80|K02988|small_subunit_ribosomal_protein_S5|PF00333|Ribosomal_protein_S5-_N-terminal_domain Eukaryota|Fistulifera_solaris-FsolaSmgn012942_Fistulifera-solaris|K02988|small_subuni…		Eukaryota|Homo_sapiens-GCF000001405_39_GRCh38_p13-NP_114108.1|K02988|small_subunit_ribosomal_protein_S5|PF03719|Ribosomal_protein_S5-_C-terminal_domain	NP_114108.1	mitochondrial	Homo sapiens	https://www.uniprot.org/uniprot/P82675			KEEP
COG0099	J	Ribosomal_protein_S13	RpsM	Ribosome_30S_subunit		mito homolog likely basal???		Eukaryota|Galdieria_sulphuraria-GsulpPRgc000042_Galdieria-sulphuraria-cl|K02952|small_subunit_ribosomal_protein_S13|PF00416|Ribosomal_protein_S13/S18 Eukaryota|Cyanophora_paradoxa-CparaPGgc000120_Cyanophora-paradoxa-cl|K02952|small_subunit_ribosomal_protein_S13|PF00416|Ribosomal_protein_S13/S18 Eukaryota|Chondrus_crispus-CcrisPRgc000080_Chondrus-crispus-cl|K02952|small_subunit_ribosomal_protein_S…		Eukaryota|Physcomitrella_patens-PpatePSgn004088_Physcomitrella-patens|K02952|small_subunit_ribosomal_protein_S13|PF00416|Ribosomal_protein_S13/S18 Eukaryota|Selaginella_moellendorffii-SmoelPSgn005113_Selaginella-moellendorffii|K02952|small_subunit_ribosomal_protein_S13|PF00416|Ribosomal_protein_S13/S18 Eukaryota|Arabidopsis_thaliana-AthalPSgn043718_Arabidopsis-thaliana|K02952|small_subunit_riboso…		only nuclear homolog		unclear, remove					REMOVE
COG0100	J	Ribosomal_protein_S11	RpsK	Ribosome_30S_subunit		mito homolog likely basal???		Eukaryota|Cyanophora_paradoxa-CparaPGgc000119_Cyanophora-paradoxa-cl|K02948|small_subunit_ribosomal_protein_S11|PF00411|Ribosomal_protein_S11 Eukaryota|Arabidopsis_thaliana-AthalPSgc000055_Arabidopsis-thaliana-cl|K02948|small_subunit_ribosomal_protein_S11|PF00411|Ribosomal_protein_S11 Eukaryota|Oryza_sativa-OsatiPSgc000061_Oryza-sativa-cl|K02948|small_subunit_ribosomal_protein_S11|PF00411|Ribosom…		Eukaryota|Nannochloropsis_gaditana-NgadiSmgc000032_Nannochloropsis-gaditana-cl|K02948|small_subunit_ribosomal_protein_S11|PF00411|Ribosomal_protein_S11 Eukaryota|Auxenochlorella_protothecoides-AprotPCgc000050_Auxenochlorella-protothecoides-cl|K02948|small_subunit_ribosomal_protein_S11|PF00411|Ribosomal_protein_S11 Eukaryota|Chlamydomonas_reinhardtii-CreinPCgn006171_Chlamydomonas-reinhardtii|K0294…		Eukaryota|Homo_sapiens-GCF000001405_39_GRCh38_p13-NP_001308901.1|K02948|small_subunit_ribosomal_protein_S11|PF00411|Ribosomal_protein_S11	NP_001308901.1	mitochondrial	Homo sapiens	https://www.uniprot.org/uniprot/P82912			KEEP
COG0103	J	Ribosomal_protein_S9	RpsI	Ribosome_30S_subunit		mito homolog likely basal???		Eukaryota|Cyanophora_paradoxa-CparaPGgc000117_Cyanophora-paradoxa-cl|K02996|small_subunit_ribosomal_protein_S9|PF00380|Ribosomal_protein_S9/S16 Eukaryota|Emiliana_huxleyi-EhuxlHpgc000113_Emiliana-huxleyi-cl|K02996|small_subunit_ribosomal_protein_S9|PF00380|Ribosomal_protein_S9/S16 Eukaryota|Chondrus_crispus-CcrisPRgc000076_Chondrus-crispus-cl|K02996|small_subunit_ribosomal_protein_S9|PF00380|Ribo…		Eukaryota|Tetrahymena_thermophila-TtherAvgn015005_Tetrahymena-thermophila|K02996|small_subunit_ribosomal_protein_S9|PF00380|Ribosomal_protein_S9/S16 Eukaryota|Paramecium_tetraurelia-PtetrAvgn006026_Paramecium-tetraurelia|K02996|small_subunit_ribosomal_protein_S9|PF00380|Ribosomal_protein_S9/S16 Eukaryota|Stentor_coeruleus-ScoerAvgn030535_Stentor-coeruleus|K02996|small_subunit_ribosomal_protein_S9…		Eukaryota|Homo_sapiens-GCF000001405_39_GRCh38_p13-NP_872578.1|K02996|small_subunit_ribosomal_protein_S9|PF00380|Ribosomal_protein_S9/S16	NP_872578.1	mitochondrial	Homo sapiens	https://www.uniprot.org/uniprot/P82933	check - possibly need to include larger grouping of sequences near the Homo_sapiens mito sequence		KEEP
COG0201	U	Preprotein_translocase_subunit_SecY	SecY	-	REMOVE, Non-ribosomal
COG0202	K	DNA-directed_RNA_polymerase,_alpha_subunit/40_kD_subunit	RpoA	RNA_polymerase
COG0480	J	Translation_elongation_factor_EF-G,_a_GTPase	FusA	Translation_factors
COG0532	J	Translation_initiation_factor_IF-2,_a_GTPase	InfB	Translation_factors
COG0533	J	tRNA_A37_threonylcarbamoyltransferase_TsaD	TsaD	tRNA_modification
COG0541	U	Signal_recognition_particle_GTPase	Ffh	-
COG0552	U	Signal_recognition_particle_GTPase_FtsY	FtsY	-
COG5257	J	Translation_initiation_factor_2,_gamma_subunit_(eIF-2gamma;_GTPase)	GCD11	Translation_factors

## Sheet: COG0049
Mito homologs (RED)
COG	homolog	order	tip_label	domain	taxa_name	kegg_id	kegg_description	pfam_id	pfam_description	species	accession_species	genus	extra
COG0049	mito	1	Eukaryota|Diphylleia_rotans-DrotaCRtn021968_Diphylleia-rotans|K02992|small_subunit_ribosomal_protein_S7|PF00177|Ribosomal_protein_S7p/S5e	Eukaryota	Diphylleia_rotans-DrotaCRtn021968_Diphylleia-rotans	K02992	small_subunit_ribosomal_protein_S7	PF00177	Ribosomal_protein_S7p/S5e	Diphylleia_rotans	DrotaCRtn021968_Diphylleia	rotans
COG0049	mito	2	Eukaryota|Acanthamoeba_castellanii-AcastAbgm000022_Acanthamoeba-castellanii-mt|K02992|small_subunit_ribosomal_protein_S7|PF00177|Ribosomal_protein_S7p/S5e	Eukaryota	Acanthamoeba_castellanii-AcastAbgm000022_Acanthamoeba-castellanii-mt	K02992	small_subunit_ribosomal_protein_S7	PF00177	Ribosomal_protein_S7p/S5e	Acanthamoeba_castellanii	AcastAbgm000022_Acanthamoeba	castellanii	mt
COG0049	mito	3	Eukaryota|Homo_sapiens-GCF000001405_39_GRCh38_p13-NP_057055.2|K02992|small_subunit_ribosomal_protein_S7|PF00177|Ribosomal_protein_S7p/S5e	Eukaryota	Homo_sapiens-GCF000001405_39_GRCh38_p13-NP_057055.2	K02992	small_subunit_ribosomal_protein_S7	PF00177	Ribosomal_protein_S7p/S5e	Homo_sapiens	GCF000001405_39_GRCh38_p13	NP_057055.2
COG0049	mito	4	Eukaryota|Xenopus_tropicalis-XtropOMgn005744_Xenopus-tropicalis|K02992|small_subunit_ribosomal_protein_S7|PF00177|Ribosomal_protein_S7p/S5e	Eukaryota	Xenopus_tropicalis-XtropOMgn005744_Xenopus-tropicalis	K02992	small_subunit_ribosomal_protein_S7	PF00177	Ribosomal_protein_S7p/S5e	Xenopus_tropicalis	XtropOMgn005744_Xenopus	tropicalis
COG0049	mito	5	Eukaryota|Limulus_polyphemus-LpolyOMgn017214_Limulus-polyphemus|K02992|small_subunit_ribosomal_protein_S7|PF00177|Ribosomal_protein_S7p/S5e	Eukaryota	Limulus_polyphemus-LpolyOMgn017214_Limulus-polyphemus	K02992	small_subunit_ribosomal_protein_S7	PF00177	Ribosomal_protein_S7p/S5e	Limulus_polyphemus	LpolyOMgn017214_Limulus	polyphemus
COG0049	mito	6	Eukaryota|Lottia_gigantea-LgigaOMgn001662_Lottia-gigantea|K02992|small_subunit_ribosomal_protein_S7|PF00177|Ribosomal_protein_S7p/S5e	Eukaryota	Lottia_gigantea-LgigaOMgn001662_Lottia-gigantea	K02992	small_subunit_ribosomal_protein_S7	PF00177	Ribosomal_protein_S7p/S5e	Lottia_gigantea	LgigaOMgn001662_Lottia	gigantea
COG0049	mito	7	Eukaryota|Nematostella_vectensis-NvectOMgn007352_Nematostella-vectensis|K02992|small_subunit_ribosomal_protein_S7|PF00177|Ribosomal_protein_S7p/S5e	Eukaryota	Nematostella_vectensis-NvectOMgn007352_Nematostella-vectensis	K02992	small_subunit_ribosomal_protein_S7	PF00177	Ribosomal_protein_S7p/S5e	Nematostella_vectensis	NvectOMgn007352_Nematostella	vectensis
COG0049	mito	8	Eukaryota|Amphimedon_queenslandica-AqueeOMgn008295_Amphimedon-queenslandica|K02992|small_subunit_ribosomal_protein_S7|PF00177|Ribosomal_protein_S7p/S5e	Eukaryota	Amphimedon_queenslandica-AqueeOMgn008295_Amphimedon-queenslandica	K02992	small_subunit_ribosomal_protein_S7	PF00177	Ribosomal_protein_S7p/S5e	Amphimedon_queenslandica	AqueeOMgn008295_Amphimedon	queenslandica
COG0049	mito	9	Eukaryota|Monosiga_brevicollis-MbrevOCgn004818_Monosiga-brevicollis|K02992|small_subunit_ribosomal_protein_S7|PF00177|Ribosomal_protein_S7p/S5e	Eukaryota	Monosiga_brevicollis-MbrevOCgn004818_Monosiga-brevicollis	K02992	small_subunit_ribosomal_protein_S7	PF00177	Ribosomal_protein_S7p/S5e	Monosiga_brevicollis	MbrevOCgn004818_Monosiga	brevicollis
COG0049	mito	10	Eukaryota|Salpingoeca_rosetta-SroseOCgn004819_Salpingoeca-rosetta|K02992|small_subunit_ribosomal_protein_S7|PF00177|Ribosomal_protein_S7p/S5e	Eukaryota	Salpingoeca_rosetta-SroseOCgn004819_Salpingoeca-rosetta	K02992	small_subunit_ribosomal_protein_S7	PF00177	Ribosomal_protein_S7p/S5e	Salpingoeca_rosetta	SroseOCgn004819_Salpingoeca	rosetta
COG0049	mito	11	Eukaryota|Chlamydomonas_reinhardtii-CreinPCgc000023_Chlamydomonas-reinhardtii-cl|K02992|small_subunit_ribosomal_protein_S7|PF00177|Ribosomal_protein_S7p/S5e	Eukaryota	Chlamydomonas_reinhardtii-CreinPCgc000023_Chlamydomonas-reinhardtii-cl	K02992	small_subunit_ribosomal_protein_S7	PF00177	Ribosomal_protein_S7p/S5e	Chlamydomonas_reinhardtii	CreinPCgc000023_Chlamydomonas	reinhardtii	cl
COG0049	mito	12	Eukaryota|Chrysochromulina_sp-ChrspHpgn001419_Chrysochromulina-sp|K02992|small_subunit_ribosomal_protein_S7|PF00177|Ribosomal_protein_S7p/S5e	Eukaryota	Chrysochromulina_sp-ChrspHpgn001419_Chrysochromulina-sp	K02992	small_subunit_ribosomal_protein_S7	PF00177	Ribosomal_protein_S7p/S5e	Chrysochromulina_sp	ChrspHpgn001419_Chrysochromulina	sp
COG0049	mito	13	Eukaryota|Fistulifera_solaris-FsolaSmgm000015_Fistulifera-solaris-mt|K02992|small_subunit_ribosomal_protein_S7|-|-	Eukaryota	Fistulifera_solaris-FsolaSmgm000015_Fistulifera-solaris-mt	K02992	small_subunit_ribosomal_protein_S7	-	-	Fistulifera_solaris	FsolaSmgm000015_Fistulifera	solaris	mt
COG0049	mito	14	Eukaryota|Phaeodactylum_tricornutum-PtricSmgm000018_Phaeodactylum-tricornutum-mt|K02992|small_subunit_ribosomal_protein_S7|-|-	Eukaryota	Phaeodactylum_tricornutum-PtricSmgm000018_Phaeodactylum-tricornutum-mt	K02992	small_subunit_ribosomal_protein_S7	-	-	Phaeodactylum_tricornutum	PtricSmgm000018_Phaeodactylum	tricornutum	mt
COG0049	mito	15	Eukaryota|Thalassiosira_pseudonana-TpseuSmgm000018_Thalassiosira-pseudonana-mt|K02992|small_subunit_ribosomal_protein_S7|-|-	Eukaryota	Thalassiosira_pseudonana-TpseuSmgm000018_Thalassiosira-pseudonana-mt	K02992	small_subunit_ribosomal_protein_S7	-	-	Thalassiosira_pseudonana	TpseuSmgm000018_Thalassiosira	pseudonana	mt
COG0049	mito	16	Eukaryota|Ectocarpus_siliculosus-EsiliSmgm000010_Ectocarpus-siliculosus-mt|K02992|small_subunit_ribosomal_protein_S7|PF00177|Ribosomal_protein_S7p/S5e	Eukaryota	Ectocarpus_siliculosus-EsiliSmgm000010_Ectocarpus-siliculosus-mt	K02992	small_subunit_ribosomal_protein_S7	PF00177	Ribosomal_protein_S7p/S5e	Ectocarpus_siliculosus	EsiliSmgm000010_Ectocarpus	siliculosus	mt
COG0049	mito	17	Eukaryota|Fabomonas_tropica-FtropAytn000072_Fabomonas-tropica|K02992|small_subunit_ribosomal_protein_S7|PF00177|Ribosomal_protein_S7p/S5e	Eukaryota	Fabomonas_tropica-FtropAytn000072_Fabomonas-tropica	K02992	small_subunit_ribosomal_protein_S7	PF00177	Ribosomal_protein_S7p/S5e	Fabomonas_tropica	FtropAytn000072_Fabomonas	tropica
COG0049	mito	18	Eukaryota|Galdieria_sulphuraria-GsulpPRgn004707_Galdieria-sulphuraria|K02992|small_subunit_ribosomal_protein_S7|-|-	Eukaryota	Galdieria_sulphuraria-GsulpPRgn004707_Galdieria-sulphuraria	K02992	small_subunit_ribosomal_protein_S7	-	-	Galdieria_sulphuraria	GsulpPRgn004707_Galdieria	sulphuraria
COG0049	mito	19	Eukaryota|Parvularia_atlantis-PaltaONgn009789_Parvularia-atlantis|K02992|small_subunit_ribosomal_protein_S7|PF00177|Ribosomal_protein_S7p/S5e	Eukaryota	Parvularia_atlantis-PaltaONgn009789_Parvularia-atlantis	K02992	small_subunit_ribosomal_protein_S7	PF00177	Ribosomal_protein_S7p/S5e	Parvularia_atlantis	PaltaONgn009789_Parvularia	atlantis
COG0049	mito	20	Eukaryota|Nannochloropsis_gaditana-NgadiSmgm000032_Nannochloropsis-gaditana-mt|K02992|small_subunit_ribosomal_protein_S7|PF00177|Ribosomal_protein_S7p/S5e	Eukaryota	Nannochloropsis_gaditana-NgadiSmgm000032_Nannochloropsis-gaditana-mt	K02992	small_subunit_ribosomal_protein_S7	PF00177	Ribosomal_protein_S7p/S5e	Nannochloropsis_gaditana	NgadiSmgm000032_Nannochloropsis	gaditana	mt
COG0049	mito	21	Eukaryota|Cyanophora_paradoxa-CparaPGgm000031_Cyanophora-paradoxa-mt|K02992|small_subunit_ribosomal_protein_S7|PF00177|Ribosomal_protein_S7p/S5e	Eukaryota	Cyanophora_paradoxa-CparaPGgm000031_Cyanophora-paradoxa-mt	K02992	small_subunit_ribosomal_protein_S7	PF00177	Ribosomal_protein_S7p/S5e	Cyanophora_paradoxa	CparaPGgm000031_Cyanophora	paradoxa	mt
COG0049	mito	22	Eukaryota|Saccharomyces_cerevisiae-GCF000146045_2_R64-NP_012647.1|K02992|small_subunit_ribosomal_protein_S7|PF00177|Ribosomal_protein_S7p/S5e	Eukaryota	Saccharomyces_cerevisiae-GCF000146045_2_R64-NP_012647.1	K02992	small_subunit_ribosomal_protein_S7	PF00177	Ribosomal_protein_S7p/S5e	Saccharomyces_cerevisiae	GCF000146045_2_R64	NP_012647.1
COG0049	mito	23	Eukaryota|Schizosaccharomyces_pombe-SpombOFgn001491_Schizosaccharomyces-pombe|K02992|small_subunit_ribosomal_protein_S7|PF00177|Ribosomal_protein_S7p/S5e	Eukaryota	Schizosaccharomyces_pombe-SpombOFgn001491_Schizosaccharomyces-pombe	K02992	small_subunit_ribosomal_protein_S7	PF00177	Ribosomal_protein_S7p/S5e	Schizosaccharomyces_pombe	SpombOFgn001491_Schizosaccharomyces	pombe
COG0049	mito	24	Eukaryota|Spizellomyces_punctatus-SpuncOFgn005566_Spizellomyces-punctatus|K02992|small_subunit_ribosomal_protein_S7|PF00177|Ribosomal_protein_S7p/S5e	Eukaryota	Spizellomyces_punctatus-SpuncOFgn005566_Spizellomyces-punctatus	K02992	small_subunit_ribosomal_protein_S7	PF00177	Ribosomal_protein_S7p/S5e	Spizellomyces_punctatus	SpuncOFgn005566_Spizellomyces	punctatus
COG0049	mito	25	Eukaryota|Allomyces_macrogynus-AmacrOFgn003300_Allomyces-macrogynus|K02992|small_subunit_ribosomal_protein_S7|PF00177|Ribosomal_protein_S7p/S5e	Eukaryota	Allomyces_macrogynus-AmacrOFgn003300_Allomyces-macrogynus	K02992	small_subunit_ribosomal_protein_S7	PF00177	Ribosomal_protein_S7p/S5e	Allomyces_macrogynus	AmacrOFgn003300_Allomyces	macrogynus
COG0049	mito	26	Eukaryota|Lobosporangium_transversale-LtranOFgn010767_Lobosporangium-transversale|K02992|small_subunit_ribosomal_protein_S7|PF00177|Ribosomal_protein_S7p/S5e	Eukaryota	Lobosporangium_transversale-LtranOFgn010767_Lobosporangium-transversale	K02992	small_subunit_ribosomal_protein_S7	PF00177	Ribosomal_protein_S7p/S5e	Lobosporangium_transversale	LtranOFgn010767_Lobosporangium	transversale
COG0049	mito	27	Eukaryota|Dictyostelium_discoideum-DdiscAbgn010686_Dictyostelium-discoideum|K02992|small_subunit_ribosomal_protein_S7|PF00177|Ribosomal_protein_S7p/S5e	Eukaryota	Dictyostelium_discoideum-DdiscAbgn010686_Dictyostelium-discoideum	K02992	small_subunit_ribosomal_protein_S7	PF00177	Ribosomal_protein_S7p/S5e	Dictyostelium_discoideum	DdiscAbgn010686_Dictyostelium	discoideum
Plastid homologs (GREEN)
COG	homolog		tip_label	domain	taxa_name	kegg_id	kegg_description	pfam_id	pfam_description	species	accession_species	genus	extra
COG0049	plastid	1	Eukaryota|Fistulifera_solaris-FsolaSmgc000042_Fistulifera-solaris-cl|K02992|small_subunit_ribosomal_protein_S7|PF00177|Ribosomal_protein_S7p/S5e	Eukaryota	Fistulifera_solaris-FsolaSmgc000042_Fistulifera-solaris-cl	K02992	small_subunit_ribosomal_protein_S7	PF00177	Ribosomal_protein_S7p/S5e	Fistulifera_solaris	FsolaSmgc000042_Fistulifera	solaris	cl
COG0049	plastid	2	Eukaryota|Phaeodactylum_tricornutum-PtricSmgc000123_Phaeodactylum-tricornutum-cl|K02992|small_subunit_ribosomal_protein_S7|PF00177|Ribosomal_protein_S7p/S5e	Eukaryota	Phaeodactylum_tricornutum-PtricSmgc000123_Phaeodactylum-tricornutum-cl	K02992	small_subunit_ribosomal_protein_S7	PF00177	Ribosomal_protein_S7p/S5e	Phaeodactylum_tricornutum	PtricSmgc000123_Phaeodactylum	tricornutum	cl
COG0049	plastid	3	Eukaryota|Leptocylindrus_danicus-LdaniSmtc000027_Leptocylindrus-danicus-cl|K02992|small_subunit_ribosomal_protein_S7|PF00177|Ribosomal_protein_S7p/S5e	Eukaryota	Leptocylindrus_danicus-LdaniSmtc000027_Leptocylindrus-danicus-cl	K02992	small_subunit_ribosomal_protein_S7	PF00177	Ribosomal_protein_S7p/S5e	Leptocylindrus_danicus	LdaniSmtc000027_Leptocylindrus	danicus	cl
COG0049	plastid	4	Eukaryota|Thalassiosira_oceanica-ToceaSmgc000125_Thalassiosira-oceanica-cl|K02992|small_subunit_ribosomal_protein_S7|PF00177|Ribosomal_protein_S7p/S5e	Eukaryota	Thalassiosira_oceanica-ToceaSmgc000125_Thalassiosira-oceanica-cl	K02992	small_subunit_ribosomal_protein_S7	PF00177	Ribosomal_protein_S7p/S5e	Thalassiosira_oceanica	ToceaSmgc000125_Thalassiosira	oceanica	cl
COG0049	plastid	5	Eukaryota|Ectocarpus_siliculosus-EsiliSmgc000037_Ectocarpus-siliculosus-cl|K02992|small_subunit_ribosomal_protein_S7|PF00177|Ribosomal_protein_S7p/S5e	Eukaryota	Ectocarpus_siliculosus-EsiliSmgc000037_Ectocarpus-siliculosus-cl	K02992	small_subunit_ribosomal_protein_S7	PF00177	Ribosomal_protein_S7p/S5e	Ectocarpus_siliculosus	EsiliSmgc000037_Ectocarpus	siliculosus	cl
COG0049	plastid	6	Eukaryota|Nannochloropsis_gaditana-NgadiSmgc000026_Nannochloropsis-gaditana-cl|K02992|small_subunit_ribosomal_protein_S7|PF00177|Ribosomal_protein_S7p/S5e	Eukaryota	Nannochloropsis_gaditana-NgadiSmgc000026_Nannochloropsis-gaditana-cl	K02992	small_subunit_ribosomal_protein_S7	PF00177	Ribosomal_protein_S7p/S5e	Nannochloropsis_gaditana	NgadiSmgc000026_Nannochloropsis	gaditana	cl
COG0049	plastid	7	Eukaryota|Cyanidioschyzon_merolae-CmeroPRgc000161_Cyanidioschyzon-merolae-cl|K02992|small_subunit_ribosomal_protein_S7|PF00177|Ribosomal_protein_S7p/S5e	Eukaryota	Cyanidioschyzon_merolae-CmeroPRgc000161_Cyanidioschyzon-merolae-cl	K02992	small_subunit_ribosomal_protein_S7	PF00177	Ribosomal_protein_S7p/S5e	Cyanidioschyzon_merolae	CmeroPRgc000161_Cyanidioschyzon	merolae	cl
COG0049	plastid	8	Eukaryota|Emiliana_huxleyi-EhuxlHpgc000116_Emiliana-huxleyi-cl|K02992|small_subunit_ribosomal_protein_S7|PF00177|Ribosomal_protein_S7p/S5e	Eukaryota	Emiliana_huxleyi-EhuxlHpgc000116_Emiliana-huxleyi-cl	K02992	small_subunit_ribosomal_protein_S7	PF00177	Ribosomal_protein_S7p/S5e	Emiliana_huxleyi	EhuxlHpgc000116_Emiliana	huxleyi	cl
COG0049	plastid	9	Eukaryota|Chondrus_crispus-CcrisPRgc000073_Chondrus-crispus-cl|K02992|small_subunit_ribosomal_protein_S7|PF00177|Ribosomal_protein_S7p/S5e	Eukaryota	Chondrus_crispus-CcrisPRgc000073_Chondrus-crispus-cl	K02992	small_subunit_ribosomal_protein_S7	PF00177	Ribosomal_protein_S7p/S5e	Chondrus_crispus	CcrisPRgc000073_Chondrus	crispus	cl
COG0049	plastid	10	Eukaryota|Porphyra_umbilicalis-PumbiPRgc000101_Porphyra-umbilicalis-cl|K02992|small_subunit_ribosomal_protein_S7|PF00177|Ribosomal_protein_S7p/S5e	Eukaryota	Porphyra_umbilicalis-PumbiPRgc000101_Porphyra-umbilicalis-cl	K02992	small_subunit_ribosomal_protein_S7	PF00177	Ribosomal_protein_S7p/S5e	Porphyra_umbilicalis	PumbiPRgc000101_Porphyra	umbilicalis	cl
COG0049	plastid	11	Eukaryota|Guillardia_theta-GthetCygc000136_Guillardia-theta-cl|K02992|small_subunit_ribosomal_protein_S7|PF00177|Ribosomal_protein_S7p/S5e	Eukaryota	Guillardia_theta-GthetCygc000136_Guillardia-theta-cl	K02992	small_subunit_ribosomal_protein_S7	PF00177	Ribosomal_protein_S7p/S5e	Guillardia_theta	GthetCygc000136_Guillardia	theta	cl
COG0049	plastid	12	Eukaryota|Galdieria_sulphuraria-GsulpPRgc000035_Galdieria-sulphuraria-cl|K02992|small_subunit_ribosomal_protein_S7|PF00177|Ribosomal_protein_S7p/S5e	Eukaryota	Galdieria_sulphuraria-GsulpPRgc000035_Galdieria-sulphuraria-cl	K02992	small_subunit_ribosomal_protein_S7	PF00177	Ribosomal_protein_S7p/S5e	Galdieria_sulphuraria	GsulpPRgc000035_Galdieria	sulphuraria	cl
COG0049	plastid	13	Eukaryota|Aureococcus_anophagefferens-AanopSmgc000051_Aureococcus-anophagefferens-cl|K02992|small_subunit_ribosomal_protein_S7|PF00177|Ribosomal_protein_S7p/S5e	Eukaryota	Aureococcus_anophagefferens-AanopSmgc000051_Aureococcus-anophagefferens-cl	K02992	small_subunit_ribosomal_protein_S7	PF00177	Ribosomal_protein_S7p/S5e	Aureococcus_anophagefferens	AanopSmgc000051_Aureococcus	anophagefferens	cl
COG0049	plastid	14	Eukaryota|Arabidopsis_thaliana-AthalPSgc000067_Arabidopsis-thaliana-cl|K02992|small_subunit_ribosomal_protein_S7|PF00177|Ribosomal_protein_S7p/S5e	Eukaryota	Arabidopsis_thaliana-AthalPSgc000067_Arabidopsis-thaliana-cl	K02992	small_subunit_ribosomal_protein_S7	PF00177	Ribosomal_protein_S7p/S5e	Arabidopsis_thaliana	AthalPSgc000067_Arabidopsis	thaliana	cl
COG0049	plastid	15	Eukaryota|Oryza_sativa-OsatiPSgc000076_Oryza-sativa-cl|K02992|small_subunit_ribosomal_protein_S7|PF00177|Ribosomal_protein_S7p/S5e	Eukaryota	Oryza_sativa-OsatiPSgc000076_Oryza-sativa-cl	K02992	small_subunit_ribosomal_protein_S7	PF00177	Ribosomal_protein_S7p/S5e	Oryza_sativa	OsatiPSgc000076_Oryza	sativa	cl
COG0049	plastid	16	Eukaryota|Physcomitrella_patens-PpatePSgc000002_Physcomitrella-patens-cl|K02992|small_subunit_ribosomal_protein_S7|PF00177|Ribosomal_protein_S7p/S5e	Eukaryota	Physcomitrella_patens-PpatePSgc000002_Physcomitrella-patens-cl	K02992	small_subunit_ribosomal_protein_S7	PF00177	Ribosomal_protein_S7p/S5e	Physcomitrella_patens	PpatePSgc000002_Physcomitrella	patens	cl
COG0049	plastid	17	Eukaryota|Selaginella_moellendorffii-SmoelPSgc000001_Selaginella-moellendorffii-cl|K02992|small_subunit_ribosomal_protein_S7|PF00177|Ribosomal_protein_S7p/S5e	Eukaryota	Selaginella_moellendorffii-SmoelPSgc000001_Selaginella-moellendorffii-cl	K02992	small_subunit_ribosomal_protein_S7	PF00177	Ribosomal_protein_S7p/S5e	Selaginella_moellendorffii	SmoelPSgc000001_Selaginella	moellendorffii	cl
COG0049	plastid	18	Eukaryota|Bathycoccus_prasinos-BprasPCgc000015_Bathycoccus-prasinos-cl|K02992|small_subunit_ribosomal_protein_S7|PF00177|Ribosomal_protein_S7p/S5e	Eukaryota	Bathycoccus_prasinos-BprasPCgc000015_Bathycoccus-prasinos-cl	K02992	small_subunit_ribosomal_protein_S7	PF00177	Ribosomal_protein_S7p/S5e	Bathycoccus_prasinos	BprasPCgc000015_Bathycoccus	prasinos	cl
COG0049	plastid	19	Eukaryota|Ostreococcus_tauri-OtaurPCgc000024_Ostreococcus-tauri-cl|K02992|small_subunit_ribosomal_protein_S7|PF00177|Ribosomal_protein_S7p/S5e	Eukaryota	Ostreococcus_tauri-OtaurPCgc000024_Ostreococcus-tauri-cl	K02992	small_subunit_ribosomal_protein_S7	PF00177	Ribosomal_protein_S7p/S5e	Ostreococcus_tauri	OtaurPCgc000024_Ostreococcus	tauri	cl
COG0049	plastid	20	Eukaryota|Klebsormidium_nitens-KnitePSgc000050_Klebsormidium-nitens-cl|K02992|small_subunit_ribosomal_protein_S7|PF00177|Ribosomal_protein_S7p/S5e	Eukaryota	Klebsormidium_nitens-KnitePSgc000050_Klebsormidium-nitens-cl	K02992	small_subunit_ribosomal_protein_S7	PF00177	Ribosomal_protein_S7p/S5e	Klebsormidium_nitens	KnitePSgc000050_Klebsormidium	nitens	cl
COG0049	plastid	21	Eukaryota|Auxenochlorella_protothecoides-AprotPCgc000065_Auxenochlorella-protothecoides-cl|K02992|small_subunit_ribosomal_protein_S7|PF00177|Ribosomal_protein_S7p/S5e	Eukaryota	Auxenochlorella_protothecoides-AprotPCgc000065_Auxenochlorella-protothecoides-cl	K02992	small_subunit_ribosomal_protein_S7	PF00177	Ribosomal_protein_S7p/S5e	Auxenochlorella_protothecoides	AprotPCgc000065_Auxenochlorella	protothecoides	cl
COG0049	plastid	22	Eukaryota|Bigelowiella_natans-BnataRzgc000039_Bigelowiella-natans-cl|K02992|small_subunit_ribosomal_protein_S7|PF00177|Ribosomal_protein_S7p/S5e	Eukaryota	Bigelowiella_natans-BnataRzgc000039_Bigelowiella-natans-cl	K02992	small_subunit_ribosomal_protein_S7	PF00177	Ribosomal_protein_S7p/S5e	Bigelowiella_natans	BnataRzgc000039_Bigelowiella	natans	cl
COG0049	plastid	23	Eukaryota|Cyanophora_paradoxa-CparaPGgc000070_Cyanophora-paradoxa-cl|K02992|small_subunit_ribosomal_protein_S7|PF00177|Ribosomal_protein_S7p/S5e	Eukaryota	Cyanophora_paradoxa-CparaPGgc000070_Cyanophora-paradoxa-cl	K02992	small_subunit_ribosomal_protein_S7	PF00177	Ribosomal_protein_S7p/S5e	Cyanophora_paradoxa	CparaPGgc000070_Cyanophora	paradoxa	cl

## Sheet: COG0051
Mito homologs (RED)
COG	homolog	order	tip_label	domain	taxa_name	kegg_id	kegg_description	pfam_id	pfam_description	species	accession_species	genus	extra
COG0051	mito	1	Eukaryota|Arabidopsis_thaliana-AthalPSgn029779_Arabidopsis-thaliana|K02946|small_subunit_ribosomal_protein_S10|-|-	Eukaryota	Arabidopsis_thaliana-AthalPSgn029779_Arabidopsis-thaliana	K02946	small_subunit_ribosomal_protein_S10	-	-	Arabidopsis_thaliana	AthalPSgn029779_Arabidopsis	thaliana
COG0051	mito	2	Eukaryota|Oryza_sativa-OsatiPSgn022049_Oryza-sativa|K02946|small_subunit_ribosomal_protein_S10|-|-	Eukaryota	Oryza_sativa-OsatiPSgn022049_Oryza-sativa	K02946	small_subunit_ribosomal_protein_S10	-	-	Oryza_sativa	OsatiPSgn022049_Oryza	sativa
COG0051	mito	3	Eukaryota|Physcomitrella_patens-PpatePSgn000217_Physcomitrella-patens|K02946|small_subunit_ribosomal_protein_S10|-|-	Eukaryota	Physcomitrella_patens-PpatePSgn000217_Physcomitrella-patens	K02946	small_subunit_ribosomal_protein_S10	-	-	Physcomitrella_patens	PpatePSgn000217_Physcomitrella	patens
COG0051	mito	4	Eukaryota|Selaginella_moellendorffii-SmoelPSgn021068_Selaginella-moellendorffii|K02946|small_subunit_ribosomal_protein_S10|-|-	Eukaryota	Selaginella_moellendorffii-SmoelPSgn021068_Selaginella-moellendorffii	K02946	small_subunit_ribosomal_protein_S10	-	-	Selaginella_moellendorffii	SmoelPSgn021068_Selaginella	moellendorffii
COG0051	mito	5	Eukaryota|Monoraphidium_neglectum-MneglPCgn006904_Monoraphidium-neglectum|K02946|small_subunit_ribosomal_protein_S10|-|-	Eukaryota	Monoraphidium_neglectum-MneglPCgn006904_Monoraphidium-neglectum	K02946	small_subunit_ribosomal_protein_S10	-	-	Monoraphidium_neglectum	MneglPCgn006904_Monoraphidium	neglectum
COG0051	mito	6	Eukaryota|Klebsormidium_nitens-KnitePSgn013804_Klebsormidium-nitens|K02946|small_subunit_ribosomal_protein_S10|PF00338|Ribosomal_protein_S10p/S20e	Eukaryota	Klebsormidium_nitens-KnitePSgn013804_Klebsormidium-nitens	K02946	small_subunit_ribosomal_protein_S10	PF00338	Ribosomal_protein_S10p/S20e	Klebsormidium_nitens	KnitePSgn013804_Klebsormidium	nitens
COG0051	mito	7	Eukaryota|Bathycoccus_prasinos-BprasPCgn007829_Bathycoccus-prasinos|K02946|small_subunit_ribosomal_protein_S10|PF00338|Ribosomal_protein_S10p/S20e	Eukaryota	Bathycoccus_prasinos-BprasPCgn007829_Bathycoccus-prasinos	K02946	small_subunit_ribosomal_protein_S10	PF00338	Ribosomal_protein_S10p/S20e	Bathycoccus_prasinos	BprasPCgn007829_Bathycoccus	prasinos
COG0051	mito	8	Eukaryota|Ancoracysta_twista-AtwisOrtm000040_Ancoracysta-twista-mt|K02946|small_subunit_ribosomal_protein_S10|PF00338|Ribosomal_protein_S10p/S20e	Eukaryota	Ancoracysta_twista-AtwisOrtm000040_Ancoracysta-twista-mt	K02946	small_subunit_ribosomal_protein_S10	PF00338	Ribosomal_protein_S10p/S20e	Ancoracysta_twista	AtwisOrtm000040_Ancoracysta	twista	mt
COG0051	mito	9	Eukaryota|Ostreococcus_tauri-OtaurPCgn007737_Ostreococcus-tauri|K02946|small_subunit_ribosomal_protein_S10|PF00338|Ribosomal_protein_S10p/S20e	Eukaryota	Ostreococcus_tauri-OtaurPCgn007737_Ostreococcus-tauri	K02946	small_subunit_ribosomal_protein_S10	PF00338	Ribosomal_protein_S10p/S20e	Ostreococcus_tauri	OtaurPCgn007737_Ostreococcus	tauri
COG0051	mito	10	Eukaryota|Auxenochlorella_protothecoides-AprotPCgm000017_Auxenochlorella-protothecoides-mt|K02946|small_subunit_ribosomal_protein_S10|PF00338|Ribosomal_protein_S10p/S20e	Eukaryota	Auxenochlorella_protothecoides-AprotPCgm000017_Auxenochlorella-protothecoides-mt	K02946	small_subunit_ribosomal_protein_S10	PF00338	Ribosomal_protein_S10p/S20e	Auxenochlorella_protothecoides	AprotPCgm000017_Auxenochlorella	protothecoides	mt
COG0051	mito	11	Eukaryota|Diphylleia_rotans-DrotaCRtm000015_Diphylleia-rotans-mt|K02946|small_subunit_ribosomal_protein_S10|-|-	Eukaryota	Diphylleia_rotans-DrotaCRtm000015_Diphylleia-rotans-mt	K02946	small_subunit_ribosomal_protein_S10	-	-	Diphylleia_rotans	DrotaCRtm000015_Diphylleia	rotans	mt
COG0051	mito	12	Eukaryota|Cryptophyceae_sp-CrypsCygn025140_Cryptophyceae-sp|K02946|small_subunit_ribosomal_protein_S10|PF00338|Ribosomal_protein_S10p/S20e	Eukaryota	Cryptophyceae_sp-CrypsCygn025140_Cryptophyceae-sp	K02946	small_subunit_ribosomal_protein_S10	PF00338	Ribosomal_protein_S10p/S20e	Cryptophyceae_sp	CrypsCygn025140_Cryptophyceae	sp
COG0051	mito	13	Eukaryota|Mantamonas_plastica-MplasCRtn001356_Mantamonas-plastica|K02946|small_subunit_ribosomal_protein_S10|PF00338|Ribosomal_protein_S10p/S20e	Eukaryota	Mantamonas_plastica-MplasCRtn001356_Mantamonas-plastica	K02946	small_subunit_ribosomal_protein_S10	PF00338	Ribosomal_protein_S10p/S20e	Mantamonas_plastica	MplasCRtn001356_Mantamonas	plastica
COG0051	mito	14	Eukaryota|Lottia_gigantea-LgigaOMgn019568_Lottia-gigantea|K02946|small_subunit_ribosomal_protein_S10|PF00338|Ribosomal_protein_S10p/S20e	Eukaryota	Lottia_gigantea-LgigaOMgn019568_Lottia-gigantea	K02946	small_subunit_ribosomal_protein_S10	PF00338	Ribosomal_protein_S10p/S20e	Lottia_gigantea	LgigaOMgn019568_Lottia	gigantea
COG0051	mito	15	Eukaryota|Xenopus_tropicalis-XtropOMgn002885_Xenopus-tropicalis|K02946|small_subunit_ribosomal_protein_S10|PF00338|Ribosomal_protein_S10p/S20e	Eukaryota	Xenopus_tropicalis-XtropOMgn002885_Xenopus-tropicalis	K02946	small_subunit_ribosomal_protein_S10	PF00338	Ribosomal_protein_S10p/S20e	Xenopus_tropicalis	XtropOMgn002885_Xenopus	tropicalis
COG0051	mito	16	Eukaryota|Homo_sapiens-GCF000001405_39_GRCh38_p13-XP_011513026.1|K02946|small_subunit_ribosomal_protein_S10|PF00338|Ribosomal_protein_S10p/S20e	Eukaryota	Homo_sapiens-GCF000001405_39_GRCh38_p13-XP_011513026.1	K02946	small_subunit_ribosomal_protein_S10	PF00338	Ribosomal_protein_S10p/S20e	Homo_sapiens	GCF000001405_39_GRCh38_p13	XP_011513026.1
COG0051	mito	17	Eukaryota|Nematostella_vectensis-NvectOMgn005911_Nematostella-vectensis|K02946|small_subunit_ribosomal_protein_S10|PF00338|Ribosomal_protein_S10p/S20e	Eukaryota	Nematostella_vectensis-NvectOMgn005911_Nematostella-vectensis	K02946	small_subunit_ribosomal_protein_S10	PF00338	Ribosomal_protein_S10p/S20e	Nematostella_vectensis	NvectOMgn005911_Nematostella	vectensis
COG0051	mito	18	Eukaryota|Amphimedon_queenslandica-AqueeOMgn011984_Amphimedon-queenslandica|K02946|small_subunit_ribosomal_protein_S10|PF00338|Ribosomal_protein_S10p/S20e	Eukaryota	Amphimedon_queenslandica-AqueeOMgn011984_Amphimedon-queenslandica	K02946	small_subunit_ribosomal_protein_S10	PF00338	Ribosomal_protein_S10p/S20e	Amphimedon_queenslandica	AqueeOMgn011984_Amphimedon	queenslandica
COG0051	mito	19	Eukaryota|Monosiga_brevicollis-MbrevOCgn007696_Monosiga-brevicollis|K02946|small_subunit_ribosomal_protein_S10|PF00338|Ribosomal_protein_S10p/S20e	Eukaryota	Monosiga_brevicollis-MbrevOCgn007696_Monosiga-brevicollis	K02946	small_subunit_ribosomal_protein_S10	PF00338	Ribosomal_protein_S10p/S20e	Monosiga_brevicollis	MbrevOCgn007696_Monosiga	brevicollis
COG0051	mito	20	Eukaryota|Salpingoeca_rosetta-SroseOCgn004413_Salpingoeca-rosetta|K02946|small_subunit_ribosomal_protein_S10|PF00338|Ribosomal_protein_S10p/S20e	Eukaryota	Salpingoeca_rosetta-SroseOCgn004413_Salpingoeca-rosetta	K02946	small_subunit_ribosomal_protein_S10	PF00338	Ribosomal_protein_S10p/S20e	Salpingoeca_rosetta	SroseOCgn004413_Salpingoeca	rosetta
COG0051	mito	21	Eukaryota|Parvularia_atlantis-PaltaONgn002157_Parvularia-atlantis|K02946|small_subunit_ribosomal_protein_S10|PF00338|Ribosomal_protein_S10p/S20e	Eukaryota	Parvularia_atlantis-PaltaONgn002157_Parvularia-atlantis	K02946	small_subunit_ribosomal_protein_S10	PF00338	Ribosomal_protein_S10p/S20e	Parvularia_atlantis	PaltaONgn002157_Parvularia	atlantis
COG0051	mito	22	Eukaryota|Fonticula_alba-FalbaOYgn002416_Fonticula-alba|K02946|small_subunit_ribosomal_protein_S10|PF00338|Ribosomal_protein_S10p/S20e	Eukaryota	Fonticula_alba-FalbaOYgn002416_Fonticula-alba	K02946	small_subunit_ribosomal_protein_S10	PF00338	Ribosomal_protein_S10p/S20e	Fonticula_alba	FalbaOYgn002416_Fonticula	alba
COG0051	mito	23	Eukaryota|Lobosporangium_transversale-LtranOFgn007867_Lobosporangium-transversale|K02946|small_subunit_ribosomal_protein_S10|PF00338|Ribosomal_protein_S10p/S20e	Eukaryota	Lobosporangium_transversale-LtranOFgn007867_Lobosporangium-transversale	K02946	small_subunit_ribosomal_protein_S10	PF00338	Ribosomal_protein_S10p/S20e	Lobosporangium_transversale	LtranOFgn007867_Lobosporangium	transversale
COG0051	mito	24	Eukaryota|Spizellomyces_punctatus-SpuncOFgn002769_Spizellomyces-punctatus|K02946|small_subunit_ribosomal_protein_S10|PF00338|Ribosomal_protein_S10p/S20e	Eukaryota	Spizellomyces_punctatus-SpuncOFgn002769_Spizellomyces-punctatus	K02946	small_subunit_ribosomal_protein_S10	PF00338	Ribosomal_protein_S10p/S20e	Spizellomyces_punctatus	SpuncOFgn002769_Spizellomyces	punctatus
COG0051	mito	25	Eukaryota|Allomyces_macrogynus-AmacrOFgn003849_Allomyces-macrogynus|K02946|small_subunit_ribosomal_protein_S10|PF00338|Ribosomal_protein_S10p/S20e	Eukaryota	Allomyces_macrogynus-AmacrOFgn003849_Allomyces-macrogynus	K02946	small_subunit_ribosomal_protein_S10	PF00338	Ribosomal_protein_S10p/S20e	Allomyces_macrogynus	AmacrOFgn003849_Allomyces	macrogynus
COG0051	mito	26	Eukaryota|Saccharomyces_cerevisiae-GCF000146045_2_R64-NP_010326.1|K02946|small_subunit_ribosomal_protein_S10|PF00338|Ribosomal_protein_S10p/S20e	Eukaryota	Saccharomyces_cerevisiae-GCF000146045_2_R64-NP_010326.1	K02946	small_subunit_ribosomal_protein_S10	PF00338	Ribosomal_protein_S10p/S20e	Saccharomyces_cerevisiae	GCF000146045_2_R64	NP_010326.1
COG0051	mito	27	Eukaryota|Schizosaccharomyces_pombe-SpombOFgn003935_Schizosaccharomyces-pombe|K02946|small_subunit_ribosomal_protein_S10|PF00338|Ribosomal_protein_S10p/S20e	Eukaryota	Schizosaccharomyces_pombe-SpombOFgn003935_Schizosaccharomyces-pombe	K02946	small_subunit_ribosomal_protein_S10	PF00338	Ribosomal_protein_S10p/S20e	Schizosaccharomyces_pombe	SpombOFgn003935_Schizosaccharomyces	pombe
COG0051	mito	28	Eukaryota|Chrysochromulina_sp-ChrspHpgn009545_Chrysochromulina-sp|K02946|small_subunit_ribosomal_protein_S10|PF00338|Ribosomal_protein_S10p/S20e	Eukaryota	Chrysochromulina_sp-ChrspHpgn009545_Chrysochromulina-sp	K02946	small_subunit_ribosomal_protein_S10	PF00338	Ribosomal_protein_S10p/S20e	Chrysochromulina_sp	ChrspHpgn009545_Chrysochromulina	sp
COG0051	mito	29	Eukaryota|Acanthamoeba_castellanii-AcastAbgn012867_Acanthamoeba-castellanii|K02946|small_subunit_ribosomal_protein_S10|PF00338|Ribosomal_protein_S10p/S20e	Eukaryota	Acanthamoeba_castellanii-AcastAbgn012867_Acanthamoeba-castellanii	K02946	small_subunit_ribosomal_protein_S10	PF00338	Ribosomal_protein_S10p/S20e	Acanthamoeba_castellanii	AcastAbgn012867_Acanthamoeba	castellanii
COG0051	mito	30	Eukaryota|Dictyostelium_discoideum-DdiscAbgn006729_Dictyostelium-discoideum|K02946|small_subunit_ribosomal_protein_S10|PF00338|Ribosomal_protein_S10p/S20e	Eukaryota	Dictyostelium_discoideum-DdiscAbgn006729_Dictyostelium-discoideum	K02946	small_subunit_ribosomal_protein_S10	PF00338	Ribosomal_protein_S10p/S20e	Dictyostelium_discoideum	DdiscAbgn006729_Dictyostelium	discoideum
COG0051	mito	31	Eukaryota|Physarum_polycephalum-PpolyAbtn029108_Physarum-polycephalum|K02946|small_subunit_ribosomal_protein_S10|PF00338|Ribosomal_protein_S10p/S20e	Eukaryota	Physarum_polycephalum-PpolyAbtn029108_Physarum-polycephalum	K02946	small_subunit_ribosomal_protein_S10	PF00338	Ribosomal_protein_S10p/S20e	Physarum_polycephalum	PpolyAbtn029108_Physarum	polycephalum
COG0051	mito	32	Eukaryota|Goniomonas_avonlea-GavonCytn021277_Goniomonas-avonlea|K02946|small_subunit_ribosomal_protein_S10|PF00338|Ribosomal_protein_S10p/S20e	Eukaryota	Goniomonas_avonlea-GavonCytn021277_Goniomonas-avonlea	K02946	small_subunit_ribosomal_protein_S10	PF00338	Ribosomal_protein_S10p/S20e	Goniomonas_avonlea	GavonCytn021277_Goniomonas	avonlea
Plastid homologs (GREEN)
COG	homolog		tip_label	domain	taxa_name	kegg_id	kegg_description	pfam_id	pfam_description	species	accession_species	genus	extra
COG0051	plastid	1	Eukaryota|Chlamydomonas_reinhardtii-CreinPCgn003946_Chlamydomonas-reinhardtii|K02946|small_subunit_ribosomal_protein_S10|PF00338|Ribosomal_protein_S10p/S20e	Eukaryota	Chlamydomonas_reinhardtii-CreinPCgn003946_Chlamydomonas-reinhardtii	K02946	small_subunit_ribosomal_protein_S10	PF00338	Ribosomal_protein_S10p/S20e	Chlamydomonas_reinhardtii	CreinPCgn003946_Chlamydomonas	reinhardtii
COG0051	plastid	2	Eukaryota|Volvox_carteri-VcartPCgn011574_Volvox-carteri|K02946|small_subunit_ribosomal_protein_S10|PF00338|Ribosomal_protein_S10p/S20e	Eukaryota	Volvox_carteri-VcartPCgn011574_Volvox-carteri	K02946	small_subunit_ribosomal_protein_S10	PF00338	Ribosomal_protein_S10p/S20e	Volvox_carteri	VcartPCgn011574_Volvox	carteri
COG0051	plastid	3	Eukaryota|Cyanidioschyzon_merolae-CmeroPRgc000163_Cyanidioschyzon-merolae-cl|K02946|small_subunit_ribosomal_protein_S10|PF00338|Ribosomal_protein_S10p/S20e	Eukaryota	Cyanidioschyzon_merolae-CmeroPRgc000163_Cyanidioschyzon-merolae-cl	K02946	small_subunit_ribosomal_protein_S10	PF00338	Ribosomal_protein_S10p/S20e	Cyanidioschyzon_merolae	CmeroPRgc000163_Cyanidioschyzon	merolae	cl
COG0051	plastid	4	Eukaryota|Bigelowiella_natans-BnataRzgn008037_Bigelowiella-natans|K02946|small_subunit_ribosomal_protein_S10|PF00338|Ribosomal_protein_S10p/S20e	Eukaryota	Bigelowiella_natans-BnataRzgn008037_Bigelowiella-natans	K02946	small_subunit_ribosomal_protein_S10	PF00338	Ribosomal_protein_S10p/S20e	Bigelowiella_natans	BnataRzgn008037_Bigelowiella	natans
COG0051	plastid	5	Eukaryota|Auxenochlorella_protothecoides-AprotPCgn006045_Auxenochlorella-protothecoides|K02946|small_subunit_ribosomal_protein_S10|PF00338|Ribosomal_protein_S10p/S20e	Eukaryota	Auxenochlorella_protothecoides-AprotPCgn006045_Auxenochlorella-protothecoides	K02946	small_subunit_ribosomal_protein_S10	PF00338	Ribosomal_protein_S10p/S20e	Auxenochlorella_protothecoides	AprotPCgn006045_Auxenochlorella	protothecoides
COG0051	plastid	6	Eukaryota|Tetraselmis_sp-TselmPCgn002317_Tetraselmis-sp|K02946|small_subunit_ribosomal_protein_S10|PF00338|Ribosomal_protein_S10p/S20e	Eukaryota	Tetraselmis_sp-TselmPCgn002317_Tetraselmis-sp	K02946	small_subunit_ribosomal_protein_S10	PF00338	Ribosomal_protein_S10p/S20e	Tetraselmis_sp	TselmPCgn002317_Tetraselmis	sp
COG0051	plastid	7	Eukaryota|Monoraphidium_neglectum-MneglPCgn006392_Monoraphidium-neglectum|K02946|small_subunit_ribosomal_protein_S10|PF00338|Ribosomal_protein_S10p/S20e	Eukaryota	Monoraphidium_neglectum-MneglPCgn006392_Monoraphidium-neglectum	K02946	small_subunit_ribosomal_protein_S10	PF00338	Ribosomal_protein_S10p/S20e	Monoraphidium_neglectum	MneglPCgn006392_Monoraphidium	neglectum
COG0051	plastid	8	Eukaryota|Micromonas_pusilla-MpusiPCgn007918_Micromonas-pusilla|K02946|small_subunit_ribosomal_protein_S10|PF00338|Ribosomal_protein_S10p/S20e	Eukaryota	Micromonas_pusilla-MpusiPCgn007918_Micromonas-pusilla	K02946	small_subunit_ribosomal_protein_S10	PF00338	Ribosomal_protein_S10p/S20e	Micromonas_pusilla	MpusiPCgn007918_Micromonas	pusilla
COG0051	plastid	9	Eukaryota|Bathycoccus_prasinos-BprasPCgn001248_Bathycoccus-prasinos|K02946|small_subunit_ribosomal_protein_S10|PF00338|Ribosomal_protein_S10p/S20e	Eukaryota	Bathycoccus_prasinos-BprasPCgn001248_Bathycoccus-prasinos	K02946	small_subunit_ribosomal_protein_S10	PF00338	Ribosomal_protein_S10p/S20e	Bathycoccus_prasinos	BprasPCgn001248_Bathycoccus	prasinos
COG0051	plastid	10	Eukaryota|Ostreococcus_tauri-OtaurPCgn004695_Ostreococcus-tauri|K02946|small_subunit_ribosomal_protein_S10|PF00338|Ribosomal_protein_S10p/S20e	Eukaryota	Ostreococcus_tauri-OtaurPCgn004695_Ostreococcus-tauri	K02946	small_subunit_ribosomal_protein_S10	PF00338	Ribosomal_protein_S10p/S20e	Ostreococcus_tauri	OtaurPCgn004695_Ostreococcus	tauri
COG0051	plastid	11	Eukaryota|Arabidopsis_thaliana-AthalPSgn005326_Arabidopsis-thaliana|K02946|small_subunit_ribosomal_protein_S10|PF00338|Ribosomal_protein_S10p/S20e	Eukaryota	Arabidopsis_thaliana-AthalPSgn005326_Arabidopsis-thaliana	K02946	small_subunit_ribosomal_protein_S10	PF00338	Ribosomal_protein_S10p/S20e	Arabidopsis_thaliana	AthalPSgn005326_Arabidopsis	thaliana
COG0051	plastid	12	Eukaryota|Oryza_sativa-OsatiPSgn006705_Oryza-sativa|K02946|small_subunit_ribosomal_protein_S10|PF00338|Ribosomal_protein_S10p/S20e	Eukaryota	Oryza_sativa-OsatiPSgn006705_Oryza-sativa	K02946	small_subunit_ribosomal_protein_S10	PF00338	Ribosomal_protein_S10p/S20e	Oryza_sativa	OsatiPSgn006705_Oryza	sativa
COG0051	plastid	13	Eukaryota|Euglena_gracilis-EgracEEtn016598_Euglena-gracilis|K02946|small_subunit_ribosomal_protein_S10|PF00338|Ribosomal_protein_S10p/S20e	Eukaryota	Euglena_gracilis-EgracEEtn016598_Euglena-gracilis	K02946	small_subunit_ribosomal_protein_S10	PF00338	Ribosomal_protein_S10p/S20e	Euglena_gracilis	EgracEEtn016598_Euglena	gracilis
COG0051	plastid	14	Eukaryota|Klebsormidium_nitens-KnitePSgn005242_Klebsormidium-nitens|K02946|small_subunit_ribosomal_protein_S10|PF00338|Ribosomal_protein_S10p/S20e	Eukaryota	Klebsormidium_nitens-KnitePSgn005242_Klebsormidium-nitens	K02946	small_subunit_ribosomal_protein_S10	PF00338	Ribosomal_protein_S10p/S20e	Klebsormidium_nitens	KnitePSgn005242_Klebsormidium	nitens
COG0051	plastid	15	Eukaryota|Physcomitrella_patens-PpatePSgn017152_Physcomitrella-patens|K02946|small_subunit_ribosomal_protein_S10|PF00338|Ribosomal_protein_S10p/S20e	Eukaryota	Physcomitrella_patens-PpatePSgn017152_Physcomitrella-patens	K02946	small_subunit_ribosomal_protein_S10	PF00338	Ribosomal_protein_S10p/S20e	Physcomitrella_patens	PpatePSgn017152_Physcomitrella	patens
COG0051	plastid	16	Eukaryota|Selaginella_moellendorffii-SmoelPSgn023696_Selaginella-moellendorffii|K02946|small_subunit_ribosomal_protein_S10|PF00338|Ribosomal_protein_S10p/S20e	Eukaryota	Selaginella_moellendorffii-SmoelPSgn023696_Selaginella-moellendorffii	K02946	small_subunit_ribosomal_protein_S10	PF00338	Ribosomal_protein_S10p/S20e	Selaginella_moellendorffii	SmoelPSgn023696_Selaginella	moellendorffii
COG0051	plastid	17	Eukaryota|Cyanophora_paradoxa-CparaPGgc000068_Cyanophora-paradoxa-cl|K02946|small_subunit_ribosomal_protein_S10|PF00338|Ribosomal_protein_S10p/S20e	Eukaryota	Cyanophora_paradoxa-CparaPGgc000068_Cyanophora-paradoxa-cl	K02946	small_subunit_ribosomal_protein_S10	PF00338	Ribosomal_protein_S10p/S20e	Cyanophora_paradoxa	CparaPGgc000068_Cyanophora	paradoxa	cl
COG0051	plastid	18	Eukaryota|Emiliana_huxleyi-EhuxlHpgc000118_Emiliana-huxleyi-cl|K02946|small_subunit_ribosomal_protein_S10|PF00338|Ribosomal_protein_S10p/S20e	Eukaryota	Emiliana_huxleyi-EhuxlHpgc000118_Emiliana-huxleyi-cl	K02946	small_subunit_ribosomal_protein_S10	PF00338	Ribosomal_protein_S10p/S20e	Emiliana_huxleyi	EhuxlHpgc000118_Emiliana	huxleyi	cl
COG0051	plastid	19	Eukaryota|Porphyra_umbilicalis-PumbiPRgc000099_Porphyra-umbilicalis-cl|K02946|small_subunit_ribosomal_protein_S10|PF00338|Ribosomal_protein_S10p/S20e	Eukaryota	Porphyra_umbilicalis-PumbiPRgc000099_Porphyra-umbilicalis-cl	K02946	small_subunit_ribosomal_protein_S10	PF00338	Ribosomal_protein_S10p/S20e	Porphyra_umbilicalis	PumbiPRgc000099_Porphyra	umbilicalis	cl
COG0051	plastid	20	Eukaryota|Galdieria_sulphuraria-GsulpPRgc000033_Galdieria-sulphuraria-cl|K02946|small_subunit_ribosomal_protein_S10|PF00338|Ribosomal_protein_S10p/S20e	Eukaryota	Galdieria_sulphuraria-GsulpPRgc000033_Galdieria-sulphuraria-cl	K02946	small_subunit_ribosomal_protein_S10	PF00338	Ribosomal_protein_S10p/S20e	Galdieria_sulphuraria	GsulpPRgc000033_Galdieria	sulphuraria	cl

## Sheet: COG0052
COG			Mito homologs (RED)
COG	homolog	order	tip_label	domain	taxa_name	kegg_id	kegg_description	pfam_id	pfam_description	species	accession_species	genus	extra
COG0052	mito	1	Eukaryota|Elphidium_margaritaceum-EmargRzgn003698_Elphidium-margaritaceum|K02967|small_subunit_ribosomal_protein_S2|PF00318|Ribosomal_protein_S2	Eukaryota	Elphidium_margaritaceum-EmargRzgn003698_Elphidium-margaritaceum	K02967	small_subunit_ribosomal_protein_S2	PF00318	Ribosomal_protein_S2	Elphidium_margaritaceum	EmargRzgn003698_Elphidium	margaritaceum
COG0052	mito	2	Eukaryota|Reticulomyxa_filosa-RfiloRzgn037296_Reticulomyxa-filosa|K02967|small_subunit_ribosomal_protein_S2|PF00318|Ribosomal_protein_S2	Eukaryota	Reticulomyxa_filosa-RfiloRzgn037296_Reticulomyxa-filosa	K02967	small_subunit_ribosomal_protein_S2	PF00318	Ribosomal_protein_S2	Reticulomyxa_filosa	RfiloRzgn037296_Reticulomyxa	filosa
COG0052	mito	3	Eukaryota|Fonticula_alba-FalbaOYgn005453_Fonticula-alba|K02967|small_subunit_ribosomal_protein_S2|PF00318|Ribosomal_protein_S2	Eukaryota	Fonticula_alba-FalbaOYgn005453_Fonticula-alba	K02967	small_subunit_ribosomal_protein_S2	PF00318	Ribosomal_protein_S2	Fonticula_alba	FalbaOYgn005453_Fonticula	alba
COG0052	mito	4	Eukaryota|Dictyostelium_discoideum-DdiscAbgn004278_Dictyostelium-discoideum|K02967|small_subunit_ribosomal_protein_S2|PF00318|Ribosomal_protein_S2	Eukaryota	Dictyostelium_discoideum-DdiscAbgn004278_Dictyostelium-discoideum	K02967	small_subunit_ribosomal_protein_S2	PF00318	Ribosomal_protein_S2	Dictyostelium_discoideum	DdiscAbgn004278_Dictyostelium	discoideum
COG0052	mito	5	Eukaryota|Physarum_polycephalum-PpolyAbtn000332_Physarum-polycephalum|K02967|small_subunit_ribosomal_protein_S2|PF00318|Ribosomal_protein_S2	Eukaryota	Physarum_polycephalum-PpolyAbtn000332_Physarum-polycephalum	K02967	small_subunit_ribosomal_protein_S2	PF00318	Ribosomal_protein_S2	Physarum_polycephalum	PpolyAbtn000332_Physarum	polycephalum
COG0052	mito	6	Eukaryota|Acanthamoeba_castellanii-AcastAbgm000012_Acanthamoeba-castellanii-mt|K02967|small_subunit_ribosomal_protein_S2|PF00318|Ribosomal_protein_S2	Eukaryota	Acanthamoeba_castellanii-AcastAbgm000012_Acanthamoeba-castellanii-mt	K02967	small_subunit_ribosomal_protein_S2	PF00318	Ribosomal_protein_S2	Acanthamoeba_castellanii	AcastAbgm000012_Acanthamoeba	castellanii	mt
COG0052	mito	7	Eukaryota|Thraustotheca_clavata-TclavSmgm000029_Thraustotheca-clavata-mt|K02967|small_subunit_ribosomal_protein_S2|PF00318|Ribosomal_protein_S2	Eukaryota	Thraustotheca_clavata-TclavSmgm000029_Thraustotheca-clavata-mt	K02967	small_subunit_ribosomal_protein_S2	PF00318	Ribosomal_protein_S2	Thraustotheca_clavata	TclavSmgm000029_Thraustotheca	clavata	mt
COG0052	mito	8	Eukaryota|Bathycoccus_prasinos-BprasPCgn007818_Bathycoccus-prasinos|K02967|small_subunit_ribosomal_protein_S2|PF00318|Ribosomal_protein_S2	Eukaryota	Bathycoccus_prasinos-BprasPCgn007818_Bathycoccus-prasinos	K02967	small_subunit_ribosomal_protein_S2	PF00318	Ribosomal_protein_S2	Bathycoccus_prasinos	BprasPCgn007818_Bathycoccus	prasinos
COG0052	mito	9	Eukaryota|Ostreococcus_tauri-OtaurPCgn007760_Ostreococcus-tauri|K02967|small_subunit_ribosomal_protein_S2|PF00318|Ribosomal_protein_S2	Eukaryota	Ostreococcus_tauri-OtaurPCgn007760_Ostreococcus-tauri	K02967	small_subunit_ribosomal_protein_S2	PF00318	Ribosomal_protein_S2	Ostreococcus_tauri	OtaurPCgn007760_Ostreococcus	tauri
COG0052	mito	10	Eukaryota|Arabidopsis_thaliana-AthalPSgn028468_Arabidopsis-thaliana|K02967|small_subunit_ribosomal_protein_S2|PF00318|Ribosomal_protein_S2	Eukaryota	Arabidopsis_thaliana-AthalPSgn028468_Arabidopsis-thaliana	K02967	small_subunit_ribosomal_protein_S2	PF00318	Ribosomal_protein_S2	Arabidopsis_thaliana	AthalPSgn028468_Arabidopsis	thaliana
COG0052	mito	11	Eukaryota|Monoraphidium_neglectum-MneglPCgn016616_Monoraphidium-neglectum|K02967|small_subunit_ribosomal_protein_S2|PF00318|Ribosomal_protein_S2	Eukaryota	Monoraphidium_neglectum-MneglPCgn016616_Monoraphidium-neglectum	K02967	small_subunit_ribosomal_protein_S2	PF00318	Ribosomal_protein_S2	Monoraphidium_neglectum	MneglPCgn016616_Monoraphidium	neglectum
COG0052	mito	12	Eukaryota|Oryza_sativa-OsatiPSgn028524_Oryza-sativa|K02967|small_subunit_ribosomal_protein_S2|PF00318|Ribosomal_protein_S2	Eukaryota	Oryza_sativa-OsatiPSgn028524_Oryza-sativa	K02967	small_subunit_ribosomal_protein_S2	PF00318	Ribosomal_protein_S2	Oryza_sativa	OsatiPSgn028524_Oryza	sativa
COG0052	mito	13	Eukaryota|Physcomitrella_patens-PpatePSgn035898_Physcomitrella-patens|K02967|small_subunit_ribosomal_protein_S2|PF00318|Ribosomal_protein_S2	Eukaryota	Physcomitrella_patens-PpatePSgn035898_Physcomitrella-patens	K02967	small_subunit_ribosomal_protein_S2	PF00318	Ribosomal_protein_S2	Physcomitrella_patens	PpatePSgn035898_Physcomitrella	patens
COG0052	mito	14	Eukaryota|Chrysochromulina_sp-ChrspHpgn004112_Chrysochromulina-sp|K02967|small_subunit_ribosomal_protein_S2|PF00318|Ribosomal_protein_S2	Eukaryota	Chrysochromulina_sp-ChrspHpgn004112_Chrysochromulina-sp	K02967	small_subunit_ribosomal_protein_S2	PF00318	Ribosomal_protein_S2	Chrysochromulina_sp	ChrspHpgn004112_Chrysochromulina	sp
COG0052	mito	15	Eukaryota|Emiliana_huxleyi-EhuxlHpgn016146_Emiliana-huxleyi|K02967|small_subunit_ribosomal_protein_S2|PF00318|Ribosomal_protein_S2	Eukaryota	Emiliana_huxleyi-EhuxlHpgn016146_Emiliana-huxleyi	K02967	small_subunit_ribosomal_protein_S2	PF00318	Ribosomal_protein_S2	Emiliana_huxleyi	EhuxlHpgn016146_Emiliana	huxleyi
COG0052	mito	16	Eukaryota|Auxenochlorella_protothecoides-AprotPCgm000020_Auxenochlorella-protothecoides-mt|K02967|small_subunit_ribosomal_protein_S2|PF00318|Ribosomal_protein_S2	Eukaryota	Auxenochlorella_protothecoides-AprotPCgm000020_Auxenochlorella-protothecoides-mt	K02967	small_subunit_ribosomal_protein_S2	PF00318	Ribosomal_protein_S2	Auxenochlorella_protothecoides	AprotPCgm000020_Auxenochlorella	protothecoides	mt
COG0052	mito	17	Eukaryota|Leptocylindrus_danicus-LdaniSmtn019891_Leptocylindrus-danicus.ECT3929|K02967|small_subunit_ribosomal_protein_S2|PF00318|Ribosomal_protein_S2	Eukaryota	Leptocylindrus_danicus-LdaniSmtn019891_Leptocylindrus-danicus.ECT3929	K02967	small_subunit_ribosomal_protein_S2	PF00318	Ribosomal_protein_S2	Leptocylindrus_danicus	LdaniSmtn019891_Leptocylindrus	danicus.ECT3929
COG0052	mito	18	Eukaryota|Phaeodactylum_tricornutum-PtricSmgm000014_Phaeodactylum-tricornutum-mt|K02967|small_subunit_ribosomal_protein_S2|PF00318|Ribosomal_protein_S2	Eukaryota	Phaeodactylum_tricornutum-PtricSmgm000014_Phaeodactylum-tricornutum-mt	K02967	small_subunit_ribosomal_protein_S2	PF00318	Ribosomal_protein_S2	Phaeodactylum_tricornutum	PtricSmgm000014_Phaeodactylum	tricornutum	mt
COG0052	mito	19	Eukaryota|Nannochloropsis_gaditana-NgadiSmgm000013_Nannochloropsis-gaditana-mt|K02967|small_subunit_ribosomal_protein_S2|PF00318|Ribosomal_protein_S2	Eukaryota	Nannochloropsis_gaditana-NgadiSmgm000013_Nannochloropsis-gaditana-mt	K02967	small_subunit_ribosomal_protein_S2	PF00318	Ribosomal_protein_S2	Nannochloropsis_gaditana	NgadiSmgm000013_Nannochloropsis	gaditana	mt
COG0052	mito	20	Eukaryota|Diphylleia_rotans-DrotaCRtm000045_Diphylleia-rotans-mt|K02967|small_subunit_ribosomal_protein_S2|PF00318|Ribosomal_protein_S2	Eukaryota	Diphylleia_rotans-DrotaCRtm000045_Diphylleia-rotans-mt	K02967	small_subunit_ribosomal_protein_S2	PF00318	Ribosomal_protein_S2	Diphylleia_rotans	DrotaCRtm000045_Diphylleia	rotans	mt
COG0052	mito	21	Eukaryota|Fabomonas_tropica-FtropAytn000075_Fabomonas-tropica|K02967|small_subunit_ribosomal_protein_S2|PF00318|Ribosomal_protein_S2	Eukaryota	Fabomonas_tropica-FtropAytn000075_Fabomonas-tropica	K02967	small_subunit_ribosomal_protein_S2	PF00318	Ribosomal_protein_S2	Fabomonas_tropica	FtropAytn000075_Fabomonas	tropica
COG0052	mito	22	Eukaryota|Homo_sapiens-GCF000001405_39_GRCh38_p13-NP_001358330.1|K02967|small_subunit_ribosomal_protein_S2|PF00318|Ribosomal_protein_S2	Eukaryota	Homo_sapiens-GCF000001405_39_GRCh38_p13-NP_001358330.1	K02967	small_subunit_ribosomal_protein_S2	PF00318	Ribosomal_protein_S2	Homo_sapiens	GCF000001405_39_GRCh38_p13	NP_001358330.1
COG0052	mito	23	Eukaryota|Xenopus_tropicalis-XtropOMgn002676_Xenopus-tropicalis|K02967|small_subunit_ribosomal_protein_S2|PF00318|Ribosomal_protein_S2	Eukaryota	Xenopus_tropicalis-XtropOMgn002676_Xenopus-tropicalis	K02967	small_subunit_ribosomal_protein_S2	PF00318	Ribosomal_protein_S2	Xenopus_tropicalis	XtropOMgn002676_Xenopus	tropicalis
COG0052	mito	24	Eukaryota|Limulus_polyphemus-LpolyOMgn003719_Limulus-polyphemus|K02967|small_subunit_ribosomal_protein_S2|PF00318|Ribosomal_protein_S2	Eukaryota	Limulus_polyphemus-LpolyOMgn003719_Limulus-polyphemus	K02967	small_subunit_ribosomal_protein_S2	PF00318	Ribosomal_protein_S2	Limulus_polyphemus	LpolyOMgn003719_Limulus	polyphemus
COG0052	mito	25	Eukaryota|Lottia_gigantea-LgigaOMgn006885_Lottia-gigantea|K02967|small_subunit_ribosomal_protein_S2|PF00318|Ribosomal_protein_S2	Eukaryota	Lottia_gigantea-LgigaOMgn006885_Lottia-gigantea	K02967	small_subunit_ribosomal_protein_S2	PF00318	Ribosomal_protein_S2	Lottia_gigantea	LgigaOMgn006885_Lottia	gigantea
COG0052	mito	26	Eukaryota|Salpingoeca_rosetta-SroseOCgn008598_Salpingoeca-rosetta|K02967|small_subunit_ribosomal_protein_S2|PF00318|Ribosomal_protein_S2	Eukaryota	Salpingoeca_rosetta-SroseOCgn008598_Salpingoeca-rosetta	K02967	small_subunit_ribosomal_protein_S2	PF00318	Ribosomal_protein_S2	Salpingoeca_rosetta	SroseOCgn008598_Salpingoeca	rosetta
COG0052	mito	27	Eukaryota|Monosiga_brevicollis-MbrevOCgn003060_Monosiga-brevicollis|K02967|small_subunit_ribosomal_protein_S2|PF00318|Ribosomal_protein_S2	Eukaryota	Monosiga_brevicollis-MbrevOCgn003060_Monosiga-brevicollis	K02967	small_subunit_ribosomal_protein_S2	PF00318	Ribosomal_protein_S2	Monosiga_brevicollis	MbrevOCgn003060_Monosiga	brevicollis
COG0052	mito	28	Eukaryota|Amphimedon_queenslandica-AqueeOMgn017058_Amphimedon-queenslandica|K02967|small_subunit_ribosomal_protein_S2|PF00318|Ribosomal_protein_S2	Eukaryota	Amphimedon_queenslandica-AqueeOMgn017058_Amphimedon-queenslandica	K02967	small_subunit_ribosomal_protein_S2	PF00318	Ribosomal_protein_S2	Amphimedon_queenslandica	AqueeOMgn017058_Amphimedon	queenslandica
COG0052	mito	29	Eukaryota|Nematostella_vectensis-NvectOMgn005493_Nematostella-vectensis|K02967|small_subunit_ribosomal_protein_S2|PF00318|Ribosomal_protein_S2	Eukaryota	Nematostella_vectensis-NvectOMgn005493_Nematostella-vectensis	K02967	small_subunit_ribosomal_protein_S2	PF00318	Ribosomal_protein_S2	Nematostella_vectensis	NvectOMgn005493_Nematostella	vectensis
COG0052	mito	30	Eukaryota|Ancoracysta_twista-AtwisOrtm000041_Ancoracysta-twista-mt|K02967|small_subunit_ribosomal_protein_S2|PF00318|Ribosomal_protein_S2	Eukaryota	Ancoracysta_twista-AtwisOrtm000041_Ancoracysta-twista-mt	K02967	small_subunit_ribosomal_protein_S2	PF00318	Ribosomal_protein_S2	Ancoracysta_twista	AtwisOrtm000041_Ancoracysta	twista	mt
COG0052	mito	31	Eukaryota|Cyanidioschyzon_merolae-CmeroPRgn004564_Cyanidioschyzon-merolae|K02967|small_subunit_ribosomal_protein_S2|PF00318|Ribosomal_protein_S2	Eukaryota	Cyanidioschyzon_merolae-CmeroPRgn004564_Cyanidioschyzon-merolae	K02967	small_subunit_ribosomal_protein_S2	PF00318	Ribosomal_protein_S2	Cyanidioschyzon_merolae	CmeroPRgn004564_Cyanidioschyzon	merolae
COG0052	mito	32	Eukaryota|Galdieria_sulphuraria-GsulpPRgn003010_Galdieria-sulphuraria|K02967|small_subunit_ribosomal_protein_S2|PF00318|Ribosomal_protein_S2	Eukaryota	Galdieria_sulphuraria-GsulpPRgn003010_Galdieria-sulphuraria	K02967	small_subunit_ribosomal_protein_S2	PF00318	Ribosomal_protein_S2	Galdieria_sulphuraria	GsulpPRgn003010_Galdieria	sulphuraria
COG0052	mito	33	Eukaryota|Mantamonas_plastica-MplasCRtn002280_Mantamonas-plastica|K02967|small_subunit_ribosomal_protein_S2|PF00318|Ribosomal_protein_S2	Eukaryota	Mantamonas_plastica-MplasCRtn002280_Mantamonas-plastica	K02967	small_subunit_ribosomal_protein_S2	PF00318	Ribosomal_protein_S2	Mantamonas_plastica	MplasCRtn002280_Mantamonas	plastica
COG0052	mito	34	Eukaryota|Allomyces_macrogynus-AmacrOFgn001922_Allomyces-macrogynus|K02967|small_subunit_ribosomal_protein_S2|PF00318|Ribosomal_protein_S2	Eukaryota	Allomyces_macrogynus-AmacrOFgn001922_Allomyces-macrogynus	K02967	small_subunit_ribosomal_protein_S2	PF00318	Ribosomal_protein_S2	Allomyces_macrogynus	AmacrOFgn001922_Allomyces	macrogynus		REMOVE
COG0052	mito	35	Eukaryota|Allomyces_macrogynus-AmacrOFgn017604_Allomyces-macrogynus|K02967|small_subunit_ribosomal_protein_S2|PF00318|Ribosomal_protein_S2	Eukaryota	Allomyces_macrogynus-AmacrOFgn017604_Allomyces-macrogynus	K02967	small_subunit_ribosomal_protein_S2	PF00318	Ribosomal_protein_S2	Allomyces_macrogynus	AmacrOFgn017604_Allomyces	macrogynus
COG0052	mito	36	Eukaryota|Spizellomyces_punctatus-SpuncOFgn009314_Spizellomyces-punctatus|K02967|small_subunit_ribosomal_protein_S2|PF00318|Ribosomal_protein_S2	Eukaryota	Spizellomyces_punctatus-SpuncOFgn009314_Spizellomyces-punctatus	K02967	small_subunit_ribosomal_protein_S2	PF00318	Ribosomal_protein_S2	Spizellomyces_punctatus	SpuncOFgn009314_Spizellomyces	punctatus
COG0052	mito	37	Eukaryota|Lobosporangium_transversale-LtranOFgn003878_Lobosporangium-transversale|K02967|small_subunit_ribosomal_protein_S2|PF00318|Ribosomal_protein_S2	Eukaryota	Lobosporangium_transversale-LtranOFgn003878_Lobosporangium-transversale	K02967	small_subunit_ribosomal_protein_S2	PF00318	Ribosomal_protein_S2	Lobosporangium_transversale	LtranOFgn003878_Lobosporangium	transversale
COG0052	mito	38	Eukaryota|Saccharomyces_cerevisiae-GCF000146045_2_R64-NP_011859.1|K02967|small_subunit_ribosomal_protein_S2|PF00318|Ribosomal_protein_S2	Eukaryota	Saccharomyces_cerevisiae-GCF000146045_2_R64-NP_011859.1	K02967	small_subunit_ribosomal_protein_S2	PF00318	Ribosomal_protein_S2	Saccharomyces_cerevisiae	GCF000146045_2_R64	NP_011859.1
COG0052	mito	39	Eukaryota|Schizosaccharomyces_pombe-SpombOFgn001298_Schizosaccharomyces-pombe|K02967|small_subunit_ribosomal_protein_S2|PF00318|Ribosomal_protein_S2	Eukaryota	Schizosaccharomyces_pombe-SpombOFgn001298_Schizosaccharomyces-pombe	K02967	small_subunit_ribosomal_protein_S2	PF00318	Ribosomal_protein_S2	Schizosaccharomyces_pombe	SpombOFgn001298_Schizosaccharomyces	pombe
COG0052	mito	40	Eukaryota|Parvularia_atlantis-PaltaONgn019718_Parvularia-atlantis|K02967|small_subunit_ribosomal_protein_S2|PF00318|Ribosomal_protein_S2	Eukaryota	Parvularia_atlantis-PaltaONgn019718_Parvularia-atlantis	K02967	small_subunit_ribosomal_protein_S2	PF00318	Ribosomal_protein_S2	Parvularia_atlantis	PaltaONgn019718_Parvularia	atlantis
COG0052	mito	41	Eukaryota|Cyanophora_paradoxa-CparaPGgn022788_Cyanophora-paradoxa|K02967|small_subunit_ribosomal_protein_S2|PF00318|Ribosomal_protein_S2	Eukaryota	Cyanophora_paradoxa-CparaPGgn022788_Cyanophora-paradoxa	K02967	small_subunit_ribosomal_protein_S2	PF00318	Ribosomal_protein_S2	Cyanophora_paradoxa	CparaPGgn022788_Cyanophora	paradoxa
COG			Plastid homologs (GREEN)
COG	homolog		tip_label	domain	taxa_name	kegg_id	kegg_description	pfam_id	pfam_description	species	accession_species	genus	extra
COG0052	plastid	1	Eukaryota|Cyanophora_paradoxa-CparaPGgc000089_Cyanophora-paradoxa-cl|K02967|small_subunit_ribosomal_protein_S2|PF00318|Ribosomal_protein_S2	Eukaryota	Cyanophora_paradoxa-CparaPGgc000089_Cyanophora-paradoxa-cl	K02967	small_subunit_ribosomal_protein_S2	PF00318	Ribosomal_protein_S2	Cyanophora_paradoxa	CparaPGgc000089_Cyanophora	paradoxa	cl
COG0052	plastid	2	Eukaryota|Leptocylindrus_danicus-LdaniSmtc000095_Leptocylindrus-danicus-cl|K02967|small_subunit_ribosomal_protein_S2|PF00318|Ribosomal_protein_S2	Eukaryota	Leptocylindrus_danicus-LdaniSmtc000095_Leptocylindrus-danicus-cl	K02967	small_subunit_ribosomal_protein_S2	PF00318	Ribosomal_protein_S2	Leptocylindrus_danicus	LdaniSmtc000095_Leptocylindrus	danicus	cl
COG0052	plastid	3	Eukaryota|Nitzschia_RCC80-NitzsSmtn031672_Nitzschia-RCC80|K02967|small_subunit_ribosomal_protein_S2|PF00318|Ribosomal_protein_S2	Eukaryota	Nitzschia_RCC80-NitzsSmtn031672_Nitzschia-RCC80	K02967	small_subunit_ribosomal_protein_S2	PF00318	Ribosomal_protein_S2	Nitzschia_RCC80	NitzsSmtn031672_Nitzschia	RCC80
COG0052	plastid	4	Eukaryota|Fistulifera_solaris-FsolaSmgc000133_Fistulifera-solaris-cl|K02967|small_subunit_ribosomal_protein_S2|PF00318|Ribosomal_protein_S2	Eukaryota	Fistulifera_solaris-FsolaSmgc000133_Fistulifera-solaris-cl	K02967	small_subunit_ribosomal_protein_S2	PF00318	Ribosomal_protein_S2	Fistulifera_solaris	FsolaSmgc000133_Fistulifera	solaris	cl
COG0052	plastid	5	Eukaryota|Thalassiosira_oceanica-ToceaSmgc000011_Thalassiosira-oceanica-cl|K02967|small_subunit_ribosomal_protein_S2|PF00318|Ribosomal_protein_S2	Eukaryota	Thalassiosira_oceanica-ToceaSmgc000011_Thalassiosira-oceanica-cl	K02967	small_subunit_ribosomal_protein_S2	PF00318	Ribosomal_protein_S2	Thalassiosira_oceanica	ToceaSmgc000011_Thalassiosira	oceanica	cl
COG0052	plastid	6	Eukaryota|Thalassiosira_pseudonana-TpseuSmgc000031_Thalassiosira-pseudonana-cl|K02967|small_subunit_ribosomal_protein_S2|PF00318|Ribosomal_protein_S2	Eukaryota	Thalassiosira_pseudonana-TpseuSmgc000031_Thalassiosira-pseudonana-cl	K02967	small_subunit_ribosomal_protein_S2	PF00318	Ribosomal_protein_S2	Thalassiosira_pseudonana	TpseuSmgc000031_Thalassiosira	pseudonana	cl
COG0052	plastid	7	Eukaryota|Ectocarpus_siliculosus-EsiliSmgc000101_Ectocarpus-siliculosus-cl|K02967|small_subunit_ribosomal_protein_S2|PF00318|Ribosomal_protein_S2	Eukaryota	Ectocarpus_siliculosus-EsiliSmgc000101_Ectocarpus-siliculosus-cl	K02967	small_subunit_ribosomal_protein_S2	PF00318	Ribosomal_protein_S2	Ectocarpus_siliculosus	EsiliSmgc000101_Ectocarpus	siliculosus	cl
COG0052	plastid	8	Eukaryota|Aureococcus_anophagefferens-AanopSmgc000013_Aureococcus-anophagefferens-cl|K02967|small_subunit_ribosomal_protein_S2|PF00318|Ribosomal_protein_S2	Eukaryota	Aureococcus_anophagefferens-AanopSmgc000013_Aureococcus-anophagefferens-cl	K02967	small_subunit_ribosomal_protein_S2	PF00318	Ribosomal_protein_S2	Aureococcus_anophagefferens	AanopSmgc000013_Aureococcus	anophagefferens	cl
COG0052	plastid	9	Eukaryota|Guillardia_theta-GthetCygc000080_Guillardia-theta-cl|K02967|small_subunit_ribosomal_protein_S2|PF00318|Ribosomal_protein_S2	Eukaryota	Guillardia_theta-GthetCygc000080_Guillardia-theta-cl	K02967	small_subunit_ribosomal_protein_S2	PF00318	Ribosomal_protein_S2	Guillardia_theta	GthetCygc000080_Guillardia	theta	cl
COG0052	plastid	10	Eukaryota|Emiliana_huxleyi-EhuxlHpgc000056_Emiliana-huxleyi-cl|K02967|small_subunit_ribosomal_protein_S2|PF00318|Ribosomal_protein_S2	Eukaryota	Emiliana_huxleyi-EhuxlHpgc000056_Emiliana-huxleyi-cl	K02967	small_subunit_ribosomal_protein_S2	PF00318	Ribosomal_protein_S2	Emiliana_huxleyi	EhuxlHpgc000056_Emiliana	huxleyi	cl
COG0052	plastid	11	Eukaryota|Chondrus_crispus-CcrisPRgc000139_Chondrus-crispus-cl|K02967|small_subunit_ribosomal_protein_S2|PF00318|Ribosomal_protein_S2	Eukaryota	Chondrus_crispus-CcrisPRgc000139_Chondrus-crispus-cl	K02967	small_subunit_ribosomal_protein_S2	PF00318	Ribosomal_protein_S2	Chondrus_crispus	CcrisPRgc000139_Chondrus	crispus	cl
COG0052	plastid	12	Eukaryota|Porphyra_umbilicalis-PumbiPRgc000063_Porphyra-umbilicalis-cl|K02967|small_subunit_ribosomal_protein_S2|PF00318|Ribosomal_protein_S2	Eukaryota	Porphyra_umbilicalis-PumbiPRgc000063_Porphyra-umbilicalis-cl	K02967	small_subunit_ribosomal_protein_S2	PF00318	Ribosomal_protein_S2	Porphyra_umbilicalis	PumbiPRgc000063_Porphyra	umbilicalis	cl
COG0052	plastid	13	Eukaryota|Arabidopsis_thaliana-AthalPSgc000011_Arabidopsis-thaliana-cl|K02967|small_subunit_ribosomal_protein_S2|PF00318|Ribosomal_protein_S2	Eukaryota	Arabidopsis_thaliana-AthalPSgc000011_Arabidopsis-thaliana-cl	K02967	small_subunit_ribosomal_protein_S2	PF00318	Ribosomal_protein_S2	Arabidopsis_thaliana	AthalPSgc000011_Arabidopsis	thaliana	cl
COG0052	plastid	14	Eukaryota|Oryza_sativa-OsatiPSgc000018_Oryza-sativa-cl|K02967|small_subunit_ribosomal_protein_S2|PF00318|Ribosomal_protein_S2	Eukaryota	Oryza_sativa-OsatiPSgc000018_Oryza-sativa-cl	K02967	small_subunit_ribosomal_protein_S2	PF00318	Ribosomal_protein_S2	Oryza_sativa	OsatiPSgc000018_Oryza	sativa	cl
COG0052	plastid	15	Eukaryota|Physcomitrella_patens-PpatePSgc000057_Physcomitrella-patens-cl|K02967|small_subunit_ribosomal_protein_S2|PF00318|Ribosomal_protein_S2	Eukaryota	Physcomitrella_patens-PpatePSgc000057_Physcomitrella-patens-cl	K02967	small_subunit_ribosomal_protein_S2	PF00318	Ribosomal_protein_S2	Physcomitrella_patens	PpatePSgc000057_Physcomitrella	patens	cl
COG0052	plastid	16	Eukaryota|Selaginella_moellendorffii-SmoelPSgn034686_Selaginella-moellendorffii|K02967|small_subunit_ribosomal_protein_S2|PF00318|Ribosomal_protein_S2	Eukaryota	Selaginella_moellendorffii-SmoelPSgn034686_Selaginella-moellendorffii	K02967	small_subunit_ribosomal_protein_S2	PF00318	Ribosomal_protein_S2	Selaginella_moellendorffii	SmoelPSgn034686_Selaginella	moellendorffii
COG0052	plastid	17	Eukaryota|Klebsormidium_nitens-KnitePSgc000045_Klebsormidium-nitens-cl|K02967|small_subunit_ribosomal_protein_S2|PF00318|Ribosomal_protein_S2	Eukaryota	Klebsormidium_nitens-KnitePSgc000045_Klebsormidium-nitens-cl	K02967	small_subunit_ribosomal_protein_S2	PF00318	Ribosomal_protein_S2	Klebsormidium_nitens	KnitePSgc000045_Klebsormidium	nitens	cl
COG0052	plastid	18	Eukaryota|Galdieria_sulphuraria-GsulpPRgc000100_Galdieria-sulphuraria-cl|K02967|small_subunit_ribosomal_protein_S2|PF00318|Ribosomal_protein_S2	Eukaryota	Galdieria_sulphuraria-GsulpPRgc000100_Galdieria-sulphuraria-cl	K02967	small_subunit_ribosomal_protein_S2	PF00318	Ribosomal_protein_S2	Galdieria_sulphuraria	GsulpPRgc000100_Galdieria	sulphuraria	cl
COG0052	plastid	19	Eukaryota|Auxenochlorella_protothecoides-AprotPCgc000037_Auxenochlorella-protothecoides-cl|K02967|small_subunit_ribosomal_protein_S2|PF00318|Ribosomal_protein_S2	Eukaryota	Auxenochlorella_protothecoides-AprotPCgc000037_Auxenochlorella-protothecoides-cl	K02967	small_subunit_ribosomal_protein_S2	PF00318	Ribosomal_protein_S2	Auxenochlorella_protothecoides	AprotPCgc000037_Auxenochlorella	protothecoides	cl
COG0052	plastid	20	Eukaryota|Chlamydomonas_reinhardtii-CreinPCgc000033_Chlamydomonas-reinhardtii-cl|K02967|small_subunit_ribosomal_protein_S2|PF00318|Ribosomal_protein_S2	Eukaryota	Chlamydomonas_reinhardtii-CreinPCgc000033_Chlamydomonas-reinhardtii-cl	K02967	small_subunit_ribosomal_protein_S2	PF00318	Ribosomal_protein_S2	Chlamydomonas_reinhardtii	CreinPCgc000033_Chlamydomonas	reinhardtii	cl
COG0052	plastid	21	Eukaryota|Bigelowiella_natans-BnataRzgc000052_Bigelowiella-natans-cl|K02967|small_subunit_ribosomal_protein_S2|PF00318|Ribosomal_protein_S2	Eukaryota	Bigelowiella_natans-BnataRzgc000052_Bigelowiella-natans-cl	K02967	small_subunit_ribosomal_protein_S2	PF00318	Ribosomal_protein_S2	Bigelowiella_natans	BnataRzgc000052_Bigelowiella	natans	cl
COG0052	plastid	22	Eukaryota|Cyanidioschyzon_merolae-CmeroPRgc000184_Cyanidioschyzon-merolae-cl|K02967|small_subunit_ribosomal_protein_S2|PF00318|Ribosomal_protein_S2	Eukaryota	Cyanidioschyzon_merolae-CmeroPRgc000184_Cyanidioschyzon-merolae-cl	K02967	small_subunit_ribosomal_protein_S2	PF00318	Ribosomal_protein_S2	Cyanidioschyzon_merolae	CmeroPRgc000184_Cyanidioschyzon	merolae	cl
COG0052	plastid	23	Eukaryota|Polarella_glacialis-PglacAvtn002834_Polarella-glacialis-CCMP1383|K02967|small_subunit_ribosomal_protein_S2|PF00318|Ribosomal_protein_S2	Eukaryota	Polarella_glacialis-PglacAvtn002834_Polarella-glacialis-CCMP1383	K02967	small_subunit_ribosomal_protein_S2	PF00318	Ribosomal_protein_S2	Polarella_glacialis	PglacAvtn002834_Polarella	glacialis	CCMP1383
COG0052	plastid	24	Eukaryota|Togula_jolla-TjollAvtn033255_Togula-jolla|K02967|small_subunit_ribosomal_protein_S2|PF00318|Ribosomal_protein_S2	Eukaryota	Togula_jolla-TjollAvtn033255_Togula-jolla	K02967	small_subunit_ribosomal_protein_S2	PF00318	Ribosomal_protein_S2	Togula_jolla	TjollAvtn033255_Togula	jolla
COG0052	plastid	25	Eukaryota|Protoceratium_reticulatum-PretiAvgn008493_Protoceratium-reticulatum|K02967|small_subunit_ribosomal_protein_S2|PF00318|Ribosomal_protein_S2	Eukaryota	Protoceratium_reticulatum-PretiAvgn008493_Protoceratium-reticulatum	K02967	small_subunit_ribosomal_protein_S2	PF00318	Ribosomal_protein_S2	Protoceratium_reticulatum	PretiAvgn008493_Protoceratium	reticulatum
COG0052	plastid	26	Eukaryota|Amphidinium_carterae-AcartAvtn014935_Amphidinium-carterae|K02967|small_subunit_ribosomal_protein_S2|PF00318|Ribosomal_protein_S2	Eukaryota	Amphidinium_carterae-AcartAvtn014935_Amphidinium-carterae	K02967	small_subunit_ribosomal_protein_S2	PF00318	Ribosomal_protein_S2	Amphidinium_carterae	AcartAvtn014935_Amphidinium	carterae
COG0052	plastid	27	Eukaryota|Parvularia_atlantis-PaltaONgn009480_Parvularia-atlantis|K02967|small_subunit_ribosomal_protein_S2|-|-	Eukaryota	Parvularia_atlantis-PaltaONgn009480_Parvularia-atlantis	K02967	small_subunit_ribosomal_protein_S2	-	-	Parvularia_atlantis	PaltaONgn009480_Parvularia	atlantis
COG0052	plastid	28	Eukaryota|Ostreococcus_tauri-OtaurPCgc000029_Ostreococcus-tauri-cl|K02967|small_subunit_ribosomal_protein_S2|PF00318|Ribosomal_protein_S2	Eukaryota	Ostreococcus_tauri-OtaurPCgc000029_Ostreococcus-tauri-cl	K02967	small_subunit_ribosomal_protein_S2	PF00318	Ribosomal_protein_S2	Ostreococcus_tauri	OtaurPCgc000029_Ostreococcus	tauri	cl
COG0052	plastid	29	Eukaryota|Bathycoccus_prasinos-BprasPCgc000052_Bathycoccus-prasinos-cl|K02967|small_subunit_ribosomal_protein_S2|PF00318|Ribosomal_protein_S2	Eukaryota	Bathycoccus_prasinos-BprasPCgc000052_Bathycoccus-prasinos-cl	K02967	small_subunit_ribosomal_protein_S2	PF00318	Ribosomal_protein_S2	Bathycoccus_prasinos	BprasPCgc000052_Bathycoccus	prasinos	cl
COG0052	plastid	30	Eukaryota|Mantamonas_plastica-MplasCRtn026593_Mantamonas-plastica|K02967|small_subunit_ribosomal_protein_S2|PF00318|Ribosomal_protein_S2	Eukaryota	Mantamonas_plastica-MplasCRtn026593_Mantamonas-plastica	K02967	small_subunit_ribosomal_protein_S2	PF00318	Ribosomal_protein_S2	Mantamonas_plastica	MplasCRtn026593_Mantamonas	plastica
COG0052	plastid	31	Eukaryota|Nannochloropsis_gaditana-NgadiSmgc000098_Nannochloropsis-gaditana-cl|K02967|small_subunit_ribosomal_protein_S2|PF00318|Ribosomal_protein_S2	Eukaryota	Nannochloropsis_gaditana-NgadiSmgc000098_Nannochloropsis-gaditana-cl	K02967	small_subunit_ribosomal_protein_S2	PF00318	Ribosomal_protein_S2	Nannochloropsis_gaditana	NgadiSmgc000098_Nannochloropsis	gaditana	cl

## Sheet: COG0081
COG			Mito homologs (RED)
COG	homolog	order	tip_label	domain	taxa_name	kegg_id	kegg_description	pfam_id	pfam_description	species	accession_species	genus	extra
COG0081	mito	1	Eukaryota|Polarella_glacialis-PglacAvtn037143_Polarella-glacialis-CCMP1383|K02863|large_subunit_ribosomal_protein_L1|PF00687|Ribosomal_protein_L1p/L10e_family	Eukaryota	Polarella_glacialis-PglacAvtn037143_Polarella-glacialis-CCMP1383	K02863	large_subunit_ribosomal_protein_L1	PF00687	Ribosomal_protein_L1p/L10e_family	Polarella_glacialis	PglacAvtn037143_Polarella	glacialis	CCMP1383
COG0081	mito	2	Eukaryota|Protoceratium_reticulatum-PretiAvgn010738_Protoceratium-reticulatum|K02863|large_subunit_ribosomal_protein_L1|PF00687|Ribosomal_protein_L1p/L10e_family	Eukaryota	Protoceratium_reticulatum-PretiAvgn010738_Protoceratium-reticulatum	K02863	large_subunit_ribosomal_protein_L1	PF00687	Ribosomal_protein_L1p/L10e_family	Protoceratium_reticulatum	PretiAvgn010738_Protoceratium	reticulatum
COG0081	mito	3	Eukaryota|Togula_jolla-TjollAvtn001352_Togula-jolla|K02863|large_subunit_ribosomal_protein_L1|PF00687|Ribosomal_protein_L1p/L10e_family	Eukaryota	Togula_jolla-TjollAvtn001352_Togula-jolla	K02863	large_subunit_ribosomal_protein_L1	PF00687	Ribosomal_protein_L1p/L10e_family	Togula_jolla	TjollAvtn001352_Togula	jolla
COG0081	mito	4	Eukaryota|Amphidinium_carterae-AcartAvtn000327_Amphidinium-carterae|K02863|large_subunit_ribosomal_protein_L1|PF00687|Ribosomal_protein_L1p/L10e_family	Eukaryota	Amphidinium_carterae-AcartAvtn000327_Amphidinium-carterae	K02863	large_subunit_ribosomal_protein_L1	PF00687	Ribosomal_protein_L1p/L10e_family	Amphidinium_carterae	AcartAvtn000327_Amphidinium	carterae
COG0081	mito	5	Eukaryota|Bolidomonas_pacifica-BpaciSmtn003414_Bolidomonas-pacifica|K02863|large_subunit_ribosomal_protein_L1|PF00687|Ribosomal_protein_L1p/L10e_family	Eukaryota	Bolidomonas_pacifica-BpaciSmtn003414_Bolidomonas-pacifica	K02863	large_subunit_ribosomal_protein_L1	PF00687	Ribosomal_protein_L1p/L10e_family	Bolidomonas_pacifica	BpaciSmtn003414_Bolidomonas	pacifica
COG0081	mito	6	Eukaryota|Elphidium_margaritaceum-EmargRzgn018714_Elphidium-margaritaceum|K02863|large_subunit_ribosomal_protein_L1|PF00687|Ribosomal_protein_L1p/L10e_family	Eukaryota	Elphidium_margaritaceum-EmargRzgn018714_Elphidium-margaritaceum	K02863	large_subunit_ribosomal_protein_L1	PF00687	Ribosomal_protein_L1p/L10e_family	Elphidium_margaritaceum	EmargRzgn018714_Elphidium	margaritaceum
COG0081	mito	7	Eukaryota|Reticulomyxa_filosa-RfiloRzgn023028_Reticulomyxa-filosa|K02863|large_subunit_ribosomal_protein_L1|PF00687|Ribosomal_protein_L1p/L10e_family	Eukaryota	Reticulomyxa_filosa-RfiloRzgn023028_Reticulomyxa-filosa	K02863	large_subunit_ribosomal_protein_L1	PF00687	Ribosomal_protein_L1p/L10e_family	Reticulomyxa_filosa	RfiloRzgn023028_Reticulomyxa	filosa
COG0081	mito	8	Eukaryota|Oxytricha_trifallax-OtrifAvgn007754_Oxytricha-trifallax|K02863|large_subunit_ribosomal_protein_L1|PF00687|Ribosomal_protein_L1p/L10e_family	Eukaryota	Oxytricha_trifallax-OtrifAvgn007754_Oxytricha-trifallax	K02863	large_subunit_ribosomal_protein_L1	PF00687	Ribosomal_protein_L1p/L10e_family	Oxytricha_trifallax	OtrifAvgn007754_Oxytricha	trifallax
COG0081	mito	9	Eukaryota|Stylonychia_lemnae-SlemnAvgn005839_Stylonychia-lemnae|K02863|large_subunit_ribosomal_protein_L1|PF00687|Ribosomal_protein_L1p/L10e_family	Eukaryota	Stylonychia_lemnae-SlemnAvgn005839_Stylonychia-lemnae	K02863	large_subunit_ribosomal_protein_L1	PF00687	Ribosomal_protein_L1p/L10e_family	Stylonychia_lemnae	SlemnAvgn005839_Stylonychia	lemnae
COG0081	mito	10	Eukaryota|Paramecium_tetraurelia-PtetrAvgn008119_Paramecium-tetraurelia|K02863|large_subunit_ribosomal_protein_L1|PF00687|Ribosomal_protein_L1p/L10e_family	Eukaryota	Paramecium_tetraurelia-PtetrAvgn008119_Paramecium-tetraurelia	K02863	large_subunit_ribosomal_protein_L1	PF00687	Ribosomal_protein_L1p/L10e_family	Paramecium_tetraurelia	PtetrAvgn008119_Paramecium	tetraurelia
COG0081	mito	11	Eukaryota|Tetrahymena_thermophila-TtherAvgn017542_Tetrahymena-thermophila|K02863|large_subunit_ribosomal_protein_L1|PF00687|Ribosomal_protein_L1p/L10e_family	Eukaryota	Tetrahymena_thermophila-TtherAvgn017542_Tetrahymena-thermophila	K02863	large_subunit_ribosomal_protein_L1	PF00687	Ribosomal_protein_L1p/L10e_family	Tetrahymena_thermophila	TtherAvgn017542_Tetrahymena	thermophila
COG0081	mito	12	Eukaryota|Galdieria_sulphuraria-GsulpPRgn006128_Galdieria-sulphuraria|K02863|large_subunit_ribosomal_protein_L1|PF00687|Ribosomal_protein_L1p/L10e_family	Eukaryota	Galdieria_sulphuraria-GsulpPRgn006128_Galdieria-sulphuraria	K02863	large_subunit_ribosomal_protein_L1	PF00687	Ribosomal_protein_L1p/L10e_family	Galdieria_sulphuraria	GsulpPRgn006128_Galdieria	sulphuraria
COG0081	mito	13	Eukaryota|Homo_sapiens-GCF000001405_39_GRCh38_p13-NP_064621.3|K02863|large_subunit_ribosomal_protein_L1|PF00687|Ribosomal_protein_L1p/L10e_family	Eukaryota	Homo_sapiens-GCF000001405_39_GRCh38_p13-NP_064621.3	K02863	large_subunit_ribosomal_protein_L1	PF00687	Ribosomal_protein_L1p/L10e_family	Homo_sapiens	GCF000001405_39_GRCh38_p13	NP_064621.3
COG0081	mito	14	Eukaryota|Xenopus_tropicalis-XtropOMgn002080_Xenopus-tropicalis|K02863|large_subunit_ribosomal_protein_L1|PF00687|Ribosomal_protein_L1p/L10e_family	Eukaryota	Xenopus_tropicalis-XtropOMgn002080_Xenopus-tropicalis	K02863	large_subunit_ribosomal_protein_L1	PF00687	Ribosomal_protein_L1p/L10e_family	Xenopus_tropicalis	XtropOMgn002080_Xenopus	tropicalis
COG0081	mito	15	Eukaryota|Lottia_gigantea-LgigaOMgn018464_Lottia-gigantea|K02863|large_subunit_ribosomal_protein_L1|-|-	Eukaryota	Lottia_gigantea-LgigaOMgn018464_Lottia-gigantea	K02863	large_subunit_ribosomal_protein_L1	-	-	Lottia_gigantea	LgigaOMgn018464_Lottia	gigantea
COG0081	mito	16	Eukaryota|Limulus_polyphemus-LpolyOMgn009805_Limulus-polyphemus|K02863|large_subunit_ribosomal_protein_L1|PF00687|Ribosomal_protein_L1p/L10e_family	Eukaryota	Limulus_polyphemus-LpolyOMgn009805_Limulus-polyphemus	K02863	large_subunit_ribosomal_protein_L1	PF00687	Ribosomal_protein_L1p/L10e_family	Limulus_polyphemus	LpolyOMgn009805_Limulus	polyphemus
COG0081	mito	17	Eukaryota|Nematostella_vectensis-NvectOMgn006940_Nematostella-vectensis|K02863|large_subunit_ribosomal_protein_L1|PF00687|Ribosomal_protein_L1p/L10e_family	Eukaryota	Nematostella_vectensis-NvectOMgn006940_Nematostella-vectensis	K02863	large_subunit_ribosomal_protein_L1	PF00687	Ribosomal_protein_L1p/L10e_family	Nematostella_vectensis	NvectOMgn006940_Nematostella	vectensis
COG0081	mito	18	Eukaryota|Monosiga_brevicollis-MbrevOCgn006910_Monosiga-brevicollis|K02863|large_subunit_ribosomal_protein_L1|PF00687|Ribosomal_protein_L1p/L10e_family	Eukaryota	Monosiga_brevicollis-MbrevOCgn006910_Monosiga-brevicollis	K02863	large_subunit_ribosomal_protein_L1	PF00687	Ribosomal_protein_L1p/L10e_family	Monosiga_brevicollis	MbrevOCgn006910_Monosiga	brevicollis
COG0081	mito	19	Eukaryota|Salpingoeca_rosetta-SroseOCgn007880_Salpingoeca-rosetta|K02863|large_subunit_ribosomal_protein_L1|PF00687|Ribosomal_protein_L1p/L10e_family	Eukaryota	Salpingoeca_rosetta-SroseOCgn007880_Salpingoeca-rosetta	K02863	large_subunit_ribosomal_protein_L1	PF00687	Ribosomal_protein_L1p/L10e_family	Salpingoeca_rosetta	SroseOCgn007880_Salpingoeca	rosetta
COG0081	mito	20	Eukaryota|Amphimedon_queenslandica-AqueeOMgn019226_Amphimedon-queenslandica|K02863|large_subunit_ribosomal_protein_L1|PF00687|Ribosomal_protein_L1p/L10e_family	Eukaryota	Amphimedon_queenslandica-AqueeOMgn019226_Amphimedon-queenslandica	K02863	large_subunit_ribosomal_protein_L1	PF00687	Ribosomal_protein_L1p/L10e_family	Amphimedon_queenslandica	AqueeOMgn019226_Amphimedon	queenslandica
COG			Plastid homologs (GREEN)
COG	homolog		tip_label	domain	taxa_name	kegg_id	kegg_description	pfam_id	pfam_description	species	accession_species	genus	extra
COG0081	plastid	1	Eukaryota|Fistulifera_solaris-FsolaSmgc000017_Fistulifera-solaris-cl|K02863|large_subunit_ribosomal_protein_L1|PF00687|Ribosomal_protein_L1p/L10e_family	Eukaryota	Fistulifera_solaris-FsolaSmgc000017_Fistulifera-solaris-cl	K02863	large_subunit_ribosomal_protein_L1	PF00687	Ribosomal_protein_L1p/L10e_family	Fistulifera_solaris	FsolaSmgc000017_Fistulifera	solaris	cl
COG0081	plastid	2	Eukaryota|Phaeodactylum_tricornutum-PtricSmgc000039_Phaeodactylum-tricornutum-cl|K02863|large_subunit_ribosomal_protein_L1|PF00687|Ribosomal_protein_L1p/L10e_family	Eukaryota	Phaeodactylum_tricornutum-PtricSmgc000039_Phaeodactylum-tricornutum-cl	K02863	large_subunit_ribosomal_protein_L1	PF00687	Ribosomal_protein_L1p/L10e_family	Phaeodactylum_tricornutum	PtricSmgc000039_Phaeodactylum	tricornutum	cl
COG0081	plastid	3	Eukaryota|Thalassiosira_oceanica-ToceaSmgc000009_Thalassiosira-oceanica-cl|K02863|large_subunit_ribosomal_protein_L1|PF00687|Ribosomal_protein_L1p/L10e_family	Eukaryota	Thalassiosira_oceanica-ToceaSmgc000009_Thalassiosira-oceanica-cl	K02863	large_subunit_ribosomal_protein_L1	PF00687	Ribosomal_protein_L1p/L10e_family	Thalassiosira_oceanica	ToceaSmgc000009_Thalassiosira	oceanica	cl
COG0081	plastid	4	Eukaryota|Nitzschia_RCC80-NitzsSmtn029517_Nitzschia-RCC80|K02863|large_subunit_ribosomal_protein_L1|PF00687|Ribosomal_protein_L1p/L10e_family	Eukaryota	Nitzschia_RCC80-NitzsSmtn029517_Nitzschia-RCC80	K02863	large_subunit_ribosomal_protein_L1	PF00687	Ribosomal_protein_L1p/L10e_family	Nitzschia_RCC80	NitzsSmtn029517_Nitzschia	RCC80
COG0081	plastid	5	Eukaryota|Leptocylindrus_danicus-LdaniSmtc000116_Leptocylindrus-danicus-cl|K02863|large_subunit_ribosomal_protein_L1|PF00687|Ribosomal_protein_L1p/L10e_family	Eukaryota	Leptocylindrus_danicus-LdaniSmtc000116_Leptocylindrus-danicus-cl	K02863	large_subunit_ribosomal_protein_L1	PF00687	Ribosomal_protein_L1p/L10e_family	Leptocylindrus_danicus	LdaniSmtc000116_Leptocylindrus	danicus	cl
COG0081	plastid	6	Eukaryota|Leptocylindrus_danicus-LdaniSmtn012021_Leptocylindrus-danicus.ECT3929|K02863|large_subunit_ribosomal_protein_L1|PF00687|Ribosomal_protein_L1p/L10e_family	Eukaryota	Leptocylindrus_danicus-LdaniSmtn012021_Leptocylindrus-danicus.ECT3929	K02863	large_subunit_ribosomal_protein_L1	PF00687	Ribosomal_protein_L1p/L10e_family	Leptocylindrus_danicus	LdaniSmtn012021_Leptocylindrus	danicus.ECT3929		REMOVE
COG0081	plastid	7	Eukaryota|Ectocarpus_siliculosus-EsiliSmgc000026_Ectocarpus-siliculosus-cl|K02863|large_subunit_ribosomal_protein_L1|PF00687|Ribosomal_protein_L1p/L10e_family	Eukaryota	Ectocarpus_siliculosus-EsiliSmgc000026_Ectocarpus-siliculosus-cl	K02863	large_subunit_ribosomal_protein_L1	PF00687	Ribosomal_protein_L1p/L10e_family	Ectocarpus_siliculosus	EsiliSmgc000026_Ectocarpus	siliculosus	cl
COG0081	plastid	8	Eukaryota|Aureococcus_anophagefferens-AanopSmgc000082_Aureococcus-anophagefferens-cl|K02863|large_subunit_ribosomal_protein_L1|PF00687|Ribosomal_protein_L1p/L10e_family	Eukaryota	Aureococcus_anophagefferens-AanopSmgc000082_Aureococcus-anophagefferens-cl	K02863	large_subunit_ribosomal_protein_L1	PF00687	Ribosomal_protein_L1p/L10e_family	Aureococcus_anophagefferens	AanopSmgc000082_Aureococcus	anophagefferens	cl
COG0081	plastid	9	Eukaryota|Nannochloropsis_gaditana-NgadiSmgc000012_Nannochloropsis-gaditana-cl|K02863|large_subunit_ribosomal_protein_L1|PF00687|Ribosomal_protein_L1p/L10e_family	Eukaryota	Nannochloropsis_gaditana-NgadiSmgc000012_Nannochloropsis-gaditana-cl	K02863	large_subunit_ribosomal_protein_L1	PF00687	Ribosomal_protein_L1p/L10e_family	Nannochloropsis_gaditana	NgadiSmgc000012_Nannochloropsis	gaditana	cl
COG0081	plastid	10	Eukaryota|Cyanidioschyzon_merolae-CmeroPRgc000084_Cyanidioschyzon-merolae-cl|K02863|large_subunit_ribosomal_protein_L1|PF00687|Ribosomal_protein_L1p/L10e_family	Eukaryota	Cyanidioschyzon_merolae-CmeroPRgc000084_Cyanidioschyzon-merolae-cl	K02863	large_subunit_ribosomal_protein_L1	PF00687	Ribosomal_protein_L1p/L10e_family	Cyanidioschyzon_merolae	CmeroPRgc000084_Cyanidioschyzon	merolae	cl
COG0081	plastid	11	Eukaryota|Emiliana_huxleyi-EhuxlHpgn007244_Emiliana-huxleyi|K02863|large_subunit_ribosomal_protein_L1|-|-	Eukaryota	Emiliana_huxleyi-EhuxlHpgn007244_Emiliana-huxleyi	K02863	large_subunit_ribosomal_protein_L1	-	-	Emiliana_huxleyi	EhuxlHpgn007244_Emiliana	huxleyi		REMOVE
COG0081	plastid	12	Eukaryota|Emiliana_huxleyi-EhuxlHpgn025397_Emiliana-huxleyi|K02863|large_subunit_ribosomal_protein_L1|PF00687|Ribosomal_protein_L1p/L10e_family	Eukaryota	Emiliana_huxleyi-EhuxlHpgn025397_Emiliana-huxleyi	K02863	large_subunit_ribosomal_protein_L1	PF00687	Ribosomal_protein_L1p/L10e_family	Emiliana_huxleyi	EhuxlHpgn025397_Emiliana	huxleyi
COG0081	plastid	13	Eukaryota|Monoraphidium_neglectum-MneglPCgn008119_Monoraphidium-neglectum|K02863|large_subunit_ribosomal_protein_L1|PF00687|Ribosomal_protein_L1p/L10e_family	Eukaryota	Monoraphidium_neglectum-MneglPCgn008119_Monoraphidium-neglectum	K02863	large_subunit_ribosomal_protein_L1	PF00687	Ribosomal_protein_L1p/L10e_family	Monoraphidium_neglectum	MneglPCgn008119_Monoraphidium	neglectum
COG0081	plastid	14	Eukaryota|Bathycoccus_prasinos-BprasPCgn007639_Bathycoccus-prasinos|K02863|large_subunit_ribosomal_protein_L1|PF00687|Ribosomal_protein_L1p/L10e_family	Eukaryota	Bathycoccus_prasinos-BprasPCgn007639_Bathycoccus-prasinos	K02863	large_subunit_ribosomal_protein_L1	PF00687	Ribosomal_protein_L1p/L10e_family	Bathycoccus_prasinos	BprasPCgn007639_Bathycoccus	prasinos
COG0081	plastid	15	Eukaryota|Ostreococcus_tauri-OtaurPCgn007224_Ostreococcus-tauri|K02863|large_subunit_ribosomal_protein_L1|PF00687|Ribosomal_protein_L1p/L10e_family	Eukaryota	Ostreococcus_tauri-OtaurPCgn007224_Ostreococcus-tauri	K02863	large_subunit_ribosomal_protein_L1	PF00687	Ribosomal_protein_L1p/L10e_family	Ostreococcus_tauri	OtaurPCgn007224_Ostreococcus	tauri
COG0081	plastid	16	Eukaryota|Micromonas_pusilla-MpusiPCgn004127_Micromonas-pusilla|K02863|large_subunit_ribosomal_protein_L1|PF00687|Ribosomal_protein_L1p/L10e_family	Eukaryota	Micromonas_pusilla-MpusiPCgn004127_Micromonas-pusilla	K02863	large_subunit_ribosomal_protein_L1	PF00687	Ribosomal_protein_L1p/L10e_family	Micromonas_pusilla	MpusiPCgn004127_Micromonas	pusilla
COG0081	plastid	17	Eukaryota|Arabidopsis_thaliana-AthalPSgn032018_Arabidopsis-thaliana|K02863|large_subunit_ribosomal_protein_L1|PF00687|Ribosomal_protein_L1p/L10e_family	Eukaryota	Arabidopsis_thaliana-AthalPSgn032018_Arabidopsis-thaliana	K02863	large_subunit_ribosomal_protein_L1	PF00687	Ribosomal_protein_L1p/L10e_family	Arabidopsis_thaliana	AthalPSgn032018_Arabidopsis	thaliana
COG0081	plastid	18	Eukaryota|Oryza_sativa-OsatiPSgn012126_Oryza-sativa|K02863|large_subunit_ribosomal_protein_L1|PF00687|Ribosomal_protein_L1p/L10e_family	Eukaryota	Oryza_sativa-OsatiPSgn012126_Oryza-sativa	K02863	large_subunit_ribosomal_protein_L1	PF00687	Ribosomal_protein_L1p/L10e_family	Oryza_sativa	OsatiPSgn012126_Oryza	sativa
COG0081	plastid	19	Eukaryota|Physcomitrella_patens-PpatePSgn002558_Physcomitrella-patens|K02863|large_subunit_ribosomal_protein_L1|PF00687|Ribosomal_protein_L1p/L10e_family	Eukaryota	Physcomitrella_patens-PpatePSgn002558_Physcomitrella-patens	K02863	large_subunit_ribosomal_protein_L1	PF00687	Ribosomal_protein_L1p/L10e_family	Physcomitrella_patens	PpatePSgn002558_Physcomitrella	patens
COG0081	plastid	20	Eukaryota|Klebsormidium_nitens-KnitePSgn012167_Klebsormidium-nitens|K02863|large_subunit_ribosomal_protein_L1|PF00687|Ribosomal_protein_L1p/L10e_family	Eukaryota	Klebsormidium_nitens-KnitePSgn012167_Klebsormidium-nitens	K02863	large_subunit_ribosomal_protein_L1	PF00687	Ribosomal_protein_L1p/L10e_family	Klebsormidium_nitens	KnitePSgn012167_Klebsormidium	nitens
COG0081	plastid	21	Eukaryota|Selaginella_moellendorffii-SmoelPSgn017140_Selaginella-moellendorffii|K02863|large_subunit_ribosomal_protein_L1|PF00687|Ribosomal_protein_L1p/L10e_family	Eukaryota	Selaginella_moellendorffii-SmoelPSgn017140_Selaginella-moellendorffii	K02863	large_subunit_ribosomal_protein_L1	PF00687	Ribosomal_protein_L1p/L10e_family	Selaginella_moellendorffii	SmoelPSgn017140_Selaginella	moellendorffii
COG0081	plastid	22	Eukaryota|Galdieria_sulphuraria-GsulpPRgc000015_Galdieria-sulphuraria-cl|K02863|large_subunit_ribosomal_protein_L1|PF00687|Ribosomal_protein_L1p/L10e_family	Eukaryota	Galdieria_sulphuraria-GsulpPRgc000015_Galdieria-sulphuraria-cl	K02863	large_subunit_ribosomal_protein_L1	PF00687	Ribosomal_protein_L1p/L10e_family	Galdieria_sulphuraria	GsulpPRgc000015_Galdieria	sulphuraria	cl
COG0081	plastid	23	Eukaryota|Galdieria_sulphuraria-GsulpPRgn002759_Galdieria-sulphuraria|K02863|large_subunit_ribosomal_protein_L1|PF00687|Ribosomal_protein_L1p/L10e_family	Eukaryota	Galdieria_sulphuraria-GsulpPRgn002759_Galdieria-sulphuraria	K02863	large_subunit_ribosomal_protein_L1	PF00687	Ribosomal_protein_L1p/L10e_family	Galdieria_sulphuraria	GsulpPRgn002759_Galdieria	sulphuraria		REMOVE
COG0081	plastid	24	Eukaryota|Chondrus_crispus-CcrisPRgc000052_Chondrus-crispus-cl|K02863|large_subunit_ribosomal_protein_L1|PF00687|Ribosomal_protein_L1p/L10e_family	Eukaryota	Chondrus_crispus-CcrisPRgc000052_Chondrus-crispus-cl	K02863	large_subunit_ribosomal_protein_L1	PF00687	Ribosomal_protein_L1p/L10e_family	Chondrus_crispus	CcrisPRgc000052_Chondrus	crispus	cl
COG0081	plastid	25	Eukaryota|Porphyra_umbilicalis-PumbiPRgc000150_Porphyra-umbilicalis-cl|K02863|large_subunit_ribosomal_protein_L1|PF00687|Ribosomal_protein_L1p/L10e_family	Eukaryota	Porphyra_umbilicalis-PumbiPRgc000150_Porphyra-umbilicalis-cl	K02863	large_subunit_ribosomal_protein_L1	PF00687	Ribosomal_protein_L1p/L10e_family	Porphyra_umbilicalis	PumbiPRgc000150_Porphyra	umbilicalis	cl
COG0081	plastid	26	Eukaryota|Guillardia_theta-GthetCygc000005_Guillardia-theta-cl|K02863|large_subunit_ribosomal_protein_L1|PF00687|Ribosomal_protein_L1p/L10e_family	Eukaryota	Guillardia_theta-GthetCygc000005_Guillardia-theta-cl	K02863	large_subunit_ribosomal_protein_L1	PF00687	Ribosomal_protein_L1p/L10e_family	Guillardia_theta	GthetCygc000005_Guillardia	theta	cl
COG0081	plastid	27	Eukaryota|Auxenochlorella_protothecoides-AprotPCgn002188_Auxenochlorella-protothecoides|K02863|large_subunit_ribosomal_protein_L1|PF00687|Ribosomal_protein_L1p/L10e_family	Eukaryota	Auxenochlorella_protothecoides-AprotPCgn002188_Auxenochlorella-protothecoides	K02863	large_subunit_ribosomal_protein_L1	PF00687	Ribosomal_protein_L1p/L10e_family	Auxenochlorella_protothecoides	AprotPCgn002188_Auxenochlorella	protothecoides
COG0081	plastid	28	Eukaryota|Tetraselmis_sp-TselmPCgn006175_Tetraselmis-sp|K02863|large_subunit_ribosomal_protein_L1|PF00687|Ribosomal_protein_L1p/L10e_family	Eukaryota	Tetraselmis_sp-TselmPCgn006175_Tetraselmis-sp	K02863	large_subunit_ribosomal_protein_L1	PF00687	Ribosomal_protein_L1p/L10e_family	Tetraselmis_sp	TselmPCgn006175_Tetraselmis	sp
COG0081	plastid	29	Eukaryota|Chlamydomonas_reinhardtii-CreinPCgn012424_Chlamydomonas-reinhardtii|K02863|large_subunit_ribosomal_protein_L1|PF00687|Ribosomal_protein_L1p/L10e_family	Eukaryota	Chlamydomonas_reinhardtii-CreinPCgn012424_Chlamydomonas-reinhardtii	K02863	large_subunit_ribosomal_protein_L1	PF00687	Ribosomal_protein_L1p/L10e_family	Chlamydomonas_reinhardtii	CreinPCgn012424_Chlamydomonas	reinhardtii
COG0081	plastid	30	Eukaryota|Volvox_carteri-VcartPCgn000782_Volvox-carteri|K02863|large_subunit_ribosomal_protein_L1|PF00687|Ribosomal_protein_L1p/L10e_family	Eukaryota	Volvox_carteri-VcartPCgn000782_Volvox-carteri	K02863	large_subunit_ribosomal_protein_L1	PF00687	Ribosomal_protein_L1p/L10e_family	Volvox_carteri	VcartPCgn000782_Volvox	carteri
COG0081	plastid	31	Eukaryota|Cyanophora_paradoxa-CparaPGgc000034_Cyanophora-paradoxa-cl|K02863|large_subunit_ribosomal_protein_L1|PF00687|Ribosomal_protein_L1p/L10e_family	Eukaryota	Cyanophora_paradoxa-CparaPGgc000034_Cyanophora-paradoxa-cl	K02863	large_subunit_ribosomal_protein_L1	PF00687	Ribosomal_protein_L1p/L10e_family	Cyanophora_paradoxa	CparaPGgc000034_Cyanophora	paradoxa	cl
COG0081	plastid	32	Eukaryota|Bigelowiella_natans-BnataRzgn007757_Bigelowiella-natans|K02863|large_subunit_ribosomal_protein_L1|PF00687|Ribosomal_protein_L1p/L10e_family	Eukaryota	Bigelowiella_natans-BnataRzgn007757_Bigelowiella-natans	K02863	large_subunit_ribosomal_protein_L1	PF00687	Ribosomal_protein_L1p/L10e_family	Bigelowiella_natans	BnataRzgn007757_Bigelowiella	natans

## Sheet: COG0087
COG			Mito homolog (RED)
COG	homolog	order	tip_label	domain	taxa_name	kegg_id	kegg_description	pfam_id	pfam_description	species	accession_species	genus	extra
COG0087	mito	1	Eukaryota|Lottia_gigantea-LgigaOMgn022963_Lottia-gigantea|K02906|large_subunit_ribosomal_protein_L3|PF00297|Ribosomal_protein_L3	Eukaryota	Lottia_gigantea-LgigaOMgn022963_Lottia-gigantea	K02906	large_subunit_ribosomal_protein_L3	PF00297	Ribosomal_protein_L3	Lottia_gigantea	LgigaOMgn022963_Lottia	gigantea
COG0087	mito	2	Eukaryota|Limulus_polyphemus-LpolyOMgn018805_Limulus-polyphemus|K02906|large_subunit_ribosomal_protein_L3|-|-	Eukaryota	Limulus_polyphemus-LpolyOMgn018805_Limulus-polyphemus	K02906	large_subunit_ribosomal_protein_L3	-	-	Limulus_polyphemus	LpolyOMgn018805_Limulus	polyphemus		REMOVE
COG0087	mito	3	Eukaryota|Limulus_polyphemus-LpolyOMgn021067_Limulus-polyphemus|K02906|large_subunit_ribosomal_protein_L3|PF00297|Ribosomal_protein_L3	Eukaryota	Limulus_polyphemus-LpolyOMgn021067_Limulus-polyphemus	K02906	large_subunit_ribosomal_protein_L3	PF00297	Ribosomal_protein_L3	Limulus_polyphemus	LpolyOMgn021067_Limulus	polyphemus
COG0087	mito	4	Eukaryota|Homo_sapiens-GCF000001405_39_GRCh38_p13-NP_009139.1|K02906|large_subunit_ribosomal_protein_L3|PF00297|Ribosomal_protein_L3	Eukaryota	Homo_sapiens-GCF000001405_39_GRCh38_p13-NP_009139.1	K02906	large_subunit_ribosomal_protein_L3	PF00297	Ribosomal_protein_L3	Homo_sapiens	GCF000001405_39_GRCh38_p13	NP_009139.1
COG0087	mito	5	Eukaryota|Xenopus_tropicalis-XtropOMgn002517_Xenopus-tropicalis|K02906|large_subunit_ribosomal_protein_L3|PF00297|Ribosomal_protein_L3	Eukaryota	Xenopus_tropicalis-XtropOMgn002517_Xenopus-tropicalis	K02906	large_subunit_ribosomal_protein_L3	PF00297	Ribosomal_protein_L3	Xenopus_tropicalis	XtropOMgn002517_Xenopus	tropicalis
COG0087	mito	6	Eukaryota|Ancoracysta_twista-AtwisOrtn033937_Ancoracysta-twista|K02906|large_subunit_ribosomal_protein_L3|-|-	Eukaryota	Ancoracysta_twista-AtwisOrtn033937_Ancoracysta-twista	K02906	large_subunit_ribosomal_protein_L3	-	-	Ancoracysta_twista	AtwisOrtn033937_Ancoracysta	twista		REMOVE
COG0087	mito	7	Eukaryota|Bodo_saltans-BsaltEKgn001598_Bodo-saltans|K02906|large_subunit_ribosomal_protein_L3|-|-	Eukaryota	Bodo_saltans-BsaltEKgn001598_Bodo-saltans	K02906	large_subunit_ribosomal_protein_L3	-	-	Bodo_saltans	BsaltEKgn001598_Bodo	saltans
COG0087	mito	8	Eukaryota|Diplonema_papillatum-DpapiEDgn017590_Diplonema-papillatum|K02906|large_subunit_ribosomal_protein_L3|PF00297|Ribosomal_protein_L3	Eukaryota	Diplonema_papillatum-DpapiEDgn017590_Diplonema-papillatum	K02906	large_subunit_ribosomal_protein_L3	PF00297	Ribosomal_protein_L3	Diplonema_papillatum	DpapiEDgn017590_Diplonema	papillatum
COG0087	mito	9	Eukaryota|Euglena_gracilis-EgracEEtn017932_Euglena-gracilis|K02906|large_subunit_ribosomal_protein_L3|PF00297|Ribosomal_protein_L3	Eukaryota	Euglena_gracilis-EgracEEtn017932_Euglena-gracilis	K02906	large_subunit_ribosomal_protein_L3	PF00297	Ribosomal_protein_L3	Euglena_gracilis	EgracEEtn017932_Euglena	gracilis
COG0087	mito	10	Eukaryota|Ancoracysta_twista-AtwisOrtn007280_Ancoracysta-twista|K02906|large_subunit_ribosomal_protein_L3|-|-	Eukaryota	Ancoracysta_twista-AtwisOrtn007280_Ancoracysta-twista	K02906	large_subunit_ribosomal_protein_L3	-	-	Ancoracysta_twista	AtwisOrtn007280_Ancoracysta	twista		REMOVE
COG0087	mito	11	Eukaryota|Monosiga_brevicollis-MbrevOCgn003593_Monosiga-brevicollis|K02906|large_subunit_ribosomal_protein_L3|PF00297|Ribosomal_protein_L3	Eukaryota	Monosiga_brevicollis-MbrevOCgn003593_Monosiga-brevicollis	K02906	large_subunit_ribosomal_protein_L3	PF00297	Ribosomal_protein_L3	Monosiga_brevicollis	MbrevOCgn003593_Monosiga	brevicollis
COG0087	mito	12	Eukaryota|Salpingoeca_rosetta-SroseOCgn008038_Salpingoeca-rosetta|K02906|large_subunit_ribosomal_protein_L3|PF00297|Ribosomal_protein_L3	Eukaryota	Salpingoeca_rosetta-SroseOCgn008038_Salpingoeca-rosetta	K02906	large_subunit_ribosomal_protein_L3	PF00297	Ribosomal_protein_L3	Salpingoeca_rosetta	SroseOCgn008038_Salpingoeca	rosetta
COG0087	mito	13	Eukaryota|Chrysochromulina_sp-ChrspHpgn014657_Chrysochromulina-sp|K02906|large_subunit_ribosomal_protein_L3|PF00297|Ribosomal_protein_L3	Eukaryota	Chrysochromulina_sp-ChrspHpgn014657_Chrysochromulina-sp	K02906	large_subunit_ribosomal_protein_L3	PF00297	Ribosomal_protein_L3	Chrysochromulina_sp	ChrspHpgn014657_Chrysochromulina	sp
COG0087	mito	14	Eukaryota|Emiliana_huxleyi-EhuxlHpgn003223_Emiliana-huxleyi|K02906|large_subunit_ribosomal_protein_L3|PF00297|Ribosomal_protein_L3	Eukaryota	Emiliana_huxleyi-EhuxlHpgn003223_Emiliana-huxleyi	K02906	large_subunit_ribosomal_protein_L3	PF00297	Ribosomal_protein_L3	Emiliana_huxleyi	EhuxlHpgn003223_Emiliana	huxleyi
COG0087	mito	15	Eukaryota|Lobosporangium_transversale-LtranOFgn010603_Lobosporangium-transversale|K02906|large_subunit_ribosomal_protein_L3|PF00297|Ribosomal_protein_L3	Eukaryota	Lobosporangium_transversale-LtranOFgn010603_Lobosporangium-transversale	K02906	large_subunit_ribosomal_protein_L3	PF00297	Ribosomal_protein_L3	Lobosporangium_transversale	LtranOFgn010603_Lobosporangium	transversale
COG0087	mito	16	Eukaryota|Spizellomyces_punctatus-SpuncOFgn000872_Spizellomyces-punctatus|K02906|large_subunit_ribosomal_protein_L3|PF00297|Ribosomal_protein_L3	Eukaryota	Spizellomyces_punctatus-SpuncOFgn000872_Spizellomyces-punctatus	K02906	large_subunit_ribosomal_protein_L3	PF00297	Ribosomal_protein_L3	Spizellomyces_punctatus	SpuncOFgn000872_Spizellomyces	punctatus
COG0087	mito	17	Eukaryota|Rigifila_ramosa-RramoCRtn025521_Rigifila-ramosa|K02906|large_subunit_ribosomal_protein_L3|PF00297|Ribosomal_protein_L3	Eukaryota	Rigifila_ramosa-RramoCRtn025521_Rigifila-ramosa	K02906	large_subunit_ribosomal_protein_L3	PF00297	Ribosomal_protein_L3	Rigifila_ramosa	RramoCRtn025521_Rigifila	ramosa
COG0087	mito	18	Eukaryota|Goniomonas_avonlea-GavonCytn008933_Goniomonas-avonlea|K02906|large_subunit_ribosomal_protein_L3|PF00297|Ribosomal_protein_L3	Eukaryota	Goniomonas_avonlea-GavonCytn008933_Goniomonas-avonlea	K02906	large_subunit_ribosomal_protein_L3	PF00297	Ribosomal_protein_L3	Goniomonas_avonlea	GavonCytn008933_Goniomonas	avonlea
COG0087	mito	19	Eukaryota|Acanthamoeba_castellanii-AcastAbgn008029_Acanthamoeba-castellanii|K02906|large_subunit_ribosomal_protein_L3|PF00297|Ribosomal_protein_L3	Eukaryota	Acanthamoeba_castellanii-AcastAbgn008029_Acanthamoeba-castellanii	K02906	large_subunit_ribosomal_protein_L3	PF00297	Ribosomal_protein_L3	Acanthamoeba_castellanii	AcastAbgn008029_Acanthamoeba	castellanii
COG0087	mito	20	Eukaryota|Spironema_multiciliatum-SmultHmtnm000268_Spironema-multiciliatum|K02906|large_subunit_ribosomal_protein_L3|PF00297|Ribosomal_protein_L3	Eukaryota	Spironema_multiciliatum-SmultHmtnm000268_Spironema-multiciliatum	K02906	large_subunit_ribosomal_protein_L3	PF00297	Ribosomal_protein_L3	Spironema_multiciliatum	SmultHmtnm000268_Spironema	multiciliatum
COG0087	mito	21	Eukaryota|Diphylleia_rotans-DrotaCRtn009529_Diphylleia-rotans|K02906|large_subunit_ribosomal_protein_L3|PF00297|Ribosomal_protein_L3	Eukaryota	Diphylleia_rotans-DrotaCRtn009529_Diphylleia-rotans	K02906	large_subunit_ribosomal_protein_L3	PF00297	Ribosomal_protein_L3	Diphylleia_rotans	DrotaCRtn009529_Diphylleia	rotans
COG0087	mito	22	Eukaryota|Hemimastix_kukwesjijk-HkukwHmtn006609_Hemimastix-kukwesjijk|K02906|large_subunit_ribosomal_protein_L3|PF00297|Ribosomal_protein_L3	Eukaryota	Hemimastix_kukwesjijk-HkukwHmtn006609_Hemimastix-kukwesjijk	K02906	large_subunit_ribosomal_protein_L3	PF00297	Ribosomal_protein_L3	Hemimastix_kukwesjijk	HkukwHmtn006609_Hemimastix	kukwesjijk
COG0087	mito	23	Eukaryota|Naegleria_gruberi-NgrubEHgn000309_Naegleria-gruberi|K02906|large_subunit_ribosomal_protein_L3|PF00297|Ribosomal_protein_L3	Eukaryota	Naegleria_gruberi-NgrubEHgn000309_Naegleria-gruberi	K02906	large_subunit_ribosomal_protein_L3	PF00297	Ribosomal_protein_L3	Naegleria_gruberi	NgrubEHgn000309_Naegleria	gruberi
COG0087	mito	24	Eukaryota|Mantamonas_plastica-MplasCRtn009596_Mantamonas-plastica|K02906|large_subunit_ribosomal_protein_L3|PF00297|Ribosomal_protein_L3	Eukaryota	Mantamonas_plastica-MplasCRtn009596_Mantamonas-plastica	K02906	large_subunit_ribosomal_protein_L3	PF00297	Ribosomal_protein_L3	Mantamonas_plastica	MplasCRtn009596_Mantamonas	plastica
COG0087	mito	25	Eukaryota|Cyanophora_paradoxa-CparaPGgn023463_Cyanophora-paradoxa|K02906|large_subunit_ribosomal_protein_L3|-|-	Eukaryota	Cyanophora_paradoxa-CparaPGgn023463_Cyanophora-paradoxa	K02906	large_subunit_ribosomal_protein_L3	-	-	Cyanophora_paradoxa	CparaPGgn023463_Cyanophora	paradoxa
COG0087	mito	26	Eukaryota|Saccharomyces_cerevisiae-GCF000146045_2_R64-NP_011736.1|K02906|large_subunit_ribosomal_protein_L3|PF00297|Ribosomal_protein_L3	Eukaryota	Saccharomyces_cerevisiae-GCF000146045_2_R64-NP_011736.1	K02906	large_subunit_ribosomal_protein_L3	PF00297	Ribosomal_protein_L3	Saccharomyces_cerevisiae	GCF000146045_2_R64	NP_011736.1
COG0087	mito	27	Eukaryota|Schizosaccharomyces_pombe-SpombOFgn001147_Schizosaccharomyces-pombe|K02906|large_subunit_ribosomal_protein_L3|PF00297|Ribosomal_protein_L3	Eukaryota	Schizosaccharomyces_pombe-SpombOFgn001147_Schizosaccharomyces-pombe	K02906	large_subunit_ribosomal_protein_L3	PF00297	Ribosomal_protein_L3	Schizosaccharomyces_pombe	SpombOFgn001147_Schizosaccharomyces	pombe
COG0087	mito	28	Eukaryota|Allomyces_macrogynus-AmacrOFgn012057_Allomyces-macrogynus|K02906|large_subunit_ribosomal_protein_L3|PF00297|Ribosomal_protein_L3	Eukaryota	Allomyces_macrogynus-AmacrOFgn012057_Allomyces-macrogynus	K02906	large_subunit_ribosomal_protein_L3	PF00297	Ribosomal_protein_L3	Allomyces_macrogynus	AmacrOFgn012057_Allomyces	macrogynus
COG0087	mito	29	Eukaryota|Raphidiophrys_heterophryoidea-RheteChtn024673_Raphidiophrys-heterophryoidea|K02906|large_subunit_ribosomal_protein_L3|PF00297|Ribosomal_protein_L3	Eukaryota	Raphidiophrys_heterophryoidea-RheteChtn024673_Raphidiophrys-heterophryoidea	K02906	large_subunit_ribosomal_protein_L3	PF00297	Ribosomal_protein_L3	Raphidiophrys_heterophryoidea	RheteChtn024673_Raphidiophrys	heterophryoidea
COG0087	mito	30	Eukaryota|Choanocystis_sp-ChospChtn010026_Choanocystis-sp|K02906|large_subunit_ribosomal_protein_L3|PF00297|Ribosomal_protein_L3	Eukaryota	Choanocystis_sp-ChospChtn010026_Choanocystis-sp	K02906	large_subunit_ribosomal_protein_L3	PF00297	Ribosomal_protein_L3	Choanocystis_sp	ChospChtn010026_Choanocystis	sp
COG0087	mito	31	Eukaryota|Raineriophrys_erinaceoides-RerinChtn002355_Raineriophrys-erinaceoides|K02906|large_subunit_ribosomal_protein_L3|PF00297|Ribosomal_protein_L3	Eukaryota	Raineriophrys_erinaceoides-RerinChtn002355_Raineriophrys-erinaceoides	K02906	large_subunit_ribosomal_protein_L3	PF00297	Ribosomal_protein_L3	Raineriophrys_erinaceoides	RerinChtn002355_Raineriophrys	erinaceoides
COG0087	mito	32	Eukaryota|Acanthocystis_sp-AcaspChtn024197_Acanthocystis-sp|K02906|large_subunit_ribosomal_protein_L3|PF00297|Ribosomal_protein_L3	Eukaryota	Acanthocystis_sp-AcaspChtn024197_Acanthocystis-sp	K02906	large_subunit_ribosomal_protein_L3	PF00297	Ribosomal_protein_L3	Acanthocystis_sp	AcaspChtn024197_Acanthocystis	sp
COG0087	mito	33	Eukaryota|Telonema_spP1-TspP1Tltn001073_Telonema-spP1|K02906|large_subunit_ribosomal_protein_L3|-|-	Eukaryota	Telonema_spP1-TspP1Tltn001073_Telonema-spP1	K02906	large_subunit_ribosomal_protein_L3	-	-	Telonema_spP1	TspP1Tltn001073_Telonema	spP1
COG0087	mito	34	Eukaryota|Telonema_subtile-TsubtTltn015847_Telonema-subtile|K02906|large_subunit_ribosomal_protein_L3|PF00297|Ribosomal_protein_L3	Eukaryota	Telonema_subtile-TsubtTltn015847_Telonema-subtile	K02906	large_subunit_ribosomal_protein_L3	PF00297	Ribosomal_protein_L3	Telonema_subtile	TsubtTltn015847_Telonema	subtile
COG0087	mito	35	Eukaryota|Telonema_spP2-TspP2Tltn030520_Telonema-spP2|K02906|large_subunit_ribosomal_protein_L3|PF00297|Ribosomal_protein_L3	Eukaryota	Telonema_spP2-TspP2Tltn030520_Telonema-spP2	K02906	large_subunit_ribosomal_protein_L3	PF00297	Ribosomal_protein_L3	Telonema_spP2	TspP2Tltn030520_Telonema	spP2
COG0087	mito	36	Eukaryota|Physarum_polycephalum-PpolyAbtn009611_Physarum-polycephalum|K02906|large_subunit_ribosomal_protein_L3|-|-	Eukaryota	Physarum_polycephalum-PpolyAbtn009611_Physarum-polycephalum	K02906	large_subunit_ribosomal_protein_L3	-	-	Physarum_polycephalum	PpolyAbtn009611_Physarum	polycephalum
COG0087	mito	37	Eukaryota|Bigelowiella_natans-BnataRzgn004523_Bigelowiella-natans|K02906|large_subunit_ribosomal_protein_L3|PF00297|Ribosomal_protein_L3	Eukaryota	Bigelowiella_natans-BnataRzgn004523_Bigelowiella-natans	K02906	large_subunit_ribosomal_protein_L3	PF00297	Ribosomal_protein_L3	Bigelowiella_natans	BnataRzgn004523_Bigelowiella	natans
COG0087	mito	38	Eukaryota|Nematostella_vectensis-NvectOMgn008604_Nematostella-vectensis|K02906|large_subunit_ribosomal_protein_L3|PF00297|Ribosomal_protein_L3	Eukaryota	Nematostella_vectensis-NvectOMgn008604_Nematostella-vectensis	K02906	large_subunit_ribosomal_protein_L3	PF00297	Ribosomal_protein_L3	Nematostella_vectensis	NvectOMgn008604_Nematostella	vectensis
COG0087	mito	39	Eukaryota|Amphidinium_carterae-AcartAvtn009296_Amphidinium-carterae|K02906|large_subunit_ribosomal_protein_L3|-|-	Eukaryota	Amphidinium_carterae-AcartAvtn009296_Amphidinium-carterae	K02906	large_subunit_ribosomal_protein_L3	-	-	Amphidinium_carterae	AcartAvtn009296_Amphidinium	carterae
COG0087	mito	40	Eukaryota|Noctiluca_scintillans-NscinAvtn046769_Noctiluca-scintillans|K02906|large_subunit_ribosomal_protein_L3|-|-	Eukaryota	Noctiluca_scintillans-NscinAvtn046769_Noctiluca-scintillans	K02906	large_subunit_ribosomal_protein_L3	-	-	Noctiluca_scintillans	NscinAvtn046769_Noctiluca	scintillans
COG0087	mito	41	Eukaryota|Togula_jolla-TjollAvtn021835_Togula-jolla|K02906|large_subunit_ribosomal_protein_L3|-|-	Eukaryota	Togula_jolla-TjollAvtn021835_Togula-jolla	K02906	large_subunit_ribosomal_protein_L3	-	-	Togula_jolla	TjollAvtn021835_Togula	jolla
COG0087	mito	42	Eukaryota|Polarella_glacialis-PglacAvtn020186_Polarella-glacialis-CCMP1383|K02906|large_subunit_ribosomal_protein_L3|-|-	Eukaryota	Polarella_glacialis-PglacAvtn020186_Polarella-glacialis-CCMP1383	K02906	large_subunit_ribosomal_protein_L3	-	-	Polarella_glacialis	PglacAvtn020186_Polarella	glacialis	CCMP1383
COG0087	mito	43	Eukaryota|Porphyra_umbilicalis-PumbiPRgn005991_Porphyra-umbilicalis|K02906|large_subunit_ribosomal_protein_L3|PF00297|Ribosomal_protein_L3	Eukaryota	Porphyra_umbilicalis-PumbiPRgn005991_Porphyra-umbilicalis	K02906	large_subunit_ribosomal_protein_L3	PF00297	Ribosomal_protein_L3	Porphyra_umbilicalis	PumbiPRgn005991_Porphyra	umbilicalis
COG0087	mito	44	Eukaryota|Chondrus_crispus-CcrisPRgn002287_Chondrus-crispus|K02906|large_subunit_ribosomal_protein_L3|PF00297|Ribosomal_protein_L3	Eukaryota	Chondrus_crispus-CcrisPRgn002287_Chondrus-crispus	K02906	large_subunit_ribosomal_protein_L3	PF00297	Ribosomal_protein_L3	Chondrus_crispus	CcrisPRgn002287_Chondrus	crispus
COG0087	mito	45	Eukaryota|Galdieria_sulphuraria-GsulpPRgn006291_Galdieria-sulphuraria|K02906|large_subunit_ribosomal_protein_L3|PF00297|Ribosomal_protein_L3	Eukaryota	Galdieria_sulphuraria-GsulpPRgn006291_Galdieria-sulphuraria	K02906	large_subunit_ribosomal_protein_L3	PF00297	Ribosomal_protein_L3	Galdieria_sulphuraria	GsulpPRgn006291_Galdieria	sulphuraria
COG0087	mito	46	Eukaryota|Amastigomonas_sp-AmaspAptn002894_Amastigomonas-sp|K02906|large_subunit_ribosomal_protein_L3|PF00297|Ribosomal_protein_L3	Eukaryota	Amastigomonas_sp-AmaspAptn002894_Amastigomonas-sp	K02906	large_subunit_ribosomal_protein_L3	PF00297	Ribosomal_protein_L3	Amastigomonas_sp	AmaspAptn002894_Amastigomonas	sp
COG0087	mito	47	Eukaryota|Thecamonas_trahens-TtrahApgn007785_Thecamonas-trahens|K02906|large_subunit_ribosomal_protein_L3|PF00297|Ribosomal_protein_L3	Eukaryota	Thecamonas_trahens-TtrahApgn007785_Thecamonas-trahens	K02906	large_subunit_ribosomal_protein_L3	PF00297	Ribosomal_protein_L3	Thecamonas_trahens	TtrahApgn007785_Thecamonas	trahens
COG0087	mito	48	Eukaryota|Gefionella_okellyi-GokelMwtn002647_Gefionella-okellyi|K02906|large_subunit_ribosomal_protein_L3|PF00297|Ribosomal_protein_L3	Eukaryota	Gefionella_okellyi-GokelMwtn002647_Gefionella-okellyi	K02906	large_subunit_ribosomal_protein_L3	PF00297	Ribosomal_protein_L3	Gefionella_okellyi	GokelMwtn002647_Gefionella	okellyi
COG0087	mito	49	Eukaryota|Cyanidioschyzon_merolae-CmeroPRgn000969_Cyanidioschyzon-merolae|K02906|large_subunit_ribosomal_protein_L3|PF00297|Ribosomal_protein_L3	Eukaryota	Cyanidioschyzon_merolae-CmeroPRgn000969_Cyanidioschyzon-merolae	K02906	large_subunit_ribosomal_protein_L3	PF00297	Ribosomal_protein_L3	Cyanidioschyzon_merolae	CmeroPRgn000969_Cyanidioschyzon	merolae
COG0087	mito	50	Eukaryota|Aureococcus_anophagefferens-AanopSmgn000400_Aureococcus-anophagefferens|K02906|large_subunit_ribosomal_protein_L3|PF00297|Ribosomal_protein_L3	Eukaryota	Aureococcus_anophagefferens-AanopSmgn000400_Aureococcus-anophagefferens	K02906	large_subunit_ribosomal_protein_L3	PF00297	Ribosomal_protein_L3	Aureococcus_anophagefferens	AanopSmgn000400_Aureococcus	anophagefferens
COG0087	mito	51	Eukaryota|Nannochloropsis_gaditana-NgadiSmgn002865_Nannochloropsis-gaditana|K02906|large_subunit_ribosomal_protein_L3|PF00297|Ribosomal_protein_L3	Eukaryota	Nannochloropsis_gaditana-NgadiSmgn002865_Nannochloropsis-gaditana	K02906	large_subunit_ribosomal_protein_L3	PF00297	Ribosomal_protein_L3	Nannochloropsis_gaditana	NgadiSmgn002865_Nannochloropsis	gaditana
COG0087	mito	52	Eukaryota|Thraustotheca_clavata-TclavSmgn008253_Thraustotheca-clavata|K02906|large_subunit_ribosomal_protein_L3|PF00297|Ribosomal_protein_L3	Eukaryota	Thraustotheca_clavata-TclavSmgn008253_Thraustotheca-clavata	K02906	large_subunit_ribosomal_protein_L3	PF00297	Ribosomal_protein_L3	Thraustotheca_clavata	TclavSmgn008253_Thraustotheca	clavata
COG0087	mito	53	Eukaryota|Ectocarpus_siliculosus-EsiliSmgn013476_Ectocarpus-siliculosus|K02906|large_subunit_ribosomal_protein_L3|PF00297|Ribosomal_protein_L3	Eukaryota	Ectocarpus_siliculosus-EsiliSmgn013476_Ectocarpus-siliculosus	K02906	large_subunit_ribosomal_protein_L3	PF00297	Ribosomal_protein_L3	Ectocarpus_siliculosus	EsiliSmgn013476_Ectocarpus	siliculosus
COG0087	mito	54	Eukaryota|Nutomonas_longa-NlongAytn026352_Nutomonas-longa|K02906|large_subunit_ribosomal_protein_L3|PF00297|Ribosomal_protein_L3	Eukaryota	Nutomonas_longa-NlongAytn026352_Nutomonas-longa	K02906	large_subunit_ribosomal_protein_L3	PF00297	Ribosomal_protein_L3	Nutomonas_longa	NlongAytn026352_Nutomonas	longa
COG0087	mito	55	Eukaryota|Fabomonas_tropica-FtropAytn022776_Fabomonas-tropica|K02906|large_subunit_ribosomal_protein_L3|PF00297|Ribosomal_protein_L3	Eukaryota	Fabomonas_tropica-FtropAytn022776_Fabomonas-tropica	K02906	large_subunit_ribosomal_protein_L3	PF00297	Ribosomal_protein_L3	Fabomonas_tropica	FtropAytn022776_Fabomonas	tropica
COG0087	mito	56	Eukaryota|Parvularia_atlantis-PaltaONgn018200_Parvularia-atlantis|K02906|large_subunit_ribosomal_protein_L3|PF00297|Ribosomal_protein_L3	Eukaryota	Parvularia_atlantis-PaltaONgn018200_Parvularia-atlantis	K02906	large_subunit_ribosomal_protein_L3	PF00297	Ribosomal_protein_L3	Parvularia_atlantis	PaltaONgn018200_Parvularia	atlantis
COG0087	mito	57	Eukaryota|Fonticula_alba-FalbaOYgn000109_Fonticula-alba|K02906|large_subunit_ribosomal_protein_L3|PF00297|Ribosomal_protein_L3	Eukaryota	Fonticula_alba-FalbaOYgn000109_Fonticula-alba	K02906	large_subunit_ribosomal_protein_L3	PF00297	Ribosomal_protein_L3	Fonticula_alba	FalbaOYgn000109_Fonticula	alba
COG0087	mito	58	Eukaryota|Monoraphidium_neglectum-MneglPCgn012505_Monoraphidium-neglectum|K02906|large_subunit_ribosomal_protein_L3|PF00297|Ribosomal_protein_L3	Eukaryota	Monoraphidium_neglectum-MneglPCgn012505_Monoraphidium-neglectum	K02906	large_subunit_ribosomal_protein_L3	PF00297	Ribosomal_protein_L3	Monoraphidium_neglectum	MneglPCgn012505_Monoraphidium	neglectum
COG0087	mito	59	Eukaryota|Ostreococcus_tauri-OtaurPCgn004335_Ostreococcus-tauri|K02906|large_subunit_ribosomal_protein_L3|PF00297|Ribosomal_protein_L3	Eukaryota	Ostreococcus_tauri-OtaurPCgn004335_Ostreococcus-tauri	K02906	large_subunit_ribosomal_protein_L3	PF00297	Ribosomal_protein_L3	Ostreococcus_tauri	OtaurPCgn004335_Ostreococcus	tauri
COG0087	mito	60	Eukaryota|Chlamydomonas_reinhardtii-CreinPCgn000630_Chlamydomonas-reinhardtii|K02906|large_subunit_ribosomal_protein_L3|PF00297|Ribosomal_protein_L3	Eukaryota	Chlamydomonas_reinhardtii-CreinPCgn000630_Chlamydomonas-reinhardtii	K02906	large_subunit_ribosomal_protein_L3	PF00297	Ribosomal_protein_L3	Chlamydomonas_reinhardtii	CreinPCgn000630_Chlamydomonas	reinhardtii
COG0087	mito	61	Eukaryota|Volvox_carteri-VcartPCgn010764_Volvox-carteri|K02906|large_subunit_ribosomal_protein_L3|PF00297|Ribosomal_protein_L3	Eukaryota	Volvox_carteri-VcartPCgn010764_Volvox-carteri	K02906	large_subunit_ribosomal_protein_L3	PF00297	Ribosomal_protein_L3	Volvox_carteri	VcartPCgn010764_Volvox	carteri
COG0087	mito	62	Eukaryota|Micromonas_pusilla-MpusiPCgn008170_Micromonas-pusilla|K02906|large_subunit_ribosomal_protein_L3|PF00297|Ribosomal_protein_L3	Eukaryota	Micromonas_pusilla-MpusiPCgn008170_Micromonas-pusilla	K02906	large_subunit_ribosomal_protein_L3	PF00297	Ribosomal_protein_L3	Micromonas_pusilla	MpusiPCgn008170_Micromonas	pusilla
COG0087	mito	63	Eukaryota|Bathycoccus_prasinos-BprasPCgn000878_Bathycoccus-prasinos|K02906|large_subunit_ribosomal_protein_L3|PF00297|Ribosomal_protein_L3	Eukaryota	Bathycoccus_prasinos-BprasPCgn000878_Bathycoccus-prasinos	K02906	large_subunit_ribosomal_protein_L3	PF00297	Ribosomal_protein_L3	Bathycoccus_prasinos	BprasPCgn000878_Bathycoccus	prasinos
COG0087	mito	64	Eukaryota|Auxenochlorella_protothecoides-AprotPCgn006028_Auxenochlorella-protothecoides|K02906|large_subunit_ribosomal_protein_L3|PF00297|Ribosomal_protein_L3	Eukaryota	Auxenochlorella_protothecoides-AprotPCgn006028_Auxenochlorella-protothecoides	K02906	large_subunit_ribosomal_protein_L3	PF00297	Ribosomal_protein_L3	Auxenochlorella_protothecoides	AprotPCgn006028_Auxenochlorella	protothecoides
COG0087	mito	65	Eukaryota|Tetraselmis_sp-TselmPCgn024640_Tetraselmis-sp|K02906|large_subunit_ribosomal_protein_L3|PF00297|Ribosomal_protein_L3	Eukaryota	Tetraselmis_sp-TselmPCgn024640_Tetraselmis-sp	K02906	large_subunit_ribosomal_protein_L3	PF00297	Ribosomal_protein_L3	Tetraselmis_sp	TselmPCgn024640_Tetraselmis	sp
COG0087	mito	66	Eukaryota|Arabidopsis_thaliana-AthalPSgn042091_Arabidopsis-thaliana|K02906|large_subunit_ribosomal_protein_L3|PF00297|Ribosomal_protein_L3	Eukaryota	Arabidopsis_thaliana-AthalPSgn042091_Arabidopsis-thaliana	K02906	large_subunit_ribosomal_protein_L3	PF00297	Ribosomal_protein_L3	Arabidopsis_thaliana	AthalPSgn042091_Arabidopsis	thaliana
COG0087	mito	67	Eukaryota|Oryza_sativa-OsatiPSgn000765_Oryza-sativa|K02906|large_subunit_ribosomal_protein_L3|PF00297|Ribosomal_protein_L3	Eukaryota	Oryza_sativa-OsatiPSgn000765_Oryza-sativa	K02906	large_subunit_ribosomal_protein_L3	PF00297	Ribosomal_protein_L3	Oryza_sativa	OsatiPSgn000765_Oryza	sativa
COG0087	mito	68	Eukaryota|Physcomitrella_patens-PpatePSgn010435_Physcomitrella-patens|K02906|large_subunit_ribosomal_protein_L3|PF00297|Ribosomal_protein_L3	Eukaryota	Physcomitrella_patens-PpatePSgn010435_Physcomitrella-patens	K02906	large_subunit_ribosomal_protein_L3	PF00297	Ribosomal_protein_L3	Physcomitrella_patens	PpatePSgn010435_Physcomitrella	patens
COG0087	mito	69	Eukaryota|Selaginella_moellendorffii-SmoelPSgn010301_Selaginella-moellendorffii|K02906|large_subunit_ribosomal_protein_L3|PF00297|Ribosomal_protein_L3	Eukaryota	Selaginella_moellendorffii-SmoelPSgn010301_Selaginella-moellendorffii	K02906	large_subunit_ribosomal_protein_L3	PF00297	Ribosomal_protein_L3	Selaginella_moellendorffii	SmoelPSgn010301_Selaginella	moellendorffii
COG0087	mito	70	Eukaryota|Selaginella_moellendorffii-SmoelPSgn010537_Selaginella-moellendorffii|K02906|large_subunit_ribosomal_protein_L3|-|-	Eukaryota	Selaginella_moellendorffii-SmoelPSgn010537_Selaginella-moellendorffii	K02906	large_subunit_ribosomal_protein_L3	-	-	Selaginella_moellendorffii	SmoelPSgn010537_Selaginella	moellendorffii		REMOVE
COG0087	mito	71	Eukaryota|Klebsormidium_nitens-KnitePSgn006348_Klebsormidium-nitens|K02906|large_subunit_ribosomal_protein_L3|PF00297|Ribosomal_protein_L3	Eukaryota	Klebsormidium_nitens-KnitePSgn006348_Klebsormidium-nitens	K02906	large_subunit_ribosomal_protein_L3	PF00297	Ribosomal_protein_L3	Klebsormidium_nitens	KnitePSgn006348_Klebsormidium	nitens
COG0087	mito	72	Eukaryota|Cryptophyceae_sp-CrypsCygn002517_Cryptophyceae-sp|K02906|large_subunit_ribosomal_protein_L3|PF00297|Ribosomal_protein_L3	Eukaryota	Cryptophyceae_sp-CrypsCygn002517_Cryptophyceae-sp	K02906	large_subunit_ribosomal_protein_L3	PF00297	Ribosomal_protein_L3	Cryptophyceae_sp	CrypsCygn002517_Cryptophyceae	sp
COG0087	mito	73	Eukaryota|Guillardia_theta-GthetCygn000259_Guillardia-theta|K02906|large_subunit_ribosomal_protein_L3|PF00297|Ribosomal_protein_L3	Eukaryota	Guillardia_theta-GthetCygn000259_Guillardia-theta	K02906	large_subunit_ribosomal_protein_L3	PF00297	Ribosomal_protein_L3	Guillardia_theta	GthetCygn000259_Guillardia	theta
COG0087	mito	74	Eukaryota|Ancyromonas_sigmoides-AsigmAytn037558_Ancyromonas-sigmoides|K02906|large_subunit_ribosomal_protein_L3|PF00297|Ribosomal_protein_L3	Eukaryota	Ancyromonas_sigmoides-AsigmAytn037558_Ancyromonas-sigmoides	K02906	large_subunit_ribosomal_protein_L3	PF00297	Ribosomal_protein_L3	Ancyromonas_sigmoides	AsigmAytn037558_Ancyromonas	sigmoides
COG0087	mito	75	Eukaryota|Tetrahymena_thermophila-TtherAvgn019019_Tetrahymena-thermophila|K02906|large_subunit_ribosomal_protein_L3|PF00297|Ribosomal_protein_L3	Eukaryota	Tetrahymena_thermophila-TtherAvgn019019_Tetrahymena-thermophila	K02906	large_subunit_ribosomal_protein_L3	PF00297	Ribosomal_protein_L3	Tetrahymena_thermophila	TtherAvgn019019_Tetrahymena	thermophila
COG0087	mito	76	Eukaryota|Paramecium_tetraurelia-PtetrAvgn021433_Paramecium-tetraurelia|K02906|large_subunit_ribosomal_protein_L3|PF00297|Ribosomal_protein_L3	Eukaryota	Paramecium_tetraurelia-PtetrAvgn021433_Paramecium-tetraurelia	K02906	large_subunit_ribosomal_protein_L3	PF00297	Ribosomal_protein_L3	Paramecium_tetraurelia	PtetrAvgn021433_Paramecium	tetraurelia
COG0087	mito	77	Eukaryota|Oxytricha_trifallax-OtrifAvgn011967_Oxytricha-trifallax|K02906|large_subunit_ribosomal_protein_L3|PF00297|Ribosomal_protein_L3	Eukaryota	Oxytricha_trifallax-OtrifAvgn011967_Oxytricha-trifallax	K02906	large_subunit_ribosomal_protein_L3	PF00297	Ribosomal_protein_L3	Oxytricha_trifallax	OtrifAvgn011967_Oxytricha	trifallax
COG0087	mito	78	Eukaryota|Stylonychia_lemnae-SlemnAvgn000480_Stylonychia-lemnae|K02906|large_subunit_ribosomal_protein_L3|PF00297|Ribosomal_protein_L3	Eukaryota	Stylonychia_lemnae-SlemnAvgn000480_Stylonychia-lemnae	K02906	large_subunit_ribosomal_protein_L3	PF00297	Ribosomal_protein_L3	Stylonychia_lemnae	SlemnAvgn000480_Stylonychia	lemnae
COG0087	mito	79	Eukaryota|Stentor_coeruleus-ScoerAvgn020976_Stentor-coeruleus|K02906|large_subunit_ribosomal_protein_L3|PF00297|Ribosomal_protein_L3	Eukaryota	Stentor_coeruleus-ScoerAvgn020976_Stentor-coeruleus	K02906	large_subunit_ribosomal_protein_L3	PF00297	Ribosomal_protein_L3	Stentor_coeruleus	ScoerAvgn020976_Stentor	coeruleus
COG0087	mito	80	Eukaryota|Dictyostelium_discoideum-DdiscAbgn004146_Dictyostelium-discoideum|K02906|large_subunit_ribosomal_protein_L3|PF00297|Ribosomal_protein_L3	Eukaryota	Dictyostelium_discoideum-DdiscAbgn004146_Dictyostelium-discoideum	K02906	large_subunit_ribosomal_protein_L3	PF00297	Ribosomal_protein_L3	Dictyostelium_discoideum	DdiscAbgn004146_Dictyostelium	discoideum
COG0087	mito	81	Eukaryota|Ancoracysta_twista-AtwisOrtn012893_Ancoracysta-twista|K02906|large_subunit_ribosomal_protein_L3|-|-	Eukaryota	Ancoracysta_twista-AtwisOrtn012893_Ancoracysta-twista	K02906	large_subunit_ribosomal_protein_L3	-	-	Ancoracysta_twista	AtwisOrtn012893_Ancoracysta	twista		REMOVE
COG			Plastid homologs (GREEN)
COG	homolog		tip_label	domain	taxa_name	kegg_id	kegg_description	pfam_id	pfam_description	species	accession_species	genus	extra
COG0087	plastid	1	Eukaryota|Porphyra_umbilicalis-PumbiPRgc000126_Porphyra-umbilicalis-cl|K02906|large_subunit_ribosomal_protein_L3|PF00297|Ribosomal_protein_L3	Eukaryota	Porphyra_umbilicalis-PumbiPRgc000126_Porphyra-umbilicalis-cl	K02906	large_subunit_ribosomal_protein_L3	PF00297	Ribosomal_protein_L3	Porphyra_umbilicalis	PumbiPRgc000126_Porphyra	umbilicalis	cl
COG0087	plastid	2	Eukaryota|Chondrus_crispus-CcrisPRgc000099_Chondrus-crispus-cl|K02906|large_subunit_ribosomal_protein_L3|PF00297|Ribosomal_protein_L3	Eukaryota	Chondrus_crispus-CcrisPRgc000099_Chondrus-crispus-cl	K02906	large_subunit_ribosomal_protein_L3	PF00297	Ribosomal_protein_L3	Chondrus_crispus	CcrisPRgc000099_Chondrus	crispus	cl
COG0087	plastid	3	Eukaryota|Ectocarpus_siliculosus-EsiliSmgc000063_Ectocarpus-siliculosus-cl|K02906|large_subunit_ribosomal_protein_L3|PF00297|Ribosomal_protein_L3	Eukaryota	Ectocarpus_siliculosus-EsiliSmgc000063_Ectocarpus-siliculosus-cl	K02906	large_subunit_ribosomal_protein_L3	PF00297	Ribosomal_protein_L3	Ectocarpus_siliculosus	EsiliSmgc000063_Ectocarpus	siliculosus	cl
COG0087	plastid	4	Eukaryota|Emiliana_huxleyi-EhuxlHpgc000095_Emiliana-huxleyi-cl|K02906|large_subunit_ribosomal_protein_L3|PF00297|Ribosomal_protein_L3	Eukaryota	Emiliana_huxleyi-EhuxlHpgc000095_Emiliana-huxleyi-cl	K02906	large_subunit_ribosomal_protein_L3	PF00297	Ribosomal_protein_L3	Emiliana_huxleyi	EhuxlHpgc000095_Emiliana	huxleyi	cl
COG0087	plastid	5	Eukaryota|Galdieria_sulphuraria-GsulpPRgc000060_Galdieria-sulphuraria-cl|K02906|large_subunit_ribosomal_protein_L3|-|-	Eukaryota	Galdieria_sulphuraria-GsulpPRgc000060_Galdieria-sulphuraria-cl	K02906	large_subunit_ribosomal_protein_L3	-	-	Galdieria_sulphuraria	GsulpPRgc000060_Galdieria	sulphuraria	cl
COG0087	plastid	6	Eukaryota|Nannochloropsis_gaditana-NgadiSmgc000051_Nannochloropsis-gaditana-cl|K02906|large_subunit_ribosomal_protein_L3|PF00297|Ribosomal_protein_L3	Eukaryota	Nannochloropsis_gaditana-NgadiSmgc000051_Nannochloropsis-gaditana-cl	K02906	large_subunit_ribosomal_protein_L3	PF00297	Ribosomal_protein_L3	Nannochloropsis_gaditana	NgadiSmgc000051_Nannochloropsis	gaditana	cl
COG0087	plastid	7	Eukaryota|Cyanidioschyzon_merolae-CmeroPRgc000135_Cyanidioschyzon-merolae-cl|K02906|large_subunit_ribosomal_protein_L3|PF00297|Ribosomal_protein_L3	Eukaryota	Cyanidioschyzon_merolae-CmeroPRgc000135_Cyanidioschyzon-merolae-cl	K02906	large_subunit_ribosomal_protein_L3	PF00297	Ribosomal_protein_L3	Cyanidioschyzon_merolae	CmeroPRgc000135_Cyanidioschyzon	merolae	cl
COG0087	plastid	8	Eukaryota|Guillardia_theta-GthetCygc000110_Guillardia-theta-cl|K02906|large_subunit_ribosomal_protein_L3|PF00297|Ribosomal_protein_L3	Eukaryota	Guillardia_theta-GthetCygc000110_Guillardia-theta-cl	K02906	large_subunit_ribosomal_protein_L3	PF00297	Ribosomal_protein_L3	Guillardia_theta	GthetCygc000110_Guillardia	theta	cl
COG0087	plastid	9	Eukaryota|Fistulifera_solaris-FsolaSmgc000069_Fistulifera-solaris-cl|K02906|large_subunit_ribosomal_protein_L3|PF00297|Ribosomal_protein_L3	Eukaryota	Fistulifera_solaris-FsolaSmgc000069_Fistulifera-solaris-cl	K02906	large_subunit_ribosomal_protein_L3	PF00297	Ribosomal_protein_L3	Fistulifera_solaris	FsolaSmgc000069_Fistulifera	solaris	cl
COG0087	plastid	10	Eukaryota|Phaeodactylum_tricornutum-PtricSmgc000096_Phaeodactylum-tricornutum-cl|K02906|large_subunit_ribosomal_protein_L3|PF00297|Ribosomal_protein_L3	Eukaryota	Phaeodactylum_tricornutum-PtricSmgc000096_Phaeodactylum-tricornutum-cl	K02906	large_subunit_ribosomal_protein_L3	PF00297	Ribosomal_protein_L3	Phaeodactylum_tricornutum	PtricSmgc000096_Phaeodactylum	tricornutum	cl
COG0087	plastid	11	Eukaryota|Thalassiosira_oceanica-ToceaSmgc000098_Thalassiosira-oceanica-cl|K02906|large_subunit_ribosomal_protein_L3|PF00297|Ribosomal_protein_L3	Eukaryota	Thalassiosira_oceanica-ToceaSmgc000098_Thalassiosira-oceanica-cl	K02906	large_subunit_ribosomal_protein_L3	PF00297	Ribosomal_protein_L3	Thalassiosira_oceanica	ToceaSmgc000098_Thalassiosira	oceanica	cl
COG0087	plastid	12	Eukaryota|Leptocylindrus_danicus-LdaniSmtc000053_Leptocylindrus-danicus-cl|K02906|large_subunit_ribosomal_protein_L3|PF00297|Ribosomal_protein_L3	Eukaryota	Leptocylindrus_danicus-LdaniSmtc000053_Leptocylindrus-danicus-cl	K02906	large_subunit_ribosomal_protein_L3	PF00297	Ribosomal_protein_L3	Leptocylindrus_danicus	LdaniSmtc000053_Leptocylindrus	danicus	cl
COG0087	plastid	13	Eukaryota|Leptocylindrus_danicus-LdaniSmtn014854_Leptocylindrus-danicus.ECT3929|K02906|large_subunit_ribosomal_protein_L3|PF00297|Ribosomal_protein_L3	Eukaryota	Leptocylindrus_danicus-LdaniSmtn014854_Leptocylindrus-danicus.ECT3929	K02906	large_subunit_ribosomal_protein_L3	PF00297	Ribosomal_protein_L3	Leptocylindrus_danicus	LdaniSmtn014854_Leptocylindrus	danicus.ECT3929		REMOVE
COG0087	plastid	14	Eukaryota|Aureococcus_anophagefferens-AanopSmgc000028_Aureococcus-anophagefferens-cl|K02906|large_subunit_ribosomal_protein_L3|PF00297|Ribosomal_protein_L3	Eukaryota	Aureococcus_anophagefferens-AanopSmgc000028_Aureococcus-anophagefferens-cl	K02906	large_subunit_ribosomal_protein_L3	PF00297	Ribosomal_protein_L3	Aureococcus_anophagefferens	AanopSmgc000028_Aureococcus	anophagefferens	cl
COG0087	plastid	15	Eukaryota|Cyanophora_paradoxa-CparaPGgc000062_Cyanophora-paradoxa-cl|K02906|large_subunit_ribosomal_protein_L3|PF00297|Ribosomal_protein_L3	Eukaryota	Cyanophora_paradoxa-CparaPGgc000062_Cyanophora-paradoxa-cl	K02906	large_subunit_ribosomal_protein_L3	PF00297	Ribosomal_protein_L3	Cyanophora_paradoxa	CparaPGgc000062_Cyanophora	paradoxa	cl
COG0087	plastid	16	Eukaryota|Chlamydomonas_reinhardtii-CreinPCgn000425_Chlamydomonas-reinhardtii|K02906|large_subunit_ribosomal_protein_L3|-|-	Eukaryota	Chlamydomonas_reinhardtii-CreinPCgn000425_Chlamydomonas-reinhardtii	K02906	large_subunit_ribosomal_protein_L3	-	-	Chlamydomonas_reinhardtii	CreinPCgn000425_Chlamydomonas	reinhardtii		REMOVE
COG0087	plastid	17	Eukaryota|Volvox_carteri-VcartPCgn006985_Volvox-carteri|K02906|large_subunit_ribosomal_protein_L3|PF00297|Ribosomal_protein_L3	Eukaryota	Volvox_carteri-VcartPCgn006985_Volvox-carteri	K02906	large_subunit_ribosomal_protein_L3	PF00297	Ribosomal_protein_L3	Volvox_carteri	VcartPCgn006985_Volvox	carteri
COG0087	plastid	18	Eukaryota|Chlamydomonas_reinhardtii-CreinPCgn011353_Chlamydomonas-reinhardtii|K02906|large_subunit_ribosomal_protein_L3|PF00297|Ribosomal_protein_L3	Eukaryota	Chlamydomonas_reinhardtii-CreinPCgn011353_Chlamydomonas-reinhardtii	K02906	large_subunit_ribosomal_protein_L3	PF00297	Ribosomal_protein_L3	Chlamydomonas_reinhardtii	CreinPCgn011353_Chlamydomonas	reinhardtii		REMOVE
COG0087	plastid	19	Eukaryota|Monoraphidium_neglectum-MneglPCgn010224_Monoraphidium-neglectum|K02906|large_subunit_ribosomal_protein_L3|PF00297|Ribosomal_protein_L3	Eukaryota	Monoraphidium_neglectum-MneglPCgn010224_Monoraphidium-neglectum	K02906	large_subunit_ribosomal_protein_L3	PF00297	Ribosomal_protein_L3	Monoraphidium_neglectum	MneglPCgn010224_Monoraphidium	neglectum
COG0087	plastid	20	Eukaryota|Bigelowiella_natans-BnataRzgn001141_Bigelowiella-natans|K02906|large_subunit_ribosomal_protein_L3|PF00297|Ribosomal_protein_L3	Eukaryota	Bigelowiella_natans-BnataRzgn001141_Bigelowiella-natans	K02906	large_subunit_ribosomal_protein_L3	PF00297	Ribosomal_protein_L3	Bigelowiella_natans	BnataRzgn001141_Bigelowiella	natans
COG0087	plastid	21	Eukaryota|Tetraselmis_sp-TselmPCgn018910_Tetraselmis-sp|K02906|large_subunit_ribosomal_protein_L3|PF00297|Ribosomal_protein_L3	Eukaryota	Tetraselmis_sp-TselmPCgn018910_Tetraselmis-sp	K02906	large_subunit_ribosomal_protein_L3	PF00297	Ribosomal_protein_L3	Tetraselmis_sp	TselmPCgn018910_Tetraselmis	sp
COG0087	plastid	22	Eukaryota|Auxenochlorella_protothecoides-AprotPCgn000540_Auxenochlorella-protothecoides|K02906|large_subunit_ribosomal_protein_L3|PF00297|Ribosomal_protein_L3	Eukaryota	Auxenochlorella_protothecoides-AprotPCgn000540_Auxenochlorella-protothecoides	K02906	large_subunit_ribosomal_protein_L3	PF00297	Ribosomal_protein_L3	Auxenochlorella_protothecoides	AprotPCgn000540_Auxenochlorella	protothecoides
COG0087	plastid	23	Eukaryota|Arabidopsis_thaliana-AthalPSgn027985_Arabidopsis-thaliana|K02906|large_subunit_ribosomal_protein_L3|PF00297|Ribosomal_protein_L3	Eukaryota	Arabidopsis_thaliana-AthalPSgn027985_Arabidopsis-thaliana	K02906	large_subunit_ribosomal_protein_L3	PF00297	Ribosomal_protein_L3	Arabidopsis_thaliana	AthalPSgn027985_Arabidopsis	thaliana
COG0087	plastid	24	Eukaryota|Oryza_sativa-OsatiPSgn003633_Oryza-sativa|K02906|large_subunit_ribosomal_protein_L3|PF00297|Ribosomal_protein_L3	Eukaryota	Oryza_sativa-OsatiPSgn003633_Oryza-sativa	K02906	large_subunit_ribosomal_protein_L3	PF00297	Ribosomal_protein_L3	Oryza_sativa	OsatiPSgn003633_Oryza	sativa
COG0087	plastid	25	Eukaryota|Physcomitrella_patens-PpatePSgn018544_Physcomitrella-patens|K02906|large_subunit_ribosomal_protein_L3|PF00297|Ribosomal_protein_L3	Eukaryota	Physcomitrella_patens-PpatePSgn018544_Physcomitrella-patens	K02906	large_subunit_ribosomal_protein_L3	PF00297	Ribosomal_protein_L3	Physcomitrella_patens	PpatePSgn018544_Physcomitrella	patens
COG0087	plastid	26	Eukaryota|Selaginella_moellendorffii-SmoelPSgn032698_Selaginella-moellendorffii|K02906|large_subunit_ribosomal_protein_L3|PF00297|Ribosomal_protein_L3	Eukaryota	Selaginella_moellendorffii-SmoelPSgn032698_Selaginella-moellendorffii	K02906	large_subunit_ribosomal_protein_L3	PF00297	Ribosomal_protein_L3	Selaginella_moellendorffii	SmoelPSgn032698_Selaginella	moellendorffii
COG0087	plastid	27	Eukaryota|Euglena_gracilis-EgracEEtn015299_Euglena-gracilis|K02906|large_subunit_ribosomal_protein_L3|PF00297|Ribosomal_protein_L3	Eukaryota	Euglena_gracilis-EgracEEtn015299_Euglena-gracilis	K02906	large_subunit_ribosomal_protein_L3	PF00297	Ribosomal_protein_L3	Euglena_gracilis	EgracEEtn015299_Euglena	gracilis
COG0087	plastid	28	Eukaryota|Klebsormidium_nitens-KnitePSgn006862_Klebsormidium-nitens|K02906|large_subunit_ribosomal_protein_L3|PF00297|Ribosomal_protein_L3	Eukaryota	Klebsormidium_nitens-KnitePSgn006862_Klebsormidium-nitens	K02906	large_subunit_ribosomal_protein_L3	PF00297	Ribosomal_protein_L3	Klebsormidium_nitens	KnitePSgn006862_Klebsormidium	nitens
COG0087	plastid	29	Eukaryota|Bathycoccus_prasinos-BprasPCgn006654_Bathycoccus-prasinos|K02906|large_subunit_ribosomal_protein_L3|PF00297|Ribosomal_protein_L3	Eukaryota	Bathycoccus_prasinos-BprasPCgn006654_Bathycoccus-prasinos	K02906	large_subunit_ribosomal_protein_L3	PF00297	Ribosomal_protein_L3	Bathycoccus_prasinos	BprasPCgn006654_Bathycoccus	prasinos
COG0087	plastid	30	Eukaryota|Ostreococcus_tauri-OtaurPCgn007104_Ostreococcus-tauri|K02906|large_subunit_ribosomal_protein_L3|PF00297|Ribosomal_protein_L3	Eukaryota	Ostreococcus_tauri-OtaurPCgn007104_Ostreococcus-tauri	K02906	large_subunit_ribosomal_protein_L3	PF00297	Ribosomal_protein_L3	Ostreococcus_tauri	OtaurPCgn007104_Ostreococcus	tauri
COG0087	plastid	31	Eukaryota|Micromonas_pusilla-MpusiPCgn005854_Micromonas-pusilla|K02906|large_subunit_ribosomal_protein_L3|PF00297|Ribosomal_protein_L3	Eukaryota	Micromonas_pusilla-MpusiPCgn005854_Micromonas-pusilla	K02906	large_subunit_ribosomal_protein_L3	PF00297	Ribosomal_protein_L3	Micromonas_pusilla	MpusiPCgn005854_Micromonas	pusilla

## Sheet: COG0090
COG			Mito homologs (RED)
COG	homolog		tip_label	domain	taxa_name	kegg_id	kegg_description	pfam_id	pfam_description	species	accession_species	genus	extra
COG0090	mito	1	Eukaryota|Arabidopsis_thaliana-AthalPSgn021125_Arabidopsis-thaliana|K02886|large_subunit_ribosomal_protein_L2|PF00181|Ribosomal_Proteins_L2-_RNA_binding_domain	Eukaryota	Arabidopsis_thaliana-AthalPSgn021125_Arabidopsis-thaliana	K02886	large_subunit_ribosomal_protein_L2	PF00181	Ribosomal_Proteins_L2-_RNA_binding_domain	Arabidopsis_thaliana	AthalPSgn021125_Arabidopsis	thaliana		REMOVE
COG0090	mito	2	Eukaryota|Arabidopsis_thaliana-AthalPSgn026096_Arabidopsis-thaliana|K02886|large_subunit_ribosomal_protein_L2|PF00181|Ribosomal_Proteins_L2-_RNA_binding_domain	Eukaryota	Arabidopsis_thaliana-AthalPSgn026096_Arabidopsis-thaliana	K02886	large_subunit_ribosomal_protein_L2	PF00181	Ribosomal_Proteins_L2-_RNA_binding_domain	Arabidopsis_thaliana	AthalPSgn026096_Arabidopsis	thaliana		REMOVE
COG0090	mito	3	Eukaryota|Oryza_sativa-OsatiPSgm000034_Oryza-sativa-mt|K02886|large_subunit_ribosomal_protein_L2|PF00181|Ribosomal_Proteins_L2-_RNA_binding_domain	Eukaryota	Oryza_sativa-OsatiPSgm000034_Oryza-sativa-mt	K02886	large_subunit_ribosomal_protein_L2	PF00181	Ribosomal_Proteins_L2-_RNA_binding_domain	Oryza_sativa	OsatiPSgm000034_Oryza	sativa	mt	REMOVE
COG0090	mito	4	Eukaryota|Oryza_sativa-OsatiPSgn028536_Oryza-sativa|K02886|large_subunit_ribosomal_protein_L2|PF03947|Ribosomal_Proteins_L2-_C-terminal_domain	Eukaryota	Oryza_sativa-OsatiPSgn028536_Oryza-sativa	K02886	large_subunit_ribosomal_protein_L2	PF03947	Ribosomal_Proteins_L2-_C-terminal_domain	Oryza_sativa	OsatiPSgn028536_Oryza	sativa
COG0090	mito	5	Eukaryota|Physcomitrella_patens-PpatePSgn035925_Physcomitrella-patens|K02886|large_subunit_ribosomal_protein_L2|PF03947|Ribosomal_Proteins_L2-_C-terminal_domain	Eukaryota	Physcomitrella_patens-PpatePSgn035925_Physcomitrella-patens	K02886	large_subunit_ribosomal_protein_L2	PF03947	Ribosomal_Proteins_L2-_C-terminal_domain	Physcomitrella_patens	PpatePSgn035925_Physcomitrella	patens
COG0090	mito	6	Eukaryota|Selaginella_moellendorffii-SmoelPSgn018897_Selaginella-moellendorffii|K02886|large_subunit_ribosomal_protein_L2|PF03947|Ribosomal_Proteins_L2-_C-terminal_domain	Eukaryota	Selaginella_moellendorffii-SmoelPSgn018897_Selaginella-moellendorffii	K02886	large_subunit_ribosomal_protein_L2	PF03947	Ribosomal_Proteins_L2-_C-terminal_domain	Selaginella_moellendorffii	SmoelPSgn018897_Selaginella	moellendorffii
COG0090	mito	7	Eukaryota|Arabidopsis_thaliana-AthalPSgn013241_Arabidopsis-thaliana|K02886|large_subunit_ribosomal_protein_L2|PF03947|Ribosomal_Proteins_L2-_C-terminal_domain	Eukaryota	Arabidopsis_thaliana-AthalPSgn013241_Arabidopsis-thaliana	K02886	large_subunit_ribosomal_protein_L2	PF03947	Ribosomal_Proteins_L2-_C-terminal_domain	Arabidopsis_thaliana	AthalPSgn013241_Arabidopsis	thaliana		REMOVE
COG0090	mito	8	Eukaryota|Fistulifera_solaris-FsolaSmgm000008_Fistulifera-solaris-mt|K02886|large_subunit_ribosomal_protein_L2|PF03947|Ribosomal_Proteins_L2-_C-terminal_domain	Eukaryota	Fistulifera_solaris-FsolaSmgm000008_Fistulifera-solaris-mt	K02886	large_subunit_ribosomal_protein_L2	PF03947	Ribosomal_Proteins_L2-_C-terminal_domain	Fistulifera_solaris	FsolaSmgm000008_Fistulifera	solaris	mt
COG0090	mito	9	Eukaryota|Phaeodactylum_tricornutum-PtricSmgm000024_Phaeodactylum-tricornutum-mt|K02886|large_subunit_ribosomal_protein_L2|PF03947|Ribosomal_Proteins_L2-_C-terminal_domain	Eukaryota	Phaeodactylum_tricornutum-PtricSmgm000024_Phaeodactylum-tricornutum-mt	K02886	large_subunit_ribosomal_protein_L2	PF03947	Ribosomal_Proteins_L2-_C-terminal_domain	Phaeodactylum_tricornutum	PtricSmgm000024_Phaeodactylum	tricornutum	mt
COG0090	mito	10	Eukaryota|Thalassiosira_pseudonana-TpseuSmgm000024_Thalassiosira-pseudonana-mt|K02886|large_subunit_ribosomal_protein_L2|PF03947|Ribosomal_Proteins_L2-_C-terminal_domain	Eukaryota	Thalassiosira_pseudonana-TpseuSmgm000024_Thalassiosira-pseudonana-mt	K02886	large_subunit_ribosomal_protein_L2	PF03947	Ribosomal_Proteins_L2-_C-terminal_domain	Thalassiosira_pseudonana	TpseuSmgm000024_Thalassiosira	pseudonana	mt
COG0090	mito	11	Eukaryota|Leptocylindrus_danicus-LdaniSmtn013830_Leptocylindrus-danicus.ECT3929|K02886|large_subunit_ribosomal_protein_L2|PF03947|Ribosomal_Proteins_L2-_C-terminal_domain	Eukaryota	Leptocylindrus_danicus-LdaniSmtn013830_Leptocylindrus-danicus.ECT3929	K02886	large_subunit_ribosomal_protein_L2	PF03947	Ribosomal_Proteins_L2-_C-terminal_domain	Leptocylindrus_danicus	LdaniSmtn013830_Leptocylindrus	danicus.ECT3929
COG0090	mito	12	Eukaryota|Nannochloropsis_gaditana-NgadiSmgm000022_Nannochloropsis-gaditana-mt|K02886|large_subunit_ribosomal_protein_L2|PF03947|Ribosomal_Proteins_L2-_C-terminal_domain	Eukaryota	Nannochloropsis_gaditana-NgadiSmgm000022_Nannochloropsis-gaditana-mt	K02886	large_subunit_ribosomal_protein_L2	PF03947	Ribosomal_Proteins_L2-_C-terminal_domain	Nannochloropsis_gaditana	NgadiSmgm000022_Nannochloropsis	gaditana	mt
COG0090	mito	13	Eukaryota|Bolidomonas_pacifica-BpaciSmtn003739_Bolidomonas-pacifica|K02886|large_subunit_ribosomal_protein_L2|PF03947|Ribosomal_Proteins_L2-_C-terminal_domain	Eukaryota	Bolidomonas_pacifica-BpaciSmtn003739_Bolidomonas-pacifica	K02886	large_subunit_ribosomal_protein_L2	PF03947	Ribosomal_Proteins_L2-_C-terminal_domain	Bolidomonas_pacifica	BpaciSmtn003739_Bolidomonas	pacifica
COG0090	mito	14	Eukaryota|Ectocarpus_siliculosus-EsiliSmgm000018_Ectocarpus-siliculosus-mt|K02886|large_subunit_ribosomal_protein_L2|PF03947|Ribosomal_Proteins_L2-_C-terminal_domain	Eukaryota	Ectocarpus_siliculosus-EsiliSmgm000018_Ectocarpus-siliculosus-mt	K02886	large_subunit_ribosomal_protein_L2	PF03947	Ribosomal_Proteins_L2-_C-terminal_domain	Ectocarpus_siliculosus	EsiliSmgm000018_Ectocarpus	siliculosus	mt
COG0090	mito	15	Eukaryota|Acanthamoeba_castellanii-AcastAbgm000023_Acanthamoeba-castellanii-mt|K02886|large_subunit_ribosomal_protein_L2|PF03947|Ribosomal_Proteins_L2-_C-terminal_domain	Eukaryota	Acanthamoeba_castellanii-AcastAbgm000023_Acanthamoeba-castellanii-mt	K02886	large_subunit_ribosomal_protein_L2	PF03947	Ribosomal_Proteins_L2-_C-terminal_domain	Acanthamoeba_castellanii	AcastAbgm000023_Acanthamoeba	castellanii	mt
COG0090	mito	16	Eukaryota|Dictyostelium_discoideum-DdiscAbgn010413_Dictyostelium-discoideum|K02886|large_subunit_ribosomal_protein_L2|PF03947|Ribosomal_Proteins_L2-_C-terminal_domain	Eukaryota	Dictyostelium_discoideum-DdiscAbgn010413_Dictyostelium-discoideum	K02886	large_subunit_ribosomal_protein_L2	PF03947	Ribosomal_Proteins_L2-_C-terminal_domain	Dictyostelium_discoideum	DdiscAbgn010413_Dictyostelium	discoideum
COG0090	mito	17	Eukaryota|Cyanophora_paradoxa-CparaPGgm000023_Cyanophora-paradoxa-mt|K02886|large_subunit_ribosomal_protein_L2|PF03947|Ribosomal_Proteins_L2-_C-terminal_domain	Eukaryota	Cyanophora_paradoxa-CparaPGgm000023_Cyanophora-paradoxa-mt	K02886	large_subunit_ribosomal_protein_L2	PF03947	Ribosomal_Proteins_L2-_C-terminal_domain	Cyanophora_paradoxa	CparaPGgm000023_Cyanophora	paradoxa	mt
COG0090	mito	18	Eukaryota|Fabomonas_tropica-FtropAytn000074_Fabomonas-tropica|K02886|large_subunit_ribosomal_protein_L2|PF03947|Ribosomal_Proteins_L2-_C-terminal_domain	Eukaryota	Fabomonas_tropica-FtropAytn000074_Fabomonas-tropica	K02886	large_subunit_ribosomal_protein_L2	PF03947	Ribosomal_Proteins_L2-_C-terminal_domain	Fabomonas_tropica	FtropAytn000074_Fabomonas	tropica
COG0090	mito	19	Eukaryota|Monosiga_brevicollis-MbrevOCgm000030_Monosiga-brevicollis-mt|K02886|large_subunit_ribosomal_protein_L2|PF03947|Ribosomal_Proteins_L2-_C-terminal_domain	Eukaryota	Monosiga_brevicollis-MbrevOCgm000030_Monosiga-brevicollis-mt	K02886	large_subunit_ribosomal_protein_L2	PF03947	Ribosomal_Proteins_L2-_C-terminal_domain	Monosiga_brevicollis	MbrevOCgm000030_Monosiga	brevicollis	mt
COG0090	mito	20	Eukaryota|Naegleria_gruberi-NgrubEHgm000023_Naegleria-gruberi-mt|K02886|large_subunit_ribosomal_protein_L2|PF03947|Ribosomal_Proteins_L2-_C-terminal_domain	Eukaryota	Naegleria_gruberi-NgrubEHgm000023_Naegleria-gruberi-mt	K02886	large_subunit_ribosomal_protein_L2	PF03947	Ribosomal_Proteins_L2-_C-terminal_domain	Naegleria_gruberi	NgrubEHgm000023_Naegleria	gruberi	mt
COG0090	mito	21	Eukaryota|Cryptophyceae_sp-CrypsCygn026270_Cryptophyceae-sp|K02886|large_subunit_ribosomal_protein_L2|PF03947|Ribosomal_Proteins_L2-_C-terminal_domain	Eukaryota	Cryptophyceae_sp-CrypsCygn026270_Cryptophyceae-sp	K02886	large_subunit_ribosomal_protein_L2	PF03947	Ribosomal_Proteins_L2-_C-terminal_domain	Cryptophyceae_sp	CrypsCygn026270_Cryptophyceae	sp
COG0090	mito	22	Eukaryota|Guillardia_theta-GthetCygn005530_Guillardia-theta|K02886|large_subunit_ribosomal_protein_L2|PF03947|Ribosomal_Proteins_L2-_C-terminal_domain	Eukaryota	Guillardia_theta-GthetCygn005530_Guillardia-theta	K02886	large_subunit_ribosomal_protein_L2	PF03947	Ribosomal_Proteins_L2-_C-terminal_domain	Guillardia_theta	GthetCygn005530_Guillardia	theta
COG0090	mito	23	Eukaryota|Cyanidioschyzon_merolae-CmeroPRgn003152_Cyanidioschyzon-merolae|K02886|large_subunit_ribosomal_protein_L2|PF03947|Ribosomal_Proteins_L2-_C-terminal_domain	Eukaryota	Cyanidioschyzon_merolae-CmeroPRgn003152_Cyanidioschyzon-merolae	K02886	large_subunit_ribosomal_protein_L2	PF03947	Ribosomal_Proteins_L2-_C-terminal_domain	Cyanidioschyzon_merolae	CmeroPRgn003152_Cyanidioschyzon	merolae
COG0090	mito	24	Eukaryota|Chondrus_crispus-CcrisPRgn009591_Chondrus-crispus|K02886|large_subunit_ribosomal_protein_L2|PF03947|Ribosomal_Proteins_L2-_C-terminal_domain	Eukaryota	Chondrus_crispus-CcrisPRgn009591_Chondrus-crispus	K02886	large_subunit_ribosomal_protein_L2	PF03947	Ribosomal_Proteins_L2-_C-terminal_domain	Chondrus_crispus	CcrisPRgn009591_Chondrus	crispus
COG0090	mito	25	Eukaryota|Porphyra_umbilicalis-PumbiPRgn008061_Porphyra-umbilicalis|K02886|large_subunit_ribosomal_protein_L2|PF03947|Ribosomal_Proteins_L2-_C-terminal_domain	Eukaryota	Porphyra_umbilicalis-PumbiPRgn008061_Porphyra-umbilicalis	K02886	large_subunit_ribosomal_protein_L2	PF03947	Ribosomal_Proteins_L2-_C-terminal_domain	Porphyra_umbilicalis	PumbiPRgn008061_Porphyra	umbilicalis
COG0090	mito	26	Eukaryota|Galdieria_sulphuraria-GsulpPRgn001806_Galdieria-sulphuraria|K02886|large_subunit_ribosomal_protein_L2|PF03947|Ribosomal_Proteins_L2-_C-terminal_domain	Eukaryota	Galdieria_sulphuraria-GsulpPRgn001806_Galdieria-sulphuraria	K02886	large_subunit_ribosomal_protein_L2	PF03947	Ribosomal_Proteins_L2-_C-terminal_domain	Galdieria_sulphuraria	GsulpPRgn001806_Galdieria	sulphuraria
COG0090	mito	27	Eukaryota|Saccharomyces_cerevisiae-GCF000146045_2_R64-NP_010864.3|K02886|large_subunit_ribosomal_protein_L2|PF03947|Ribosomal_Proteins_L2-_C-terminal_domain	Eukaryota	Saccharomyces_cerevisiae-GCF000146045_2_R64-NP_010864.3	K02886	large_subunit_ribosomal_protein_L2	PF03947	Ribosomal_Proteins_L2-_C-terminal_domain	Saccharomyces_cerevisiae	GCF000146045_2_R64	NP_010864.3
COG0090	mito	28	Eukaryota|Schizosaccharomyces_pombe-SpombOFgn004464_Schizosaccharomyces-pombe|K02886|large_subunit_ribosomal_protein_L2|PF03947|Ribosomal_Proteins_L2-_C-terminal_domain	Eukaryota	Schizosaccharomyces_pombe-SpombOFgn004464_Schizosaccharomyces-pombe	K02886	large_subunit_ribosomal_protein_L2	PF03947	Ribosomal_Proteins_L2-_C-terminal_domain	Schizosaccharomyces_pombe	SpombOFgn004464_Schizosaccharomyces	pombe
COG0090	mito	29	Eukaryota|Lobosporangium_transversale-LtranOFgn003999_Lobosporangium-transversale|K02886|large_subunit_ribosomal_protein_L2|PF03947|Ribosomal_Proteins_L2-_C-terminal_domain	Eukaryota	Lobosporangium_transversale-LtranOFgn003999_Lobosporangium-transversale	K02886	large_subunit_ribosomal_protein_L2	PF03947	Ribosomal_Proteins_L2-_C-terminal_domain	Lobosporangium_transversale	LtranOFgn003999_Lobosporangium	transversale
COG0090	mito	30	Eukaryota|Allomyces_macrogynus-AmacrOFgn003033_Allomyces-macrogynus|K02886|large_subunit_ribosomal_protein_L2|PF03947|Ribosomal_Proteins_L2-_C-terminal_domain	Eukaryota	Allomyces_macrogynus-AmacrOFgn003033_Allomyces-macrogynus	K02886	large_subunit_ribosomal_protein_L2	PF03947	Ribosomal_Proteins_L2-_C-terminal_domain	Allomyces_macrogynus	AmacrOFgn003033_Allomyces	macrogynus
COG0090	mito	31	Eukaryota|Spizellomyces_punctatus-SpuncOFgn002894_Spizellomyces-punctatus|K02886|large_subunit_ribosomal_protein_L2|PF03947|Ribosomal_Proteins_L2-_C-terminal_domain	Eukaryota	Spizellomyces_punctatus-SpuncOFgn002894_Spizellomyces-punctatus	K02886	large_subunit_ribosomal_protein_L2	PF03947	Ribosomal_Proteins_L2-_C-terminal_domain	Spizellomyces_punctatus	SpuncOFgn002894_Spizellomyces	punctatus
COG0090	mito	32	Eukaryota|Bigelowiella_natans-BnataRzgn020618_Bigelowiella-natans|K02886|large_subunit_ribosomal_protein_L2|PF03947|Ribosomal_Proteins_L2-_C-terminal_domain	Eukaryota	Bigelowiella_natans-BnataRzgn020618_Bigelowiella-natans	K02886	large_subunit_ribosomal_protein_L2	PF03947	Ribosomal_Proteins_L2-_C-terminal_domain	Bigelowiella_natans	BnataRzgn020618_Bigelowiella	natans
COG0090	mito	33	Eukaryota|Thraustotheca_clavata-TclavSmgm000020_Thraustotheca-clavata-mt|K02886|large_subunit_ribosomal_protein_L2|PF03947|Ribosomal_Proteins_L2-_C-terminal_domain	Eukaryota	Thraustotheca_clavata-TclavSmgm000020_Thraustotheca-clavata-mt	K02886	large_subunit_ribosomal_protein_L2	PF03947	Ribosomal_Proteins_L2-_C-terminal_domain	Thraustotheca_clavata	TclavSmgm000020_Thraustotheca	clavata	mt
COG0090	mito	34	Eukaryota|Chlamydomonas_reinhardtii-CreinPCgn003243_Chlamydomonas-reinhardtii|K02886|large_subunit_ribosomal_protein_L2|PF03947|Ribosomal_Proteins_L2-_C-terminal_domain	Eukaryota	Chlamydomonas_reinhardtii-CreinPCgn003243_Chlamydomonas-reinhardtii	K02886	large_subunit_ribosomal_protein_L2	PF03947	Ribosomal_Proteins_L2-_C-terminal_domain	Chlamydomonas_reinhardtii	CreinPCgn003243_Chlamydomonas	reinhardtii
COG0090	mito	35	Eukaryota|Volvox_carteri-VcartPCgn011867_Volvox-carteri|K02886|large_subunit_ribosomal_protein_L2|PF03947|Ribosomal_Proteins_L2-_C-terminal_domain	Eukaryota	Volvox_carteri-VcartPCgn011867_Volvox-carteri	K02886	large_subunit_ribosomal_protein_L2	PF03947	Ribosomal_Proteins_L2-_C-terminal_domain	Volvox_carteri	VcartPCgn011867_Volvox	carteri
COG0090	mito	36	Eukaryota|Monoraphidium_neglectum-MneglPCgn009489_Monoraphidium-neglectum|K02886|large_subunit_ribosomal_protein_L2|PF03947|Ribosomal_Proteins_L2-_C-terminal_domain	Eukaryota	Monoraphidium_neglectum-MneglPCgn009489_Monoraphidium-neglectum	K02886	large_subunit_ribosomal_protein_L2	PF03947	Ribosomal_Proteins_L2-_C-terminal_domain	Monoraphidium_neglectum	MneglPCgn009489_Monoraphidium	neglectum
COG0090	mito	37	Eukaryota|Elphidium_margaritaceum-EmargRzgn010933_Elphidium-margaritaceum|K02886|large_subunit_ribosomal_protein_L2|PF03947|Ribosomal_Proteins_L2-_C-terminal_domain	Eukaryota	Elphidium_margaritaceum-EmargRzgn010933_Elphidium-margaritaceum	K02886	large_subunit_ribosomal_protein_L2	PF03947	Ribosomal_Proteins_L2-_C-terminal_domain	Elphidium_margaritaceum	EmargRzgn010933_Elphidium	margaritaceum
COG0090	mito	38	Eukaryota|Reticulomyxa_filosa-RfiloRzgn018737_Reticulomyxa-filosa|K02886|large_subunit_ribosomal_protein_L2|PF03947|Ribosomal_Proteins_L2-_C-terminal_domain	Eukaryota	Reticulomyxa_filosa-RfiloRzgn018737_Reticulomyxa-filosa	K02886	large_subunit_ribosomal_protein_L2	PF03947	Ribosomal_Proteins_L2-_C-terminal_domain	Reticulomyxa_filosa	RfiloRzgn018737_Reticulomyxa	filosa
COG0090	mito	39	Eukaryota|Auxenochlorella_protothecoides-AprotPCgn004849_Auxenochlorella-protothecoides|K14574|ribosome_maturation_protein_SDO1|PF03947|Ribosomal_Proteins_L2-_C-terminal_domain	Eukaryota	Auxenochlorella_protothecoides-AprotPCgn004849_Auxenochlorella-protothecoides	K14574	ribosome_maturation_protein_SDO1	PF03947	Ribosomal_Proteins_L2-_C-terminal_domain	Auxenochlorella_protothecoides	AprotPCgn004849_Auxenochlorella	protothecoides
COG0090	mito	40	Eukaryota|Tetraselmis_sp-TselmPCgn014029_Tetraselmis-sp|K02886|large_subunit_ribosomal_protein_L2|PF03947|Ribosomal_Proteins_L2-_C-terminal_domain	Eukaryota	Tetraselmis_sp-TselmPCgn014029_Tetraselmis-sp	K02886	large_subunit_ribosomal_protein_L2	PF03947	Ribosomal_Proteins_L2-_C-terminal_domain	Tetraselmis_sp	TselmPCgn014029_Tetraselmis	sp
COG0090	mito	41	Eukaryota|Bathycoccus_prasinos-BprasPCgn007138_Bathycoccus-prasinos|K02886|large_subunit_ribosomal_protein_L2|PF03947|Ribosomal_Proteins_L2-_C-terminal_domain	Eukaryota	Bathycoccus_prasinos-BprasPCgn007138_Bathycoccus-prasinos	K02886	large_subunit_ribosomal_protein_L2	PF03947	Ribosomal_Proteins_L2-_C-terminal_domain	Bathycoccus_prasinos	BprasPCgn007138_Bathycoccus	prasinos
COG0090	mito	42	Eukaryota|Ostreococcus_tauri-OtaurPCgn004530_Ostreococcus-tauri|K02886|large_subunit_ribosomal_protein_L2|PF03947|Ribosomal_Proteins_L2-_C-terminal_domain	Eukaryota	Ostreococcus_tauri-OtaurPCgn004530_Ostreococcus-tauri	K02886	large_subunit_ribosomal_protein_L2	PF03947	Ribosomal_Proteins_L2-_C-terminal_domain	Ostreococcus_tauri	OtaurPCgn004530_Ostreococcus	tauri
COG0090	mito	43	Eukaryota|Micromonas_pusilla-MpusiPCgn001373_Micromonas-pusilla|K02886|large_subunit_ribosomal_protein_L2|PF03947|Ribosomal_Proteins_L2-_C-terminal_domain	Eukaryota	Micromonas_pusilla-MpusiPCgn001373_Micromonas-pusilla	K02886	large_subunit_ribosomal_protein_L2	PF03947	Ribosomal_Proteins_L2-_C-terminal_domain	Micromonas_pusilla	MpusiPCgn001373_Micromonas	pusilla
COG0090	mito	44	Eukaryota|Parvularia_atlantis-PaltaONgn018958_Parvularia-atlantis|K02886|large_subunit_ribosomal_protein_L2|PF03947|Ribosomal_Proteins_L2-_C-terminal_domain	Eukaryota	Parvularia_atlantis-PaltaONgn018958_Parvularia-atlantis	K02886	large_subunit_ribosomal_protein_L2	PF03947	Ribosomal_Proteins_L2-_C-terminal_domain	Parvularia_atlantis	PaltaONgn018958_Parvularia	atlantis
COG0090	mito	45	Eukaryota|Fonticula_alba-FalbaOYgn005240_Fonticula-alba|K02886|large_subunit_ribosomal_protein_L2|PF03947|Ribosomal_Proteins_L2-_C-terminal_domain	Eukaryota	Fonticula_alba-FalbaOYgn005240_Fonticula-alba	K02886	large_subunit_ribosomal_protein_L2	PF03947	Ribosomal_Proteins_L2-_C-terminal_domain	Fonticula_alba	FalbaOYgn005240_Fonticula	alba
COG0090	mito	46	Eukaryota|Chrysochromulina_sp-ChrspHpgn002989_Chrysochromulina-sp|K02886|large_subunit_ribosomal_protein_L2|PF03947|Ribosomal_Proteins_L2-_C-terminal_domain	Eukaryota	Chrysochromulina_sp-ChrspHpgn002989_Chrysochromulina-sp	K02886	large_subunit_ribosomal_protein_L2	PF03947	Ribosomal_Proteins_L2-_C-terminal_domain	Chrysochromulina_sp	ChrspHpgn002989_Chrysochromulina	sp
COG0090	mito	47	Eukaryota|Emiliana_huxleyi-EhuxlHpgn014833_Emiliana-huxleyi|K02886|large_subunit_ribosomal_protein_L2|PF03947|Ribosomal_Proteins_L2-_C-terminal_domain	Eukaryota	Emiliana_huxleyi-EhuxlHpgn014833_Emiliana-huxleyi	K02886	large_subunit_ribosomal_protein_L2	PF03947	Ribosomal_Proteins_L2-_C-terminal_domain	Emiliana_huxleyi	EhuxlHpgn014833_Emiliana	huxleyi
COG0090	mito	48	Eukaryota|Mantamonas_plastica-MplasCRtn001577_Mantamonas-plastica|K02886|large_subunit_ribosomal_protein_L2|PF03947|Ribosomal_Proteins_L2-_C-terminal_domain	Eukaryota	Mantamonas_plastica-MplasCRtn001577_Mantamonas-plastica	K02886	large_subunit_ribosomal_protein_L2	PF03947	Ribosomal_Proteins_L2-_C-terminal_domain	Mantamonas_plastica	MplasCRtn001577_Mantamonas	plastica
COG0090	mito	49	Eukaryota|Ancoracysta_twista-AtwisOrtm000007_Ancoracysta-twista-mt|K02886|large_subunit_ribosomal_protein_L2|PF03947|Ribosomal_Proteins_L2-_C-terminal_domain	Eukaryota	Ancoracysta_twista-AtwisOrtm000007_Ancoracysta-twista-mt	K02886	large_subunit_ribosomal_protein_L2	PF03947	Ribosomal_Proteins_L2-_C-terminal_domain	Ancoracysta_twista	AtwisOrtm000007_Ancoracysta	twista	mt
COG0090	mito	50	Eukaryota|Choanocystis_sp-ChospChtn013827_Choanocystis-sp|K02886|large_subunit_ribosomal_protein_L2|PF03947|Ribosomal_Proteins_L2-_C-terminal_domain	Eukaryota	Choanocystis_sp-ChospChtn013827_Choanocystis-sp	K02886	large_subunit_ribosomal_protein_L2	PF03947	Ribosomal_Proteins_L2-_C-terminal_domain	Choanocystis_sp	ChospChtn013827_Choanocystis	sp
COG0090	mito	51	Eukaryota|Klebsormidium_nitens-KnitePSgn014323_Klebsormidium-nitens|K02886|large_subunit_ribosomal_protein_L2|PF03947|Ribosomal_Proteins_L2-_C-terminal_domain	Eukaryota	Klebsormidium_nitens-KnitePSgn014323_Klebsormidium-nitens	K02886	large_subunit_ribosomal_protein_L2	PF03947	Ribosomal_Proteins_L2-_C-terminal_domain	Klebsormidium_nitens	KnitePSgn014323_Klebsormidium	nitens
COG0090	mito	52	Eukaryota|Diphylleia_rotans-DrotaCRtm000027_Diphylleia-rotans-mt|K02886|large_subunit_ribosomal_protein_L2|PF03947|Ribosomal_Proteins_L2-_C-terminal_domain	Eukaryota	Diphylleia_rotans-DrotaCRtm000027_Diphylleia-rotans-mt	K02886	large_subunit_ribosomal_protein_L2	PF03947	Ribosomal_Proteins_L2-_C-terminal_domain	Diphylleia_rotans	DrotaCRtm000027_Diphylleia	rotans	mt
COG			Plastid homologs (GREEN)
COG	homolog		tip_label	domain	taxa_name	kegg_id	kegg_description	pfam_id	pfam_description	species	accession_species	genus	extra
COG0090	plastid	1	Eukaryota|Cyanophora_paradoxa-CparaPGgc000061_Cyanophora-paradoxa-cl|K02886|large_subunit_ribosomal_protein_L2|PF03947|Ribosomal_Proteins_L2-_C-terminal_domain	Eukaryota	Cyanophora_paradoxa-CparaPGgc000061_Cyanophora-paradoxa-cl	K02886	large_subunit_ribosomal_protein_L2	PF03947	Ribosomal_Proteins_L2-_C-terminal_domain	Cyanophora_paradoxa	CparaPGgc000061_Cyanophora	paradoxa	cl
COG0090	plastid	2	Eukaryota|Bathycoccus_prasinos-BprasPCgc000038_Bathycoccus-prasinos-cl|K02886|large_subunit_ribosomal_protein_L2|PF03947|Ribosomal_Proteins_L2-_C-terminal_domain	Eukaryota	Bathycoccus_prasinos-BprasPCgc000038_Bathycoccus-prasinos-cl	K02886	large_subunit_ribosomal_protein_L2	PF03947	Ribosomal_Proteins_L2-_C-terminal_domain	Bathycoccus_prasinos	BprasPCgc000038_Bathycoccus	prasinos	cl
COG0090	plastid	3	Eukaryota|Ostreococcus_tauri-OtaurPCgc000033_Ostreococcus-tauri-cl|K02886|large_subunit_ribosomal_protein_L2|PF03947|Ribosomal_Proteins_L2-_C-terminal_domain	Eukaryota	Ostreococcus_tauri-OtaurPCgc000033_Ostreococcus-tauri-cl	K02886	large_subunit_ribosomal_protein_L2	PF03947	Ribosomal_Proteins_L2-_C-terminal_domain	Ostreococcus_tauri	OtaurPCgc000033_Ostreococcus	tauri	cl
COG0090	plastid	4	Eukaryota|Auxenochlorella_protothecoides-AprotPCgc000059_Auxenochlorella-protothecoides-cl|K02886|large_subunit_ribosomal_protein_L2|PF03947|Ribosomal_Proteins_L2-_C-terminal_domain	Eukaryota	Auxenochlorella_protothecoides-AprotPCgc000059_Auxenochlorella-protothecoides-cl	K02886	large_subunit_ribosomal_protein_L2	PF03947	Ribosomal_Proteins_L2-_C-terminal_domain	Auxenochlorella_protothecoides	AprotPCgc000059_Auxenochlorella	protothecoides	cl
COG0090	plastid	5	Eukaryota|Chlamydomonas_reinhardtii-CreinPCgc000012_Chlamydomonas-reinhardtii-cl|K02886|large_subunit_ribosomal_protein_L2|PF03947|Ribosomal_Proteins_L2-_C-terminal_domain	Eukaryota	Chlamydomonas_reinhardtii-CreinPCgc000012_Chlamydomonas-reinhardtii-cl	K02886	large_subunit_ribosomal_protein_L2	PF03947	Ribosomal_Proteins_L2-_C-terminal_domain	Chlamydomonas_reinhardtii	CreinPCgc000012_Chlamydomonas	reinhardtii	cl
COG0090	plastid	6	Eukaryota|Arabidopsis_thaliana-AthalPSgc000063_Arabidopsis-thaliana-cl|K02886|large_subunit_ribosomal_protein_L2|PF03947|Ribosomal_Proteins_L2-_C-terminal_domain	Eukaryota	Arabidopsis_thaliana-AthalPSgc000063_Arabidopsis-thaliana-cl	K02886	large_subunit_ribosomal_protein_L2	PF03947	Ribosomal_Proteins_L2-_C-terminal_domain	Arabidopsis_thaliana	AthalPSgc000063_Arabidopsis	thaliana	cl
COG0090	plastid	7	Eukaryota|Oryza_sativa-OsatiPSgn027595_Oryza-sativa|K02886|large_subunit_ribosomal_protein_L2|PF00181|Ribosomal_Proteins_L2-_RNA_binding_domain	Eukaryota	Oryza_sativa-OsatiPSgn027595_Oryza-sativa	K02886	large_subunit_ribosomal_protein_L2	PF00181	Ribosomal_Proteins_L2-_RNA_binding_domain	Oryza_sativa	OsatiPSgn027595_Oryza	sativa
COG0090	plastid	8	Eukaryota|Physcomitrella_patens-PpatePSgc000070_Physcomitrella-patens-cl|K02886|large_subunit_ribosomal_protein_L2|PF03947|Ribosomal_Proteins_L2-_C-terminal_domain	Eukaryota	Physcomitrella_patens-PpatePSgc000070_Physcomitrella-patens-cl	K02886	large_subunit_ribosomal_protein_L2	PF03947	Ribosomal_Proteins_L2-_C-terminal_domain	Physcomitrella_patens	PpatePSgc000070_Physcomitrella	patens	cl
COG0090	plastid	9	Eukaryota|Selaginella_moellendorffii-SmoelPSgn007690_Selaginella-moellendorffii|K02886|large_subunit_ribosomal_protein_L2|PF03947|Ribosomal_Proteins_L2-_C-terminal_domain	Eukaryota	Selaginella_moellendorffii-SmoelPSgn007690_Selaginella-moellendorffii	K02886	large_subunit_ribosomal_protein_L2	PF03947	Ribosomal_Proteins_L2-_C-terminal_domain	Selaginella_moellendorffii	SmoelPSgn007690_Selaginella	moellendorffii
COG0090	plastid	10	Eukaryota|Selaginella_moellendorffii-SmoelPSgn034741_Selaginella-moellendorffii|K02886|large_subunit_ribosomal_protein_L2|PF03947|Ribosomal_Proteins_L2-_C-terminal_domain	Eukaryota	Selaginella_moellendorffii-SmoelPSgn034741_Selaginella-moellendorffii	K02886	large_subunit_ribosomal_protein_L2	PF03947	Ribosomal_Proteins_L2-_C-terminal_domain	Selaginella_moellendorffii	SmoelPSgn034741_Selaginella	moellendorffii		REMOVE
COG0090	plastid	11	Eukaryota|Klebsormidium_nitens-KnitePSgc000077_Klebsormidium-nitens-cl|K02886|large_subunit_ribosomal_protein_L2|PF03947|Ribosomal_Proteins_L2-_C-terminal_domain	Eukaryota	Klebsormidium_nitens-KnitePSgc000077_Klebsormidium-nitens-cl	K02886	large_subunit_ribosomal_protein_L2	PF03947	Ribosomal_Proteins_L2-_C-terminal_domain	Klebsormidium_nitens	KnitePSgc000077_Klebsormidium	nitens	cl
COG0090	plastid	12	Eukaryota|Phaeodactylum_tricornutum-PtricSmgc000099_Phaeodactylum-tricornutum-cl|K02886|large_subunit_ribosomal_protein_L2|PF03947|Ribosomal_Proteins_L2-_C-terminal_domain	Eukaryota	Phaeodactylum_tricornutum-PtricSmgc000099_Phaeodactylum-tricornutum-cl	K02886	large_subunit_ribosomal_protein_L2	PF03947	Ribosomal_Proteins_L2-_C-terminal_domain	Phaeodactylum_tricornutum	PtricSmgc000099_Phaeodactylum	tricornutum	cl
COG0090	plastid	13	Eukaryota|Nitzschia_RCC80-NitzsSmtn029441_Nitzschia-RCC80|K02886|large_subunit_ribosomal_protein_L2|PF03947|Ribosomal_Proteins_L2-_C-terminal_domain	Eukaryota	Nitzschia_RCC80-NitzsSmtn029441_Nitzschia-RCC80	K02886	large_subunit_ribosomal_protein_L2	PF03947	Ribosomal_Proteins_L2-_C-terminal_domain	Nitzschia_RCC80	NitzsSmtn029441_Nitzschia	RCC80
COG0090	plastid	14	Eukaryota|Fistulifera_solaris-FsolaSmgc000066_Fistulifera-solaris-cl|K02886|large_subunit_ribosomal_protein_L2|PF03947|Ribosomal_Proteins_L2-_C-terminal_domain	Eukaryota	Fistulifera_solaris-FsolaSmgc000066_Fistulifera-solaris-cl	K02886	large_subunit_ribosomal_protein_L2	PF03947	Ribosomal_Proteins_L2-_C-terminal_domain	Fistulifera_solaris	FsolaSmgc000066_Fistulifera	solaris	cl
COG0090	plastid	15	Eukaryota|Leptocylindrus_danicus-LdaniSmtc000050_Leptocylindrus-danicus-cl|K02886|large_subunit_ribosomal_protein_L2|PF03947|Ribosomal_Proteins_L2-_C-terminal_domain	Eukaryota	Leptocylindrus_danicus-LdaniSmtc000050_Leptocylindrus-danicus-cl	K02886	large_subunit_ribosomal_protein_L2	PF03947	Ribosomal_Proteins_L2-_C-terminal_domain	Leptocylindrus_danicus	LdaniSmtc000050_Leptocylindrus	danicus	cl
COG0090	plastid	16	Eukaryota|Leptocylindrus_danicus-LdaniSmtn015828_Leptocylindrus-danicus.ECT3929|K02886|large_subunit_ribosomal_protein_L2|PF03947|Ribosomal_Proteins_L2-_C-terminal_domain	Eukaryota	Leptocylindrus_danicus-LdaniSmtn015828_Leptocylindrus-danicus.ECT3929	K02886	large_subunit_ribosomal_protein_L2	PF03947	Ribosomal_Proteins_L2-_C-terminal_domain	Leptocylindrus_danicus	LdaniSmtn015828_Leptocylindrus	danicus.ECT3929		REMOVE
COG0090	plastid	17	Eukaryota|Thalassiosira_oceanica-ToceaSmgc000101_Thalassiosira-oceanica-cl|K02886|large_subunit_ribosomal_protein_L2|PF03947|Ribosomal_Proteins_L2-_C-terminal_domain	Eukaryota	Thalassiosira_oceanica-ToceaSmgc000101_Thalassiosira-oceanica-cl	K02886	large_subunit_ribosomal_protein_L2	PF03947	Ribosomal_Proteins_L2-_C-terminal_domain	Thalassiosira_oceanica	ToceaSmgc000101_Thalassiosira	oceanica	cl
COG0090	plastid	18	Eukaryota|Ectocarpus_siliculosus-EsiliSmgc000060_Ectocarpus-siliculosus-cl|K02886|large_subunit_ribosomal_protein_L2|PF03947|Ribosomal_Proteins_L2-_C-terminal_domain	Eukaryota	Ectocarpus_siliculosus-EsiliSmgc000060_Ectocarpus-siliculosus-cl	K02886	large_subunit_ribosomal_protein_L2	PF03947	Ribosomal_Proteins_L2-_C-terminal_domain	Ectocarpus_siliculosus	EsiliSmgc000060_Ectocarpus	siliculosus	cl
COG0090	plastid	19	Eukaryota|Nannochloropsis_gaditana-NgadiSmgc000048_Nannochloropsis-gaditana-cl|K02886|large_subunit_ribosomal_protein_L2|PF03947|Ribosomal_Proteins_L2-_C-terminal_domain	Eukaryota	Nannochloropsis_gaditana-NgadiSmgc000048_Nannochloropsis-gaditana-cl	K02886	large_subunit_ribosomal_protein_L2	PF03947	Ribosomal_Proteins_L2-_C-terminal_domain	Nannochloropsis_gaditana	NgadiSmgc000048_Nannochloropsis	gaditana	cl
COG0090	plastid	20	Eukaryota|Aureococcus_anophagefferens-AanopSmgc000030_Aureococcus-anophagefferens-cl|K02886|large_subunit_ribosomal_protein_L2|PF03947|Ribosomal_Proteins_L2-_C-terminal_domain	Eukaryota	Aureococcus_anophagefferens-AanopSmgc000030_Aureococcus-anophagefferens-cl	K02886	large_subunit_ribosomal_protein_L2	PF03947	Ribosomal_Proteins_L2-_C-terminal_domain	Aureococcus_anophagefferens	AanopSmgc000030_Aureococcus	anophagefferens	cl
COG0090	plastid	21	Eukaryota|Galdieria_sulphuraria-GsulpPRgc000057_Galdieria-sulphuraria-cl|K02886|large_subunit_ribosomal_protein_L2|PF03947|Ribosomal_Proteins_L2-_C-terminal_domain	Eukaryota	Galdieria_sulphuraria-GsulpPRgc000057_Galdieria-sulphuraria-cl	K02886	large_subunit_ribosomal_protein_L2	PF03947	Ribosomal_Proteins_L2-_C-terminal_domain	Galdieria_sulphuraria	GsulpPRgc000057_Galdieria	sulphuraria	cl
COG0090	plastid	22	Eukaryota|Emiliana_huxleyi-EhuxlHpgc000097_Emiliana-huxleyi-cl|K02886|large_subunit_ribosomal_protein_L2|PF03947|Ribosomal_Proteins_L2-_C-terminal_domain	Eukaryota	Emiliana_huxleyi-EhuxlHpgc000097_Emiliana-huxleyi-cl	K02886	large_subunit_ribosomal_protein_L2	PF03947	Ribosomal_Proteins_L2-_C-terminal_domain	Emiliana_huxleyi	EhuxlHpgc000097_Emiliana	huxleyi	cl
COG0090	plastid	23	Eukaryota|Chondrus_crispus-CcrisPRgc000096_Chondrus-crispus-cl|K02886|large_subunit_ribosomal_protein_L2|PF03947|Ribosomal_Proteins_L2-_C-terminal_domain	Eukaryota	Chondrus_crispus-CcrisPRgc000096_Chondrus-crispus-cl	K02886	large_subunit_ribosomal_protein_L2	PF03947	Ribosomal_Proteins_L2-_C-terminal_domain	Chondrus_crispus	CcrisPRgc000096_Chondrus	crispus	cl
COG0090	plastid	24	Eukaryota|Porphyra_umbilicalis-PumbiPRgc000123_Porphyra-umbilicalis-cl|K02886|large_subunit_ribosomal_protein_L2|PF03947|Ribosomal_Proteins_L2-_C-terminal_domain	Eukaryota	Porphyra_umbilicalis-PumbiPRgc000123_Porphyra-umbilicalis-cl	K02886	large_subunit_ribosomal_protein_L2	PF03947	Ribosomal_Proteins_L2-_C-terminal_domain	Porphyra_umbilicalis	PumbiPRgc000123_Porphyra	umbilicalis	cl
COG0090	plastid	25	Eukaryota|Guillardia_theta-GthetCygc000113_Guillardia-theta-cl|K02886|large_subunit_ribosomal_protein_L2|PF03947|Ribosomal_Proteins_L2-_C-terminal_domain	Eukaryota	Guillardia_theta-GthetCygc000113_Guillardia-theta-cl	K02886	large_subunit_ribosomal_protein_L2	PF03947	Ribosomal_Proteins_L2-_C-terminal_domain	Guillardia_theta	GthetCygc000113_Guillardia	theta	cl

## Sheet: COG0091
COG			Mito homolog (RED)
COG	homolog	order	tip_label	domain	taxa_name	kegg_id	kegg_description	pfam_id	pfam_description	species	accession_species	genus	extra
COG0091	mito	1	Eukaryota|Schizosaccharomyces_pombe-SpombOFgn004958_Schizosaccharomyces-pombe|K02890|large_subunit_ribosomal_protein_L22|PF00237|Ribosomal_protein_L22p/L17e	Eukaryota	Schizosaccharomyces_pombe-SpombOFgn004958_Schizosaccharomyces-pombe	K02890	large_subunit_ribosomal_protein_L22	PF00237	Ribosomal_protein_L22p/L17e	Schizosaccharomyces_pombe	SpombOFgn004958_Schizosaccharomyces	pombe
COG0091	mito	2	Eukaryota|Acanthamoeba_castellanii-AcastAbgn010477_Acanthamoeba-castellanii|K02890|large_subunit_ribosomal_protein_L22|PF00237|Ribosomal_protein_L22p/L17e	Eukaryota	Acanthamoeba_castellanii-AcastAbgn010477_Acanthamoeba-castellanii	K02890	large_subunit_ribosomal_protein_L22	PF00237	Ribosomal_protein_L22p/L17e	Acanthamoeba_castellanii	AcastAbgn010477_Acanthamoeba	castellanii
COG0091	mito	3	Eukaryota|Amphimedon_queenslandica-AqueeOMgn039982_Amphimedon-queenslandica|K02890|large_subunit_ribosomal_protein_L22|-|-	Eukaryota	Amphimedon_queenslandica-AqueeOMgn039982_Amphimedon-queenslandica	K02890	large_subunit_ribosomal_protein_L22	-	-	Amphimedon_queenslandica	AqueeOMgn039982_Amphimedon	queenslandica
COG0091	mito	4	Eukaryota|Lobosporangium_transversale-LtranOFgn002491_Lobosporangium-transversale|K02890|large_subunit_ribosomal_protein_L22|PF00237|Ribosomal_protein_L22p/L17e	Eukaryota	Lobosporangium_transversale-LtranOFgn002491_Lobosporangium-transversale	K02890	large_subunit_ribosomal_protein_L22	PF00237	Ribosomal_protein_L22p/L17e	Lobosporangium_transversale	LtranOFgn002491_Lobosporangium	transversale
COG0091	mito	5	Eukaryota|Spizellomyces_punctatus-SpuncOFgn009087_Spizellomyces-punctatus|K02890|large_subunit_ribosomal_protein_L22|PF00237|Ribosomal_protein_L22p/L17e	Eukaryota	Spizellomyces_punctatus-SpuncOFgn009087_Spizellomyces-punctatus	K02890	large_subunit_ribosomal_protein_L22	PF00237	Ribosomal_protein_L22p/L17e	Spizellomyces_punctatus	SpuncOFgn009087_Spizellomyces	punctatus
COG0091	mito	6	Eukaryota|Telonema_spP2-TspP2Tltn006150_Telonema-spP2|K02890|large_subunit_ribosomal_protein_L22|PF00237|Ribosomal_protein_L22p/L17e	Eukaryota	Telonema_spP2-TspP2Tltn006150_Telonema-spP2	K02890	large_subunit_ribosomal_protein_L22	PF00237	Ribosomal_protein_L22p/L17e	Telonema_spP2	TspP2Tltn006150_Telonema	spP2
COG0091	mito	7	Eukaryota|Telonema_subtile-TsubtTltn042387_Telonema-subtile|K02890|large_subunit_ribosomal_protein_L22|PF00237|Ribosomal_protein_L22p/L17e	Eukaryota	Telonema_subtile-TsubtTltn042387_Telonema-subtile	K02890	large_subunit_ribosomal_protein_L22	PF00237	Ribosomal_protein_L22p/L17e	Telonema_subtile	TsubtTltn042387_Telonema	subtile
COG0091	mito	8	Eukaryota|Dictyostelium_discoideum-DdiscAbgn006716_Dictyostelium-discoideum|K02890|large_subunit_ribosomal_protein_L22|PF00237|Ribosomal_protein_L22p/L17e	Eukaryota	Dictyostelium_discoideum-DdiscAbgn006716_Dictyostelium-discoideum	K02890	large_subunit_ribosomal_protein_L22	PF00237	Ribosomal_protein_L22p/L17e	Dictyostelium_discoideum	DdiscAbgn006716_Dictyostelium	discoideum
COG0091	mito	9	Eukaryota|Allomyces_macrogynus-AmacrOFgn005235_Allomyces-macrogynus|K02890|large_subunit_ribosomal_protein_L22|PF00237|Ribosomal_protein_L22p/L17e	Eukaryota	Allomyces_macrogynus-AmacrOFgn005235_Allomyces-macrogynus	K02890	large_subunit_ribosomal_protein_L22	PF00237	Ribosomal_protein_L22p/L17e	Allomyces_macrogynus	AmacrOFgn005235_Allomyces	macrogynus
COG0091	mito	10	Eukaryota|Saccharomyces_cerevisiae-GCF000146045_2_R64-NP_014222.2|K02890|large_subunit_ribosomal_protein_L22|PF00237|Ribosomal_protein_L22p/L17e	Eukaryota	Saccharomyces_cerevisiae-GCF000146045_2_R64-NP_014222.2	K02890	large_subunit_ribosomal_protein_L22	PF00237	Ribosomal_protein_L22p/L17e	Saccharomyces_cerevisiae	GCF000146045_2_R64	NP_014222.2
COG0091	mito	11	Eukaryota|Parvularia_atlantis-PaltaONgn012106_Parvularia-atlantis|K02890|large_subunit_ribosomal_protein_L22|PF00237|Ribosomal_protein_L22p/L17e	Eukaryota	Parvularia_atlantis-PaltaONgn012106_Parvularia-atlantis	K02890	large_subunit_ribosomal_protein_L22	PF00237	Ribosomal_protein_L22p/L17e	Parvularia_atlantis	PaltaONgn012106_Parvularia	atlantis
COG0091	mito	12	Eukaryota|Homo_sapiens-GCF000001405_39_GRCh38_p13-NP_054899.2|K02890|large_subunit_ribosomal_protein_L22|PF00237|Ribosomal_protein_L22p/L17e	Eukaryota	Homo_sapiens-GCF000001405_39_GRCh38_p13-NP_054899.2	K02890	large_subunit_ribosomal_protein_L22	PF00237	Ribosomal_protein_L22p/L17e	Homo_sapiens	GCF000001405_39_GRCh38_p13	NP_054899.2
COG0091	mito	13	Eukaryota|Xenopus_tropicalis-XtropOMgn022793_Xenopus-tropicalis|K02890|large_subunit_ribosomal_protein_L22|PF00237|Ribosomal_protein_L22p/L17e	Eukaryota	Xenopus_tropicalis-XtropOMgn022793_Xenopus-tropicalis	K02890	large_subunit_ribosomal_protein_L22	PF00237	Ribosomal_protein_L22p/L17e	Xenopus_tropicalis	XtropOMgn022793_Xenopus	tropicalis
COG0091	mito	14	Eukaryota|Limulus_polyphemus-LpolyOMgn018411_Limulus-polyphemus|K02890|large_subunit_ribosomal_protein_L22|PF00237|Ribosomal_protein_L22p/L17e	Eukaryota	Limulus_polyphemus-LpolyOMgn018411_Limulus-polyphemus	K02890	large_subunit_ribosomal_protein_L22	PF00237	Ribosomal_protein_L22p/L17e	Limulus_polyphemus	LpolyOMgn018411_Limulus	polyphemus
COG0091	mito	15	Eukaryota|Lottia_gigantea-LgigaOMgn016192_Lottia-gigantea|K02890|large_subunit_ribosomal_protein_L22|PF00237|Ribosomal_protein_L22p/L17e	Eukaryota	Lottia_gigantea-LgigaOMgn016192_Lottia-gigantea	K02890	large_subunit_ribosomal_protein_L22	PF00237	Ribosomal_protein_L22p/L17e	Lottia_gigantea	LgigaOMgn016192_Lottia	gigantea
COG0091	mito	16	Eukaryota|Nematostella_vectensis-NvectOMgn011868_Nematostella-vectensis|K02890|large_subunit_ribosomal_protein_L22|PF00237|Ribosomal_protein_L22p/L17e	Eukaryota	Nematostella_vectensis-NvectOMgn011868_Nematostella-vectensis	K02890	large_subunit_ribosomal_protein_L22	PF00237	Ribosomal_protein_L22p/L17e	Nematostella_vectensis	NvectOMgn011868_Nematostella	vectensis
COG0091	mito	17	Eukaryota|Salpingoeca_rosetta-SroseOCgn011364_Salpingoeca-rosetta|K02890|large_subunit_ribosomal_protein_L22|PF00237|Ribosomal_protein_L22p/L17e	Eukaryota	Salpingoeca_rosetta-SroseOCgn011364_Salpingoeca-rosetta	K02890	large_subunit_ribosomal_protein_L22	PF00237	Ribosomal_protein_L22p/L17e	Salpingoeca_rosetta	SroseOCgn011364_Salpingoeca	rosetta
COG0091	mito	18	Eukaryota|Nitzschia_RCC80-NitzsSmtn043693_Nitzschia-RCC80|K02890|large_subunit_ribosomal_protein_L22|PF00237|Ribosomal_protein_L22p/L17e	Eukaryota	Nitzschia_RCC80-NitzsSmtn043693_Nitzschia-RCC80	K02890	large_subunit_ribosomal_protein_L22	PF00237	Ribosomal_protein_L22p/L17e	Nitzschia_RCC80	NitzsSmtn043693_Nitzschia	RCC80		REMOVE
COG0091	mito	19	Eukaryota|Nitzschia_RCC80-NitzsSmtn043694_Nitzschia-RCC80|K02890|large_subunit_ribosomal_protein_L22|PF00237|Ribosomal_protein_L22p/L17e	Eukaryota	Nitzschia_RCC80-NitzsSmtn043694_Nitzschia-RCC80	K02890	large_subunit_ribosomal_protein_L22	PF00237	Ribosomal_protein_L22p/L17e	Nitzschia_RCC80	NitzsSmtn043694_Nitzschia	RCC80
COG0091	mito	20	Eukaryota|Fragilariopsis_cylindrus-FcyliSmgn010626_Fragilariopsis-cylindrus|K02890|large_subunit_ribosomal_protein_L22|PF00237|Ribosomal_protein_L22p/L17e	Eukaryota	Fragilariopsis_cylindrus-FcyliSmgn010626_Fragilariopsis-cylindrus	K02890	large_subunit_ribosomal_protein_L22	PF00237	Ribosomal_protein_L22p/L17e	Fragilariopsis_cylindrus	FcyliSmgn010626_Fragilariopsis	cylindrus
COG0091	mito	21	Eukaryota|Phaeodactylum_tricornutum-PtricSmgn009401_Phaeodactylum-tricornutum|K02890|large_subunit_ribosomal_protein_L22|PF00237|Ribosomal_protein_L22p/L17e	Eukaryota	Phaeodactylum_tricornutum-PtricSmgn009401_Phaeodactylum-tricornutum	K02890	large_subunit_ribosomal_protein_L22	PF00237	Ribosomal_protein_L22p/L17e	Phaeodactylum_tricornutum	PtricSmgn009401_Phaeodactylum	tricornutum
COG0091	mito	22	Eukaryota|Fistulifera_solaris-FsolaSmgn014350_Fistulifera-solaris|K02890|large_subunit_ribosomal_protein_L22|PF00237|Ribosomal_protein_L22p/L17e	Eukaryota	Fistulifera_solaris-FsolaSmgn014350_Fistulifera-solaris	K02890	large_subunit_ribosomal_protein_L22	PF00237	Ribosomal_protein_L22p/L17e	Fistulifera_solaris	FsolaSmgn014350_Fistulifera	solaris
COG0091	mito	23	Eukaryota|Odontella_aurita-OauriSmtn014333_Odontella-aurita|K02890|large_subunit_ribosomal_protein_L22|PF00237|Ribosomal_protein_L22p/L17e	Eukaryota	Odontella_aurita-OauriSmtn014333_Odontella-aurita	K02890	large_subunit_ribosomal_protein_L22	PF00237	Ribosomal_protein_L22p/L17e	Odontella_aurita	OauriSmtn014333_Odontella	aurita
COG0091	mito	24	Eukaryota|Thalassiosira_pseudonana-TpseuSmgn000050_Thalassiosira-pseudonana|K02890|large_subunit_ribosomal_protein_L22|PF00237|Ribosomal_protein_L22p/L17e	Eukaryota	Thalassiosira_pseudonana-TpseuSmgn000050_Thalassiosira-pseudonana	K02890	large_subunit_ribosomal_protein_L22	PF00237	Ribosomal_protein_L22p/L17e	Thalassiosira_pseudonana	TpseuSmgn000050_Thalassiosira	pseudonana
COG0091	mito	25	Eukaryota|Thalassiosira_oceanica-ToceaSmgn026691_Thalassiosira-oceanica|K02890|large_subunit_ribosomal_protein_L22|PF00237|Ribosomal_protein_L22p/L17e	Eukaryota	Thalassiosira_oceanica-ToceaSmgn026691_Thalassiosira-oceanica	K02890	large_subunit_ribosomal_protein_L22	PF00237	Ribosomal_protein_L22p/L17e	Thalassiosira_oceanica	ToceaSmgn026691_Thalassiosira	oceanica
COG0091	mito	26	Eukaryota|Leptocylindrus_danicus-LdaniSmtn021060_Leptocylindrus-danicus.ECT3929|K02890|large_subunit_ribosomal_protein_L22|PF00237|Ribosomal_protein_L22p/L17e	Eukaryota	Leptocylindrus_danicus-LdaniSmtn021060_Leptocylindrus-danicus.ECT3929	K02890	large_subunit_ribosomal_protein_L22	PF00237	Ribosomal_protein_L22p/L17e	Leptocylindrus_danicus	LdaniSmtn021060_Leptocylindrus	danicus.ECT3929
COG0091	mito	27	Eukaryota|Bolidomonas_pacifica-BpaciSmtn009813_Bolidomonas-pacifica|K02890|large_subunit_ribosomal_protein_L22|PF00237|Ribosomal_protein_L22p/L17e	Eukaryota	Bolidomonas_pacifica-BpaciSmtn009813_Bolidomonas-pacifica	K02890	large_subunit_ribosomal_protein_L22	PF00237	Ribosomal_protein_L22p/L17e	Bolidomonas_pacifica	BpaciSmtn009813_Bolidomonas	pacifica
COG0091	mito	28	Eukaryota|Ectocarpus_siliculosus-EsiliSmgn015109_Ectocarpus-siliculosus|K02890|large_subunit_ribosomal_protein_L22|PF00237|Ribosomal_protein_L22p/L17e	Eukaryota	Ectocarpus_siliculosus-EsiliSmgn015109_Ectocarpus-siliculosus	K02890	large_subunit_ribosomal_protein_L22	PF00237	Ribosomal_protein_L22p/L17e	Ectocarpus_siliculosus	EsiliSmgn015109_Ectocarpus	siliculosus
COG0091	mito	29	Eukaryota|Nannochloropsis_gaditana-NgadiSmgn000066_Nannochloropsis-gaditana|K02890|large_subunit_ribosomal_protein_L22|PF00237|Ribosomal_protein_L22p/L17e	Eukaryota	Nannochloropsis_gaditana-NgadiSmgn000066_Nannochloropsis-gaditana	K02890	large_subunit_ribosomal_protein_L22	PF00237	Ribosomal_protein_L22p/L17e	Nannochloropsis_gaditana	NgadiSmgn000066_Nannochloropsis	gaditana
COG0091	mito	30	Eukaryota|Thraustotheca_clavata-TclavSmgn003835_Thraustotheca-clavata|K02890|large_subunit_ribosomal_protein_L22|PF00237|Ribosomal_protein_L22p/L17e	Eukaryota	Thraustotheca_clavata-TclavSmgn003835_Thraustotheca-clavata	K02890	large_subunit_ribosomal_protein_L22	PF00237	Ribosomal_protein_L22p/L17e	Thraustotheca_clavata	TclavSmgn003835_Thraustotheca	clavata
COG0091	mito	31	Eukaryota|Ancoracysta_twista-AtwisOrtn003642_Ancoracysta-twista|K02890|large_subunit_ribosomal_protein_L22|PF00237|Ribosomal_protein_L22p/L17e	Eukaryota	Ancoracysta_twista-AtwisOrtn003642_Ancoracysta-twista	K02890	large_subunit_ribosomal_protein_L22	PF00237	Ribosomal_protein_L22p/L17e	Ancoracysta_twista	AtwisOrtn003642_Ancoracysta	twista
COG0091	mito	32	Eukaryota|Diphylleia_rotans-DrotaCRtn005400_Diphylleia-rotans|K19676|intraflagellar_transport_protein_172|PF00237|Ribosomal_protein_L22p/L17e	Eukaryota	Diphylleia_rotans-DrotaCRtn005400_Diphylleia-rotans	K19676	intraflagellar_transport_protein_172	PF00237	Ribosomal_protein_L22p/L17e	Diphylleia_rotans	DrotaCRtn005400_Diphylleia	rotans
COG0091	mito	33	Eukaryota|Mantamonas_plastica-MplasCRtn036376_Mantamonas-plastica|K02890|large_subunit_ribosomal_protein_L22|PF00237|Ribosomal_protein_L22p/L17e	Eukaryota	Mantamonas_plastica-MplasCRtn036376_Mantamonas-plastica	K02890	large_subunit_ribosomal_protein_L22	PF00237	Ribosomal_protein_L22p/L17e	Mantamonas_plastica	MplasCRtn036376_Mantamonas	plastica
COG0091	mito	34	Eukaryota|Cyanophora_paradoxa-CparaPGgn013427_Cyanophora-paradoxa|K02890|large_subunit_ribosomal_protein_L22|PF00237|Ribosomal_protein_L22p/L17e	Eukaryota	Cyanophora_paradoxa-CparaPGgn013427_Cyanophora-paradoxa	K02890	large_subunit_ribosomal_protein_L22	PF00237	Ribosomal_protein_L22p/L17e	Cyanophora_paradoxa	CparaPGgn013427_Cyanophora	paradoxa
COG0091	mito	35	Eukaryota|Hemimastix_kukwesjijk-HkukwHmtn015854_Hemimastix-kukwesjijk|K02890|large_subunit_ribosomal_protein_L22|PF00237|Ribosomal_protein_L22p/L17e	Eukaryota	Hemimastix_kukwesjijk-HkukwHmtn015854_Hemimastix-kukwesjijk	K02890	large_subunit_ribosomal_protein_L22	PF00237	Ribosomal_protein_L22p/L17e	Hemimastix_kukwesjijk	HkukwHmtn015854_Hemimastix	kukwesjijk
COG0091	mito	36	Eukaryota|Auxenochlorella_protothecoides-AprotPCgn002158_Auxenochlorella-protothecoides|K02890|large_subunit_ribosomal_protein_L22|PF00237|Ribosomal_protein_L22p/L17e	Eukaryota	Auxenochlorella_protothecoides-AprotPCgn002158_Auxenochlorella-protothecoides	K02890	large_subunit_ribosomal_protein_L22	PF00237	Ribosomal_protein_L22p/L17e	Auxenochlorella_protothecoides	AprotPCgn002158_Auxenochlorella	protothecoides
COG0091	mito	37	Eukaryota|Euglena_gracilis-EgracEEtn025838_Euglena-gracilis|K02890|large_subunit_ribosomal_protein_L22|PF00237|Ribosomal_protein_L22p/L17e	Eukaryota	Euglena_gracilis-EgracEEtn025838_Euglena-gracilis	K02890	large_subunit_ribosomal_protein_L22	PF00237	Ribosomal_protein_L22p/L17e	Euglena_gracilis	EgracEEtn025838_Euglena	gracilis
COG0091	mito	38	Eukaryota|Bigelowiella_natans-BnataRzgn004069_Bigelowiella-natans|K02890|large_subunit_ribosomal_protein_L22|PF00237|Ribosomal_protein_L22p/L17e	Eukaryota	Bigelowiella_natans-BnataRzgn004069_Bigelowiella-natans	K02890	large_subunit_ribosomal_protein_L22	PF00237	Ribosomal_protein_L22p/L17e	Bigelowiella_natans	BnataRzgn004069_Bigelowiella	natans
COG0091	mito	39	Eukaryota|Goniomonas_avonlea-GavonCytn012032_Goniomonas-avonlea|K02890|large_subunit_ribosomal_protein_L22|PF00237|Ribosomal_protein_L22p/L17e	Eukaryota	Goniomonas_avonlea-GavonCytn012032_Goniomonas-avonlea	K02890	large_subunit_ribosomal_protein_L22	PF00237	Ribosomal_protein_L22p/L17e	Goniomonas_avonlea	GavonCytn012032_Goniomonas	avonlea
COG0091	mito	40	Eukaryota|Tetraselmis_sp-TselmPCgn007941_Tetraselmis-sp|K02890|large_subunit_ribosomal_protein_L22|PF00237|Ribosomal_protein_L22p/L17e	Eukaryota	Tetraselmis_sp-TselmPCgn007941_Tetraselmis-sp	K02890	large_subunit_ribosomal_protein_L22	PF00237	Ribosomal_protein_L22p/L17e	Tetraselmis_sp	TselmPCgn007941_Tetraselmis	sp
COG0091	mito	41	Eukaryota|Cryptophyceae_sp-CrypsCygn001978_Cryptophyceae-sp|K02890|large_subunit_ribosomal_protein_L22|PF00237|Ribosomal_protein_L22p/L17e	Eukaryota	Cryptophyceae_sp-CrypsCygn001978_Cryptophyceae-sp	K02890	large_subunit_ribosomal_protein_L22	PF00237	Ribosomal_protein_L22p/L17e	Cryptophyceae_sp	CrypsCygn001978_Cryptophyceae	sp
COG0091	mito	42	Eukaryota|Raineriophrys_erinaceoides-RerinChtn015139_Raineriophrys-erinaceoides|K02890|large_subunit_ribosomal_protein_L22|PF00237|Ribosomal_protein_L22p/L17e	Eukaryota	Raineriophrys_erinaceoides-RerinChtn015139_Raineriophrys-erinaceoides	K02890	large_subunit_ribosomal_protein_L22	PF00237	Ribosomal_protein_L22p/L17e	Raineriophrys_erinaceoides	RerinChtn015139_Raineriophrys	erinaceoides
COG0091	mito	43	Eukaryota|Choanocystis_sp-ChospChtn033063_Choanocystis-sp|K02890|large_subunit_ribosomal_protein_L22|PF00237|Ribosomal_protein_L22p/L17e	Eukaryota	Choanocystis_sp-ChospChtn033063_Choanocystis-sp	K02890	large_subunit_ribosomal_protein_L22	PF00237	Ribosomal_protein_L22p/L17e	Choanocystis_sp	ChospChtn033063_Choanocystis	sp
COG0091	mito	44	Eukaryota|Acanthocystis_sp-AcaspChtn028936_Acanthocystis-sp|K02890|large_subunit_ribosomal_protein_L22|PF00237|Ribosomal_protein_L22p/L17e	Eukaryota	Acanthocystis_sp-AcaspChtn028936_Acanthocystis-sp	K02890	large_subunit_ribosomal_protein_L22	PF00237	Ribosomal_protein_L22p/L17e	Acanthocystis_sp	AcaspChtn028936_Acanthocystis	sp
COG0091	mito	45	Eukaryota|Spironema_multiciliatum-SmultHmtnm008783_Spironema-multiciliatum|K02890|large_subunit_ribosomal_protein_L22|PF00237|Ribosomal_protein_L22p/L17e	Eukaryota	Spironema_multiciliatum-SmultHmtnm008783_Spironema-multiciliatum	K02890	large_subunit_ribosomal_protein_L22	PF00237	Ribosomal_protein_L22p/L17e	Spironema_multiciliatum	SmultHmtnm008783_Spironema	multiciliatum		REMOVE
COG0091	mito	46	Eukaryota|Spironema_multiciliatum-SmultHmtnm008784_Spironema-multiciliatum|K02890|large_subunit_ribosomal_protein_L22|PF00237|Ribosomal_protein_L22p/L17e	Eukaryota	Spironema_multiciliatum-SmultHmtnm008784_Spironema-multiciliatum	K02890	large_subunit_ribosomal_protein_L22	PF00237	Ribosomal_protein_L22p/L17e	Spironema_multiciliatum	SmultHmtnm008784_Spironema	multiciliatum
COG0091	mito	47	Eukaryota|Reticulomyxa_filosa-RfiloRzgn014748_Reticulomyxa-filosa|K02890|large_subunit_ribosomal_protein_L22|PF00237|Ribosomal_protein_L22p/L17e	Eukaryota	Reticulomyxa_filosa-RfiloRzgn014748_Reticulomyxa-filosa	K02890	large_subunit_ribosomal_protein_L22	PF00237	Ribosomal_protein_L22p/L17e	Reticulomyxa_filosa	RfiloRzgn014748_Reticulomyxa	filosa
COG0091	mito	48	Eukaryota|Fonticula_alba-FalbaOYgn001126_Fonticula-alba|K02890|large_subunit_ribosomal_protein_L22|PF00237|Ribosomal_protein_L22p/L17e	Eukaryota	Fonticula_alba-FalbaOYgn001126_Fonticula-alba	K02890	large_subunit_ribosomal_protein_L22	PF00237	Ribosomal_protein_L22p/L17e	Fonticula_alba	FalbaOYgn001126_Fonticula	alba
COG0091	mito	49	Eukaryota|Amastigomonas_sp-AmaspAptn005901_Amastigomonas-sp|K02890|large_subunit_ribosomal_protein_L22|PF00237|Ribosomal_protein_L22p/L17e	Eukaryota	Amastigomonas_sp-AmaspAptn005901_Amastigomonas-sp	K02890	large_subunit_ribosomal_protein_L22	PF00237	Ribosomal_protein_L22p/L17e	Amastigomonas_sp	AmaspAptn005901_Amastigomonas	sp
COG0091	mito	50	Eukaryota|Choanocystis_sp-ChospChtn033436_Choanocystis-sp|K02890|large_subunit_ribosomal_protein_L22|PF00237|Ribosomal_protein_L22p/L17e	Eukaryota	Choanocystis_sp-ChospChtn033436_Choanocystis-sp	K02890	large_subunit_ribosomal_protein_L22	PF00237	Ribosomal_protein_L22p/L17e	Choanocystis_sp	ChospChtn033436_Choanocystis	sp
COG0091	mito	51	Eukaryota|Monoraphidium_neglectum-MneglPCgn003890_Monoraphidium-neglectum|K02976|small_subunit_ribosomal_protein_S26e|PF01283|Ribosomal_protein_S26e	Eukaryota	Monoraphidium_neglectum-MneglPCgn003890_Monoraphidium-neglectum	K02976	small_subunit_ribosomal_protein_S26e	PF01283	Ribosomal_protein_S26e	Monoraphidium_neglectum	MneglPCgn003890_Monoraphidium	neglectum
COG0091	mito	52	Eukaryota|Ancyromonas_sigmoides-AsigmAytn011233_Ancyromonas-sigmoides|K02890|large_subunit_ribosomal_protein_L22|-|-	Eukaryota	Ancyromonas_sigmoides-AsigmAytn011233_Ancyromonas-sigmoides	K02890	large_subunit_ribosomal_protein_L22	-	-	Ancyromonas_sigmoides	AsigmAytn011233_Ancyromonas	sigmoides
COG0091	mito	53	Eukaryota|Nutomonas_longa-NlongAytn017446_Nutomonas-longa|K02890|large_subunit_ribosomal_protein_L22|PF00237|Ribosomal_protein_L22p/L17e	Eukaryota	Nutomonas_longa-NlongAytn017446_Nutomonas-longa	K02890	large_subunit_ribosomal_protein_L22	PF00237	Ribosomal_protein_L22p/L17e	Nutomonas_longa	NlongAytn017446_Nutomonas	longa
COG0091	mito	54	Eukaryota|Paramecium_tetraurelia-PtetrAvgn013213_Paramecium-tetraurelia|K02890|large_subunit_ribosomal_protein_L22|PF00237|Ribosomal_protein_L22p/L17e	Eukaryota	Paramecium_tetraurelia-PtetrAvgn013213_Paramecium-tetraurelia	K02890	large_subunit_ribosomal_protein_L22	PF00237	Ribosomal_protein_L22p/L17e	Paramecium_tetraurelia	PtetrAvgn013213_Paramecium	tetraurelia
COG0091	mito	55	Eukaryota|Tetrahymena_thermophila-TtherAvgn005992_Tetrahymena-thermophila|K02890|large_subunit_ribosomal_protein_L22|PF00237|Ribosomal_protein_L22p/L17e	Eukaryota	Tetrahymena_thermophila-TtherAvgn005992_Tetrahymena-thermophila	K02890	large_subunit_ribosomal_protein_L22	PF00237	Ribosomal_protein_L22p/L17e	Tetrahymena_thermophila	TtherAvgn005992_Tetrahymena	thermophila
COG0091	mito	56	Eukaryota|Oxytricha_trifallax-OtrifAvgn001837_Oxytricha-trifallax|K02890|large_subunit_ribosomal_protein_L22|PF00237|Ribosomal_protein_L22p/L17e	Eukaryota	Oxytricha_trifallax-OtrifAvgn001837_Oxytricha-trifallax	K02890	large_subunit_ribosomal_protein_L22	PF00237	Ribosomal_protein_L22p/L17e	Oxytricha_trifallax	OtrifAvgn001837_Oxytricha	trifallax
COG0091	mito	57	Eukaryota|Stylonychia_lemnae-SlemnAvgn016240_Stylonychia-lemnae|K02890|large_subunit_ribosomal_protein_L22|PF00237|Ribosomal_protein_L22p/L17e	Eukaryota	Stylonychia_lemnae-SlemnAvgn016240_Stylonychia-lemnae	K02890	large_subunit_ribosomal_protein_L22	PF00237	Ribosomal_protein_L22p/L17e	Stylonychia_lemnae	SlemnAvgn016240_Stylonychia	lemnae
COG0091	mito	58	Eukaryota|Naegleria_gruberi-NgrubEHgn005031_Naegleria-gruberi|K02890|large_subunit_ribosomal_protein_L22|PF00237|Ribosomal_protein_L22p/L17e	Eukaryota	Naegleria_gruberi-NgrubEHgn005031_Naegleria-gruberi	K02890	large_subunit_ribosomal_protein_L22	PF00237	Ribosomal_protein_L22p/L17e	Naegleria_gruberi	NgrubEHgn005031_Naegleria	gruberi
COG0091	mito	59	Eukaryota|Chlamydomonas_reinhardtii-CreinPCgn011396_Chlamydomonas-reinhardtii|K02890|large_subunit_ribosomal_protein_L22|PF00237|Ribosomal_protein_L22p/L17e	Eukaryota	Chlamydomonas_reinhardtii-CreinPCgn011396_Chlamydomonas-reinhardtii	K02890	large_subunit_ribosomal_protein_L22	PF00237	Ribosomal_protein_L22p/L17e	Chlamydomonas_reinhardtii	CreinPCgn011396_Chlamydomonas	reinhardtii
COG0091	mito	60	Eukaryota|Volvox_carteri-VcartPCgn012375_Volvox-carteri|K02890|large_subunit_ribosomal_protein_L22|-|-	Eukaryota	Volvox_carteri-VcartPCgn012375_Volvox-carteri	K02890	large_subunit_ribosomal_protein_L22	-	-	Volvox_carteri	VcartPCgn012375_Volvox	carteri
COG0091	mito	61	Eukaryota|Galdieria_sulphuraria-GsulpPRgn003696_Galdieria-sulphuraria|K02890|large_subunit_ribosomal_protein_L22|PF00237|Ribosomal_protein_L22p/L17e	Eukaryota	Galdieria_sulphuraria-GsulpPRgn003696_Galdieria-sulphuraria	K02890	large_subunit_ribosomal_protein_L22	PF00237	Ribosomal_protein_L22p/L17e	Galdieria_sulphuraria	GsulpPRgn003696_Galdieria	sulphuraria
COG0091	mito	62	Eukaryota|Bodo_saltans-BsaltEKgn012082_Bodo-saltans|K02890|large_subunit_ribosomal_protein_L22|PF00237|Ribosomal_protein_L22p/L17e	Eukaryota	Bodo_saltans-BsaltEKgn012082_Bodo-saltans	K02890	large_subunit_ribosomal_protein_L22	PF00237	Ribosomal_protein_L22p/L17e	Bodo_saltans	BsaltEKgn012082_Bodo	saltans
COG0091	mito	63	Eukaryota|Emiliana_huxleyi-EhuxlHpgn002621_Emiliana-huxleyi|K02890|large_subunit_ribosomal_protein_L22|PF00237|Ribosomal_protein_L22p/L17e	Eukaryota	Emiliana_huxleyi-EhuxlHpgn002621_Emiliana-huxleyi	K02890	large_subunit_ribosomal_protein_L22	PF00237	Ribosomal_protein_L22p/L17e	Emiliana_huxleyi	EhuxlHpgn002621_Emiliana	huxleyi
COG0091	mito	64	Eukaryota|Chondrus_crispus-CcrisPRgn000411_Chondrus-crispus|K02890|large_subunit_ribosomal_protein_L22|PF00237|Ribosomal_protein_L22p/L17e	Eukaryota	Chondrus_crispus-CcrisPRgn000411_Chondrus-crispus	K02890	large_subunit_ribosomal_protein_L22	PF00237	Ribosomal_protein_L22p/L17e	Chondrus_crispus	CcrisPRgn000411_Chondrus	crispus
COG0091	mito	65	Eukaryota|Cyanidioschyzon_merolae-CmeroPRgn004251_Cyanidioschyzon-merolae|K02890|large_subunit_ribosomal_protein_L22|PF00237|Ribosomal_protein_L22p/L17e	Eukaryota	Cyanidioschyzon_merolae-CmeroPRgn004251_Cyanidioschyzon-merolae	K02890	large_subunit_ribosomal_protein_L22	PF00237	Ribosomal_protein_L22p/L17e	Cyanidioschyzon_merolae	CmeroPRgn004251_Cyanidioschyzon	merolae
COG0091	mito	66	Eukaryota|Ostreococcus_tauri-OtaurPCgn001029_Ostreococcus-tauri|K02890|large_subunit_ribosomal_protein_L22|PF00237|Ribosomal_protein_L22p/L17e	Eukaryota	Ostreococcus_tauri-OtaurPCgn001029_Ostreococcus-tauri	K02890	large_subunit_ribosomal_protein_L22	PF00237	Ribosomal_protein_L22p/L17e	Ostreococcus_tauri	OtaurPCgn001029_Ostreococcus	tauri
COG0091	mito	67	Eukaryota|Bathycoccus_prasinos-BprasPCgn005444_Bathycoccus-prasinos|K02890|large_subunit_ribosomal_protein_L22|PF00237|Ribosomal_protein_L22p/L17e	Eukaryota	Bathycoccus_prasinos-BprasPCgn005444_Bathycoccus-prasinos	K02890	large_subunit_ribosomal_protein_L22	PF00237	Ribosomal_protein_L22p/L17e	Bathycoccus_prasinos	BprasPCgn005444_Bathycoccus	prasinos
COG0091	mito	68	Eukaryota|Micromonas_pusilla-MpusiPCgn003729_Micromonas-pusilla|K02890|large_subunit_ribosomal_protein_L22|PF00237|Ribosomal_protein_L22p/L17e	Eukaryota	Micromonas_pusilla-MpusiPCgn003729_Micromonas-pusilla	K02890	large_subunit_ribosomal_protein_L22	PF00237	Ribosomal_protein_L22p/L17e	Micromonas_pusilla	MpusiPCgn003729_Micromonas	pusilla
COG0091	mito	69	Eukaryota|Arabidopsis_thaliana-AthalPSgn043240_Arabidopsis-thaliana|K02890|large_subunit_ribosomal_protein_L22|PF00237|Ribosomal_protein_L22p/L17e	Eukaryota	Arabidopsis_thaliana-AthalPSgn043240_Arabidopsis-thaliana	K02890	large_subunit_ribosomal_protein_L22	PF00237	Ribosomal_protein_L22p/L17e	Arabidopsis_thaliana	AthalPSgn043240_Arabidopsis	thaliana
COG0091	mito	70	Eukaryota|Oryza_sativa-OsatiPSgn001597_Oryza-sativa|K02890|large_subunit_ribosomal_protein_L22|PF00237|Ribosomal_protein_L22p/L17e	Eukaryota	Oryza_sativa-OsatiPSgn001597_Oryza-sativa	K02890	large_subunit_ribosomal_protein_L22	PF00237	Ribosomal_protein_L22p/L17e	Oryza_sativa	OsatiPSgn001597_Oryza	sativa
COG0091	mito	71	Eukaryota|Physcomitrella_patens-PpatePSgn018318_Physcomitrella-patens|K02890|large_subunit_ribosomal_protein_L22|PF00237|Ribosomal_protein_L22p/L17e	Eukaryota	Physcomitrella_patens-PpatePSgn018318_Physcomitrella-patens	K02890	large_subunit_ribosomal_protein_L22	PF00237	Ribosomal_protein_L22p/L17e	Physcomitrella_patens	PpatePSgn018318_Physcomitrella	patens
COG0091	mito	72	Eukaryota|Selaginella_moellendorffii-SmoelPSgn023727_Selaginella-moellendorffii|K02890|large_subunit_ribosomal_protein_L22|PF00237|Ribosomal_protein_L22p/L17e	Eukaryota	Selaginella_moellendorffii-SmoelPSgn023727_Selaginella-moellendorffii	K02890	large_subunit_ribosomal_protein_L22	PF00237	Ribosomal_protein_L22p/L17e	Selaginella_moellendorffii	SmoelPSgn023727_Selaginella	moellendorffii
COG0091	mito	73	Eukaryota|Klebsormidium_nitens-KnitePSgn005961_Klebsormidium-nitens|K02890|large_subunit_ribosomal_protein_L22|PF00237|Ribosomal_protein_L22p/L17e	Eukaryota	Klebsormidium_nitens-KnitePSgn005961_Klebsormidium-nitens	K02890	large_subunit_ribosomal_protein_L22	PF00237	Ribosomal_protein_L22p/L17e	Klebsormidium_nitens	KnitePSgn005961_Klebsormidium	nitens
COG			Plastid homologs (GREEN)
COG	homolog	order	tip_label	domain	taxa_name	kegg_id	kegg_description	pfam_id	pfam_description	species	accession_species	genus	extra
COG0091	plastid	1	Eukaryota|Micromonas_pusilla-MpusiPCgn009795_Micromonas-pusilla|K02890|large_subunit_ribosomal_protein_L22|PF00237|Ribosomal_protein_L22p/L17e	Eukaryota	Micromonas_pusilla-MpusiPCgn009795_Micromonas-pusilla	K02890	large_subunit_ribosomal_protein_L22	PF00237	Ribosomal_protein_L22p/L17e	Micromonas_pusilla	MpusiPCgn009795_Micromonas	pusilla
COG0091	plastid	2	Eukaryota|Ostreococcus_tauri-OtaurPCgn004210_Ostreococcus-tauri|K02890|large_subunit_ribosomal_protein_L22|PF00237|Ribosomal_protein_L22p/L17e	Eukaryota	Ostreococcus_tauri-OtaurPCgn004210_Ostreococcus-tauri	K02890	large_subunit_ribosomal_protein_L22	PF00237	Ribosomal_protein_L22p/L17e	Ostreococcus_tauri	OtaurPCgn004210_Ostreococcus	tauri
COG0091	plastid	3	Eukaryota|Tetraselmis_sp-TselmPCgn017585_Tetraselmis-sp|K02890|large_subunit_ribosomal_protein_L22|PF00237|Ribosomal_protein_L22p/L17e	Eukaryota	Tetraselmis_sp-TselmPCgn017585_Tetraselmis-sp	K02890	large_subunit_ribosomal_protein_L22	PF00237	Ribosomal_protein_L22p/L17e	Tetraselmis_sp	TselmPCgn017585_Tetraselmis	sp
COG0091	plastid	4	Eukaryota|Volvox_carteri-VcartPCgn000512_Volvox-carteri|K02890|large_subunit_ribosomal_protein_L22|PF00237|Ribosomal_protein_L22p/L17e	Eukaryota	Volvox_carteri-VcartPCgn000512_Volvox-carteri	K02890	large_subunit_ribosomal_protein_L22	PF00237	Ribosomal_protein_L22p/L17e	Volvox_carteri	VcartPCgn000512_Volvox	carteri
COG0091	plastid	5	Eukaryota|Monoraphidium_neglectum-MneglPCgn009199_Monoraphidium-neglectum|K02890|large_subunit_ribosomal_protein_L22|PF00237|Ribosomal_protein_L22p/L17e	Eukaryota	Monoraphidium_neglectum-MneglPCgn009199_Monoraphidium-neglectum	K02890	large_subunit_ribosomal_protein_L22	PF00237	Ribosomal_protein_L22p/L17e	Monoraphidium_neglectum	MneglPCgn009199_Monoraphidium	neglectum
COG0091	plastid	6	Eukaryota|Bigelowiella_natans-BnataRzgn019747_Bigelowiella-natans|K02890|large_subunit_ribosomal_protein_L22|PF00237|Ribosomal_protein_L22p/L17e	Eukaryota	Bigelowiella_natans-BnataRzgn019747_Bigelowiella-natans	K02890	large_subunit_ribosomal_protein_L22	PF00237	Ribosomal_protein_L22p/L17e	Bigelowiella_natans	BnataRzgn019747_Bigelowiella	natans
COG0091	plastid	7	Eukaryota|Polarella_glacialis-PglacAvtn004359_Polarella-glacialis-CCMP1383|K02890|large_subunit_ribosomal_protein_L22|PF00237|Ribosomal_protein_L22p/L17e	Eukaryota	Polarella_glacialis-PglacAvtn004359_Polarella-glacialis-CCMP1383	K02890	large_subunit_ribosomal_protein_L22	PF00237	Ribosomal_protein_L22p/L17e	Polarella_glacialis	PglacAvtn004359_Polarella	glacialis	CCMP1383
COG0091	plastid	8	Eukaryota|Togula_jolla-TjollAvtn010693_Togula-jolla|K02890|large_subunit_ribosomal_protein_L22|PF00237|Ribosomal_protein_L22p/L17e	Eukaryota	Togula_jolla-TjollAvtn010693_Togula-jolla	K02890	large_subunit_ribosomal_protein_L22	PF00237	Ribosomal_protein_L22p/L17e	Togula_jolla	TjollAvtn010693_Togula	jolla
COG0091	plastid	9	Eukaryota|Amphidinium_carterae-AcartAvtn018879_Amphidinium-carterae|K02890|large_subunit_ribosomal_protein_L22|PF00237|Ribosomal_protein_L22p/L17e	Eukaryota	Amphidinium_carterae-AcartAvtn018879_Amphidinium-carterae	K02890	large_subunit_ribosomal_protein_L22	PF00237	Ribosomal_protein_L22p/L17e	Amphidinium_carterae	AcartAvtn018879_Amphidinium	carterae
COG0091	plastid	10	Eukaryota|Auxenochlorella_protothecoides-AprotPCgn000583_Auxenochlorella-protothecoides|K02890|large_subunit_ribosomal_protein_L22|PF00237|Ribosomal_protein_L22p/L17e	Eukaryota	Auxenochlorella_protothecoides-AprotPCgn000583_Auxenochlorella-protothecoides	K02890	large_subunit_ribosomal_protein_L22	PF00237	Ribosomal_protein_L22p/L17e	Auxenochlorella_protothecoides	AprotPCgn000583_Auxenochlorella	protothecoides
COG0091	plastid	11	Eukaryota|Aureococcus_anophagefferens-AanopSmgc000032_Aureococcus-anophagefferens-cl|K02890|large_subunit_ribosomal_protein_L22|PF00237|Ribosomal_protein_L22p/L17e	Eukaryota	Aureococcus_anophagefferens-AanopSmgc000032_Aureococcus-anophagefferens-cl	K02890	large_subunit_ribosomal_protein_L22	PF00237	Ribosomal_protein_L22p/L17e	Aureococcus_anophagefferens	AanopSmgc000032_Aureococcus	anophagefferens	cl
COG0091	plastid	12	Eukaryota|Cryptophyceae_sp-CrypsCygn004254_Cryptophyceae-sp|K02890|large_subunit_ribosomal_protein_L22|PF00237|Ribosomal_protein_L22p/L17e	Eukaryota	Cryptophyceae_sp-CrypsCygn004254_Cryptophyceae-sp	K02890	large_subunit_ribosomal_protein_L22	PF00237	Ribosomal_protein_L22p/L17e	Cryptophyceae_sp	CrypsCygn004254_Cryptophyceae	sp
COG0091	plastid	13	Eukaryota|Fistulifera_solaris-FsolaSmgc000063_Fistulifera-solaris-cl|K02890|large_subunit_ribosomal_protein_L22|PF00237|Ribosomal_protein_L22p/L17e	Eukaryota	Fistulifera_solaris-FsolaSmgc000063_Fistulifera-solaris-cl	K02890	large_subunit_ribosomal_protein_L22	PF00237	Ribosomal_protein_L22p/L17e	Fistulifera_solaris	FsolaSmgc000063_Fistulifera	solaris	cl
COG0091	plastid	14	Eukaryota|Thalassiosira_oceanica-ToceaSmgc000104_Thalassiosira-oceanica-cl|K02890|large_subunit_ribosomal_protein_L22|PF00237|Ribosomal_protein_L22p/L17e	Eukaryota	Thalassiosira_oceanica-ToceaSmgc000104_Thalassiosira-oceanica-cl	K02890	large_subunit_ribosomal_protein_L22	PF00237	Ribosomal_protein_L22p/L17e	Thalassiosira_oceanica	ToceaSmgc000104_Thalassiosira	oceanica	cl
COG0091	plastid	15	Eukaryota|Leptocylindrus_danicus-LdaniSmtc000048_Leptocylindrus-danicus-cl|K02890|large_subunit_ribosomal_protein_L22|PF00237|Ribosomal_protein_L22p/L17e	Eukaryota	Leptocylindrus_danicus-LdaniSmtc000048_Leptocylindrus-danicus-cl	K02890	large_subunit_ribosomal_protein_L22	PF00237	Ribosomal_protein_L22p/L17e	Leptocylindrus_danicus	LdaniSmtc000048_Leptocylindrus	danicus	cl
COG0091	plastid	16	Eukaryota|Ectocarpus_siliculosus-EsiliSmgc000058_Ectocarpus-siliculosus-cl|K02890|large_subunit_ribosomal_protein_L22|PF00237|Ribosomal_protein_L22p/L17e	Eukaryota	Ectocarpus_siliculosus-EsiliSmgc000058_Ectocarpus-siliculosus-cl	K02890	large_subunit_ribosomal_protein_L22	PF00237	Ribosomal_protein_L22p/L17e	Ectocarpus_siliculosus	EsiliSmgc000058_Ectocarpus	siliculosus	cl
COG0091	plastid	17	Eukaryota|Emiliana_huxleyi-EhuxlHpgc000099_Emiliana-huxleyi-cl|K02890|large_subunit_ribosomal_protein_L22|PF00237|Ribosomal_protein_L22p/L17e	Eukaryota	Emiliana_huxleyi-EhuxlHpgc000099_Emiliana-huxleyi-cl	K02890	large_subunit_ribosomal_protein_L22	PF00237	Ribosomal_protein_L22p/L17e	Emiliana_huxleyi	EhuxlHpgc000099_Emiliana	huxleyi	cl
COG0091	plastid	18	Eukaryota|Arabidopsis_thaliana-AthalPSgc000061_Arabidopsis-thaliana-cl|K02890|large_subunit_ribosomal_protein_L22|PF00237|Ribosomal_protein_L22p/L17e	Eukaryota	Arabidopsis_thaliana-AthalPSgc000061_Arabidopsis-thaliana-cl	K02890	large_subunit_ribosomal_protein_L22	PF00237	Ribosomal_protein_L22p/L17e	Arabidopsis_thaliana	AthalPSgc000061_Arabidopsis	thaliana	cl
COG0091	plastid	19	Eukaryota|Oryza_sativa-OsatiPSgc000068_Oryza-sativa-cl|K02890|large_subunit_ribosomal_protein_L22|PF00237|Ribosomal_protein_L22p/L17e	Eukaryota	Oryza_sativa-OsatiPSgc000068_Oryza-sativa-cl	K02890	large_subunit_ribosomal_protein_L22	PF00237	Ribosomal_protein_L22p/L17e	Oryza_sativa	OsatiPSgc000068_Oryza	sativa	cl
COG0091	plastid	20	Eukaryota|Physcomitrella_patens-PpatePSgc000068_Physcomitrella-patens-cl|K02890|large_subunit_ribosomal_protein_L22|PF00237|Ribosomal_protein_L22p/L17e	Eukaryota	Physcomitrella_patens-PpatePSgc000068_Physcomitrella-patens-cl	K02890	large_subunit_ribosomal_protein_L22	PF00237	Ribosomal_protein_L22p/L17e	Physcomitrella_patens	PpatePSgc000068_Physcomitrella	patens	cl
COG0091	plastid	21	Eukaryota|Selaginella_moellendorffii-SmoelPSgc000047_Selaginella-moellendorffii-cl|K02890|large_subunit_ribosomal_protein_L22|PF00237|Ribosomal_protein_L22p/L17e	Eukaryota	Selaginella_moellendorffii-SmoelPSgc000047_Selaginella-moellendorffii-cl	K02890	large_subunit_ribosomal_protein_L22	PF00237	Ribosomal_protein_L22p/L17e	Selaginella_moellendorffii	SmoelPSgc000047_Selaginella	moellendorffii	cl
COG0091	plastid	22	Eukaryota|Guillardia_theta-GthetCygc000115_Guillardia-theta-cl|K02890|large_subunit_ribosomal_protein_L22|PF00237|Ribosomal_protein_L22p/L17e	Eukaryota	Guillardia_theta-GthetCygc000115_Guillardia-theta-cl	K02890	large_subunit_ribosomal_protein_L22	PF00237	Ribosomal_protein_L22p/L17e	Guillardia_theta	GthetCygc000115_Guillardia	theta	cl
COG0091	plastid	23	Eukaryota|Klebsormidium_nitens-KnitePSgc000075_Klebsormidium-nitens-cl|K02890|large_subunit_ribosomal_protein_L22|PF00237|Ribosomal_protein_L22p/L17e	Eukaryota	Klebsormidium_nitens-KnitePSgc000075_Klebsormidium-nitens-cl	K02890	large_subunit_ribosomal_protein_L22	PF00237	Ribosomal_protein_L22p/L17e	Klebsormidium_nitens	KnitePSgc000075_Klebsormidium	nitens	cl
COG0091	plastid	24	Eukaryota|Porphyra_umbilicalis-PumbiPRgc000121_Porphyra-umbilicalis-cl|K02890|large_subunit_ribosomal_protein_L22|PF00237|Ribosomal_protein_L22p/L17e	Eukaryota	Porphyra_umbilicalis-PumbiPRgc000121_Porphyra-umbilicalis-cl	K02890	large_subunit_ribosomal_protein_L22	PF00237	Ribosomal_protein_L22p/L17e	Porphyra_umbilicalis	PumbiPRgc000121_Porphyra	umbilicalis	cl
COG0091	plastid	25	Eukaryota|Chondrus_crispus-CcrisPRgc000094_Chondrus-crispus-cl|K02890|large_subunit_ribosomal_protein_L22|PF00237|Ribosomal_protein_L22p/L17e	Eukaryota	Chondrus_crispus-CcrisPRgc000094_Chondrus-crispus-cl	K02890	large_subunit_ribosomal_protein_L22	PF00237	Ribosomal_protein_L22p/L17e	Chondrus_crispus	CcrisPRgc000094_Chondrus	crispus	cl
COG0091	plastid	26	Eukaryota|Galdieria_sulphuraria-GsulpPRgc000055_Galdieria-sulphuraria-cl|K02890|large_subunit_ribosomal_protein_L22|PF00237|Ribosomal_protein_L22p/L17e	Eukaryota	Galdieria_sulphuraria-GsulpPRgc000055_Galdieria-sulphuraria-cl	K02890	large_subunit_ribosomal_protein_L22	PF00237	Ribosomal_protein_L22p/L17e	Galdieria_sulphuraria	GsulpPRgc000055_Galdieria	sulphuraria	cl
COG0091	plastid	27	Eukaryota|Cyanophora_paradoxa-CparaPGgc000059_Cyanophora-paradoxa-cl|K02890|large_subunit_ribosomal_protein_L22|PF00237|Ribosomal_protein_L22p/L17e	Eukaryota	Cyanophora_paradoxa-CparaPGgc000059_Cyanophora-paradoxa-cl	K02890	large_subunit_ribosomal_protein_L22	PF00237	Ribosomal_protein_L22p/L17e	Cyanophora_paradoxa	CparaPGgc000059_Cyanophora	paradoxa	cl
COG0091	plastid	28	Eukaryota|Cyanidioschyzon_merolae-CmeroPRgc000140_Cyanidioschyzon-merolae-cl|K02890|large_subunit_ribosomal_protein_L22|PF00237|Ribosomal_protein_L22p/L17e	Eukaryota	Cyanidioschyzon_merolae-CmeroPRgc000140_Cyanidioschyzon-merolae-cl	K02890	large_subunit_ribosomal_protein_L22	PF00237	Ribosomal_protein_L22p/L17e	Cyanidioschyzon_merolae	CmeroPRgc000140_Cyanidioschyzon	merolae	cl
COG0091	plastid	29	Eukaryota|Nannochloropsis_gaditana-NgadiSmgc000046_Nannochloropsis-gaditana-cl|K02890|large_subunit_ribosomal_protein_L22|PF00237|Ribosomal_protein_L22p/L17e	Eukaryota	Nannochloropsis_gaditana-NgadiSmgc000046_Nannochloropsis-gaditana-cl	K02890	large_subunit_ribosomal_protein_L22	PF00237	Ribosomal_protein_L22p/L17e	Nannochloropsis_gaditana	NgadiSmgc000046_Nannochloropsis	gaditana	cl

## Sheet: COG0093
COG			Mito homolog (RED)
COG	homolog	order	tip_label	domain	taxa_name	kegg_id	kegg_description	pfam_id	pfam_description	species	accession_species	genus	extra
COG0093	mito	1	Eukaryota|Homo_sapiens-GCF000001405_39_GRCh38_p13-NP_001305699.1|K02874|large_subunit_ribosomal_protein_L14|PF00238|Ribosomal_protein_L14p/L23e	Eukaryota	Homo_sapiens-GCF000001405_39_GRCh38_p13-NP_001305699.1	K02874	large_subunit_ribosomal_protein_L14	PF00238	Ribosomal_protein_L14p/L23e	Homo_sapiens	GCF000001405_39_GRCh38_p13	NP_001305699.1
COG0093	mito	2	Eukaryota|Xenopus_tropicalis-XtropOMgn007337_Xenopus-tropicalis|K02874|large_subunit_ribosomal_protein_L14|PF00238|Ribosomal_protein_L14p/L23e	Eukaryota	Xenopus_tropicalis-XtropOMgn007337_Xenopus-tropicalis	K02874	large_subunit_ribosomal_protein_L14	PF00238	Ribosomal_protein_L14p/L23e	Xenopus_tropicalis	XtropOMgn007337_Xenopus	tropicalis
COG0093	mito	3	Eukaryota|Limulus_polyphemus-LpolyOMgn022258_Limulus-polyphemus|K02874|large_subunit_ribosomal_protein_L14|PF00238|Ribosomal_protein_L14p/L23e	Eukaryota	Limulus_polyphemus-LpolyOMgn022258_Limulus-polyphemus	K02874	large_subunit_ribosomal_protein_L14	PF00238	Ribosomal_protein_L14p/L23e	Limulus_polyphemus	LpolyOMgn022258_Limulus	polyphemus
COG0093	mito	4	Eukaryota|Lottia_gigantea-LgigaOMgn004089_Lottia-gigantea|K02874|large_subunit_ribosomal_protein_L14|PF00238|Ribosomal_protein_L14p/L23e	Eukaryota	Lottia_gigantea-LgigaOMgn004089_Lottia-gigantea	K02874	large_subunit_ribosomal_protein_L14	PF00238	Ribosomal_protein_L14p/L23e	Lottia_gigantea	LgigaOMgn004089_Lottia	gigantea
COG0093	mito	5	Eukaryota|Nematostella_vectensis-NvectOMgn021221_Nematostella-vectensis|K02874|large_subunit_ribosomal_protein_L14|PF00238|Ribosomal_protein_L14p/L23e	Eukaryota	Nematostella_vectensis-NvectOMgn021221_Nematostella-vectensis	K02874	large_subunit_ribosomal_protein_L14	PF00238	Ribosomal_protein_L14p/L23e	Nematostella_vectensis	NvectOMgn021221_Nematostella	vectensis
COG0093	mito	6	Eukaryota|Monosiga_brevicollis-MbrevOCgm000018_Monosiga-brevicollis-mt|K02874|large_subunit_ribosomal_protein_L14|PF00238|Ribosomal_protein_L14p/L23e	Eukaryota	Monosiga_brevicollis-MbrevOCgm000018_Monosiga-brevicollis-mt	K02874	large_subunit_ribosomal_protein_L14	PF00238	Ribosomal_protein_L14p/L23e	Monosiga_brevicollis	MbrevOCgm000018_Monosiga	brevicollis	mt
COG0093	mito	7	Eukaryota|Ectocarpus_siliculosus-EsiliSmgm000012_Ectocarpus-siliculosus-mt|K02874|large_subunit_ribosomal_protein_L14|PF00238|Ribosomal_protein_L14p/L23e	Eukaryota	Ectocarpus_siliculosus-EsiliSmgm000012_Ectocarpus-siliculosus-mt	K02874	large_subunit_ribosomal_protein_L14	PF00238	Ribosomal_protein_L14p/L23e	Ectocarpus_siliculosus	EsiliSmgm000012_Ectocarpus	siliculosus	mt
COG0093	mito	8	Eukaryota|Cyanophora_paradoxa-CparaPGgm000019_Cyanophora-paradoxa-mt|K02874|large_subunit_ribosomal_protein_L14|PF00238|Ribosomal_protein_L14p/L23e	Eukaryota	Cyanophora_paradoxa-CparaPGgm000019_Cyanophora-paradoxa-mt	K02874	large_subunit_ribosomal_protein_L14	PF00238	Ribosomal_protein_L14p/L23e	Cyanophora_paradoxa	CparaPGgm000019_Cyanophora	paradoxa	mt
COG0093	mito	9	Eukaryota|Parvularia_atlantis-PaltaONgn000619_Parvularia-atlantis|K02874|large_subunit_ribosomal_protein_L14|PF00238|Ribosomal_protein_L14p/L23e	Eukaryota	Parvularia_atlantis-PaltaONgn000619_Parvularia-atlantis	K02874	large_subunit_ribosomal_protein_L14	PF00238	Ribosomal_protein_L14p/L23e	Parvularia_atlantis	PaltaONgn000619_Parvularia	atlantis
COG0093	mito	10	Eukaryota|Fistulifera_solaris-FsolaSmgm000014_Fistulifera-solaris-mt|K02874|large_subunit_ribosomal_protein_L14|PF00238|Ribosomal_protein_L14p/L23e	Eukaryota	Fistulifera_solaris-FsolaSmgm000014_Fistulifera-solaris-mt	K02874	large_subunit_ribosomal_protein_L14	PF00238	Ribosomal_protein_L14p/L23e	Fistulifera_solaris	FsolaSmgm000014_Fistulifera	solaris	mt
COG0093	mito	11	Eukaryota|Phaeodactylum_tricornutum-PtricSmgm000019_Phaeodactylum-tricornutum-mt|K02874|large_subunit_ribosomal_protein_L14|PF00238|Ribosomal_protein_L14p/L23e	Eukaryota	Phaeodactylum_tricornutum-PtricSmgm000019_Phaeodactylum-tricornutum-mt	K02874	large_subunit_ribosomal_protein_L14	PF00238	Ribosomal_protein_L14p/L23e	Phaeodactylum_tricornutum	PtricSmgm000019_Phaeodactylum	tricornutum	mt
COG0093	mito	12	Eukaryota|Thalassiosira_pseudonana-TpseuSmgm000019_Thalassiosira-pseudonana-mt|K02874|large_subunit_ribosomal_protein_L14|PF00238|Ribosomal_protein_L14p/L23e	Eukaryota	Thalassiosira_pseudonana-TpseuSmgm000019_Thalassiosira-pseudonana-mt	K02874	large_subunit_ribosomal_protein_L14	PF00238	Ribosomal_protein_L14p/L23e	Thalassiosira_pseudonana	TpseuSmgm000019_Thalassiosira	pseudonana	mt
COG0093	mito	13	Eukaryota|Nannochloropsis_gaditana-NgadiSmgm000016_Nannochloropsis-gaditana-mt|K02874|large_subunit_ribosomal_protein_L14|PF00238|Ribosomal_protein_L14p/L23e	Eukaryota	Nannochloropsis_gaditana-NgadiSmgm000016_Nannochloropsis-gaditana-mt	K02874	large_subunit_ribosomal_protein_L14	PF00238	Ribosomal_protein_L14p/L23e	Nannochloropsis_gaditana	NgadiSmgm000016_Nannochloropsis	gaditana	mt
COG0093	mito	14	Eukaryota|Leptocylindrus_danicus-LdaniSmtn011791_Leptocylindrus-danicus.ECT3929|K02874|large_subunit_ribosomal_protein_L14|PF00238|Ribosomal_protein_L14p/L23e	Eukaryota	Leptocylindrus_danicus-LdaniSmtn011791_Leptocylindrus-danicus.ECT3929	K02874	large_subunit_ribosomal_protein_L14	PF00238	Ribosomal_protein_L14p/L23e	Leptocylindrus_danicus	LdaniSmtn011791_Leptocylindrus	danicus.ECT3929
COG0093	mito	15	Eukaryota|Bathycoccus_prasinos-BprasPCgn007833_Bathycoccus-prasinos|K02874|large_subunit_ribosomal_protein_L14|PF00238|Ribosomal_protein_L14p/L23e	Eukaryota	Bathycoccus_prasinos-BprasPCgn007833_Bathycoccus-prasinos	K02874	large_subunit_ribosomal_protein_L14	PF00238	Ribosomal_protein_L14p/L23e	Bathycoccus_prasinos	BprasPCgn007833_Bathycoccus	prasinos
COG0093	mito	16	Eukaryota|Ostreococcus_tauri-OtaurPCgn007733_Ostreococcus-tauri|K02874|large_subunit_ribosomal_protein_L14|PF00238|Ribosomal_protein_L14p/L23e	Eukaryota	Ostreococcus_tauri-OtaurPCgn007733_Ostreococcus-tauri	K02874	large_subunit_ribosomal_protein_L14	PF00238	Ribosomal_protein_L14p/L23e	Ostreococcus_tauri	OtaurPCgn007733_Ostreococcus	tauri
COG0093	mito	17	Eukaryota|Fonticula_alba-FalbaOYgn006301_Fonticula-alba|K02874|large_subunit_ribosomal_protein_L14|PF00238|Ribosomal_protein_L14p/L23e	Eukaryota	Fonticula_alba-FalbaOYgn006301_Fonticula-alba	K02874	large_subunit_ribosomal_protein_L14	PF00238	Ribosomal_protein_L14p/L23e	Fonticula_alba	FalbaOYgn006301_Fonticula	alba
COG0093	mito	18	Eukaryota|Acanthamoeba_castellanii-AcastAbgm000027_Acanthamoeba-castellanii-mt|K02874|large_subunit_ribosomal_protein_L14|PF00238|Ribosomal_protein_L14p/L23e	Eukaryota	Acanthamoeba_castellanii-AcastAbgm000027_Acanthamoeba-castellanii-mt	K02874	large_subunit_ribosomal_protein_L14	PF00238	Ribosomal_protein_L14p/L23e	Acanthamoeba_castellanii	AcastAbgm000027_Acanthamoeba	castellanii	mt
COG0093	mito	19	Eukaryota|Chondrus_crispus-CcrisPRgn001071_Chondrus-crispus|K02874|large_subunit_ribosomal_protein_L14|PF00238|Ribosomal_protein_L14p/L23e	Eukaryota	Chondrus_crispus-CcrisPRgn001071_Chondrus-crispus	K02874	large_subunit_ribosomal_protein_L14	PF00238	Ribosomal_protein_L14p/L23e	Chondrus_crispus	CcrisPRgn001071_Chondrus	crispus
COG0093	mito	20	Eukaryota|Porphyra_umbilicalis-PumbiPRgn006954_Porphyra-umbilicalis|K02874|large_subunit_ribosomal_protein_L14|PF00238|Ribosomal_protein_L14p/L23e	Eukaryota	Porphyra_umbilicalis-PumbiPRgn006954_Porphyra-umbilicalis	K02874	large_subunit_ribosomal_protein_L14	PF00238	Ribosomal_protein_L14p/L23e	Porphyra_umbilicalis	PumbiPRgn006954_Porphyra	umbilicalis
COG0093	mito	21	Eukaryota|Ancoracysta_twista-AtwisOrtm000051_Ancoracysta-twista-mt|K02874|large_subunit_ribosomal_protein_L14|PF00238|Ribosomal_protein_L14p/L23e	Eukaryota	Ancoracysta_twista-AtwisOrtm000051_Ancoracysta-twista-mt	K02874	large_subunit_ribosomal_protein_L14	PF00238	Ribosomal_protein_L14p/L23e	Ancoracysta_twista	AtwisOrtm000051_Ancoracysta	twista	mt
COG0093	mito	22	Eukaryota|Thraustotheca_clavata-TclavSmgm000015_Thraustotheca-clavata-mt|K02874|large_subunit_ribosomal_protein_L14|PF00238|Ribosomal_protein_L14p/L23e	Eukaryota	Thraustotheca_clavata-TclavSmgm000015_Thraustotheca-clavata-mt	K02874	large_subunit_ribosomal_protein_L14	PF00238	Ribosomal_protein_L14p/L23e	Thraustotheca_clavata	TclavSmgm000015_Thraustotheca	clavata	mt
COG0093	mito	23	Eukaryota|Klebsormidium_nitens-KnitePSgn016266_Klebsormidium-nitens|K02874|large_subunit_ribosomal_protein_L14|PF00238|Ribosomal_protein_L14p/L23e	Eukaryota	Klebsormidium_nitens-KnitePSgn016266_Klebsormidium-nitens	K02874	large_subunit_ribosomal_protein_L14	PF00238	Ribosomal_protein_L14p/L23e	Klebsormidium_nitens	KnitePSgn016266_Klebsormidium	nitens
COG0093	mito	24	Eukaryota|Dictyostelium_discoideum-DdiscAbgn007332_Dictyostelium-discoideum|K02874|large_subunit_ribosomal_protein_L14|PF00238|Ribosomal_protein_L14p/L23e	Eukaryota	Dictyostelium_discoideum-DdiscAbgn007332_Dictyostelium-discoideum	K02874	large_subunit_ribosomal_protein_L14	PF00238	Ribosomal_protein_L14p/L23e	Dictyostelium_discoideum	DdiscAbgn007332_Dictyostelium	discoideum
COG0093	mito	25	Eukaryota|Cyanidioschyzon_merolae-CmeroPRgm000025_Cyanidioschyzon-merolae-mt|K02874|large_subunit_ribosomal_protein_L14|PF00238|Ribosomal_protein_L14p/L23e	Eukaryota	Cyanidioschyzon_merolae-CmeroPRgm000025_Cyanidioschyzon-merolae-mt	K02874	large_subunit_ribosomal_protein_L14	PF00238	Ribosomal_protein_L14p/L23e	Cyanidioschyzon_merolae	CmeroPRgm000025_Cyanidioschyzon	merolae	mt
COG0093	mito	26	Eukaryota|Saccharomyces_cerevisiae-GCF000146045_2_R64-NP_012751.1|K02874|large_subunit_ribosomal_protein_L14|PF00238|Ribosomal_protein_L14p/L23e	Eukaryota	Saccharomyces_cerevisiae-GCF000146045_2_R64-NP_012751.1	K02874	large_subunit_ribosomal_protein_L14	PF00238	Ribosomal_protein_L14p/L23e	Saccharomyces_cerevisiae	GCF000146045_2_R64	NP_012751.1
COG0093	mito	27	Eukaryota|Auxenochlorella_protothecoides-AprotPCgn001940_Auxenochlorella-protothecoides|K02874|large_subunit_ribosomal_protein_L14|PF00238|Ribosomal_protein_L14p/L23e	Eukaryota	Auxenochlorella_protothecoides-AprotPCgn001940_Auxenochlorella-protothecoides	K02874	large_subunit_ribosomal_protein_L14	PF00238	Ribosomal_protein_L14p/L23e	Auxenochlorella_protothecoides	AprotPCgn001940_Auxenochlorella	protothecoides
COG0093	mito	28	Eukaryota|Chlamydomonas_reinhardtii-CreinPCgn004666_Chlamydomonas-reinhardtii|K02874|large_subunit_ribosomal_protein_L14|PF00238|Ribosomal_protein_L14p/L23e	Eukaryota	Chlamydomonas_reinhardtii-CreinPCgn004666_Chlamydomonas-reinhardtii	K02874	large_subunit_ribosomal_protein_L14	PF00238	Ribosomal_protein_L14p/L23e	Chlamydomonas_reinhardtii	CreinPCgn004666_Chlamydomonas	reinhardtii
COG0093	mito	29	Eukaryota|Volvox_carteri-VcartPCgn010821_Volvox-carteri|K02874|large_subunit_ribosomal_protein_L14|PF00238|Ribosomal_protein_L14p/L23e	Eukaryota	Volvox_carteri-VcartPCgn010821_Volvox-carteri	K02874	large_subunit_ribosomal_protein_L14	PF00238	Ribosomal_protein_L14p/L23e	Volvox_carteri	VcartPCgn010821_Volvox	carteri
COG0093	mito	30	Eukaryota|Monoraphidium_neglectum-MneglPCgn015589_Monoraphidium-neglectum|K02874|large_subunit_ribosomal_protein_L14|PF00238|Ribosomal_protein_L14p/L23e	Eukaryota	Monoraphidium_neglectum-MneglPCgn015589_Monoraphidium-neglectum	K02874	large_subunit_ribosomal_protein_L14	PF00238	Ribosomal_protein_L14p/L23e	Monoraphidium_neglectum	MneglPCgn015589_Monoraphidium	neglectum
COG0093	mito	31	Eukaryota|Togula_jolla-TjollAvtn006799_Togula-jolla|K02894|large_subunit_ribosomal_protein_L23e|PF00238|Ribosomal_protein_L14p/L23e	Eukaryota	Togula_jolla-TjollAvtn006799_Togula-jolla	K02894	large_subunit_ribosomal_protein_L23e	PF00238	Ribosomal_protein_L14p/L23e	Togula_jolla	TjollAvtn006799_Togula	jolla
COG0093	mito	32	Eukaryota|Togula_jolla-TjollAvtn023980_Togula-jolla|K02874|large_subunit_ribosomal_protein_L14|PF00238|Ribosomal_protein_L14p/L23e	Eukaryota	Togula_jolla-TjollAvtn023980_Togula-jolla	K02874	large_subunit_ribosomal_protein_L14	PF00238	Ribosomal_protein_L14p/L23e	Togula_jolla	TjollAvtn023980_Togula	jolla		REMOVE
COG0093	mito	33	Eukaryota|Amphidinium_carterae-AcartAvtn000706_Amphidinium-carterae|K02874|large_subunit_ribosomal_protein_L14|PF00238|Ribosomal_protein_L14p/L23e	Eukaryota	Amphidinium_carterae-AcartAvtn000706_Amphidinium-carterae	K02874	large_subunit_ribosomal_protein_L14	PF00238	Ribosomal_protein_L14p/L23e	Amphidinium_carterae	AcartAvtn000706_Amphidinium	carterae
COG0093	mito	34	Eukaryota|Polarella_glacialis-PglacAvtn028557_Polarella-glacialis-CCMP1383|K02874|large_subunit_ribosomal_protein_L14|PF00238|Ribosomal_protein_L14p/L23e	Eukaryota	Polarella_glacialis-PglacAvtn028557_Polarella-glacialis-CCMP1383	K02874	large_subunit_ribosomal_protein_L14	PF00238	Ribosomal_protein_L14p/L23e	Polarella_glacialis	PglacAvtn028557_Polarella	glacialis	CCMP1383
COG0093	mito	35	Eukaryota|Euglena_gracilis-EgracEEtn028794_Euglena-gracilis|K02874|large_subunit_ribosomal_protein_L14|-|-	Eukaryota	Euglena_gracilis-EgracEEtn028794_Euglena-gracilis	K02874	large_subunit_ribosomal_protein_L14	-	-	Euglena_gracilis	EgracEEtn028794_Euglena	gracilis
COG0093	mito	36	Eukaryota|Bodo_saltans-BsaltEKgn018295_Bodo-saltans|K02874|large_subunit_ribosomal_protein_L14|PF00238|Ribosomal_protein_L14p/L23e	Eukaryota	Bodo_saltans-BsaltEKgn018295_Bodo-saltans	K02874	large_subunit_ribosomal_protein_L14	PF00238	Ribosomal_protein_L14p/L23e	Bodo_saltans	BsaltEKgn018295_Bodo	saltans
COG			Plastid homologs (GREEN)
COG	homolog		tip_label	domain	taxa_name	kegg_id	kegg_description	pfam_id	pfam_description	species	accession_species	genus	extra
COG0093	plastid	1	Eukaryota|Klebsormidium_nitens-KnitePSgn006184_Klebsormidium-nitens|K02874|large_subunit_ribosomal_protein_L14|PF00238|Ribosomal_protein_L14p/L23e	Eukaryota	Klebsormidium_nitens-KnitePSgn006184_Klebsormidium-nitens	K02874	large_subunit_ribosomal_protein_L14	PF00238	Ribosomal_protein_L14p/L23e	Klebsormidium_nitens	KnitePSgn006184_Klebsormidium	nitens
COG0093	plastid	2	Eukaryota|Chlamydomonas_reinhardtii-CreinPCgc000015_Chlamydomonas-reinhardtii-cl|K02874|large_subunit_ribosomal_protein_L14|PF00238|Ribosomal_protein_L14p/L23e	Eukaryota	Chlamydomonas_reinhardtii-CreinPCgc000015_Chlamydomonas-reinhardtii-cl	K02874	large_subunit_ribosomal_protein_L14	PF00238	Ribosomal_protein_L14p/L23e	Chlamydomonas_reinhardtii	CreinPCgc000015_Chlamydomonas	reinhardtii	cl
COG0093	plastid	3	Eukaryota|Selaginella_moellendorffii-SmoelPSgn034736_Selaginella-moellendorffii|K02874|large_subunit_ribosomal_protein_L14|PF00238|Ribosomal_protein_L14p/L23e	Eukaryota	Selaginella_moellendorffii-SmoelPSgn034736_Selaginella-moellendorffii	K02874	large_subunit_ribosomal_protein_L14	PF00238	Ribosomal_protein_L14p/L23e	Selaginella_moellendorffii	SmoelPSgn034736_Selaginella	moellendorffii
COG0093	plastid	4	Eukaryota|Arabidopsis_thaliana-AthalPSgc000058_Arabidopsis-thaliana-cl|K02874|large_subunit_ribosomal_protein_L14|PF00238|Ribosomal_protein_L14p/L23e	Eukaryota	Arabidopsis_thaliana-AthalPSgc000058_Arabidopsis-thaliana-cl	K02874	large_subunit_ribosomal_protein_L14	PF00238	Ribosomal_protein_L14p/L23e	Arabidopsis_thaliana	AthalPSgc000058_Arabidopsis	thaliana	cl
COG0093	plastid	5	Eukaryota|Oryza_sativa-OsatiPSgc000065_Oryza-sativa-cl|K02874|large_subunit_ribosomal_protein_L14|PF00238|Ribosomal_protein_L14p/L23e	Eukaryota	Oryza_sativa-OsatiPSgc000065_Oryza-sativa-cl	K02874	large_subunit_ribosomal_protein_L14	PF00238	Ribosomal_protein_L14p/L23e	Oryza_sativa	OsatiPSgc000065_Oryza	sativa	cl
COG0093	plastid	6	Eukaryota|Physcomitrella_patens-PpatePSgc000065_Physcomitrella-patens-cl|K02874|large_subunit_ribosomal_protein_L14|PF00238|Ribosomal_protein_L14p/L23e	Eukaryota	Physcomitrella_patens-PpatePSgc000065_Physcomitrella-patens-cl	K02874	large_subunit_ribosomal_protein_L14	PF00238	Ribosomal_protein_L14p/L23e	Physcomitrella_patens	PpatePSgc000065_Physcomitrella	patens	cl
COG0093	plastid	7	Eukaryota|Cyanophora_paradoxa-CparaPGgc000055_Cyanophora-paradoxa-cl|K02874|large_subunit_ribosomal_protein_L14|PF00238|Ribosomal_protein_L14p/L23e	Eukaryota	Cyanophora_paradoxa-CparaPGgc000055_Cyanophora-paradoxa-cl	K02874	large_subunit_ribosomal_protein_L14	PF00238	Ribosomal_protein_L14p/L23e	Cyanophora_paradoxa	CparaPGgc000055_Cyanophora	paradoxa	cl
COG0093	plastid	8	Eukaryota|Bathycoccus_prasinos-BprasPCgc000034_Bathycoccus-prasinos-cl|K02874|large_subunit_ribosomal_protein_L14|PF00238|Ribosomal_protein_L14p/L23e	Eukaryota	Bathycoccus_prasinos-BprasPCgc000034_Bathycoccus-prasinos-cl	K02874	large_subunit_ribosomal_protein_L14	PF00238	Ribosomal_protein_L14p/L23e	Bathycoccus_prasinos	BprasPCgc000034_Bathycoccus	prasinos	cl
COG0093	plastid	9	Eukaryota|Ostreococcus_tauri-OtaurPCgc000037_Ostreococcus-tauri-cl|K02874|large_subunit_ribosomal_protein_L14|PF00238|Ribosomal_protein_L14p/L23e	Eukaryota	Ostreococcus_tauri-OtaurPCgc000037_Ostreococcus-tauri-cl	K02874	large_subunit_ribosomal_protein_L14	PF00238	Ribosomal_protein_L14p/L23e	Ostreococcus_tauri	OtaurPCgc000037_Ostreococcus	tauri	cl
COG0093	plastid	10	Eukaryota|Leptocylindrus_danicus-LdaniSmtc000043_Leptocylindrus-danicus-cl|K02874|large_subunit_ribosomal_protein_L14|PF00238|Ribosomal_protein_L14p/L23e	Eukaryota	Leptocylindrus_danicus-LdaniSmtc000043_Leptocylindrus-danicus-cl	K02874	large_subunit_ribosomal_protein_L14	PF00238	Ribosomal_protein_L14p/L23e	Leptocylindrus_danicus	LdaniSmtc000043_Leptocylindrus	danicus	cl
COG0093	plastid	11	Eukaryota|Fistulifera_solaris-FsolaSmgc000058_Fistulifera-solaris-cl|K02874|large_subunit_ribosomal_protein_L14|PF00238|Ribosomal_protein_L14p/L23e	Eukaryota	Fistulifera_solaris-FsolaSmgc000058_Fistulifera-solaris-cl	K02874	large_subunit_ribosomal_protein_L14	PF00238	Ribosomal_protein_L14p/L23e	Fistulifera_solaris	FsolaSmgc000058_Fistulifera	solaris	cl
COG0093	plastid	12	Eukaryota|Thalassiosira_oceanica-ToceaSmgc000109_Thalassiosira-oceanica-cl|K02874|large_subunit_ribosomal_protein_L14|PF00238|Ribosomal_protein_L14p/L23e	Eukaryota	Thalassiosira_oceanica-ToceaSmgc000109_Thalassiosira-oceanica-cl	K02874	large_subunit_ribosomal_protein_L14	PF00238	Ribosomal_protein_L14p/L23e	Thalassiosira_oceanica	ToceaSmgc000109_Thalassiosira	oceanica	cl
COG0093	plastid	13	Eukaryota|Aureococcus_anophagefferens-AanopSmgc000036_Aureococcus-anophagefferens-cl|K02874|large_subunit_ribosomal_protein_L14|PF00238|Ribosomal_protein_L14p/L23e	Eukaryota	Aureococcus_anophagefferens-AanopSmgc000036_Aureococcus-anophagefferens-cl	K02874	large_subunit_ribosomal_protein_L14	PF00238	Ribosomal_protein_L14p/L23e	Aureococcus_anophagefferens	AanopSmgc000036_Aureococcus	anophagefferens	cl
COG0093	plastid	14	Eukaryota|Ectocarpus_siliculosus-EsiliSmgc000053_Ectocarpus-siliculosus-cl|K02874|large_subunit_ribosomal_protein_L14|PF00238|Ribosomal_protein_L14p/L23e	Eukaryota	Ectocarpus_siliculosus-EsiliSmgc000053_Ectocarpus-siliculosus-cl	K02874	large_subunit_ribosomal_protein_L14	PF00238	Ribosomal_protein_L14p/L23e	Ectocarpus_siliculosus	EsiliSmgc000053_Ectocarpus	siliculosus	cl
COG0093	plastid	15	Eukaryota|Chondrus_crispus-CcrisPRgc000089_Chondrus-crispus-cl|K02874|large_subunit_ribosomal_protein_L14|PF00238|Ribosomal_protein_L14p/L23e	Eukaryota	Chondrus_crispus-CcrisPRgc000089_Chondrus-crispus-cl	K02874	large_subunit_ribosomal_protein_L14	PF00238	Ribosomal_protein_L14p/L23e	Chondrus_crispus	CcrisPRgc000089_Chondrus	crispus	cl
COG0093	plastid	16	Eukaryota|Galdieria_sulphuraria-GsulpPRgc000050_Galdieria-sulphuraria-cl|K02874|large_subunit_ribosomal_protein_L14|PF00238|Ribosomal_protein_L14p/L23e	Eukaryota	Galdieria_sulphuraria-GsulpPRgc000050_Galdieria-sulphuraria-cl	K02874	large_subunit_ribosomal_protein_L14	PF00238	Ribosomal_protein_L14p/L23e	Galdieria_sulphuraria	GsulpPRgc000050_Galdieria	sulphuraria	cl
COG0093	plastid	17	Eukaryota|Porphyra_umbilicalis-PumbiPRgc000117_Porphyra-umbilicalis-cl|K02874|large_subunit_ribosomal_protein_L14|PF00238|Ribosomal_protein_L14p/L23e	Eukaryota	Porphyra_umbilicalis-PumbiPRgc000117_Porphyra-umbilicalis-cl	K02874	large_subunit_ribosomal_protein_L14	PF00238	Ribosomal_protein_L14p/L23e	Porphyra_umbilicalis	PumbiPRgc000117_Porphyra	umbilicalis	cl
COG0093	plastid	18	Eukaryota|Guillardia_theta-GthetCygc000120_Guillardia-theta-cl|K02874|large_subunit_ribosomal_protein_L14|PF00238|Ribosomal_protein_L14p/L23e	Eukaryota	Guillardia_theta-GthetCygc000120_Guillardia-theta-cl	K02874	large_subunit_ribosomal_protein_L14	PF00238	Ribosomal_protein_L14p/L23e	Guillardia_theta	GthetCygc000120_Guillardia	theta	cl
COG0093	plastid	19	Eukaryota|Emiliana_huxleyi-EhuxlHpgc000103_Emiliana-huxleyi-cl|K02874|large_subunit_ribosomal_protein_L14|PF00238|Ribosomal_protein_L14p/L23e	Eukaryota	Emiliana_huxleyi-EhuxlHpgc000103_Emiliana-huxleyi-cl	K02874	large_subunit_ribosomal_protein_L14	PF00238	Ribosomal_protein_L14p/L23e	Emiliana_huxleyi	EhuxlHpgc000103_Emiliana	huxleyi	cl
COG0093	plastid	20	Eukaryota|Nannochloropsis_gaditana-NgadiSmgc000041_Nannochloropsis-gaditana-cl|K02874|large_subunit_ribosomal_protein_L14|PF00238|Ribosomal_protein_L14p/L23e	Eukaryota	Nannochloropsis_gaditana-NgadiSmgc000041_Nannochloropsis-gaditana-cl	K02874	large_subunit_ribosomal_protein_L14	PF00238	Ribosomal_protein_L14p/L23e	Nannochloropsis_gaditana	NgadiSmgc000041_Nannochloropsis	gaditana	cl

[truncated: 7 more sheets: COG0096, COG0098, COG0100, COG0103, mito_plastid_full_all, mito_plastid_full_keep, mito_plastid_full_removed]
