# Supplementary material for: ATP synthase evolution on a cross-braced dated tree of life
Source: Nat Commun. 2023 Nov 17;14:7456. doi: 10.1038/s41467-023-42924-w (PMC10656485; doi:10.1038/s41467-023-42924-w)
Supplement: Supplementary file 4 — Supplementary Data 1-21 [file 41467_2023_42924_MOESM4_ESM.zip › Supplementary-Data-files/Supplementary_Data_14.xlsx]

## Sheet: README
Sheet	Description
21elife_species_tree_summary	Summary of tree topologies, phylogenetic positions of key lineages, and boostrap supports for concatenated species tree inferred with 21 single-copy marker genes.

## Sheet: 21elife_species_tree_summary
TaxaSet	FileName	Huberarchaeota (y/n)	MarkerSet	Nr_taxa	Alignment	trimming	%_pruned	IQ-TREE2	model_selection	model	Rooting	Arc_monophyletic	Bac_monophyletic	Euk_monophyletic	Euk_sister	support	CPR_Chloro	placement	comments	Figures
ArcBacEuk	21eLife_ArcBacEuk_wHuber_vs1.faa.taxa.treefile	yes	21eLife markers	780	MAFFT-LINSi	BMGE	0	2.1.2	manual	LG+C60+R+F	between ArcBac	yes	yes	yes	Heimdallarchaeota	87.3/92	yes	basal	Altis are on a long branch outside of Eurys
ArcBacEuk	21eLife_ArcBacEuk_wHuber_vs1_C20.faa.taxa.treefile	yes	21eLife markers	780	MAFFT-LINSi	BMGE	0	2.1.2	manual	LG+C20+R+F	between ArcBac	yes	yes	yes	Heimdallarchaeota	77.9/79	yes	derived	Altis with micras/diaphers, but DPANN paraphyletic	Figure 1, Supplementary Figure 2
