# Supplementary material for: ATP synthase evolution on a cross-braced dated tree of life
Source: Nat Commun. 2023 Nov 17;14:7456. doi: 10.1038/s41467-023-42924-w (PMC10656485; doi:10.1038/s41467-023-42924-w)
Supplement: Supplementary file 4 — Supplementary Data 1-21 [file 41467_2023_42924_MOESM4_ESM.zip › Supplementary-Data-files/Supplementary_Data_20.json]

[
  {
    "braceDataName": "LPCA",
    "braceDataNodes": [
      [
        "F1_beta|Oryza_sativa-OsatiPSgn021646_Oryza-sativa",
        "F1_beta|Ectocarpus_siliculosus-EsiliSmgc000125_Ectocarpus-siliculosus-cl"
      ],
      [
        "F1_alpha|Phaeodactylum_tricornutum-PtricSmgc000069_Phaeodactylum-tricornutum-cl",
        "F1_alpha|Cyanophora_paradoxa-CparaPGgc000084_Cyanophora-paradoxa-cl"
      ]
    ],
    "braceDataStandardDeviation": 0.0001
  },
  {
    "braceDataName": "LECA",
    "braceDataNodes": [
      [
        "V1_beta|Oryza_sativa-OsatiPSgn002010_Oryza-sativa",
        "V1_beta|Euglena_gracilis-EgracEEtn010140_Euglena-gracilis"
      ],
      [
        "F1_alpha|Fragilariopsis_cylindrus-FcyliSmgn006580_Fragilariopsis-cylindrus",
        "F1_alpha|Rigifila_ramosa-RramoCRtn001322_Rigifila-ramosa"
      ],
      [
        "F1_beta|Arabidopsis_thaliana-AthalPSgn043623_Arabidopsis-thaliana",
        "F1_beta|Chrysochromulina_sp-ChrspHpgn006048_Chrysochromulina-sp"
      ],
      [
        "V1_alpha|Physcomitrella_patens-PpatePSgn002169_Physcomitrella-patens",
        "V1_alpha|Trimastix_marina-TmariEPtn000878_Trimastix-marina"
      ]
    ],
    "braceDataStandardDeviation": 0.0001
  }
]
