# Supplementary material for: ATP synthase evolution on a cross-braced dated tree of life
Source: Nat Commun. 2023 Nov 17;14:7456. doi: 10.1038/s41467-023-42924-w (PMC10656485; doi:10.1038/s41467-023-42924-w)
Supplement: Supplementary file 4 — Supplementary Data 1-21 [file 41467_2023_42924_MOESM4_ESM.zip › Supplementary-Data-files/Supplementary_Data_4.xlsx]

## Sheet: README
Sheet	Description
800ArcBacEuk_count_table	Count table of ATP synthase and lipids COGs of interest (see Supplementary Table 3) from 800 reference Archaea, Bacteria, and Eukaryotes.
original_top10hits_Euk_seqs	Summarized diamond blast results for top 10 hits (or >1 top hits) for all Eukaryotic accessions corresponding to the ATP synthase COGs detailed in Supplementary Table 3.
counting_top10hits_long	Same diamond blast results detailed above with second count table to summarize the domain hits per each unique accession+cog (i.e., how many of the top 10 hits correspond to eukaryota, bacteria, archaea, etc.) in counts and percentage.
flagging_contam_top10hits	Table with counts/percentage of domain distribution of top hits per accession (see above). Accessions with >=50% Bacteria were flagged as contamination to be removed from the annotation table for presence-absence analyses and the phylogenetic trees.
accessions_to_remove_all	Metadata for 326 accessions flagged for removal from analyses using the above described criteria (see: flagging_contam_top10hits).
accessions_to_flag_in_trees	List of accessions (4 unique in total) flagged as putative bacterial contamination to be highlighted in the Supplementary figures of the corresponding trees. Please note, these sequences were not highlighted in the raw treefiles but are highlighted in the corresponding Supplementary Figures labeled as "putative_bacterial_contamination."

## Sheet: 800ArcBacEuk_count_table
						COG	COG1155	COG1156	COG1269	COG1390	COG1394	COG1436	COG1527	COG2811	COG0636	COG0056	COG0055	COG0224	COG0712	COG0355	COG0356	COG0711	COG5756	COG5757	COG5336	COG3312	COG0382	COG1646	COG0371
						Category	C	C	C	C	C	C	C	C	C	C	C	C	C	C	C	C	C	C	C	C	H	I	C
						Gene	NtpA	NtpB	NtpI	NtpE	NtpD	NtpF	NtpC	NtpH	AtpE	AtpA	AtpD	AtpG	AtpH	AtpC	AtpB	AtpF	Atp1	AtpR	AtpZ	AtpI	UbiA	PcrB	GldA
						COG_description	Archaeal/vacuolar-type H+-ATPase catalytic subunit A/Vma1	Archaeal/vacuolar-type H+-ATPase subunit B/Vma2	Archaeal/vacuolar-type H+-ATPase subunit I/STV1	Archaeal/vacuolar-type H+-ATPase subunit E/Vma4	Archaeal/vacuolar-type H+-ATPase subunit D/Vma8	Archaeal/vacuolar-type H+-ATPase subunit F/Vma7	Archaeal/vacuolar-type H+-ATPase subunit C/Vma6	Archaeal/vacuolar-type H+-ATPase subunit H	FoF1-type ATP synthase, membrane subunit c/Archaeal/vacuolar-type H+-ATPase, subunit K	FoF1-type ATP synthase, alpha subunit	FoF1-type ATP synthase, beta subunit	FoF1-type ATP synthase, gamma subunit	FoF1-type ATP synthase, delta subunit	FoF1-type ATP synthase, epsilon subunit	FoF1-type ATP synthase, membrane subunit a	FoF1-type ATP synthase, membrane subunit b or b'	FoF1-type ATP synthase subunit Atp1, cyanobacterial family	Na+-translocating membrane ATPase (N-ATPase) assembly subunit AtpR	FoF1-type ATP synthase AtpZ/Atp1/AtpQ subunit, putative Ca2+/Mg2+ transporter	FoF1-type ATP synthase accessory protein AtpI	4-hydroxybenzoate polyprenyltransferase	Glycerol-1-phosphate heptaprenyltransferase	Glycerol dehydrogenase or related enzyme, iron-containing ADH family
						EC	EC 7.1.2.2	EC 7.1.2.2	EC 7.1.2.2	EC 7.1.2.2	EC 7.1.2.2	EC 7.1.2.2	EC 7.1.2.2	EC 7.1.2.2	EC 7.1.2.2	EC 7.1.2.2	EC 7.1.2.2	EC 7.1.2.2	EC 7.1.2.2	EC 7.1.2.2	EC 7.1.2.2	EC 7.1.2.2	EC 7.1.2.2	EC 7.1.2.2	EC 7.1.2.2	EC 7.1.2.2	EC 2.5.1.39	0	EC 1.1.1.6
						COG_pathway	A/V-Type	A/V-Type	A/V-Type	A/V-Type	A/V-Type	A/V-Type	A/V-Type	A/V-Type	Both	F-Type	F-Type	F-Type	F-Type	F-Type	F-Type	F-Type	F-Type	F-Type	F-Type	F-Type	Ubiquinone biosynthesis	Lipid biosynthesis	Isoprenoid biosynthesis
BinID	Domain	Superphylum	Phylum	Cluster1	Species	ClusterSpeciesBin	COG1155	COG1156	COG1269	COG1390	COG1394	COG1436	COG1527	COG2811	COG0636	COG0056	COG0055	COG0224	COG0712	COG0355	COG0356	COG0711	COG5756	COG5757	COG5336	COG3312	COG0382	COG1646	COG0371
GCA_001940645	Archaea	Asgard	Heimdallarchaeota	Heimdallarchaeota	Candidatus_Heimdallarchaeota_archaeon_LC_3	Heimdallarchaeota|Candidatus_Heimdallarchaeota_archaeon_LC_3|GCA_001940645	1	1	1	1	1	3	1	0	1	0	0	0	0	0	0	0	0	0	0	0	6	1	2
GCA_001940725	Archaea	Asgard	Heimdallarchaeota	Heimdallarchaeota	Candidatus_Heimdallarchaeota_archaeon_LC_2	Heimdallarchaeota|Candidatus_Heimdallarchaeota_archaeon_LC_2|GCA_001940725	1	1	1	1	1	1	0	0	2	0	0	0	0	0	0	0	0	0	0	0	7	1	1
GCA_001940755	Archaea	Asgard	Heimdallarchaeota	Heimdallarchaeota	Candidatus_Heimdallarchaeota_archaeon_AB_125	Heimdallarchaeota|Candidatus_Heimdallarchaeota_archaeon_AB_125|GCA_001940755	2	1	1	1	1	2	2	0	2	0	0	0	0	0	0	0	0	0	0	0	1	0	1
GCA_002728275	Archaea	Asgard	Heimdallarchaeota	Heimdallarchaeota	Candidatus_Heimdallarchaeota_archaeon	Heimdallarchaeota|Candidatus_Heimdallarchaeota_archaeon|GCA_002728275	1	1	1	0	1	0	1	0	1	0	0	0	0	0	0	0	0	0	0	0	3	0	1
GCA_003144275	Archaea	Asgard	Heimdallarchaeota	Heimdallarchaeota	Candidatus_Heimdallarchaeota_archaeon_B3_Heim	Heimdallarchaeota|Candidatus_Heimdallarchaeota_archaeon_B3_Heim|GCA_003144275	1	1	1	1	1	1	1	0	1	0	0	0	0	0	0	0	0	0	0	0	7	1	2
GCA_003662885	Archaea	Asgard	Heimdallarchaeota	Heimdallarchaeota	Candidatus_Heimdallarchaeota_archaeon	Heimdallarchaeota|Candidatus_Heimdallarchaeota_archaeon|GCA_003662885	0	1	0	0	0	1	1	0	0	0	0	0	0	0	0	0	0	0	0	0	0	0	0
GCA_005191415	Archaea	Asgard	Helarchaeota	Helarchaeota	Candidatus_Helarchaeota_ASGARD_archaeon_Hel_GB_A	Helarchaeota|Candidatus_Helarchaeota_ASGARD_archaeon_Hel_GB_A|GCA_005191415	1	1	1	1	1	0	0	0	0	0	0	0	0	0	0	0	0	0	0	0	2	1	1
GCA_005191425	Archaea	Asgard	Helarchaeota	Helarchaeota	Candidatus_Helarchaeota_ASGARD_archaeon_Hel_GB_B	Helarchaeota|Candidatus_Helarchaeota_ASGARD_archaeon_Hel_GB_B|GCA_005191425	1	1	1	1	1	1	1	0	1	0	0	0	0	0	0	0	0	0	0	0	2	0	0
GCA_001940655	Archaea	Asgard	Lokiarchaeota	Lokiarchaeota	Candidatus_Lokiarchaeota_archaeon_CR_4	Lokiarchaeota|Candidatus_Lokiarchaeota_archaeon_CR_4|GCA_001940655	0	0	0	0	0	0	0	0	0	0	0	0	0	0	0	0	0	0	0	0	3	1	0
GCA_004376705	Archaea	Asgard	Lokiarchaeota	Lokiarchaeota	Candidatus_Lokiarchaeota_archaeon	Lokiarchaeota|Candidatus_Lokiarchaeota_archaeon|GCA_004376705	3	2	1	2	1	2	1	0	1	0	0	0	0	0	0	0	0	0	0	0	1	1	0
GCA_004524425	Archaea	Asgard	Lokiarchaeota	Lokiarchaeota	Candidatus_Lokiarchaeota_archaeon	Lokiarchaeota|Candidatus_Lokiarchaeota_archaeon|GCA_004524425	0	1	1	1	1	1	1	0	0	0	0	0	0	0	0	0	0	0	0	0	3	1	0
GCA_004524545	Archaea	Asgard	Lokiarchaeota	Lokiarchaeota	Candidatus_Lokiarchaeota_archaeon	Lokiarchaeota|Candidatus_Lokiarchaeota_archaeon|GCA_004524545	1	1	1	1	1	1	1	0	0	0	0	0	0	0	0	0	0	0	0	0	2	1	1
GCA_004524725	Archaea	Asgard	Lokiarchaeota	Lokiarchaeota	Candidatus_Lokiarchaeota_archaeon	Lokiarchaeota|Candidatus_Lokiarchaeota_archaeon|GCA_004524725	1	1	1	1	1	1	1	0	0	0	0	0	0	0	0	0	0	0	0	0	2	1	0
GCA_001940665	Archaea	Asgard	Odinarchaeota	Odinarchaeota	Candidatus_Odinarchaeota_archaeon_LCB_4	Odinarchaeota|Candidatus_Odinarchaeota_archaeon_LCB_4|GCA_001940665	1	1	1	1	1	1	1	0	1	0	0	0	0	0	0	0	0	0	0	0	1	1	2
GCA_001940705	Archaea	Asgard	Thorarchaeota	Thorarchaeota	Candidatus_Thorarchaeota_archaeon_AB_25	Thorarchaeota|Candidatus_Thorarchaeota_archaeon_AB_25|GCA_001940705	1	1	1	0	1	1	1	0	0	0	0	0	0	0	0	0	0	0	0	0	3	1	1
GCA_002825515	Archaea	Asgard	Thorarchaeota	Thorarchaeota	Candidatus_Thorarchaeota_archaeon_MP11T_1	Thorarchaeota|Candidatus_Thorarchaeota_archaeon_MP11T_1|GCA_002825515	2	1	2	2	1	2	2	0	2	0	0	0	0	0	0	0	0	0	0	0	4	1	1
GCA_002825535	Archaea	Asgard	Thorarchaeota	Thorarchaeota	Candidatus_Thorarchaeota_archaeon_MP9T_1	Thorarchaeota|Candidatus_Thorarchaeota_archaeon_MP9T_1|GCA_002825535	1	2	1	1	2	1	1	0	1	0	0	0	0	0	0	0	0	0	0	0	3	1	1
GCA_004524435	Archaea	Asgard	Thorarchaeota	Thorarchaeota	Candidatus_Thorarchaeota_archaeon	Thorarchaeota|Candidatus_Thorarchaeota_archaeon|GCA_004524435	1	1	1	1	1	1	1	0	1	0	0	0	0	0	0	0	0	0	0	0	3	1	1
GCA_004524565	Archaea	Asgard	Thorarchaeota	Thorarchaeota	Candidatus_Thorarchaeota_archaeon	Thorarchaeota|Candidatus_Thorarchaeota_archaeon|GCA_004524565	0	0	1	1	1	0	1	0	1	0	0	0	0	0	0	0	0	0	0	0	2	1	1
GCA_004524595	Archaea	Asgard	Thorarchaeota	Thorarchaeota	Candidatus_Thorarchaeota_archaeon	Thorarchaeota|Candidatus_Thorarchaeota_archaeon|GCA_004524595	1	1	2	2	1	1	2	0	2	0	0	0	0	0	0	0	0	0	0	0	3	2	1
GCA_000405245	Archaea	DPANN	Aenigmarchaeota	Aenigmarchaeota	Candidatus_Aenigmarchaeum_subterraneum	Aenigmarchaeota|Candidatus_Aenigmarchaeum_subterraneum|GCA_000405245	0	0	0	0	0	0	0	0	0	0	0	0	0	0	0	0	0	0	0	0	0	1	0
GCA_001784635	Archaea	DPANN	Aenigmarchaeota	Aenigmarchaeota	Candidatus_Micrarchaeota_archaeon_RBG_16_49_10	Aenigmarchaeota|Candidatus_Micrarchaeota_archaeon_RBG_16_49_10|GCA_001784635	0	0	0	0	0	0	0	0	0	0	0	0	0	0	0	0	0	0	0	0	0	0	0
GCA_002254545	Archaea	DPANN	Aenigmarchaeota	Aenigmarchaeota	Candidatus_Aenigmarchaeota_archaeon_ex4484_224	Aenigmarchaeota|Candidatus_Aenigmarchaeota_archaeon_ex4484_224|GCA_002254545	0	0	0	0	0	0	0	0	0	0	0	0	0	0	0	0	0	0	0	0	0	0	0
GCA_002789635	Archaea	DPANN	Aenigmarchaeota	Aenigmarchaeota	Candidatus_Aenigmarchaeota_archaeon_CG_4_9_14_3_um_filter_37_18	Aenigmarchaeota|Candidatus_Aenigmarchaeota_archaeon_CG_4_9_14_3_um_filter_37_18|GCA_002789635	0	0	0	0	0	0	0	0	0	0	0	0	0	0	0	0	0	0	0	0	1	0	0
GCA_003554235	Archaea	DPANN	Aenigmarchaeota	Aenigmarchaeota	Candidatus_Aenigmarchaeota_archaeon	Aenigmarchaeota|Candidatus_Aenigmarchaeota_archaeon|GCA_003554235	0	0	0	0	0	0	0	0	0	0	0	0	0	0	0	0	0	0	0	0	1	1	1
GCA_003554845	Archaea	DPANN	Aenigmarchaeota	Aenigmarchaeota	Candidatus_Aenigmarchaeota_archaeon	Aenigmarchaeota|Candidatus_Aenigmarchaeota_archaeon|GCA_003554845	0	0	0	0	0	0	0	0	0	0	0	0	0	0	0	0	0	0	0	0	1	1	1
GCA_003663225	Archaea	DPANN	Aenigmarchaeota	Aenigmarchaeota	Candidatus_Aenigmarchaeota_archaeon	Aenigmarchaeota|Candidatus_Aenigmarchaeota_archaeon|GCA_003663225	0	0	0	0	0	0	0	0	0	0	0	0	0	0	0	0	0	0	0	0	1	1	0
GCA_003663325	Archaea	DPANN	Aenigmarchaeota	Aenigmarchaeota	Candidatus_Aenigmarchaeota_archaeon	Aenigmarchaeota|Candidatus_Aenigmarchaeota_archaeon|GCA_003663325	0	0	0	0	0	0	0	0	0	0	0	0	0	0	0	0	0	0	0	0	2	1	0
GCA_003663345	Archaea	DPANN	Aenigmarchaeota	Aenigmarchaeota	Candidatus_Aenigmarchaeota_archaeon	Aenigmarchaeota|Candidatus_Aenigmarchaeota_archaeon|GCA_003663345	0	0	0	0	0	0	0	0	0	0	0	0	0	0	0	0	0	0	0	0	0	1	1
GCA_003663355	Archaea	DPANN	Aenigmarchaeota	Aenigmarchaeota	Candidatus_Aenigmarchaeota_archaeon	Aenigmarchaeota|Candidatus_Aenigmarchaeota_archaeon|GCA_003663355	0	0	0	0	0	0	0	0	0	0	0	0	0	0	0	0	0	0	0	0	1	0	1
GCA_003663445	Archaea	DPANN	Aenigmarchaeota	Aenigmarchaeota	Candidatus_Aenigmarchaeota_archaeon	Aenigmarchaeota|Candidatus_Aenigmarchaeota_archaeon|GCA_003663445	0	0	0	0	0	0	0	0	0	0	0	0	0	0	0	0	0	0	0	0	1	0	0
GCA_003663475	Archaea	DPANN	Aenigmarchaeota	Aenigmarchaeota	Candidatus_Aenigmarchaeota_archaeon	Aenigmarchaeota|Candidatus_Aenigmarchaeota_archaeon|GCA_003663475	1	1	1	1	1	1	1	0	1	0	0	0	0	0	0	0	0	0	0	0	2	1	1
GCA_000402775	Archaea	DPANN	Altiarchaeota	Altiarchaeota	Euryarchaeota_archaeon_SCGC_AAA252-I15	Altiarchaeota|Euryarchaeota_archaeon_SCGC_AAA252-I15|GCA_000402775	1	1	1	1	1	0	1	0	1	0	0	0	0	0	0	0	0	0	0	0	2	0	0
GCA_001723855	Archaea	DPANN	Altiarchaeota	Altiarchaeota	Candidatus_Altiarchaeales_archaeon_WOR_SM1_86-2	Altiarchaeota|Candidatus_Altiarchaeales_archaeon_WOR_SM1_86-2|GCA_001723855	0	1	1	1	1	0	1	0	1	0	0	0	0	0	0	0	0	0	0	0	2	1	1
GCA_002083985	Archaea	DPANN	Altiarchaeota	Altiarchaeota	Candidatus_Altiarchaeales_archaeon_A3	Altiarchaeota|Candidatus_Altiarchaeales_archaeon_A3|GCA_002083985	1	1	1	1	1	1	1	0	1	0	0	0	0	0	0	0	0	0	0	0	1	0	1
GCA_002254565	Archaea	DPANN	Altiarchaeota	Altiarchaeota	Candidatus_Altiarchaeales_archaeon_ex4484_2	Altiarchaeota|Candidatus_Altiarchaeales_archaeon_ex4484_2|GCA_002254565	1	1	1	1	1	1	1	0	1	0	0	0	0	0	0	0	0	0	0	0	3	1	1
GCA_002785505	Archaea	DPANN	Altiarchaeota	Altiarchaeota	Candidatus_Altiarchaeum_sp__CG03_land_8_20_14_0_80_32_618	Altiarchaeota|Candidatus_Altiarchaeum_sp__CG03_land_8_20_14_0_80_32_618|GCA_002785505	1	1	1	1	1	1	1	0	1	0	0	0	0	0	0	0	0	0	0	0	1	0	0
GCA_002841105	Archaea	DPANN	Altiarchaeota	Altiarchaeota	Candidatus_Altiarchaeales_archaeon_HGW-Altiarchaeales-1	Altiarchaeota|Candidatus_Altiarchaeales_archaeon_HGW-Altiarchaeales-1|GCA_002841105	2	0	0	0	0	0	0	0	2	0	0	0	0	0	0	0	0	0	0	0	1	0	1
GCA_003663045	Archaea	DPANN	Altiarchaeota	Altiarchaeota	Candidatus_Altiarchaeales_archaeon	Altiarchaeota|Candidatus_Altiarchaeales_archaeon|GCA_003663045	1	1	1	1	0	1	1	0	0	0	0	0	0	0	0	0	0	0	0	0	1	1	1
GCA_003663125	Archaea	DPANN	Altiarchaeota	Altiarchaeota	Candidatus_Altiarchaeales_archaeon	Altiarchaeota|Candidatus_Altiarchaeales_archaeon|GCA_003663125	1	1	1	1	1	1	1	0	1	0	0	0	0	0	0	0	0	0	0	0	1	1	1
GCA_003553825	Archaea	DPANN	DeepDiapherotrites	DeepDiapherotrites	Candidatus_Diapherotrites_archaeon	DeepDiapherotrites|Candidatus_Diapherotrites_archaeon|GCA_003553825	0	0	0	0	0	0	0	0	0	0	0	0	0	0	0	0	0	0	0	0	1	1	1
GCA_003558235	Archaea	DPANN	DeepDiapherotrites	DeepDiapherotrites	Candidatus_Diapherotrites_archaeon	DeepDiapherotrites|Candidatus_Diapherotrites_archaeon|GCA_003558235	0	1	0	0	1	0	0	0	0	0	0	0	0	0	0	0	0	0	0	0	1	1	1
GCA_003660975	Archaea	DPANN	DeepDiapherotrites	DeepDiapherotrites	Candidatus_Micrarchaeota_archaeon	DeepDiapherotrites|Candidatus_Micrarchaeota_archaeon|GCA_003660975	0	0	0	0	0	0	0	0	0	0	0	0	0	0	0	0	0	0	0	0	2	1	0
GCA_007130955	Archaea	DPANN	DeepParv	DeepParv	Candidatus_Woesearchaeota_archaeon	DeepParv|Candidatus_Woesearchaeota_archaeon|GCA_007130955	0	0	0	0	0	0	0	0	0	0	0	0	0	0	0	0	0	0	0	0	0	0	1
GCA_007133845	Archaea	DPANN	DeepParv	DeepParv	Candidatus_Woesearchaeota_archaeon	DeepParv|Candidatus_Woesearchaeota_archaeon|GCA_007133845	0	0	0	0	0	0	0	0	0	0	0	0	0	0	0	0	0	0	0	0	0	0	0
GCA_000402355	Archaea	DPANN	Diapherotrites	Diapherotrites	Candidatus_Iainarchaeum_andersonii	Diapherotrites|Candidatus_Iainarchaeum_andersonii|GCA_000402355	1	1	1	1	1	1	1	0	1	0	0	0	0	0	0	0	0	0	0	0	2	1	0
GCA_000830275	Archaea	DPANN	Diapherotrites	Diapherotrites	archaeon_GW2011_AR10	Diapherotrites|archaeon_GW2011_AR10|GCA_000830275	1	1	1	1	1	1	1	0	1	0	0	0	0	0	0	0	0	0	0	0	3	1	0
GCA_002687735	Archaea	DPANN	Diapherotrites	Diapherotrites	Candidatus_Diapherotrites_archaeon	Diapherotrites|Candidatus_Diapherotrites_archaeon|GCA_002687735	1	1	1	1	1	1	1	1	1	0	0	0	0	0	0	0	0	0	0	0	1	1	0
GCA_002688035	Archaea	DPANN	Diapherotrites	Diapherotrites	Candidatus_Diapherotrites_archaeon	Diapherotrites|Candidatus_Diapherotrites_archaeon|GCA_002688035	0	0	0	0	0	0	0	0	0	0	0	0	0	0	0	0	0	0	0	0	4	0	0
GCA_002762975	Archaea	DPANN	Diapherotrites	Diapherotrites	Candidatus_Diapherotrites_archaeon_CG11_big_fil_rev_8_21_14_0_20_37_9	Diapherotrites|Candidatus_Diapherotrites_archaeon_CG11_big_fil_rev_8_21_14_0_20_37_9|GCA_002762975	0	1	1	1	1	1	1	0	1	0	0	0	0	0	0	0	0	0	0	0	0	1	0
GCA_002763225	Archaea	DPANN	Diapherotrites	Diapherotrites	Candidatus_Diapherotrites_archaeon_CG10_big_fil_rev_8_21_14_0_10_31_34	Diapherotrites|Candidatus_Diapherotrites_archaeon_CG10_big_fil_rev_8_21_14_0_10_31_34|GCA_002763225	0	0	0	0	0	0	0	0	0	0	0	0	0	0	0	0	0	0	0	0	3	0	0
GCA_003661685	Archaea	DPANN	Diapherotrites	Diapherotrites	Candidatus_Diapherotrites_archaeon	Diapherotrites|Candidatus_Diapherotrites_archaeon|GCA_003661685	1	1	0	0	1	0	1	0	0	0	0	0	0	0	0	0	0	0	0	0	1	0	0
GCA_002785105	Archaea	DPANN	Huberarchaea	Huberarchaea	Candidatus_Huberiarchaeum_crystalense	Huberarchaea|Candidatus_Huberiarchaeum_crystalense|GCA_002785105	0	0	0	0	0	0	0	0	0	0	0	0	0	0	0	0	0	0	0	0	0	0	0
GCA_002841675	Archaea	DPANN	Huberarchaea	Huberarchaea	Euryarchaeota_archaeon_HGW-Euryarchaeota-1	Huberarchaea|Euryarchaeota_archaeon_HGW-Euryarchaeota-1|GCA_002841675	0	0	0	0	0	0	0	0	1	0	0	0	0	0	0	0	0	0	0	0	0	0	0
GCA_001871475	Archaea	DPANN	Micrarchaeota	Micrarchaeota	Candidatus_Micrarchaeota_archaeon_CG1_02_47_40	Micrarchaeota|Candidatus_Micrarchaeota_archaeon_CG1_02_47_40|GCA_001871475	1	1	1	1	1	1	1	0	1	0	0	0	0	0	0	0	0	0	0	0	1	1	0
GCA_001871495	Archaea	DPANN	Micrarchaeota	Micrarchaeota	Candidatus_Micrarchaeota_archaeon_CG1_02_51_15	Micrarchaeota|Candidatus_Micrarchaeota_archaeon_CG1_02_51_15|GCA_001871495	1	1	1	1	1	1	1	0	1	0	0	0	0	0	0	0	0	0	0	0	1	1	0
GCA_001896515	Archaea	DPANN	Micrarchaeota	Micrarchaeota	Candidatus_Micrarchaeum_sp__AZ1	Micrarchaeota|Candidatus_Micrarchaeum_sp__AZ1|GCA_001896515	1	1	1	1	1	1	1	1	1	0	0	0	0	0	0	0	0	0	0	0	1	1	0
GCA_002214165	Archaea	DPANN	Micrarchaeota	Micrarchaeota	Candidatus_Mancarchaeum_acidiphilum_Mia14	Micrarchaeota|Candidatus_Mancarchaeum_acidiphilum_Mia14|GCA_002214165	1	1	1	1	1	1	1	0	1	0	0	0	0	0	0	0	0	0	0	0	1	1	0
GCA_002507385	Archaea	DPANN	Micrarchaeota	Micrarchaeota	Candidatus_Micrarchaeota_archaeon_UBA97	Micrarchaeota|Candidatus_Micrarchaeota_archaeon_UBA97|GCA_002507385	1	1	1	1	1	1	1	0	1	0	0	0	0	0	0	0	0	0	0	0	1	1	0
GCA_002763275	Archaea	DPANN	Micrarchaeota	Micrarchaeota	Candidatus_Micrarchaeota_archaeon_CG09_land_8_20_14_0_10_55_25	Micrarchaeota|Candidatus_Micrarchaeota_archaeon_CG09_land_8_20_14_0_10_55_25|GCA_002763275	0	0	0	0	0	0	0	0	0	0	0	0	0	0	0	0	0	0	0	0	1	0	0
GCA_002778455	Archaea	DPANN	Micrarchaeota	Micrarchaeota	Candidatus_Micrarchaeota_archaeon_CG10_big_fil_rev_8_21_14_0_10_45_29	Micrarchaeota|Candidatus_Micrarchaeota_archaeon_CG10_big_fil_rev_8_21_14_0_10_45_29|GCA_002778455	1	1	1	1	1	1	1	0	1	0	0	0	0	0	0	0	0	0	0	0	1	1	0
GCA_002792915	Archaea	DPANN	Micrarchaeota	Micrarchaeota	Candidatus_Micrarchaeota_archaeon_CG_4_10_14_0_2_um_filter_60_11	Micrarchaeota|Candidatus_Micrarchaeota_archaeon_CG_4_10_14_0_2_um_filter_60_11|GCA_002792915	1	1	1	0	1	1	1	0	1	0	0	0	0	0	0	0	0	0	0	0	1	1	1
GCA_002792955	Archaea	DPANN	Micrarchaeota	Micrarchaeota	Candidatus_Micrarchaeota_archaeon_CG_4_10_14_0_2_um_filter_49_7	Micrarchaeota|Candidatus_Micrarchaeota_archaeon_CG_4_10_14_0_2_um_filter_49_7|GCA_002792955	1	1	0	1	1	1	2	0	0	0	0	0	0	0	0	0	0	0	0	0	1	0	0
GCA_003660965	Archaea	DPANN	Micrarchaeota	Micrarchaeota	Candidatus_Micrarchaeota_archaeon	Micrarchaeota|Candidatus_Micrarchaeota_archaeon|GCA_003660965	1	1	1	1	0	1	1	1	1	0	0	0	0	0	0	0	0	0	0	0	1	1	0
GCA_000008085	Archaea	DPANN	Nanoarchaeota	Nanoarchaeota	Nanoarchaeum_equitans	Nanoarchaeota|Nanoarchaeum_equitans|GCA_000008085	1	1	1	0	1	0	0	0	1	0	0	0	0	0	0	0	0	0	0	0	0	0	0
GCA_000387965	Archaea	DPANN	Nanoarchaeota	Nanoarchaeota	Candidatus_Nanobsidianus_stetteri	Nanoarchaeota|Candidatus_Nanobsidianus_stetteri|GCA_000387965	0	0	0	0	0	0	0	0	0	0	0	0	0	0	0	0	0	0	0	0	0	0	0
GCA_001552015	Archaea	DPANN	Nanoarchaeota	Nanoarchaeota	Candidatus_Nanopusillus_acidilobi_7A	Nanoarchaeota|Candidatus_Nanopusillus_acidilobi_7A|GCA_001552015	0	0	0	0	0	0	0	0	0	0	0	0	0	0	0	0	0	0	0	0	0	0	0
GCA_003568775	Archaea	DPANN	Nanoarchaeota	Nanoarchaeota	Candidatus_Nanoclepta_minutus	Nanoarchaeota|Candidatus_Nanoclepta_minutus|GCA_003568775	0	0	0	0	0	0	0	0	0	0	0	0	0	0	0	0	0	0	0	0	0	0	0
GCA_000220355	Archaea	DPANN	Nanohaloarchaeota	Nanohaloarchaeota	Candidatus_Nanosalinarum_sp__J07AB56	Nanohaloarchaeota|Candidatus_Nanosalinarum_sp__J07AB56|GCA_000220355	1	2	2	1	2	1	1	1	1	0	0	0	0	0	0	0	0	0	0	0	0	0	0
GCA_001563875	Archaea	DPANN	Nanohaloarchaeota	Nanohaloarchaeota	Nanohaloarchaea_archaeon_B1-Br10_U2g1	Nanohaloarchaeota|Nanohaloarchaea_archaeon_B1-Br10_U2g1|GCA_001563875	1	1	1	1	1	1	1	1	1	0	0	0	0	0	0	0	0	0	0	0	0	0	0
GCA_001564035	Archaea	DPANN	Nanohaloarchaeota	Nanohaloarchaeota	Nanohaloarchaea_archaeon_PL-Br10_U2g27	Nanohaloarchaeota|Nanohaloarchaea_archaeon_PL-Br10_U2g27|GCA_001564035	1	0	1	1	0	1	1	0	1	0	0	0	0	0	0	0	0	0	0	0	0	0	0
GCA_001564145	Archaea	DPANN	Nanohaloarchaeota	Nanohaloarchaeota	Nanohaloarchaea_archaeon_B1-Br10_U2g29	Nanohaloarchaeota|Nanohaloarchaea_archaeon_B1-Br10_U2g29|GCA_001564145	1	1	1	1	1	1	1	1	1	0	0	0	0	0	0	0	0	0	0	0	0	0	0
GCA_001761425	Archaea	DPANN	Nanohaloarchaeota	Nanohaloarchaeota	Nanohaloarchaea_archaeon_SG9	Nanohaloarchaeota|Nanohaloarchaea_archaeon_SG9|GCA_001761425	1	1	1	1	1	1	1	1	1	0	0	0	0	0	0	0	0	0	0	0	1	0	0
GCA_003009815	Archaea	DPANN	Nanohaloarchaeota	Nanohaloarchaeota	Nanohaloarchaea_archaeon_SW_4_43_9	Nanohaloarchaeota|Nanohaloarchaea_archaeon_SW_4_43_9|GCA_003009815	1	0	1	1	1	1	1	0	1	0	0	0	0	0	0	0	0	0	0	0	0	0	0
GCA_003660865	Archaea	DPANN	Nanohaloarchaeota	Nanohaloarchaeota	Candidatus_Nanohaloarchaeota_archaeon	Nanohaloarchaeota|Candidatus_Nanohaloarchaeota_archaeon|GCA_003660865	2	1	2	2	1	2	2	1	2	0	0	0	0	0	0	0	0	0	0	0	2	2	0
GCA_003660905	Archaea	DPANN	Nanohaloarchaeota	Nanohaloarchaeota	Candidatus_Nanohaloarchaeota_archaeon	Nanohaloarchaeota|Candidatus_Nanohaloarchaeota_archaeon|GCA_003660905	1	1	1	1	1	1	1	0	1	0	0	0	0	0	0	0	0	0	0	0	1	1	0
GCA_000805965	Archaea	DPANN	Pacearchaeota	Pacearchaeota	archaeon_GW2011_AR13	Pacearchaeota|archaeon_GW2011_AR13|GCA_000805965	0	0	0	0	0	0	0	0	0	0	0	0	0	0	0	0	0	0	0	0	0	0	0
GCA_000806055	Archaea	DPANN	Pacearchaeota	Pacearchaeota	archaeon_GW2011_AR1	Pacearchaeota|archaeon_GW2011_AR1|GCA_000806055	0	0	0	0	0	0	0	0	0	0	0	0	0	0	0	0	0	0	0	0	0	0	0
GCA_001786415	Archaea	DPANN	Pacearchaeota	Pacearchaeota	Candidatus_Pacearchaeota_archaeon_RBG_19FT_COMBO_34_9	Pacearchaeota|Candidatus_Pacearchaeota_archaeon_RBG_19FT_COMBO_34_9|GCA_001786415	0	0	0	0	0	0	0	0	0	0	0	0	0	0	0	0	0	0	0	0	0	0	0
GCA_002254495	Archaea	DPANN	Pacearchaeota	Pacearchaeota	Candidatus_Pacearchaeota_archaeon_ex4484_26	Pacearchaeota|Candidatus_Pacearchaeota_archaeon_ex4484_26|GCA_002254495	0	0	0	0	0	0	0	0	0	0	0	0	0	0	0	0	0	0	0	0	1	0	0
GCA_002254805	Archaea	DPANN	Pacearchaeota	Pacearchaeota	Candidatus_Pacearchaeota_archaeon_ex4484_31	Pacearchaeota|Candidatus_Pacearchaeota_archaeon_ex4484_31|GCA_002254805	0	0	0	0	0	0	0	0	0	0	0	0	0	0	0	0	0	0	0	0	0	0	0
GCA_002496015	Archaea	DPANN	Pacearchaeota	Pacearchaeota	Candidatus_Pacearchaeota_archaeon_UBA73	Pacearchaeota|Candidatus_Pacearchaeota_archaeon_UBA73|GCA_002496015	0	0	0	0	0	0	0	0	0	0	0	0	0	0	0	0	0	0	0	0	0	0	0
GCA_002497285	Archaea	DPANN	Pacearchaeota	Pacearchaeota	Candidatus_Pacearchaeota_archaeon_UBA92	Pacearchaeota|Candidatus_Pacearchaeota_archaeon_UBA92|GCA_002497285	0	0	0	0	0	0	0	0	0	0	0	0	0	0	0	0	0	0	0	0	0	0	0
GCA_002686355	Archaea	DPANN	Pacearchaeota	Pacearchaeota	Candidatus_Pacearchaeota_archaeon	Pacearchaeota|Candidatus_Pacearchaeota_archaeon|GCA_002686355	0	0	0	0	0	0	0	0	0	0	0	0	0	0	0	0	0	0	0	0	1	0	0
GCA_002688415	Archaea	DPANN	Pacearchaeota	Pacearchaeota	Candidatus_Pacearchaeota_archaeon	Pacearchaeota|Candidatus_Pacearchaeota_archaeon|GCA_002688415	0	0	0	0	0	0	0	0	0	0	0	0	0	0	0	0	0	0	0	0	0	0	0
GCA_002688875	Archaea	DPANN	Pacearchaeota	Pacearchaeota	Candidatus_Pacearchaeota_archaeon	Pacearchaeota|Candidatus_Pacearchaeota_archaeon|GCA_002688875	0	0	0	0	0	0	0	0	0	0	0	0	0	0	0	0	0	0	0	0	0	0	0
GCA_002689985	Archaea	DPANN	Pacearchaeota	Pacearchaeota	Candidatus_Pacearchaeota_archaeon	Pacearchaeota|Candidatus_Pacearchaeota_archaeon|GCA_002689985	0	0	0	0	0	0	0	0	0	0	0	0	0	0	0	0	0	0	0	0	0	0	0
GCA_002731115	Archaea	DPANN	Pacearchaeota	Pacearchaeota	Candidatus_Pacearchaeota_archaeon	Pacearchaeota|Candidatus_Pacearchaeota_archaeon|GCA_002731115	0	0	0	0	0	0	0	0	0	0	0	0	0	0	0	0	0	0	0	0	0	0	0
GCA_002762835	Archaea	DPANN	Pacearchaeota	Pacearchaeota	Candidatus_Woesearchaeota_archaeon_CG10_big_fil_rev_8_21_14_0_10_34_12	Pacearchaeota|Candidatus_Woesearchaeota_archaeon_CG10_big_fil_rev_8_21_14_0_10_34_12|GCA_002762835	0	0	0	0	0	0	0	0	0	0	0	0	0	0	0	0	0	0	0	0	0	0	0
GCA_002763075	Archaea	DPANN	Pacearchaeota	Pacearchaeota	Candidatus_Pacearchaeota_archaeon_CG10_big_fil_rev_8_21_14_0_10_34_76	Pacearchaeota|Candidatus_Pacearchaeota_archaeon_CG10_big_fil_rev_8_21_14_0_10_34_76|GCA_002763075	0	0	0	0	0	0	0	0	0	0	0	0	0	0	0	0	0	0	0	0	0	0	0
GCA_002763085	Archaea	DPANN	Pacearchaeota	Pacearchaeota	Candidatus_Pacearchaeota_archaeon_CG10_big_fil_rev_8_21_14_0_10_32_14	Pacearchaeota|Candidatus_Pacearchaeota_archaeon_CG10_big_fil_rev_8_21_14_0_10_32_14|GCA_002763085	0	0	0	0	0	0	0	0	0	0	0	0	0	0	0	0	0	0	0	0	0	0	0
GCA_002763115	Archaea	DPANN	Pacearchaeota	Pacearchaeota	Candidatus_Pacearchaeota_archaeon_CG10_big_fil_rev_8_21_14_0_10_31_59	Pacearchaeota|Candidatus_Pacearchaeota_archaeon_CG10_big_fil_rev_8_21_14_0_10_31_59|GCA_002763115	0	0	0	0	0	0	0	0	0	0	0	0	0	0	0	0	0	0	0	0	0	0	0
GCA_002763155	Archaea	DPANN	Pacearchaeota	Pacearchaeota	Candidatus_Pacearchaeota_archaeon_CG10_big_fil_rev_8_21_14_0_10_30_48	Pacearchaeota|Candidatus_Pacearchaeota_archaeon_CG10_big_fil_rev_8_21_14_0_10_30_48|GCA_002763155	0	0	0	0	0	0	0	0	0	0	0	0	0	0	0	0	0	0	0	0	0	0	0
GCA_002780285	Archaea	DPANN	Pacearchaeota	Pacearchaeota	Candidatus_Pacearchaeota_archaeon_CG06_land_8_20_14_3_00_35_12	Pacearchaeota|Candidatus_Pacearchaeota_archaeon_CG06_land_8_20_14_3_00_35_12|GCA_002780285	0	0	0	0	0	0	0	0	0	0	0	0	0	0	0	0	0	0	0	0	0	0	0
GCA_002790905	Archaea	DPANN	Pacearchaeota	Pacearchaeota	Candidatus_Pacearchaeota_archaeon_CG_4_9_14_3_um_filter_35_19	Pacearchaeota|Candidatus_Pacearchaeota_archaeon_CG_4_9_14_3_um_filter_35_19|GCA_002790905	0	0	0	0	0	0	0	0	0	0	0	0	0	0	0	0	0	0	0	0	0	0	0
GCA_002499655	Archaea	DPANN	Parvarchaeota	Parvarchaeota	Candidatus_Parvarchaeota_archaeon_UBA506	Parvarchaeota|Candidatus_Parvarchaeota_archaeon_UBA506|GCA_002499655	1	1	0	1	1	1	1	0	1	0	0	0	0	0	0	0	0	0	0	0	0	0	0
GCA_002503995	Archaea	DPANN	Parvarchaeota	Parvarchaeota	Candidatus_Parvarchaeota_archaeon_UBA265	Parvarchaeota|Candidatus_Parvarchaeota_archaeon_UBA265|GCA_002503995	1	1	1	1	1	1	1	0	1	0	0	0	0	0	0	0	0	0	0	0	0	0	0
GCA_002494525	Archaea	DPANN	UAP2	Undinarchaeota	archaeon_UBA490	Undinarchaeota|archaeon_UBA490|GCA_002494525	1	1	1	1	1	1	1	0	1	0	0	0	0	0	0	0	0	0	0	0	1	0	0
GCA_002495465	Archaea	DPANN	UAP2	Undinarchaeota	archaeon_UBA55	Undinarchaeota|archaeon_UBA55|GCA_002495465	0	0	1	1	0	1	1	0	1	0	0	0	0	0	0	0	0	0	0	0	1	0	0
GCA_002502135	Archaea	DPANN	UAP2	Undinarchaeota	archaeon_UBA543	Undinarchaeota|archaeon_UBA543|GCA_002502135	1	1	1	1	1	1	1	0	1	0	0	0	0	0	0	0	0	0	0	0	2	0	0
GCA_000402515	Archaea	DPANN	Woesearchaeota	Woesearchaeota	Nanoarchaeota_archaeon_SCGC_AAA011-G17	Woesearchaeota|Nanoarchaeota_archaeon_SCGC_AAA011-G17|GCA_000402515	0	0	0	0	0	0	0	0	0	0	0	0	0	0	0	0	0	0	0	0	0	0	0
GCA_000830315	Archaea	DPANN	Woesearchaeota	Woesearchaeota	archaeon_GW2011_AR20	Woesearchaeota|archaeon_GW2011_AR20|GCA_000830315	0	0	0	0	0	0	0	0	0	0	0	0	0	0	0	0	0	0	0	0	0	0	0
GCA_001871415	Archaea	DPANN	Woesearchaeota	Woesearchaeota	Candidatus_Woesearchaeota_archaeon_CG1_02_57_44	Woesearchaeota|Candidatus_Woesearchaeota_archaeon_CG1_02_57_44|GCA_001871415	0	0	0	0	1	0	0	0	0	0	0	0	0	0	0	0	0	0	0	0	0	0	0
GCA_002498125	Archaea	DPANN	Woesearchaeota	Woesearchaeota	Candidatus_Woesearchaeota_archaeon_UBA525	Woesearchaeota|Candidatus_Woesearchaeota_archaeon_UBA525|GCA_002498125	1	1	1	1	1	1	1	0	1	0	0	0	0	0	0	0	0	0	0	0	0	0	0
GCA_002503705	Archaea	DPANN	Woesearchaeota	Woesearchaeota	Candidatus_Woesearchaeota_archaeon_UBA153	Woesearchaeota|Candidatus_Woesearchaeota_archaeon_UBA153|GCA_002503705	0	0	0	0	0	0	0	0	0	0	0	0	0	0	0	0	0	0	0	0	0	0	0
GCA_002505585	Archaea	DPANN	Woesearchaeota	Woesearchaeota	Candidatus_Woesearchaeota_archaeon_UBA489	Woesearchaeota|Candidatus_Woesearchaeota_archaeon_UBA489|GCA_002505585	0	0	0	0	0	0	0	0	0	0	0	0	0	0	0	0	0	0	0	0	0	0	0
GCA_002505945	Archaea	DPANN	Woesearchaeota	Woesearchaeota	Candidatus_Woesearchaeota_archaeon_UBA119	Woesearchaeota|Candidatus_Woesearchaeota_archaeon_UBA119|GCA_002505945	0	0	0	0	0	0	0	0	0	0	0	0	0	0	0	0	0	0	0	0	0	0	0
GCA_002686295	Archaea	DPANN	Woesearchaeota	Woesearchaeota	Candidatus_Woesearchaeota_archaeon	Woesearchaeota|Candidatus_Woesearchaeota_archaeon|GCA_002686295	0	0	0	0	0	0	0	0	0	0	0	0	0	0	0	0	0	0	0	0	0	0	0
GCA_002686855	Archaea	DPANN	Woesearchaeota	Woesearchaeota	Candidatus_Woesearchaeota_archaeon	Woesearchaeota|Candidatus_Woesearchaeota_archaeon|GCA_002686855	1	1	1	1	1	1	1	0	1	0	0	0	0	0	0	0	0	0	0	0	0	0	0
GCA_002687275	Archaea	DPANN	Woesearchaeota	Woesearchaeota	Candidatus_Woesearchaeota_archaeon	Woesearchaeota|Candidatus_Woesearchaeota_archaeon|GCA_002687275	0	0	0	0	0	0	0	0	0	0	0	0	0	0	0	0	0	0	0	0	1	0	0
GCA_002687795	Archaea	DPANN	Woesearchaeota	Woesearchaeota	Candidatus_Woesearchaeota_archaeon	Woesearchaeota|Candidatus_Woesearchaeota_archaeon|GCA_002687795	1	1	1	1	1	0	1	0	1	0	0	0	0	0	0	0	0	0	0	0	1	0	0
GCA_002687825	Archaea	DPANN	Woesearchaeota	Woesearchaeota	Nanoarchaeota_archaeon	Woesearchaeota|Nanoarchaeota_archaeon|GCA_002687825	0	0	0	0	0	0	0	0	0	0	0	0	0	0	0	0	0	0	0	0	0	0	0
GCA_002688315	Archaea	DPANN	Woesearchaeota	Woesearchaeota	Candidatus_Woesearchaeota_archaeon	Woesearchaeota|Candidatus_Woesearchaeota_archaeon|GCA_002688315	1	1	1	1	1	1	1	0	1	0	0	0	0	0	0	0	0	0	0	0	0	0	0
GCA_002762795	Archaea	DPANN	Woesearchaeota	Woesearchaeota	Candidatus_Woesearchaeota_archaeon_CG10_big_fil_rev_8_21_14_0_10_37_12	Woesearchaeota|Candidatus_Woesearchaeota_archaeon_CG10_big_fil_rev_8_21_14_0_10_37_12|GCA_002762795	0	0	0	0	0	0	0	0	0	0	0	0	0	0	0	0	0	0	0	0	1	0	0
GCA_002792115	Archaea	DPANN	Woesearchaeota	Woesearchaeota	Candidatus_Woesearchaeota_archaeon_CG_4_10_14_0_2_um_filter_33_13	Woesearchaeota|Candidatus_Woesearchaeota_archaeon_CG_4_10_14_0_2_um_filter_33_13|GCA_002792115	0	0	0	0	0	0	0	0	0	0	0	0	0	0	0	0	0	0	0	0	1	0	0
GCA_002867475	Archaea	DPANN	Woesearchaeota	Woesearchaeota	Candidatus_Woesearchaeota_archaeon	Woesearchaeota|Candidatus_Woesearchaeota_archaeon|GCA_002867475	1	1	1	1	1	1	1	0	0	0	0	0	0	0	0	0	0	0	0	0	1	0	0
GCA_003560545	Archaea	DPANN	Woesearchaeota	Woesearchaeota	Candidatus_Woesearchaeota_archaeon	Woesearchaeota|Candidatus_Woesearchaeota_archaeon|GCA_003560545	0	0	0	0	0	0	0	0	0	0	0	0	0	0	0	0	0	0	0	0	0	0	0
GCA_003694495	Archaea	DPANN	Woesearchaeota	Woesearchaeota	Candidatus_Woesearchaeota_archaeon	Woesearchaeota|Candidatus_Woesearchaeota_archaeon|GCA_003694495	0	0	0	0	0	0	0	0	0	0	0	0	0	0	0	0	0	0	0	0	0	0	0
GCA_003695435	Archaea	DPANN	Woesearchaeota	Woesearchaeota	Candidatus_Woesearchaeota_archaeon	Woesearchaeota|Candidatus_Woesearchaeota_archaeon|GCA_003695435	1	1	1	0	1	0	1	0	1	0	0	0	0	0	0	0	0	0	0	0	0	0	0
GCA_007116645	Archaea	DPANN	Woesearchaeota	Woesearchaeota	Candidatus_Woesearchaeota_archaeon	Woesearchaeota|Candidatus_Woesearchaeota_archaeon|GCA_007116645	1	1	1	1	1	1	1	0	1	0	0	0	0	0	0	0	0	0	0	0	1	0	0
GCA_007116655	Archaea	DPANN	Woesearchaeota	Woesearchaeota	Candidatus_Woesearchaeota_archaeon	Woesearchaeota|Candidatus_Woesearchaeota_archaeon|GCA_007116655	0	0	0	0	0	0	0	0	0	0	0	0	0	0	0	0	0	0	0	0	1	0	0
GCA_007117065	Archaea	DPANN	Woesearchaeota	Woesearchaeota	Candidatus_Woesearchaeota_archaeon	Woesearchaeota|Candidatus_Woesearchaeota_archaeon|GCA_007117065	1	1	1	0	1	0	1	0	1	0	0	0	0	0	0	0	0	0	0	0	1	0	0
GCA_007131205	Archaea	DPANN	Woesearchaeota	Woesearchaeota	Candidatus_Woesearchaeota_archaeon	Woesearchaeota|Candidatus_Woesearchaeota_archaeon|GCA_007131205	0	0	0	0	0	0	0	0	0	0	0	0	0	0	0	0	0	0	0	0	0	0	0
GCA_000025665	Archaea	Euryarchaeota	Euryarchaeota	Acidiprofundales	Aciduliprofundum_boonei	Acidiprofundales|Aciduliprofundum_boonei|GCA_000025665	1	1	1	1	1	1	1	0	1	0	0	0	0	0	0	0	0	0	0	0	1	1	1
GCA_002878135	Archaea	Euryarchaeota	Euryarchaeota	Acidiprofundales	Aciduliprofundum_sp_	Acidiprofundales|Aciduliprofundum_sp_|GCA_002878135	1	2	1	1	1	1	1	0	1	0	0	0	0	0	0	0	0	0	0	0	2	1	1
GCA_000008665	Archaea	Euryarchaeota	Euryarchaeota	Archaeoglobales	Archaeoglobus_fulgidus	Archaeoglobales|Archaeoglobus_fulgidus|GCA_000008665	1	1	1	1	1	1	1	1	2	0	0	0	0	0	0	0	0	0	0	0	3	1	1
GCA_000025285	Archaea	Euryarchaeota	Euryarchaeota	Archaeoglobales	Archaeoglobus_profundus	Archaeoglobales|Archaeoglobus_profundus|GCA_000025285	1	1	1	1	1	1	1	1	2	0	0	0	0	0	0	0	0	0	0	0	3	1	0
GCA_000025505	Archaea	Euryarchaeota	Euryarchaeota	Archaeoglobales	Ferroglobus_placidus	Archaeoglobales|Ferroglobus_placidus|GCA_000025505	1	1	1	1	1	1	1	1	1	0	0	0	0	0	0	0	0	0	0	0	3	1	1
GCA_000194625	Archaea	Euryarchaeota	Euryarchaeota	Archaeoglobales	Archaeoglobus_veneficus	Archaeoglobales|Archaeoglobus_veneficus|GCA_000194625	1	1	1	1	1	1	1	1	2	0	0	0	0	0	0	0	0	0	0	0	2	1	2
GCA_000385565	Archaea	Euryarchaeota	Euryarchaeota	Archaeoglobales	Archaeoglobus_sulfaticallidus	Archaeoglobales|Archaeoglobus_sulfaticallidus|GCA_000385565	1	1	1	1	1	1	1	1	1	0	0	0	0	0	0	0	0	0	0	0	2	1	1
GCA_000789255	Archaea	Euryarchaeota	Euryarchaeota	Archaeoglobales	Geoglobus_acetivorans	Archaeoglobales|Geoglobus_acetivorans|GCA_000789255	1	1	1	1	1	1	1	1	1	0	0	0	0	0	0	0	0	0	0	0	2	1	1
GCA_001515185	Archaea	Euryarchaeota	Euryarchaeota	Hadesarchaea	Hadesarchaea_archaeon_DG-33	Hadesarchaea|Hadesarchaea_archaeon_DG-33|GCA_001515185	1	1	2	1	1	1	1	0	1	0	0	0	0	0	0	0	0	0	0	0	1	1	1
GCA_001515205	Archaea	Euryarchaeota	Euryarchaeota	Hadesarchaea	Hadesarchaea_archaeon_YNP_45	Hadesarchaea|Hadesarchaea_archaeon_YNP_45|GCA_001515205	1	1	1	1	1	1	1	0	1	0	0	0	0	0	0	0	0	0	0	0	1	1	1
GCA_004347835	Archaea	Euryarchaeota	Euryarchaeota	Hadesarchaea	Hadesarchaea_archaeon	Hadesarchaea|Hadesarchaea_archaeon|GCA_004347835	1	0	1	1	1	1	0	0	1	0	0	0	0	0	0	0	0	0	0	0	2	0	1
GCA_000006805	Archaea	Euryarchaeota	Euryarchaeota	Halobacteriales	Halobacterium_salinarum	Halobacteriales|Halobacterium_salinarum|GCA_000006805	1	1	1	1	1	1	1	1	1	0	0	0	0	0	0	0	0	0	0	0	2	2	2
GCA_000026045	Archaea	Euryarchaeota	Euryarchaeota	Halobacteriales	Natronomonas_pharaonis	Halobacteriales|Natronomonas_pharaonis|GCA_000026045	1	1	1	1	1	1	1	1	1	0	0	0	0	0	0	0	0	0	0	0	3	1	1
GCA_000187225	Archaea	Euryarchaeota	Euryarchaeota	Halobacteriales	Haladaptatus_paucihalophilus	Halobacteriales|Haladaptatus_paucihalophilus|GCA_000187225	1	1	1	1	1	1	1	1	1	0	0	0	0	0	0	0	0	0	0	0	3	2	1
GCA_000196895	Archaea	Euryarchaeota	Euryarchaeota	Halobacteriales	Halalkalicoccus_jeotgali	Halobacteriales|Halalkalicoccus_jeotgali|GCA_000196895	1	1	1	1	1	1	1	1	1	0	0	0	0	0	0	0	0	0	0	0	4	3	2
GCA_000334895	Archaea	Euryarchaeota	Euryarchaeota	Halobacteriales	Halococcus_agarilyticus	Halobacteriales|Halococcus_agarilyticus|GCA_000334895	1	1	1	1	1	1	1	1	1	0	0	0	0	0	0	0	0	0	0	0	4	1	1
GCA_000337455	Archaea	Euryarchaeota	Euryarchaeota	Halobacteriales	Halosimplex_carlsbadense	Halobacteriales|Halosimplex_carlsbadense|GCA_000337455	1	1	1	1	1	1	1	1	1	0	0	0	0	0	0	0	0	0	0	0	1	2	2
GCA_000470655	Archaea	Euryarchaeota	Euryarchaeota	Halobacteriales	Halorhabdus_tiamatea	Halobacteriales|Halorhabdus_tiamatea|GCA_000470655	1	1	1	1	1	1	1	1	1	0	0	0	0	0	0	0	0	0	0	0	1	1	1
GCA_000755225	Archaea	Euryarchaeota	Euryarchaeota	Halobacteriales	Halapricum_salinum	Halobacteriales|Halapricum_salinum|GCA_000755225	1	1	1	1	1	1	1	1	1	0	0	0	0	0	0	0	0	0	0	0	1	1	1
GCA_001011115	Archaea	Euryarchaeota	Euryarchaeota	Halobacteriales	Halanaeroarchaeum_sulfurireducens	Halobacteriales|Halanaeroarchaeum_sulfurireducens|GCA_001011115	1	1	1	1	1	1	1	1	1	0	0	0	0	0	0	0	0	0	0	0	3	1	1
GCA_001886955	Archaea	Euryarchaeota	Euryarchaeota	Halobacteriales	Halodesulfurarchaeum_formicicum	Halobacteriales|Halodesulfurarchaeum_formicicum|GCA_001886955	1	1	1	1	1	1	1	1	1	0	0	0	0	0	0	0	0	0	0	0	3	1	1
GCA_003634715	Archaea	Euryarchaeota	Euryarchaeota	Halobacteriales	Haloarcula_quadrata	Halobacteriales|Haloarcula_quadrata|GCA_003634715	1	1	1	1	1	1	1	1	2	0	0	0	0	0	0	0	0	0	0	0	1	1	1
GCA_003675855	Archaea	Euryarchaeota	Euryarchaeota	Halobacteriales	Halostella_salina	Halobacteriales|Halostella_salina|GCA_003675855	1	1	1	1	1	1	1	0	1	0	0	0	0	0	0	0	0	0	0	0	2	1	1
GCA_900100385	Archaea	Euryarchaeota	Euryarchaeota	Halobacteriales	Halovenus_aranensis	Halobacteriales|Halovenus_aranensis|GCA_900100385	1	1	1	1	1	1	1	1	1	0	0	0	0	0	0	0	0	0	0	0	3	1	1
GCA_900114435	Archaea	Euryarchaeota	Euryarchaeota	Halobacteriales	Halomicrobium_zhouii	Halobacteriales|Halomicrobium_zhouii|GCA_900114435	1	1	1	1	1	1	1	1	1	0	0	0	0	0	0	0	0	0	0	0	1	1	1
GCA_000022205	Archaea	Euryarchaeota	Euryarchaeota	Haloferacales	Halorubrum_lacusprofundi	Haloferacales|Halorubrum_lacusprofundi|GCA_000022205	1	1	1	1	1	1	1	1	1	0	0	0	0	0	0	0	0	0	0	0	3	1	2
GCA_000025685	Archaea	Euryarchaeota	Euryarchaeota	Haloferacales	Haloferax_volcanii	Haloferacales|Haloferax_volcanii|GCA_000025685	1	1	1	1	2	1	1	1	1	0	0	0	0	0	0	0	0	0	0	0	5	2	1
GCA_000172995	Archaea	Euryarchaeota	Euryarchaeota	Haloferacales	Halogeometricum_borinquense	Haloferacales|Halogeometricum_borinquense|GCA_000172995	1	1	1	1	1	1	1	1	1	0	0	0	0	0	0	0	0	0	0	0	4	2	1
GCA_000237865	Archaea	Euryarchaeota	Euryarchaeota	Haloferacales	Haloquadratum_walsbyi	Haloferacales|Haloquadratum_walsbyi|GCA_000237865	1	1	1	1	1	1	1	1	1	0	0	0	0	0	0	0	0	0	0	0	2	1	1
GCA_000306765	Archaea	Euryarchaeota	Euryarchaeota	Haloferacales	Haloferax_mediterranei	Haloferacales|Haloferax_mediterranei|GCA_000306765	1	1	1	1	1	1	1	1	1	0	0	0	0	0	0	0	0	0	0	0	5	2	1
GCA_000337035	Archaea	Euryarchaeota	Euryarchaeota	Haloferacales	Halorubrum_coriense	Haloferacales|Halorubrum_coriense|GCA_000337035	1	1	1	1	1	1	1	1	1	0	0	0	0	0	0	0	0	0	0	0	2	1	1
GCA_000337915	Archaea	Euryarchaeota	Euryarchaeota	Haloferacales	Halorubrum_saccharovorum	Haloferacales|Halorubrum_saccharovorum|GCA_000337915	1	1	1	1	1	1	1	1	1	0	0	0	0	0	0	0	0	0	0	0	4	1	1
GCA_001282785	Archaea	Euryarchaeota	Euryarchaeota	Haloferacales	Halolamina_sediminis	Haloferacales|Halolamina_sediminis|GCA_001282785	1	1	1	1	1	1	1	1	1	0	0	0	0	0	0	0	0	0	0	0	1	2	1
GCA_001469955	Archaea	Euryarchaeota	Euryarchaeota	Haloferacales	Haloprofundus_marisrubri	Haloferacales|Haloprofundus_marisrubri|GCA_001469955	1	1	1	1	1	1	1	1	1	0	0	0	0	0	0	0	0	0	0	0	3	1	2
GCA_002252985	Archaea	Euryarchaeota	Euryarchaeota	Haloferacales	Halorubrum_halodurans	Haloferacales|Halorubrum_halodurans|GCA_002252985	1	1	1	1	1	1	1	1	1	0	0	0	0	0	0	0	0	0	0	0	3	1	1
GCA_002788215	Archaea	Euryarchaeota	Euryarchaeota	Haloferacales	Halohasta_litchfieldiae	Haloferacales|Halohasta_litchfieldiae|GCA_002788215	1	1	1	1	1	1	1	1	1	0	0	0	0	0	0	0	0	0	0	0	5	1	2
GCA_002906575	Archaea	Euryarchaeota	Euryarchaeota	Haloferacales	Salinigranum_rubrum	Haloferacales|Salinigranum_rubrum|GCA_002906575	1	1	3	1	1	1	1	1	1	0	0	0	0	0	0	0	0	0	0	0	3	1	2
GCA_003351065	Archaea	Euryarchaeota	Euryarchaeota	Haloferacales	Halopelagius_longus	Haloferacales|Halopelagius_longus|GCA_003351065	1	1	1	1	1	1	1	1	1	0	0	0	0	0	0	0	0	0	0	0	4	2	1
GCA_900107665	Archaea	Euryarchaeota	Euryarchaeota	Haloferacales	Haloplanus_vescus	Haloferacales|Haloplanus_vescus|GCA_900107665	1	1	1	1	1	1	1	0	1	0	0	0	0	0	0	0	0	0	0	0	2	1	1
GCA_900108505	Archaea	Euryarchaeota	Euryarchaeota	Haloferacales	Halopenitus_malekzadehii	Haloferacales|Halopenitus_malekzadehii|GCA_900108505	1	1	1	1	1	1	1	1	1	0	0	0	0	0	0	0	0	0	0	0	3	1	1
GCA_002011125	Archaea	Euryarchaeota	Hydrothermarchaeota	Hydrothermarchaeota	Candidatus_Hydrothermarchaeota_archaeon_JdFR-18	Hydrothermarchaeota|Candidatus_Hydrothermarchaeota_archaeon_JdFR-18|GCA_002011125	1	1	2	1	1	1	1	1	1	0	0	0	0	0	0	0	0	0	0	0	3	1	2
GCA_003230355	Archaea	Euryarchaeota	Hydrothermarchaeota	Hydrothermarchaeota	Euryarchaeota_archaeon	Hydrothermarchaeota|Euryarchaeota_archaeon|GCA_003230355	1	1	2	1	1	1	2	0	2	0	0	0	0	0	0	0	0	0	0	0	1	1	0
GCA_000012545	Archaea	Euryarchaeota	Euryarchaeota	Methanobacteriales	Methanosphaera_stadtmanae	Methanobacteriales|Methanosphaera_stadtmanae|GCA_000012545	1	1	1	1	1	1	1	0	1	0	0	0	0	0	0	0	0	0	0	0	1	1	1
GCA_000016525	Archaea	Euryarchaeota	Euryarchaeota	Methanobacteriales	Methanobrevibacter_smithii	Methanobacteriales|Methanobrevibacter_smithii|GCA_000016525	1	1	1	1	1	1	1	0	1	0	0	0	0	0	0	0	0	0	0	0	1	1	1
GCA_000145295	Archaea	Euryarchaeota	Euryarchaeota	Methanobacteriales	Methanothermobacter_marburgensis	Methanobacteriales|Methanothermobacter_marburgensis|GCA_000145295	1	1	1	1	1	1	1	1	1	0	0	0	0	0	0	0	0	0	0	0	4	1	1
GCA_000166095	Archaea	Euryarchaeota	Euryarchaeota	Methanobacteriales	Methanothermus_fervidus	Methanobacteriales|Methanothermus_fervidus|GCA_000166095	1	1	1	1	1	1	1	1	2	0	0	0	0	0	0	0	0	0	0	0	1	1	1
GCA_000214725	Archaea	Euryarchaeota	Euryarchaeota	Methanobacteriales	Methanobacterium_paludis	Methanobacteriales|Methanobacterium_paludis|GCA_000214725	1	1	1	1	1	1	1	1	1	0	0	0	0	0	0	0	0	0	0	0	4	1	1
GCA_000529525	Archaea	Euryarchaeota	Euryarchaeota	Methanobacteriales	Methanobrevibacter_oralis	Methanobacteriales|Methanobrevibacter_oralis|GCA_000529525	1	1	1	1	1	1	1	0	1	0	0	0	0	0	0	0	0	0	0	0	1	1	1
GCA_000063445	Archaea	Euryarchaeota	Euryarchaeota	Methanocellales	Methanocella_arvoryzae	Methanocellales|Methanocella_arvoryzae|GCA_000063445	1	1	1	1	1	1	1	1	1	0	0	0	0	0	0	0	0	0	0	0	5	2	1
GCA_003132625	Archaea	Euryarchaeota	Euryarchaeota	Methanocellales2	Euryarchaeota_archaeon	Methanocellales2|Euryarchaeota_archaeon|GCA_003132625	3	4	3	3	2	3	3	0	3	0	0	0	0	0	0	0	0	0	0	0	4	1	1
GCA_003141075	Archaea	Euryarchaeota	Euryarchaeota	Methanocellales2	Euryarchaeota_archaeon	Methanocellales2|Euryarchaeota_archaeon|GCA_003141075	1	1	1	1	1	1	1	0	1	0	0	0	0	0	0	0	0	0	0	0	2	1	1
GCA_003170935	Archaea	Euryarchaeota	Euryarchaeota	Methanocellales2	Euryarchaeota_archaeon	Methanocellales2|Euryarchaeota_archaeon|GCA_003170935	2	3	2	2	2	2	2	0	2	0	0	0	0	0	0	0	0	0	0	0	3	0	1
GCA_000017165	Archaea	Euryarchaeota	Euryarchaeota	Methanococcales	Methanococcus_vannielii	Methanococcales|Methanococcus_vannielii|GCA_000017165	1	1	1	1	1	1	1	0	1	0	0	0	0	0	0	0	0	0	1	0	1	1	1
GCA_000017185	Archaea	Euryarchaeota	Euryarchaeota	Methanococcales	Methanococcus_aeolicus	Methanococcales|Methanococcus_aeolicus|GCA_000017185	1	1	1	1	1	1	1	0	1	0	0	0	0	0	0	0	0	0	0	0	1	1	1
GCA_000023985	Archaea	Euryarchaeota	Euryarchaeota	Methanococcales	Methanocaldococcus_fervens	Methanococcales|Methanocaldococcus_fervens|GCA_000023985	1	1	1	1	1	1	1	1	1	0	0	0	0	0	0	0	0	0	0	0	1	1	1
GCA_000092305	Archaea	Euryarchaeota	Euryarchaeota	Methanococcales	Methanocaldococcus_infernus	Methanococcales|Methanocaldococcus_infernus|GCA_000092305	1	1	1	1	1	1	1	0	1	0	0	0	0	0	0	0	0	0	0	0	1	1	1
GCA_000214415	Archaea	Euryarchaeota	Euryarchaeota	Methanococcales	Methanotorris_igneus	Methanococcales|Methanotorris_igneus|GCA_000214415	1	1	1	1	1	1	1	0	1	0	0	0	0	0	0	0	0	0	0	0	1	1	1
GCA_001587575	Archaea	Euryarchaeota	Euryarchaeota	Methanofastidiosa	Arc_I_group_archaeon_BMIXfssc0709_Meth_Bin006	Methanofastidiosa|Arc_I_group_archaeon_BMIXfssc0709_Meth_Bin006|GCA_001587575	1	1	1	1	1	1	1	0	1	0	0	0	0	0	0	0	0	0	0	0	4	1	1
GCA_004212075	Archaea	Euryarchaeota	Euryarchaeota	Methanoliparales	Candidatus_Methanoliparum_thermophilum	Methanoliparales|Candidatus_Methanoliparum_thermophilum|GCA_004212075	1	1	1	1	1	1	1	0	1	0	0	0	0	0	0	0	0	0	0	0	2	1	1
GCA_004212085	Archaea	Euryarchaeota	Euryarchaeota	Methanoliparales	Candidatus_Methanolliviera_hydrocarbonicum	Methanoliparales|Candidatus_Methanolliviera_hydrocarbonicum|GCA_004212085	1	1	1	1	2	1	1	0	1	0	0	0	0	0	0	0	0	0	0	0	2	1	1
GCA_000300255	Archaea	Euryarchaeota	Euryarchaeota	Methanomassiliicoccales	Candidatus_Methanomethylophilus_alvus	Methanomassiliicoccales|Candidatus_Methanomethylophilus_alvus|GCA_000300255	1	1	1	1	1	1	1	0	1	0	0	0	0	0	0	0	0	0	0	0	1	1	1
GCA_000308215	Archaea	Euryarchaeota	Euryarchaeota	Methanomassiliicoccales	Methanomassiliicoccus_luminyensis	Methanomassiliicoccales|Methanomassiliicoccus_luminyensis|GCA_000308215	1	1	1	1	1	1	1	0	1	0	0	0	0	0	0	0	0	0	0	0	3	1	1
GCA_000350305	Archaea	Euryarchaeota	Euryarchaeota	Methanomassiliicoccales	Thermoplasmatales_archaeon_BRNA1	Methanomassiliicoccales|Thermoplasmatales_archaeon_BRNA1|GCA_000350305	1	1	1	1	1	1	1	0	1	0	0	0	0	0	0	0	0	0	0	0	1	1	1
GCA_000404225	Archaea	Euryarchaeota	Euryarchaeota	Methanomassiliicoccales	Candidatus_Methanomassiliicoccus_intestinalis	Methanomassiliicoccales|Candidatus_Methanomassiliicoccus_intestinalis|GCA_000404225	1	1	1	1	1	1	1	0	1	0	0	0	0	0	0	0	0	0	0	0	2	1	1
GCA_000800805	Archaea	Euryarchaeota	Euryarchaeota	Methanomassiliicoccales	Candidatus_Methanoplasma_termitum	Methanomassiliicoccales|Candidatus_Methanoplasma_termitum|GCA_000800805	1	1	1	1	1	1	1	0	1	0	0	0	0	0	0	0	0	0	0	0	1	1	1
GCA_002496345	Archaea	Euryarchaeota	Euryarchaeota	Methanomassiliicoccales	Methanomassiliicoccus_sp__UBA382	Methanomassiliicoccales|Methanomassiliicoccus_sp__UBA382|GCA_002496345	1	1	1	1	1	1	1	0	1	0	0	0	0	0	0	0	0	0	0	0	1	1	1
GCA_002503985	Archaea	Euryarchaeota	Euryarchaeota	Methanomassiliicoccales	Thermoplasmata_archaeon_UBA61	Methanomassiliicoccales|Thermoplasmata_archaeon_UBA61|GCA_002503985	1	1	1	1	1	1	1	0	1	0	0	0	0	0	0	0	0	0	0	0	2	1	1
GCA_002506995	Archaea	Euryarchaeota	Euryarchaeota	Methanomassiliicoccales	Methanomassiliicoccaceae_archaeon_UBA427	Methanomassiliicoccales|Methanomassiliicoccaceae_archaeon_UBA427|GCA_002506995	1	1	1	1	1	1	1	0	1	0	0	0	0	0	0	0	0	0	0	0	1	1	1
GCA_004525545	Archaea	Euryarchaeota	Euryarchaeota	Methanomassiliicoccales	Methanomassiliicoccus_sp_	Methanomassiliicoccales|Methanomassiliicoccus_sp_|GCA_004525545	1	1	1	1	1	1	1	0	1	0	0	0	0	0	0	0	0	0	0	0	1	1	0
GCA_000013445	Archaea	Euryarchaeota	Euryarchaeota	Methanomicrobiales	Methanospirillum_hungatei	Methanomicrobiales|Methanospirillum_hungatei|GCA_000013445	3	3	3	3	4	3	4	1	3	0	0	0	0	0	0	0	0	0	0	0	1	1	1
GCA_000015765	Archaea	Euryarchaeota	Euryarchaeota	Methanomicrobiales	Methanocorpusculum_labreanum	Methanomicrobiales|Methanocorpusculum_labreanum|GCA_000015765	1	1	1	1	1	1	1	1	1	0	0	0	0	0	0	0	0	0	0	0	1	1	1
GCA_000021965	Archaea	Euryarchaeota	Euryarchaeota	Methanomicrobiales	Methanosphaerula_palustris	Methanomicrobiales|Methanosphaerula_palustris|GCA_000021965	1	1	1	1	2	1	2	1	1	0	0	0	0	0	0	0	0	0	0	0	3	1	2
GCA_000235685	Archaea	Euryarchaeota	Euryarchaeota	Methanomicrobiales	Methanolinea_tarda	Methanomicrobiales|Methanolinea_tarda|GCA_000235685	3	3	3	3	3	3	3	1	3	0	0	0	0	0	0	0	0	0	0	0	1	1	1
GCA_000327485	Archaea	Euryarchaeota	Euryarchaeota	Methanomicrobiales	Methanoregula_formicica	Methanomicrobiales|Methanoregula_formicica|GCA_000327485	2	2	2	2	2	2	2	1	2	0	0	0	0	0	0	0	0	0	0	0	3	1	1
GCA_001571385	Archaea	Euryarchaeota	Euryarchaeota	Methanomicrobiales	Methanofollis_ethanolicus	Methanomicrobiales|Methanofollis_ethanolicus|GCA_001571385	1	1	1	1	1	1	1	1	1	0	0	0	0	0	0	0	0	0	0	0	2	1	1
GCA_001571405	Archaea	Euryarchaeota	Euryarchaeota	Methanomicrobiales	Methanoculleus_thermophilus	Methanomicrobiales|Methanoculleus_thermophilus|GCA_001571405	1	1	1	1	2	1	2	1	1	0	0	0	0	0	0	0	0	0	0	0	4	1	1
GCA_001914405	Archaea	Euryarchaeota	Euryarchaeota	Methanonatronarchaeales	Candidatus_Methanohalarchaeum_thermophilum	Methanonatronarchaeales|Candidatus_Methanohalarchaeum_thermophilum|GCA_001914405	1	1	1	1	1	1	1	0	1	0	0	0	0	0	0	0	0	0	0	0	1	1	1
GCA_002153915	Archaea	Euryarchaeota	Euryarchaeota	Methanonatronarchaeales	Methanonatronarchaeum_thermophilum	Methanonatronarchaeales|Methanonatronarchaeum_thermophilum|GCA_002153915	1	1	1	1	1	1	1	1	1	0	0	0	0	0	0	0	0	0	0	0	1	1	1
GCA_000007185	Archaea	Euryarchaeota	Euryarchaeota	Methanopyrales	Methanopyrus_kandleri	Methanopyrales|Methanopyrus_kandleri|GCA_000007185	1	1	1	1	1	1	1	1	1	0	0	0	0	0	0	0	0	0	0	0	1	1	1
GCA_000007345	Archaea	Euryarchaeota	Euryarchaeota	Methanosarcinales	Methanosarcina_acetivorans	Methanosarcinales|Methanosarcina_acetivorans|GCA_000007345	1	1	1	1	1	1	1	1	2	1	1	1	0	1	1	1	0	1	1	0	5	1	1
GCA_000013725	Archaea	Euryarchaeota	Euryarchaeota	Methanosarcinales	Methanococcoides_burtonii	Methanosarcinales|Methanococcoides_burtonii|GCA_000013725	1	1	1	1	1	1	1	1	1	0	0	0	0	0	0	0	0	0	0	0	6	1	1
GCA_000196655	Archaea	Euryarchaeota	Euryarchaeota	Methanosarcinales	Methanohalobium_evestigatum	Methanosarcinales|Methanohalobium_evestigatum|GCA_000196655	1	1	1	1	1	1	1	1	1	0	0	0	0	0	0	0	0	0	0	0	4	1	1
GCA_000204415	Archaea	Euryarchaeota	Euryarchaeota	Methanosarcinales	Methanothrix_soehngenii	Methanosarcinales|Methanothrix_soehngenii|GCA_000204415	1	1	1	1	1	1	1	0	1	0	0	0	0	0	0	0	0	0	0	0	3	1	1
GCA_000217995	Archaea	Euryarchaeota	Euryarchaeota	Methanosarcinales	Methanosalsum_zhilinae	Methanosarcinales|Methanosalsum_zhilinae|GCA_000217995	1	1	1	1	1	1	1	1	1	0	0	0	0	0	0	0	0	0	0	0	3	1	1
GCA_000306725	Archaea	Euryarchaeota	Euryarchaeota	Methanosarcinales	Methanolobus_psychrophilus	Methanosarcinales|Methanolobus_psychrophilus|GCA_000306725	1	1	1	1	1	1	1	1	1	0	0	0	0	0	0	0	0	0	0	0	4	1	1
GCA_000328665	Archaea	Euryarchaeota	Euryarchaeota	Methanosarcinales	Methanomethylovorans_hollandica	Methanosarcinales|Methanomethylovorans_hollandica|GCA_000328665	1	1	1	1	1	1	1	1	1	0	0	0	0	0	0	0	0	0	0	0	4	1	1
GCA_000685155	Archaea	Euryarchaeota	Euryarchaeota	Methanosarcinales	Candidatus_Methanoperedens_nitroreducens	Methanosarcinales|Candidatus_Methanoperedens_nitroreducens|GCA_000685155	1	1	1	1	1	1	1	0	1	0	0	0	0	0	0	0	0	0	0	0	4	0	1
GCA_000711905	Archaea	Euryarchaeota	Euryarchaeota	Methanosarcinales	Methermicoccus_shengliensis	Methanosarcinales|Methermicoccus_shengliensis|GCA_000711905	1	1	1	1	1	1	1	1	1	0	0	0	0	0	0	0	0	0	0	0	2	1	1
GCA_000970025	Archaea	Euryarchaeota	Euryarchaeota	Methanosarcinales	Methanosarcina_barkeri	Methanosarcinales|Methanosarcina_barkeri|GCA_000970025	1	1	1	1	1	1	1	1	3	1	1	1	0	1	1	1	0	1	1	0	6	1	1
GCA_000970205	Archaea	Euryarchaeota	Euryarchaeota	Methanosarcinales	Methanosarcina_mazei	Methanosarcinales|Methanosarcina_mazei|GCA_000970205	1	1	1	1	1	1	1	1	1	0	0	0	0	0	0	0	0	0	0	0	4	1	1
GCA_001509375	Archaea	Euryarchaeota	Euryarchaeota	Methanosarcinales	Methanosaeta_harundinacea	Methanosarcinales|Methanosaeta_harundinacea|GCA_001509375	2	2	2	2	2	2	2	1	3	1	1	1	0	1	1	1	0	1	2	0	3	1	1
GCA_001889405	Archaea	Euryarchaeota	Euryarchaeota	Methanosarcinales	Methanohalophilus_halophilus	Methanosarcinales|Methanohalophilus_halophilus|GCA_001889405	1	1	1	1	1	1	1	1	1	0	0	0	0	0	0	0	0	0	0	0	5	1	1
GCA_003104905	Archaea	Euryarchaeota	Euryarchaeota	Methanosarcinales	Candidatus_Methanoperedenaceae_archaeon	Methanosarcinales|Candidatus_Methanoperedenaceae_archaeon|GCA_003104905	1	1	1	1	1	1	1	1	1	0	0	0	0	0	0	0	0	0	0	0	3	1	1
GCA_004363215	Archaea	Euryarchaeota	Euryarchaeota	Methanosarcinales	Methanimicrococcus_blatticola	Methanosarcinales|Methanimicrococcus_blatticola|GCA_004363215	1	1	1	1	1	1	1	1	1	0	0	0	0	0	0	0	0	0	0	0	1	1	1
GCA_000025325	Archaea	Euryarchaeota	Euryarchaeota	Natrialbales	Haloterrigena_turkmenica	Natrialbales|Haloterrigena_turkmenica|GCA_000025325	1	1	1	1	1	1	1	1	1	0	0	0	0	0	0	0	0	0	0	0	5	2	1
GCA_000025625	Archaea	Euryarchaeota	Euryarchaeota	Natrialbales	Natrialba_magadii	Natrialbales|Natrialba_magadii|GCA_000025625	1	1	1	1	1	1	1	1	1	0	0	0	0	0	0	0	0	0	0	0	4	2	2
GCA_000217715	Archaea	Euryarchaeota	Euryarchaeota	Natrialbales	Halopiger_xanaduensis	Natrialbales|Halopiger_xanaduensis|GCA_000217715	1	1	1	1	1	1	1	1	1	0	0	0	0	0	0	0	0	0	0	0	3	2	2
GCA_000226975	Archaea	Euryarchaeota	Euryarchaeota	Natrialbales	Halobiforma_lacisalsi	Natrialbales|Halobiforma_lacisalsi|GCA_000226975	1	1	1	1	1	1	1	1	1	0	0	0	0	0	0	0	0	0	0	0	3	2	1
GCA_000230715	Archaea	Euryarchaeota	Euryarchaeota	Natrialbales	Natronobacterium_gregoryi	Natrialbales|Natronobacterium_gregoryi|GCA_000230715	1	1	1	1	1	1	1	1	1	0	0	0	0	0	0	0	0	0	0	0	3	3	1
GCA_000230735	Archaea	Euryarchaeota	Euryarchaeota	Natrialbales	Natrinema_pellirubrum	Natrialbales|Natrinema_pellirubrum|GCA_000230735	1	1	1	1	1	1	1	1	1	0	0	0	0	0	0	0	0	0	0	0	3	1	1
GCA_000328525	Archaea	Euryarchaeota	Euryarchaeota	Natrialbales	Halovivax_ruber	Natrialbales|Halovivax_ruber|GCA_000328525	1	1	1	1	1	1	1	1	1	0	0	0	0	0	0	0	0	0	0	0	3	1	1
GCA_000328685	Archaea	Euryarchaeota	Euryarchaeota	Natrialbales	Natronococcus_occultus	Natrialbales|Natronococcus_occultus|GCA_000328685	1	1	1	1	1	1	1	1	1	0	0	0	0	0	0	0	0	0	0	0	4	2	2
GCA_000337235	Archaea	Euryarchaeota	Euryarchaeota	Natrialbales	Natronorubrum_tibetense	Natrialbales|Natronorubrum_tibetense|GCA_000337235	1	1	1	1	1	1	1	1	1	0	0	0	0	0	0	0	0	0	0	0	4	2	1
GCA_000517625	Archaea	Euryarchaeota	Euryarchaeota	Natrialbales	Halostagnicola_larsenii	Natrialbales|Halostagnicola_larsenii|GCA_000517625	1	1	1	1	1	1	1	1	0	0	0	0	0	0	0	0	0	0	0	0	4	2	1
GCA_003841485	Archaea	Euryarchaeota	Euryarchaeota	Natrialbales	Natrarchaeobius_halalkaliphilus	Natrialbales|Natrarchaeobius_halalkaliphilus|GCA_003841485	1	1	1	1	1	1	1	1	1	0	0	0	0	0	0	0	0	0	0	0	3	1	1
GCA_001549215	Archaea	Euryarchaeota	Euryarchaeota	Persephonarchaea	candidate_division_MSBL1_archaeon_SCGC-AAA261F19	Persephonarchaea|candidate_division_MSBL1_archaeon_SCGC-AAA261F19|GCA_001549215	0	0	0	0	1	0	0	0	1	0	0	0	0	0	0	0	0	0	0	0	0	0	0
GCA_001549225	Archaea	Euryarchaeota	Euryarchaeota	Persephonarchaea	candidate_division_MSBL1_archaeon_SCGC-AAA261O19	Persephonarchaea|candidate_division_MSBL1_archaeon_SCGC-AAA261O19|GCA_001549225	1	1	1	1	1	1	1	0	1	0	0	0	0	0	0	0	0	0	0	0	1	0	0
GCA_001875355	Archaea	Euryarchaeota	Euryarchaeota	Pontarchaeales	Marine_Group_III_euryarchaeote_CG-Epi3	Pontarchaeales|Marine_Group_III_euryarchaeote_CG-Epi3|GCA_001875355	0	0	1	0	0	0	0	0	0	0	0	0	0	0	0	0	0	0	0	0	1	0	0
GCA_002506485	Archaea	Euryarchaeota	Euryarchaeota	Pontarchaeales	Euryarchaeota_archaeon_UBA136	Pontarchaeales|Euryarchaeota_archaeon_UBA136|GCA_002506485	1	1	1	1	1	1	1	0	1	0	0	0	0	0	0	0	0	0	0	0	2	1	1
GCA_002509165	Archaea	Euryarchaeota	Euryarchaeota	Pontarchaeales	Euryarchaeota_archaeon_UBA488	Pontarchaeales|Euryarchaeota_archaeon_UBA488|GCA_002509165	1	1	1	1	0	1	1	0	1	0	0	0	0	0	0	0	0	0	0	0	1	1	1
GCA_004195655	Archaea	Euryarchaeota	Euryarchaeota	Pontarchaeales	Euryarchaeota_archaeon	Pontarchaeales|Euryarchaeota_archaeon|GCA_004195655	1	1	0	0	1	1	1	0	0	0	0	0	0	0	0	0	0	0	0	0	2	1	1
GCA_000246735	Archaea	Euryarchaeota	Euryarchaeota	Poseidoniales	uncultured_Candidatus_Poseidoniales_archaeon	Poseidoniales|uncultured_Candidatus_Poseidoniales_archaeon|GCA_000246735	1	1	1	1	1	1	1	0	1	0	0	0	0	0	0	0	0	0	0	0	2	1	0
GCA_001629205	Archaea	Euryarchaeota	Euryarchaeota	Poseidoniales	Marine_group_II_euryarchaeote_REDSEA-S30_B12	Poseidoniales|Marine_group_II_euryarchaeote_REDSEA-S30_B12|GCA_001629205	1	2	1	1	1	1	2	0	1	0	0	0	0	0	0	0	0	0	0	0	1	1	0
GCA_002457155	Archaea	Euryarchaeota	Euryarchaeota	Poseidoniales	Marine_Group_II_euryarchaeote_MED-G35	Poseidoniales|Marine_Group_II_euryarchaeote_MED-G35|GCA_002457155	1	1	1	1	1	1	1	0	1	0	0	0	0	0	0	0	0	0	0	0	1	1	0
GCA_002457555	Archaea	Euryarchaeota	Euryarchaeota	Poseidoniales	Marine_Group_II_euryarchaeote_MED-G37	Poseidoniales|Marine_Group_II_euryarchaeote_MED-G37|GCA_002457555	1	1	1	1	1	1	1	0	1	0	0	0	0	0	0	0	0	0	0	0	2	1	0
GCA_002457595	Archaea	Euryarchaeota	Euryarchaeota	Poseidoniales	Marine_Group_II_euryarchaeote_MED-G36	Poseidoniales|Marine_Group_II_euryarchaeote_MED-G36|GCA_002457595	1	1	1	1	1	1	1	0	1	0	0	0	0	0	0	0	0	0	0	0	0	0	0
GCA_002494605	Archaea	Euryarchaeota	Euryarchaeota	Poseidoniales	Euryarchaeota_archaeon_UBA553	Poseidoniales|Euryarchaeota_archaeon_UBA553|GCA_002494605	1	1	1	1	1	1	1	0	1	0	0	0	0	0	0	0	0	0	0	0	1	0	0
GCA_002497405	Archaea	Euryarchaeota	Euryarchaeota	Poseidoniales	Euryarchaeota_archaeon_UBA63	Poseidoniales|Euryarchaeota_archaeon_UBA63|GCA_002497405	1	1	1	1	1	1	1	0	1	0	0	0	0	0	0	0	0	0	0	0	1	1	0
GCA_002502415	Archaea	Euryarchaeota	Euryarchaeota	Poseidoniales	Euryarchaeota_archaeon_UBA131	Poseidoniales|Euryarchaeota_archaeon_UBA131|GCA_002502415	0	1	0	0	1	0	0	1	0	0	0	0	0	0	0	0	0	0	0	0	2	1	0
GCA_002504435	Archaea	Euryarchaeota	Euryarchaeota	Poseidoniales	Euryarchaeota_archaeon_UBA438	Poseidoniales|Euryarchaeota_archaeon_UBA438|GCA_002504435	1	0	1	1	1	1	1	0	1	0	0	0	0	0	0	0	0	0	0	0	2	0	0
GCA_002507425	Archaea	Euryarchaeota	Euryarchaeota	Poseidoniales	Euryarchaeota_archaeon_UBA53	Poseidoniales|Euryarchaeota_archaeon_UBA53|GCA_002507425	1	1	1	1	1	1	1	1	1	0	0	0	0	0	0	0	0	0	0	0	2	1	0
GCA_003193925	Archaea	Euryarchaeota	Euryarchaeota	Poseidoniales	Candidatus_Thalassarchaeum_betae_Cayman_51_deep	Poseidoniales|Candidatus_Thalassarchaeum_betae_Cayman_51_deep|GCA_003193925	1	1	1	1	1	1	1	0	1	0	0	0	0	0	0	0	0	0	0	0	2	1	0
GCA_003324635	Archaea	Euryarchaeota	Euryarchaeota	Poseidoniales	Candidatus_Poseidoniales_archaeon	Poseidoniales|Candidatus_Poseidoniales_archaeon|GCA_003324635	1	1	1	1	1	1	1	0	1	0	0	0	0	0	0	0	0	0	0	0	2	1	0
GCA_003602595	Archaea	Euryarchaeota	Euryarchaeota	Poseidoniales	Candidatus_Poseidoniales_archaeon	Poseidoniales|Candidatus_Poseidoniales_archaeon|GCA_003602595	1	1	1	1	1	1	1	0	1	0	0	0	0	0	0	0	0	0	0	0	2	1	0
GCA_001766815	Archaea	Euryarchaeota	Euryarchaeota	Syntrophoarchaeales	Candidatus_Syntrophoarchaeum_caldarius	Syntrophoarchaeales|Candidatus_Syntrophoarchaeum_caldarius|GCA_001766815	1	1	1	1	1	1	1	1	1	0	0	0	0	0	0	0	0	0	0	0	1	1	1
GCA_001766825	Archaea	Euryarchaeota	Euryarchaeota	Syntrophoarchaeales	Candidatus_Syntrophoarchaeum_butanivorans	Syntrophoarchaeales|Candidatus_Syntrophoarchaeum_butanivorans|GCA_001766825	1	1	1	1	1	1	1	1	1	0	0	0	0	0	0	0	0	0	0	0	1	1	1
GCA_001595815	Archaea	Euryarchaeota	Euryarchaeota	Theionarchaea	Theionarchaea_archaeon_DG-70-1	Theionarchaea|Theionarchaea_archaeon_DG-70-1|GCA_001595815	1	1	1	1	1	1	1	1	1	0	0	0	0	0	0	0	0	0	0	0	6	1	1
GCA_000007305	Archaea	Euryarchaeota	Euryarchaeota	Thermococcales	Pyrococcus_furiosus	Thermococcales|Pyrococcus_furiosus|GCA_000007305	1	1	1	1	1	1	1	0	1	0	0	0	0	0	0	0	0	0	0	0	1	1	1
GCA_000011105	Archaea	Euryarchaeota	Euryarchaeota	Thermococcales	Pyrococcus_horikoshii	Thermococcales|Pyrococcus_horikoshii|GCA_000011105	1	1	1	1	1	1	1	0	1	0	0	0	0	0	0	0	0	0	0	0	1	1	1
GCA_000151105	Archaea	Euryarchaeota	Euryarchaeota	Thermococcales	Thermococcus_barophilus	Thermococcales|Thermococcus_barophilus|GCA_000151105	1	1	1	1	1	1	1	0	1	0	0	0	0	0	0	0	0	0	0	0	2	1	1
GCA_000246985	Archaea	Euryarchaeota	Euryarchaeota	Thermococcales	Thermococcus_litoralis	Thermococcales|Thermococcus_litoralis|GCA_000246985	1	1	1	1	1	1	1	1	1	0	0	0	0	0	0	0	0	0	0	0	2	1	1
GCA_000725425	Archaea	Euryarchaeota	Euryarchaeota	Thermococcales	Palaeococcus_pacificus	Thermococcales|Palaeococcus_pacificus|GCA_000725425	1	1	1	1	1	1	1	0	1	0	0	0	0	0	0	0	0	0	0	0	3	1	1
GCA_002214545	Archaea	Euryarchaeota	Euryarchaeota	Thermococcales	Thermococcus_thioreducens	Thermococcales|Thermococcus_thioreducens|GCA_002214545	1	1	1	1	1	1	1	0	1	0	0	0	0	0	0	0	0	0	0	0	1	1	1
GCA_002011355	Archaea	Euryarchaeota	Euryarchaeota	Thermoplasmata	Thermoplasmatales_archaeon_JdFR-43	Thermoplasmata|Thermoplasmatales_archaeon_JdFR-43|GCA_002011355	1	1	0	0	1	1	1	0	0	0	0	0	0	0	0	0	0	0	0	0	4	0	1
GCA_002838935	Archaea	Euryarchaeota	Euryarchaeota	Thermoplasmata	Thermoplasmata_archaeon_HGW-Thermoplasmata-1	Thermoplasmata|Thermoplasmata_archaeon_HGW-Thermoplasmata-1|GCA_002838935	2	1	2	2	1	2	2	0	2	0	0	0	0	0	0	0	0	0	0	0	0	0	1
GCA_002900535	Archaea	Euryarchaeota	Euryarchaeota	Thermoplasmata	Thermoplasmata_archaeon_M9B1D	Thermoplasmata|Thermoplasmata_archaeon_M9B1D|GCA_002900535	1	1	1	1	1	1	1	0	1	0	0	0	0	0	0	0	0	0	0	0	6	1	1
GCA_003663645	Archaea	Euryarchaeota	Euryarchaeota	Thermoplasmata	Thermoplasmata_archaeon	Thermoplasmata|Thermoplasmata_archaeon|GCA_003663645	0	0	1	0	1	0	0	0	0	0	0	0	0	0	0	0	0	0	0	0	2	0	1
GCA_000008265	Archaea	Euryarchaeota	Euryarchaeota	Thermoplasmatales	Picrophilus_torridus	Thermoplasmatales|Picrophilus_torridus|GCA_000008265	1	1	1	1	1	1	1	0	1	0	0	0	0	0	0	0	0	0	0	0	3	1	1
GCA_000011185	Archaea	Euryarchaeota	Euryarchaeota	Thermoplasmatales	Thermoplasma_volcanium	Thermoplasmatales|Thermoplasma_volcanium|GCA_000011185	1	1	1	1	1	1	1	0	1	0	0	0	0	0	0	0	0	0	0	0	2	1	1
GCA_000195915	Archaea	Euryarchaeota	Euryarchaeota	Thermoplasmatales	Thermoplasma_acidophilum	Thermoplasmatales|Thermoplasma_acidophilum|GCA_000195915	1	1	1	1	1	1	1	1	0	0	0	0	0	0	0	0	0	0	0	0	2	1	1
GCA_000447225	Archaea	Euryarchaeota	Euryarchaeota	Thermoplasmatales	Thermoplasmatales_archaeon_A-plasma	Thermoplasmatales|Thermoplasmatales_archaeon_A-plasma|GCA_000447225	1	2	1	1	1	1	1	0	1	0	0	0	0	0	0	0	0	0	0	0	2	1	1
GCA_002078355	Archaea	Euryarchaeota	Euryarchaeota	Thermoplasmatales	Ferroplasma_acidiphilum	Thermoplasmatales|Ferroplasma_acidiphilum|GCA_002078355	1	1	1	1	1	1	1	0	1	0	0	0	0	0	0	0	0	0	0	0	3	1	1
GCA_002204705	Archaea	Euryarchaeota	Euryarchaeota	Thermoplasmatales	Thermoplasmatales_archaeon_B_DKE	Thermoplasmatales|Thermoplasmatales_archaeon_B_DKE|GCA_002204705	1	1	1	1	1	1	1	0	1	0	0	0	0	0	0	0	0	0	0	0	2	1	1
GCA_002503205	Archaea	Euryarchaeota	Euryarchaeota	Thermoplasmatales	Thermoplasmatales_archaeon_UBA447	Thermoplasmatales|Thermoplasmatales_archaeon_UBA447|GCA_002503205	1	1	1	1	1	1	1	0	1	0	0	0	0	0	0	0	0	0	0	0	1	1	2
GCA_900090055	Archaea	Euryarchaeota	Euryarchaeota	Thermoplasmatales	Cuniculiplasma_divulgatum	Thermoplasmatales|Cuniculiplasma_divulgatum|GCA_900090055	1	1	1	1	1	1	1	0	1	0	0	0	0	0	0	0	0	0	0	0	2	1	1
GCA_000270325	Archaea	TACK	Aigarchaeota	Aigarchaeota	Candidatus_Caldiarchaeum_subterraneum	Aigarchaeota|Candidatus_Caldiarchaeum_subterraneum|GCA_000270325	1	1	1	1	1	1	1	0	1	0	0	0	0	0	0	0	0	0	0	0	3	1	1
GCA_000405685	Archaea	TACK	Aigarchaeota	Aigarchaeota	Aigarchaeota_archaeon_JGI_0000106-J15	Aigarchaeota|Aigarchaeota_archaeon_JGI_0000106-J15|GCA_000405685	1	1	1	1	1	1	1	0	1	0	0	0	0	0	0	0	0	0	0	0	1	1	0
GCA_000405905	Archaea	TACK	Aigarchaeota	Aigarchaeota	Aigarchaeota_archaeon_SCGC_AAA471-F17	Aigarchaeota|Aigarchaeota_archaeon_SCGC_AAA471-F17|GCA_000405905	1	0	0	0	0	0	0	0	1	0	0	0	0	0	0	0	0	0	0	0	1	1	1
GCA_003056285	Archaea	TACK	Aigarchaeota	Aigarchaeota	Aigarchaeota_archaeon_NZ13_MG1	Aigarchaeota|Aigarchaeota_archaeon_NZ13_MG1|GCA_003056285	1	1	1	1	1	1	1	0	1	0	0	0	0	0	0	0	0	0	0	0	1	1	2
GCA_003660725	Archaea	TACK	Aigarchaeota	Aigarchaeota	Thaumarchaeota_archaeon	Aigarchaeota|Thaumarchaeota_archaeon|GCA_003660725	1	1	0	0	1	0	0	0	0	0	0	0	0	0	0	0	0	0	0	0	0	0	0
GCA_001399795	Archaea	TACK	Bathyarchaeota	Bathyarchaeota	Candidatus_Bathyarchaeota_archaeon_BA2	Bathyarchaeota|Candidatus_Bathyarchaeota_archaeon_BA2|GCA_001399795	0	0	0	0	0	0	0	0	0	0	0	0	0	0	0	0	0	0	0	0	1	1	1
GCA_001775965	Archaea	TACK	Bathyarchaeota	Bathyarchaeota	Candidatus_Bathyarchaeota_archaeon_RBG_13_60_20	Bathyarchaeota|Candidatus_Bathyarchaeota_archaeon_RBG_13_60_20|GCA_001775965	0	0	0	0	0	1	0	0	0	0	0	0	0	0	0	0	0	0	0	0	1	1	1
GCA_001775995	Archaea	TACK	Bathyarchaeota	Bathyarchaeota	Candidatus_Bathyarchaeota_archaeon_RBG_16_48_13	Bathyarchaeota|Candidatus_Bathyarchaeota_archaeon_RBG_16_48_13|GCA_001775995	1	2	1	1	2	2	2	0	1	0	0	0	0	0	0	0	0	0	0	0	0	1	1
GCA_002490245	Archaea	TACK	Bathyarchaeota	Bathyarchaeota	Candidatus_Bathyarchaeota_archaeon_B24-2	Bathyarchaeota|Candidatus_Bathyarchaeota_archaeon_B24-2|GCA_002490245	0	0	0	0	0	0	0	0	0	0	0	0	0	0	0	0	0	0	0	0	1	1	1
GCA_003601605	Archaea	TACK	Bathyarchaeota	Bathyarchaeota	Candidatus_Bathyarchaeota_archaeon	Bathyarchaeota|Candidatus_Bathyarchaeota_archaeon|GCA_003601605	0	0	0	0	0	0	0	0	0	0	0	0	0	0	0	0	0	0	0	0	1	1	1
GCA_003604315	Archaea	TACK	Bathyarchaeota	Bathyarchaeota	Candidatus_Bathyarchaeota_archaeon	Bathyarchaeota|Candidatus_Bathyarchaeota_archaeon|GCA_003604315	1	1	1	1	1	1	1	0	1	0	0	0	0	0	0	0	0	0	0	0	1	1	1
GCA_003662455	Archaea	TACK	Bathyarchaeota	Bathyarchaeota	Candidatus_Bathyarchaeota_archaeon	Bathyarchaeota|Candidatus_Bathyarchaeota_archaeon|GCA_003662455	1	0	0	1	1	1	1	0	0	0	0	0	0	0	0	0	0	0	0	0	2	1	0
GCA_003662715	Archaea	TACK	Bathyarchaeota	Bathyarchaeota	Candidatus_Bathyarchaeota_archaeon	Bathyarchaeota|Candidatus_Bathyarchaeota_archaeon|GCA_003662715	0	0	0	0	0	0	0	0	0	0	0	0	0	0	0	0	0	0	0	0	0	1	1
GCA_005888705	Archaea	TACK	Bathyarchaeota	Bathyarchaeota	Candidatus_Bathyarchaeota_archaeon	Bathyarchaeota|Candidatus_Bathyarchaeota_archaeon|GCA_005888705	0	1	1	0	1	1	1	0	1	0	0	0	0	0	0	0	0	0	0	0	1	1	0
GCA_005888735	Archaea	TACK	Bathyarchaeota	Bathyarchaeota	Candidatus_Bathyarchaeota_archaeon	Bathyarchaeota|Candidatus_Bathyarchaeota_archaeon|GCA_005888735	1	1	2	1	1	1	1	0	1	0	0	0	0	0	0	0	0	0	0	0	1	1	1
GCA_007049995	Archaea	TACK	Bathyarchaeota	Bathyarchaeota	Candidatus_Bathyarchaeota_archaeon	Bathyarchaeota|Candidatus_Bathyarchaeota_archaeon|GCA_007049995	1	1	0	0	1	1	0	0	0	0	0	0	0	0	0	0	0	0	0	0	1	0	0
GCA_000011125	Archaea	TACK	Crenarchaeota	Desulfurococcales	Aeropyrum_pernix	Desulfurococcales|Aeropyrum_pernix|GCA_000011125	1	1	1	1	1	0	0	0	1	0	0	0	0	0	0	0	0	0	0	0	2	1	1
GCA_000015145	Archaea	TACK	Crenarchaeota	Desulfurococcales	Hyperthermus_butylicus	Desulfurococcales|Hyperthermus_butylicus|GCA_000015145	1	1	1	1	1	1	0	0	1	0	0	0	0	0	0	0	0	0	0	0	2	1	1
GCA_000015945	Archaea	TACK	Crenarchaeota	Desulfurococcales	Staphylothermus_marinus	Desulfurococcales|Staphylothermus_marinus|GCA_000015945	1	1	1	1	1	0	0	0	1	0	0	0	0	0	0	0	0	0	0	0	1	1	1
GCA_000017945	Archaea	TACK	Crenarchaeota	Desulfurococcales	Ignicoccus_hospitalis	Desulfurococcales|Ignicoccus_hospitalis|GCA_000017945	1	1	1	1	1	1	1	0	1	0	0	0	0	0	0	0	0	0	0	0	2	1	1
GCA_000020905	Archaea	TACK	Crenarchaeota	Desulfurococcales	Desulfurococcus_amylolyticus	Desulfurococcales|Desulfurococcus_amylolyticus|GCA_000020905	1	1	1	1	1	0	0	0	1	0	0	0	0	0	0	0	0	0	0	0	1	1	1
GCA_000092185	Archaea	TACK	Crenarchaeota	Desulfurococcales	Thermosphaera_aggregans	Desulfurococcales|Thermosphaera_aggregans|GCA_000092185	1	1	1	1	1	0	0	0	0	0	0	0	0	0	0	0	0	0	0	0	2	1	1
GCA_000223395	Archaea	TACK	Crenarchaeota	Desulfurococcales	Pyrolobus_fumarii	Desulfurococcales|Pyrolobus_fumarii|GCA_000223395	1	1	1	1	1	1	1	0	1	0	0	0	0	0	0	0	0	0	0	0	2	1	1
GCA_000258425	Archaea	TACK	Crenarchaeota	Desulfurococcales	Fervidicoccus_fontis	Desulfurococcales|Fervidicoccus_fontis|GCA_000258425	1	1	1	1	1	1	1	0	1	0	0	0	0	0	0	0	0	0	0	0	2	1	1
GCA_000264495	Archaea	TACK	Crenarchaeota	Desulfurococcales	Thermogladius_calderae	Desulfurococcales|Thermogladius_calderae|GCA_000264495	1	1	1	1	1	0	0	0	1	0	0	0	0	0	0	0	0	0	0	0	1	1	1
GCA_000317795	Archaea	TACK	Crenarchaeota	Desulfurococcales	Caldisphaera_lagunensis	Desulfurococcales|Caldisphaera_lagunensis|GCA_000317795	1	1	1	1	1	1	1	0	1	0	0	0	0	0	0	0	0	0	0	0	1	1	1
GCA_001462395	Archaea	TACK	Crenarchaeota	Desulfurococcales	Pyrodictium_occultum	Desulfurococcales|Pyrodictium_occultum|GCA_001462395	1	1	1	1	1	1	1	0	1	0	0	0	0	0	0	0	0	0	0	0	2	1	1
GCA_001481685	Archaea	TACK	Crenarchaeota	Desulfurococcales	Ignicoccus_islandicus	Desulfurococcales|Ignicoccus_islandicus|GCA_001481685	1	1	1	1	1	1	1	0	1	0	0	0	0	0	0	0	0	0	0	0	2	1	1
GCA_003431325	Archaea	TACK	Crenarchaeota	Desulfurococcales	Acidilobus_sp__7A	Desulfurococcales|Acidilobus_sp__7A|GCA_003431325	1	1	1	1	1	0	1	0	1	0	0	0	0	0	0	0	0	0	0	0	1	1	1
GCA_000398765	Archaea	TACK	Crenarchaeota	Geoarchaeales	Crenarchaeota_archaeon_SCGC_AAA471-O08	Geoarchaeales|Crenarchaeota_archaeon_SCGC_AAA471-O08|GCA_000398765	1	1	1	1	1	1	1	0	1	0	0	0	0	0	0	0	0	0	0	0	1	0	1
GCA_000402095	Archaea	TACK	Crenarchaeota	Geoarchaeales	Crenarchaeota_archaeon_SCGC_AAA471-L13	Geoarchaeales|Crenarchaeota_archaeon_SCGC_AAA471-L13|GCA_000402095	1	1	1	1	1	1	1	0	1	0	0	0	0	0	0	0	0	0	0	0	1	0	0
B21_G17	Archaea	TACK	Geothermarchaeota	Geothermarchaeota	Candidatus_Geothermarchaeota_archaeon_B21_G17	Geothermarchaeota|Candidatus_Geothermarchaeota_archaeon_B21_G17|B21_G17	1	1	0	1	1	1	1	0	0	0	0	0	0	0	0	0	0	0	0	0	1	1	1
GCA_002011075	Archaea	TACK	Geothermarchaeota	Geothermarchaeota	Candidatus_Geothermarchaeota_archaeon_JdFR-13	Geothermarchaeota|Candidatus_Geothermarchaeota_archaeon_JdFR-13|GCA_002011075	1	1	1	1	1	1	1	0	1	0	0	0	0	0	0	0	0	0	0	0	1	1	1
GCA_000019605	Archaea	TACK	Korarchaeota	Korarchaeota	Candidatus_Korarchaeum_cryptofilum	Korarchaeota|Candidatus_Korarchaeum_cryptofilum|GCA_000019605	1	1	1	1	1	0	1	0	1	0	0	0	0	0	0	0	0	0	0	0	2	1	1
GCA_003344655	Archaea	TACK	Korarchaeota	Korarchaeota	Candidatus_Korarchaeota_archaeon_NZ13-K	Korarchaeota|Candidatus_Korarchaeota_archaeon_NZ13-K|GCA_003344655	1	1	1	1	1	0	1	0	0	0	0	0	0	0	0	0	0	0	0	0	1	1	1
GCA_003661285	Archaea	TACK	Korarchaeota	Korarchaeota	Candidatus_Korarchaeota_archaeon	Korarchaeota|Candidatus_Korarchaeota_archaeon|GCA_003661285	1	1	1	1	1	1	1	0	1	0	0	0	0	0	0	0	0	0	0	0	0	1	0
GCA_003661365	Archaea	TACK	Korarchaeota	Korarchaeota	Candidatus_Korarchaeota_archaeon	Korarchaeota|Candidatus_Korarchaeota_archaeon|GCA_003661365	1	1	2	1	1	0	1	0	0	0	0	0	0	0	0	0	0	0	0	0	2	1	1
GCA_003661385	Archaea	TACK	Korarchaeota	Korarchaeota	Candidatus_Korarchaeota_archaeon	Korarchaeota|Candidatus_Korarchaeota_archaeon|GCA_003661385	1	0	1	1	1	1	1	0	1	0	0	0	0	0	0	0	0	0	0	0	1	1	1
GCA_003947435	Archaea	TACK	Korarchaeota	Korarchaeota	Candidatus_Methanodesulfokores_washburnensis	Korarchaeota|Candidatus_Methanodesulfokores_washburnensis|GCA_003947435	1	1	2	1	1	0	2	0	2	0	0	0	0	0	0	0	0	0	0	0	1	1	1
GCA_002507085	Archaea	TACK	Marsarchaeota	Marsarchaeota	archaeon_UBA168	Marsarchaeota|archaeon_UBA168|GCA_002507085	1	1	1	0	1	0	1	0	1	0	0	0	0	0	0	0	0	0	0	0	1	1	1
GCA_003019445	Archaea	TACK	Marsarchaeota	Marsarchaeota	Candidatus_Marsarchaeota_G1_archaeon_OSP_B	Marsarchaeota|Candidatus_Marsarchaeota_G1_archaeon_OSP_B|GCA_003019445	1	1	2	1	0	1	1	0	1	0	0	0	0	0	0	0	0	0	0	0	0	0	2
GCA_003019535	Archaea	TACK	Marsarchaeota	Marsarchaeota	Candidatus_Marsarchaeota_G2_archaeon_ECH_B_1	Marsarchaeota|Candidatus_Marsarchaeota_G2_archaeon_ECH_B_1|GCA_003019535	1	1	1	1	1	1	1	0	1	0	0	0	0	0	0	0	0	0	0	0	1	1	1
GCA_003649605	Archaea	TACK	Nezhaarchaeota	Nezhaarchaeota	Thermoprotei_archaeon	Nezhaarchaeota|Thermoprotei_archaeon|GCA_003649605	2	2	1	0	2	0	2	0	2	0	0	0	0	0	0	0	0	0	0	0	0	1	1
GCA_003650865	Archaea	TACK	Nezhaarchaeota	Nezhaarchaeota	Thermoprotei_archaeon	Nezhaarchaeota|Thermoprotei_archaeon|GCA_003650865	1	1	0	1	1	1	1	1	1	0	0	0	0	0	0	0	0	0	0	0	1	1	1
GCA_004347915	Archaea	TACK	Nezhaarchaeota	Nezhaarchaeota	Candidatus_Nezhaarchaeota_archaeon_WYZ-LMO7	Nezhaarchaeota|Candidatus_Nezhaarchaeota_archaeon_WYZ-LMO7|GCA_004347915	1	1	1	1	1	1	1	0	1	0	0	0	0	0	0	0	0	0	0	0	1	1	1
GCA_000012285	Archaea	TACK	Crenarchaeota	Sulfolobales	Sulfolobus_acidocaldarius	Sulfolobales|Sulfolobus_acidocaldarius|GCA_000012285	1	1	1	1	1	1	1	0	1	0	0	0	0	0	0	0	0	0	0	0	2	1	1
GCA_000016605	Archaea	TACK	Crenarchaeota	Sulfolobales	Metallosphaera_sedula	Sulfolobales|Metallosphaera_sedula|GCA_000016605	1	1	1	1	1	1	1	0	1	0	0	0	0	0	0	0	0	0	0	0	2	1	1
GCA_000213215	Archaea	TACK	Crenarchaeota	Sulfolobales	Acidianus_hospitalis	Sulfolobales|Acidianus_hospitalis|GCA_000213215	1	1	2	1	1	1	1	0	1	0	0	0	0	0	0	0	0	0	0	0	2	1	1
GCA_000389735	Archaea	TACK	Crenarchaeota	Sulfolobales	Sulfolobales_archaeon_Acd1	Sulfolobales|Sulfolobales_archaeon_Acd1|GCA_000389735	1	1	1	1	1	1	1	0	1	0	0	0	0	0	0	0	0	0	0	0	2	1	1
GCA_003056265	Archaea	TACK	Crenarchaeota	Sulfolobales	Zestosphaera_tikiterensis	Sulfolobales|Zestosphaera_tikiterensis|GCA_003056265	1	1	1	1	1	1	0	0	1	0	0	0	0	0	0	0	0	0	0	0	1	1	1
GCA_003086455	Archaea	TACK	Crenarchaeota	Sulfolobales	Sulfolobus_islandicus	Sulfolobales|Sulfolobus_islandicus|GCA_003086455	1	1	1	1	1	1	1	0	1	0	0	0	0	0	0	0	0	0	0	0	2	1	1
GCA_003201765	Archaea	TACK	Crenarchaeota	Sulfolobales	Acidianus_sulfidivorans	Sulfolobales|Acidianus_sulfidivorans|GCA_003201765	1	1	1	1	1	1	1	0	1	0	0	0	0	0	0	0	0	0	0	0	2	1	1
GCA_003852135	Archaea	TACK	Crenarchaeota	Sulfolobales	Saccharolobus_solfataricus	Sulfolobales|Saccharolobus_solfataricus|GCA_003852135	1	1	1	1	1	1	1	0	1	0	0	0	0	0	0	0	0	0	0	0	2	1	1
GCA_000018465	Archaea	TACK	Thaumarchaeota	Thaumarchaeota	Nitrosopumilus_maritimus	Thaumarchaeota|Nitrosopumilus_maritimus|GCA_000018465	1	1	1	1	1	1	1	0	1	0	0	0	0	0	0	0	0	0	0	0	0	1	1
GCA_000200715	Archaea	TACK	Thaumarchaeota	Thaumarchaeota	Cenarchaeum_symbiosum	Thaumarchaeota|Cenarchaeum_symbiosum|GCA_000200715	1	1	1	1	1	1	1	0	1	0	0	0	0	0	0	0	0	0	0	0	0	1	1
GCA_000220175	Archaea	TACK	Thaumarchaeota	Thaumarchaeota	Nitrosarchaeum_koreense	Thaumarchaeota|Nitrosarchaeum_koreense|GCA_000220175	1	1	1	1	1	1	1	0	1	0	0	0	0	0	0	0	0	0	0	0	1	1	1
GCA_000303155	Archaea	TACK	Thaumarchaeota	Thaumarchaeota	Candidatus_Nitrososphaera_gargensis	Thaumarchaeota|Candidatus_Nitrososphaera_gargensis|GCA_000303155	1	1	1	1	1	1	1	0	1	0	0	0	0	0	0	0	0	0	0	0	3	1	1
GCA_000698785	Archaea	TACK	Thaumarchaeota	Thaumarchaeota	Nitrososphaera_viennensis	Thaumarchaeota|Nitrososphaera_viennensis|GCA_000698785	1	1	1	1	1	1	1	0	1	0	0	0	0	0	0	0	0	0	0	0	1	1	1
GCA_000802205	Archaea	TACK	Thaumarchaeota	Thaumarchaeota	Candidatus_Nitrosocosmicus_oleophilus	Thaumarchaeota|Candidatus_Nitrosocosmicus_oleophilus|GCA_000802205	1	1	1	1	1	1	1	0	1	0	0	0	0	0	0	0	0	0	0	0	1	1	1
GCA_000812185	Archaea	TACK	Thaumarchaeota	Thaumarchaeota	Candidatus_Nitrosopelagicus_brevis	Thaumarchaeota|Candidatus_Nitrosopelagicus_brevis|GCA_000812185	1	1	1	1	1	1	1	0	1	0	0	0	0	0	0	0	0	0	0	0	0	1	1
GCA_001830115	Archaea	TACK	Thaumarchaeota	Thaumarchaeota	Thaumarchaeota_archaeon_RBG_16_49_8	Thaumarchaeota|Thaumarchaeota_archaeon_RBG_16_49_8|GCA_001830115	1	1	0	1	1	1	1	0	1	0	0	0	0	0	0	0	0	0	0	0	3	1	1
GCA_002787055	Archaea	TACK	Thaumarchaeota	Thaumarchaeota	Candidatus_Nitrosotenuis_aquarius	Thaumarchaeota|Candidatus_Nitrosotenuis_aquarius|GCA_002787055	1	1	1	1	1	1	2	0	1	0	0	0	0	0	0	0	0	0	0	0	0	1	1
GCA_003702465	Archaea	TACK	Thaumarchaeota	Thaumarchaeota	Candidatus_Nitrosomarinus_sp_	Thaumarchaeota|Candidatus_Nitrosomarinus_sp_|GCA_003702465	1	1	1	1	1	1	1	0	1	0	0	0	0	0	0	0	0	0	0	0	0	1	1
GCA_900065925	Archaea	TACK	Thaumarchaeota	Thaumarchaeota	Candidatus_Nitrosotalea_devanaterra	Thaumarchaeota|Candidatus_Nitrosotalea_devanaterra|GCA_900065925	1	1	1	1	1	1	1	0	1	0	0	0	0	0	0	0	0	0	0	0	1	1	1
GCA_900248165	Archaea	TACK	Thaumarchaeota	Thaumarchaeota	Candidatus_Nitrosocaldus_cavascurensis	Thaumarchaeota|Candidatus_Nitrosocaldus_cavascurensis|GCA_900248165	1	1	1	1	1	1	1	0	1	0	0	0	0	0	0	0	0	0	0	0	2	1	1
GCA_900620265	Archaea	TACK	Thaumarchaeota	Thaumarchaeota	Nitrosopumilaceae_archaeon	Thaumarchaeota|Nitrosopumilaceae_archaeon|GCA_900620265	1	1	1	1	1	1	1	0	1	0	0	0	0	0	0	0	0	0	0	0	0	1	1
GCA_000015225	Archaea	TACK	Crenarchaeota	Thermoproteales	Thermofilum_pendens	Thermoproteales|Thermofilum_pendens|GCA_000015225	1	1	1	1	1	0	1	0	1	0	0	0	0	0	0	0	0	0	0	0	2	1	1
GCA_000015805	Archaea	TACK	Crenarchaeota	Thermoproteales	Pyrobaculum_calidifontis	Thermoproteales|Pyrobaculum_calidifontis|GCA_000015805	1	1	1	1	1	1	1	0	1	0	0	0	0	0	0	0	0	0	0	0	2	1	1
GCA_000018305	Archaea	TACK	Crenarchaeota	Thermoproteales	Caldivirga_maquilingensis	Thermoproteales|Caldivirga_maquilingensis|GCA_000018305	1	1	1	1	1	1	1	0	1	0	0	0	0	0	0	0	0	0	0	0	1	1	1
GCA_000148385	Archaea	TACK	Crenarchaeota	Thermoproteales	Vulcanisaeta_distributa	Thermoproteales|Vulcanisaeta_distributa|GCA_000148385	1	1	1	1	1	1	1	0	1	0	0	0	0	0	0	0	0	0	0	0	1	1	2
GCA_000193375	Archaea	TACK	Crenarchaeota	Thermoproteales	Thermoproteus_uzoniensis	Thermoproteales|Thermoproteus_uzoniensis|GCA_000193375	1	1	2	1	1	1	1	0	1	0	0	0	0	0	0	0	0	0	0	0	2	1	1
GCA_000234805	Archaea	TACK	Crenarchaeota	Thermoproteales	Pyrobaculum_ferrireducens	Thermoproteales|Pyrobaculum_ferrireducens|GCA_000234805	1	1	1	1	1	1	1	0	1	0	0	0	0	0	0	0	0	0	0	0	2	1	1
GCA_001315925	Archaea	TACK	Crenarchaeota	Thermoproteales	Thermocladium_modestius	Thermoproteales|Thermocladium_modestius|GCA_001315925	3	3	2	0	1	0	1	0	0	0	0	0	0	0	0	0	0	0	0	0	1	2	2
GCA_001748385	Archaea	TACK	Crenarchaeota	Thermoproteales	Vulcanisaeta_thermophila	Thermoproteales|Vulcanisaeta_thermophila|GCA_001748385	1	1	1	1	1	1	1	0	1	0	0	0	0	0	0	0	0	0	0	0	1	1	2
GCA_003649375	Archaea	TACK	Crenarchaeota	Thermoproteales	Thermoprotei_archaeon	Thermoproteales|Thermoprotei_archaeon|GCA_003649375	1	1	1	0	1	0	1	0	1	0	0	0	0	0	0	0	0	0	0	0	1	0	0
GCA_003650785	Archaea	TACK	Crenarchaeota	Thermoproteales	Thermoprotei_archaeon	Thermoproteales|Thermoprotei_archaeon|GCA_003650785	0	1	1	0	1	1	1	0	1	0	0	0	0	0	0	0	0	0	0	0	1	1	0
GCA_001717005	Archaea	TACK	Verstraetearchaeota	Verstraetearchaeota	Candidatus_Methanomethylicus_mesodigestum	Verstraetearchaeota|Candidatus_Methanomethylicus_mesodigestum|GCA_001717005	1	1	1	1	1	1	1	0	1	0	0	0	0	0	0	0	0	0	0	0	1	1	1
GCA_001717015	Archaea	TACK	Verstraetearchaeota	Verstraetearchaeota	Candidatus_Methanosuratus_petracarbonis	Verstraetearchaeota|Candidatus_Methanosuratus_petracarbonis|GCA_001717015	2	2	1	1	2	1	1	0	1	0	0	0	0	0	0	0	0	0	0	0	0	0	1
GCA_001717025	Archaea	TACK	Verstraetearchaeota	Verstraetearchaeota	Candidatus_Methanomethylicus_oleusabulum	Verstraetearchaeota|Candidatus_Methanomethylicus_oleusabulum|GCA_001717025	1	1	1	1	1	1	1	0	1	0	0	0	0	0	0	0	0	0	0	0	1	1	1
GCA_003649185	Archaea	TACK	Verstraetearchaeota	Verstraetearchaeota	Candidatus_Verstraetearchaeota_archaeon	Verstraetearchaeota|Candidatus_Verstraetearchaeota_archaeon|GCA_003649185	0	0	0	0	0	0	0	0	0	0	0	0	0	0	0	0	0	0	0	0	1	1	1
GCA_004028775	Archaea	TACK	Verstraetearchaeota	Verstraetearchaeota	Candidatus_Methanosuratus_subterraneum	Verstraetearchaeota|Candidatus_Methanosuratus_subterraneum|GCA_004028775	1	1	1	1	1	1	1	0	1	0	0	0	0	0	0	0	0	0	0	0	1	1	1
GCA_004348015	Archaea	TACK	Verstraetearchaeota	Verstraetearchaeota	Candidatus_Verstraetearchaeota_archaeon	Verstraetearchaeota|Candidatus_Verstraetearchaeota_archaeon|GCA_004348015	1	1	1	1	1	1	1	0	1	0	0	0	0	0	0	0	0	0	0	0	1	1	1
GCA_000967915	Bacteria		Tenericutes	Acholeplasmatales	Acholeplasma_brassicae	Acholeplasmatales|Acholeplasma_brassicae|GCA_000967915	1	1	1	1	1	1	1	0	2	1	1	1	1	1	1	1	0	0	0	0	0	0	0
GCA_000949295	Bacteria		Actinobacteria	Acidimicrobiales	Acidithrix_ferrooxidans	Acidimicrobiales|Acidithrix_ferrooxidans|GCA_000949295	0	0	0	0	0	0	0	0	1	1	1	1	1	1	1	1	0	0	0	0	1	0	0
GCA_900128965	Bacteria		Actinobacteria	Acidimicrobiales	Ferrithrix_thermotolerans	Acidimicrobiales|Ferrithrix_thermotolerans|GCA_900128965	0	0	0	0	0	0	0	0	1	1	1	1	1	1	1	1	0	0	0	0	1	0	0
GCA_000178975	Bacteria		Acidobacteria	Acidobacteriales	Granulicella_tundricola	Acidobacteriales|Granulicella_tundricola|GCA_000178975	0	0	0	0	0	0	0	0	2	2	2	2	1	2	2	2	0	1	0	0	3	0	0
GCA_000745965	Bacteria		Acidobacteria	Acidobacteriales	Edaphobacter_aggregans	Acidobacteriales|Edaphobacter_aggregans|GCA_000745965	0	0	0	0	0	0	0	0	2	2	2	2	2	2	3	1	0	0	1	0	2	0	0
GCA_001449115	Bacteria		Acidobacteria	Acidobacteriales	Terracidiphilus_gabretensis	Acidobacteriales|Terracidiphilus_gabretensis|GCA_001449115	0	0	0	0	0	0	0	0	1	1	1	1	1	1	1	0	0	0	1	0	2	0	0
GCA_000154225	Bacteria		Actinobacteria	Actinobacteria	Schaalia_odontolytica	Actinobacteria|Schaalia_odontolytica|GCA_000154225	0	0	0	0	0	0	0	0	1	1	1	1	1	1	1	1	0	0	0	0	0	0	0
GCA_000092645	Bacteria		Actinobacteria	Actinobacteria_unass	Thermobispora_bispora	Actinobacteria_unass|Thermobispora_bispora|GCA_000092645	0	0	0	0	0	0	0	0	1	1	1	1	1	1	1	1	0	0	1	0	2	0	1
GCA_000612055	Bacteria		Actinobacteria	Actinomycetales	Trueperella_pyogenes	Actinomycetales|Trueperella_pyogenes|GCA_000612055	0	0	0	0	0	0	0	0	1	1	1	1	1	1	1	1	0	0	0	0	0	0	1
GCA_000371785	Bacteria		Actinobacteria	Actinopolysporales	Actinopolyspora_halophila	Actinopolysporales|Actinopolyspora_halophila|GCA_000371785	0	0	0	0	0	0	0	0	1	1	1	1	1	1	1	1	0	0	0	0	2	0	1
GCA_900167015	Bacteria		Proteobacteria	Aeromonadales	Succinivibrio_dextrinosolvens	Aeromonadales|Succinivibrio_dextrinosolvens|GCA_900167015	0	0	0	0	0	0	0	0	1	1	1	1	1	1	1	1	0	0	0	0	0	0	0
GCA_000024465	Bacteria		Proteobacteria	Alphaproteobacteria	Candidatus_Puniceispirillum_marinum	Alphaproteobacteria|Candidatus_Puniceispirillum_marinum|GCA_000024465	0	0	0	0	0	0	0	0	1	1	1	1	1	1	1	2	0	0	1	0	1	0	0
GCA_002937505	Bacteria		Proteobacteria	Alphaproteobacteria_unass	Alphaproteobacteria_bacterium_MarineAlpha12_Bin1	Alphaproteobacteria_unass|Alphaproteobacteria_bacterium_MarineAlpha12_Bin1|GCA_002937505	0	0	0	0	0	0	0	0	1	1	1	1	1	1	1	1	0	0	1	0	1	0	0
GCA_002937525	Bacteria		Proteobacteria	Alphaproteobacteria_unass	Alphaproteobacteria_bacterium_MarineAlpha10_Bin3	Alphaproteobacteria_unass|Alphaproteobacteria_bacterium_MarineAlpha10_Bin3|GCA_002937525	0	0	0	0	0	0	0	0	1	0	1	1	0	1	1	2	0	0	1	0	0	0	0
GCA_002937625	Bacteria		Proteobacteria	Alphaproteobacteria_unass	Alphaproteobacteria_bacterium_MarineAlpha9_Bin4	Alphaproteobacteria_unass|Alphaproteobacteria_bacterium_MarineAlpha9_Bin4|GCA_002937625	0	0	0	0	0	0	0	0	1	1	1	1	1	1	1	2	0	0	1	0	1	0	0
GCA_002937855	Bacteria		Proteobacteria	Alphaproteobacteria_unass	Alphaproteobacteria_bacterium_MarineAlpha5_Bin12	Alphaproteobacteria_unass|Alphaproteobacteria_bacterium_MarineAlpha5_Bin12|GCA_002937855	0	0	0	0	0	0	0	0	0	1	1	1	1	1	0	0	0	0	0	0	1	0	0
GCA_002937915	Bacteria		Proteobacteria	Alphaproteobacteria_unass	Alphaproteobacteria_bacterium_MarineAlpha5_Bin8	Alphaproteobacteria_unass|Alphaproteobacteria_bacterium_MarineAlpha5_Bin8|GCA_002937915	0	0	0	0	0	0	0	0	1	0	0	0	0	0	1	1	0	0	1	0	2	0	1
GCA_002938155	Bacteria		Proteobacteria	Alphaproteobacteria_unass	Alphaproteobacteria_bacterium_MarineAlpha6_Bin5	Alphaproteobacteria_unass|Alphaproteobacteria_bacterium_MarineAlpha6_Bin5|GCA_002938155	0	0	0	0	0	0	0	0	1	1	1	1	1	1	1	1	0	0	1	0	1	0	0
GCA_002938255	Bacteria		Proteobacteria	Alphaproteobacteria_unass	Alphaproteobacteria_bacterium_MarineAlpha5_Bin3	Alphaproteobacteria_unass|Alphaproteobacteria_bacterium_MarineAlpha5_Bin3|GCA_002938255	0	0	0	0	0	0	0	0	1	1	1	1	1	1	1	1	0	0	1	0	1	0	0
GCA_002938315	Bacteria		Proteobacteria	Alphaproteobacteria_unass	Alphaproteobacteria_bacterium_MarineAlpha3_Bin2	Alphaproteobacteria_unass|Alphaproteobacteria_bacterium_MarineAlpha3_Bin2|GCA_002938315	0	0	0	0	0	0	0	0	1	1	1	1	1	1	1	2	0	0	1	0	1	0	0
GCA_000170835	Bacteria		Proteobacteria	Alteromonadales	Marinobacter_algicola	Alteromonadales|Marinobacter_algicola|GCA_000170835	0	0	0	0	0	0	0	0	1	1	1	1	1	1	1	1	0	0	0	1	1	0	1
GCA_000172635	Bacteria		Proteobacteria	Alteromonadales	Alteromonas_macleodii	Alteromonadales|Alteromonas_macleodii|GCA_000172635	0	0	0	0	0	0	0	0	1	1	1	1	1	1	1	1	0	0	0	1	1	0	0
GCA_001306115	Bacteria		Chloroflexi	Anaerolineales	Ornatilinea_apprima	Anaerolineales|Ornatilinea_apprima|GCA_001306115	0	0	0	0	0	0	0	0	1	1	1	1	1	1	1	0	0	0	0	0	1	0	0
GCA_900184705	Bacteria		Chloroflexi	Anaerolineales	Brevefilum_fermentans	Anaerolineales|Brevefilum_fermentans|GCA_900184705	0	0	0	0	0	0	0	0	1	1	1	1	1	1	1	0	0	1	1	0	2	0	1
GCA_000010785	Bacteria		Aquificae	Aquificales	Hydrogenobacter_thermophilus	Aquificales|Hydrogenobacter_thermophilus|GCA_000010785	0	0	0	0	0	0	0	0	1	1	1	2	1	1	1	1	0	0	1	0	1	0	0
GCA_000213785	Bacteria		Aquificae	Aquificales	Hydrogenobaculum_sp__3684	Aquificales|Hydrogenobaculum_sp__3684|GCA_000213785	0	0	0	0	0	0	0	0	1	1	1	1	1	1	1	1	0	0	1	0	2	0	0
GCA_900066015	Bacteria		Chloroflexi	Ardenticatenales	Candidatus_Promineofilum_breve	Ardenticatenales|Candidatus_Promineofilum_breve|GCA_900066015	0	0	0	0	0	0	0	0	1	1	1	1	1	1	1	0	0	0	0	0	2	0	0
GCA_000427095	Bacteria		Armatimonadetes	Armatimonadetes	Chthonomonas_calidirosea	Armatimonadetes|Chthonomonas_calidirosea|GCA_000427095	0	0	0	0	0	0	0	0	1	1	1	1	1	1	1	2	0	0	1	0	2	0	0
GCA_000724625	Bacteria		Armatimonadetes	Armatimonadetes	Fimbriimonas_ginsengisoli	Armatimonadetes|Fimbriimonas_ginsengisoli|GCA_000724625	0	0	0	0	0	0	0	0	1	1	1	1	1	1	1	1	0	0	1	0	2	0	0
GCA_000011245	Bacteria		Firmicutes	Bacillales	Oceanobacillus_iheyensis	Bacillales|Oceanobacillus_iheyensis|GCA_000011245	0	0	0	0	0	0	0	0	1	1	1	1	1	1	1	1	0	0	0	0	0	1	2
GCA_000227705	Bacteria		Firmicutes	Bacillales	Thermobacillus_composti	Bacillales|Thermobacillus_composti|GCA_000227705	0	0	0	0	0	0	0	0	1	1	1	1	1	1	1	1	0	0	0	0	1	1	1
GCA_000423105	Bacteria		Firmicutes	Bacillales	Halalkalibacillus_halophilus	Bacillales|Halalkalibacillus_halophilus|GCA_000423105	0	0	0	0	0	0	0	0	1	1	1	1	1	1	1	1	0	0	1	0	0	1	1
GCA_000706685	Bacteria		Firmicutes	Bacillales	Staphylococcus_xylosus	Bacillales|Staphylococcus_xylosus|GCA_000706685	0	0	0	0	0	0	0	0	1	1	1	1	1	1	1	1	0	0	0	0	0	1	0
GCA_000812025	Bacteria		Firmicutes	Bacillales	Quasibacillus_thermotolerans	Bacillales|Quasibacillus_thermotolerans|GCA_000812025	0	0	0	0	0	0	0	0	2	1	1	1	1	1	1	1	0	0	1	0	0	1	1
GCA_001552275	Bacteria		Firmicutes	Bacillales	Amphibacillus_sediminis	Bacillales|Amphibacillus_sediminis|GCA_001552275	1	1	1	1	1	1	1	0	3	2	2	2	2	2	2	2	0	0	1	0	0	1	2
GCA_001642725	Bacteria		Firmicutes	Bacillales	Acidibacillus_ferrooxidans	Bacillales|Acidibacillus_ferrooxidans|GCA_001642725	0	0	0	0	0	0	0	0	1	1	1	1	1	1	1	1	0	0	0	0	0	1	0
GCA_001700325	Bacteria		Firmicutes	Bacillales	Caryophanon_latum	Bacillales|Caryophanon_latum|GCA_001700325	0	0	0	0	0	0	0	0	1	1	1	1	1	1	1	1	0	0	0	0	0	1	0
GCA_900106775	Bacteria		Firmicutes	Bacillales	Marininema_mesophilum	Bacillales|Marininema_mesophilum|GCA_900106775	0	0	0	0	0	0	0	0	1	1	1	1	1	1	1	1	0	0	1	0	0	1	1
GCA_900111285	Bacteria		Firmicutes	Bacillales	Salisediminibacterium_haloalkalitolerans	Bacillales|Salisediminibacterium_haloalkalitolerans|GCA_900111285	0	0	0	0	0	0	0	0	1	1	1	1	1	1	1	1	0	0	1	0	1	1	2
GCA_900114055	Bacteria		Firmicutes	Bacillales	Thermoflavimicrobium_dichotomicum	Bacillales|Thermoflavimicrobium_dichotomicum|GCA_900114055	0	0	0	0	0	0	0	0	1	1	1	1	1	1	1	1	0	0	0	0	1	1	0
GCA_900115805	Bacteria		Firmicutes	Bacillales	Psychrobacillus_psychrotolerans	Bacillales|Psychrobacillus_psychrotolerans|GCA_900115805	0	0	0	0	0	0	0	0	1	1	1	1	1	1	1	1	0	0	0	0	0	1	0
GCA_000210915	Bacteria		Proteobacteria	Bacteriovoracales	Halobacteriovorax_marinus	Bacteriovoracales|Halobacteriovorax_marinus|GCA_000210915	0	0	0	0	0	0	0	0	1	1	1	1	1	1	1	1	0	0	0	0	1	0	0
GCA_000212375	Bacteria		Bacteroidetes	Bacteroidales	Porphyromonas_asaccharolytica	Bacteroidales|Porphyromonas_asaccharolytica|GCA_000212375	1	1	1	1	1	0	0	0	1	0	0	0	0	0	0	0	0	0	0	0	1	0	0
GCA_000379665	Bacteria		Bacteroidetes	Bacteroidales	Butyricimonas_synergistica	Bacteroidales|Butyricimonas_synergistica|GCA_000379665	1	1	1	1	1	0	0	0	2	1	1	1	1	1	1	1	0	0	0	0	1	0	1
GCA_001282625	Bacteria		Bacteroidetes	Bacteroidales	Lascolabacillus_massiliensis	Bacteroidales|Lascolabacillus_massiliensis|GCA_001282625	1	1	1	1	1	0	0	0	2	1	1	1	1	1	1	1	0	0	0	0	0	0	0
GCA_900104655	Bacteria		Bacteroidetes	Bacteroidales	Millionella_massiliensis	Bacteroidales|Millionella_massiliensis|GCA_900104655	1	1	1	1	1	0	0	0	1	0	0	0	0	0	0	0	0	0	0	0	1	0	0
GCA_900128475	Bacteria		Bacteroidetes	Bacteroidales	Mediterranea_massiliensis	Bacteroidales|Mediterranea_massiliensis|GCA_900128475	1	1	1	1	1	0	0	0	2	1	1	1	1	1	1	1	0	0	0	0	0	0	0
GCA_001715195	Bacteria		Balneolaeota	Balneolales	Rhodohalobacter_halophilus	Balneolales|Rhodohalobacter_halophilus|GCA_001715195	0	0	0	0	0	0	0	0	1	1	1	1	1	1	1	1	0	0	1	0	0	0	0
GCA_000025205	Bacteria		Actinobacteria	Bifidobacteriales	Gardnerella_vaginalis	Bifidobacteriales|Gardnerella_vaginalis|GCA_000025205	0	0	0	0	0	0	0	0	1	1	1	1	1	1	1	1	0	0	0	0	0	0	0
GCA_001293525	Bacteria		Proteobacteria	Burkholderiales	Ideonella_sakaiensis	Burkholderiales|Ideonella_sakaiensis|GCA_001293525	0	0	0	0	0	0	0	0	2	1	1	1	1	1	1	1	0	0	0	1	2	0	0
GCA_001418295	Bacteria		Proteobacteria	Burkholderiales	Comamonas_thiooxydans	Burkholderiales|Comamonas_thiooxydans|GCA_001418295	0	0	0	0	0	0	0	0	1	1	1	1	1	1	1	1	0	0	0	1	1	0	0
GCA_001931675	Bacteria		Proteobacteria	Burkholderiales	Pandoraea_thiooxydans	Burkholderiales|Pandoraea_thiooxydans|GCA_001931675	0	0	0	0	0	0	0	0	2	2	2	2	1	3	2	2	0	0	1	1	1	0	0
GCA_003100395	Bacteria		Proteobacteria	Burkholderiales	Aquabacterium_olei	Burkholderiales|Aquabacterium_olei|GCA_003100395	0	0	0	0	0	0	0	0	1	1	1	1	1	1	1	1	0	0	0	1	2	0	0
GCA_000281175	Bacteria		Chloroflexi	Caldilineales	Caldilinea_aerophila	Caldilineales|Caldilinea_aerophila|GCA_000281175	0	0	0	0	0	0	0	0	1	1	1	1	1	1	1	1	0	0	0	0	1	0	1
GCA_000284335	Bacteria		Caldiserica	Caldiserica	Caldisericum_exile	Caldiserica|Caldisericum_exile|GCA_000284335	1	1	1	1	1	1	1	0	1	0	0	0	0	0	0	0	0	0	0	0	0	0	0
GCA_000012965	Bacteria		Proteobacteria	Campylobacterales	Sulfurimonas_denitrificans	Campylobacterales|Sulfurimonas_denitrificans|GCA_000012965	0	0	0	0	0	0	0	0	1	1	1	1	1	1	1	0	0	0	1	0	2	0	0
GCA_000196135	Bacteria		Proteobacteria	Campylobacterales	Wolinella_succinogenes	Campylobacterales|Wolinella_succinogenes|GCA_000196135	0	0	0	0	0	0	0	0	1	1	1	1	1	1	1	1	0	0	1	0	1	0	0
GCA_000447245	Bacteria		candidate_division_Zixibacteria	candidate_division	candidate_division_Zixibacteria_bacterium_RBG-1	candidate_division|candidate_division_Zixibacteria_bacterium_RBG-1|GCA_000447245	0	0	0	0	0	0	0	0	1	1	1	1	1	1	1	1	0	0	1	0	3	1	0
GCA_000989525	Bacteria		candidate_division_TM6	candidate_division	candidate_division_TM6_bacterium_GW2011_GWF2_32_72	candidate_division|candidate_division_TM6_bacterium_GW2011_GWF2_32_72|GCA_000989525	0	0	0	0	0	0	0	0	2	1	1	1	1	0	1	0	0	0	0	0	0	0	0
GCA_000996275	Bacteria		candidate_division_TM6	candidate_division	candidate_division_TM6_bacterium_GW2011_GWE2_42_60	candidate_division|candidate_division_TM6_bacterium_GW2011_GWE2_42_60|GCA_000996275	0	0	0	0	0	0	0	0	2	1	1	1	1	0	1	0	0	0	0	0	0	0	0
GCA_002084955	Bacteria		candidate_division_CPR3	candidate_division	candidate_division_CPR3_bacterium_4484_211	candidate_division|candidate_division_CPR3_bacterium_4484_211|GCA_002084955	0	0	0	0	0	0	0	0	0	0	0	0	0	0	0	0	0	0	0	0	1	0	0
GCA_002316275	Bacteria		candidate_division_WOR-3	candidate_division	candidate_division_WOR-3_bacterium_UBA1063	candidate_division|candidate_division_WOR-3_bacterium_UBA1063|GCA_002316275	1	1	1	1	1	1	1	0	1	0	0	0	0	0	0	0	0	0	0	0	2	1	0
GCA_003162415	Bacteria		candidate_division_AD3	candidate_division	candidate_division_AD3_bacterium	candidate_division|candidate_division_AD3_bacterium|GCA_003162415	0	0	0	0	0	0	0	0	1	1	1	1	1	1	1	1	0	0	1	0	1	0	0
GCA_003243975	Bacteria		candidate_division_WPS-2	candidate_division	candidate_division_WPS-2_bacterium	candidate_division|candidate_division_WPS-2_bacterium|GCA_003243975	0	0	0	0	0	0	0	0	1	1	1	1	1	1	1	0	0	0	0	0	1	0	0
GCA_000493965	Bacteria		Candidatus_Aminicenantes	Candidatus_Aminicenantes	Candidatus_Aminicenans_sakinawicola	Candidatus_Aminicenantes|Candidatus_Aminicenans_sakinawicola|GCA_000493965	0	0	0	0	0	0	0	0	1	1	1	1	1	1	1	1	0	0	2	0	1	0	0
GCA_900465355	Bacteria		Candidatus_Bipolaricaulota	Candidatus_Bipolaricaulota	Candidatus_Bipolaricaulis_anaerobius	Candidatus_Bipolaricaulota|Candidatus_Bipolaricaulis_anaerobius|GCA_900465355	0	0	0	0	0	0	0	0	0	0	0	0	0	0	0	0	0	0	0	0	0	0	0
GCA_900232105	Bacteria		Planctomycetes	Candidatus_Brocadiales	Candidatus_Kuenenia_stuttgartiensis	Candidatus_Brocadiales|Candidatus_Kuenenia_stuttgartiensis|GCA_900232105	1	1	1	1	1	0	0	0	4	3	3	3	1	3	3	3	0	1	3	0	1	0	0
GCA_000403075	Bacteria		Candidatus_Calescamantes	Candidatus_Calescamantes	Calescamantes_bacterium_SCGC_AAA471-M6	Candidatus_Calescamantes|Calescamantes_bacterium_SCGC_AAA471-M6|GCA_000403075	0	0	0	0	0	0	0	0	1	1	1	1	1	1	1	0	0	0	1	0	1	0	1
GCA_000146065	Bacteria		Candidatus_Cloacimonetes	Candidatus_Cloacimonetes	Candidatus_Cloacimonas_acidaminovorans	Candidatus_Cloacimonetes|Candidatus_Cloacimonas_acidaminovorans|GCA_000146065	1	1	1	1	1	0	0	0	1	0	0	0	0	0	0	0	0	0	0	0	0	0	0
GCA_001873945	Bacteria		Candidatus_Desantisbacteria	Candidatus_Desantisbacteria	Candidatus_Desantisbacteria_bacterium_CG2_30_40_21	Candidatus_Desantisbacteria|Candidatus_Desantisbacteria_bacterium_CG2_30_40_21|GCA_001873945	1	1	1	1	1	1	1	0	1	1	1	1	1	1	1	1	0	0	1	0	2	0	0
GCA_001780165	Bacteria		Candidatus_Eisenbacteria	Candidatus_Eisenbacteria	Candidatus_Eisenbacteria_bacterium_RBG_16_71_46	Candidatus_Eisenbacteria|Candidatus_Eisenbacteria_bacterium_RBG_16_71_46|GCA_001780165	0	0	0	0	0	0	0	0	1	1	1	1	1	1	1	1	0	0	1	0	2	0	0
GCA_001618605	Bacteria		Candidatus_Fermentibacteria	Candidatus_Fermentibacteria	Candidatus_Fermentibacter_daniensis	Candidatus_Fermentibacteria|Candidatus_Fermentibacter_daniensis|GCA_001618605	1	1	1	1	1	1	1	0	1	0	1	1	0	1	0	0	0	0	0	0	1	0	0
GCA_002436025	Bacteria		Candidatus_Fermentibacteria	Candidatus_Fermentibacteria	candidate_division_Hyd24-12_bacterium_UBA6080	Candidatus_Fermentibacteria|candidate_division_Hyd24-12_bacterium_UBA6080|GCA_002436025	1	1	1	1	1	1	1	0	1	0	0	0	0	0	0	0	0	0	0	0	1	0	0
GCA_001778375	Bacteria		Candidatus_Firestonebacteria	Candidatus_Firestonebacteria	Candidatus_Firestonebacteria_bacterium_RIFOXYD2_FULL_39_29	Candidatus_Firestonebacteria|Candidatus_Firestonebacteria_bacterium_RIFOXYD2_FULL_39_29|GCA_001778375	0	0	0	0	0	0	0	0	1	1	1	1	1	1	1	1	0	0	1	0	3	0	0
GCA_001780825	Bacteria		Candidatus_Glassbacteria	Candidatus_Glassbacteria	Candidatus_Glassbacteria_bacterium_RIFCSPLOWO2_12_FULL_58_11	Candidatus_Glassbacteria|Candidatus_Glassbacteria_bacterium_RIFCSPLOWO2_12_FULL_58_11|GCA_001780825	0	0	0	0	0	0	0	0	0	1	1	1	0	1	0	0	0	0	0	0	1	0	0
GCA_002422525	Bacteria		Candidatus_Hydrogenedentes	Candidatus_Hydrogenedentes	Candidatus_Hydrogenedentes_bacterium_UBA6118	Candidatus_Hydrogenedentes|Candidatus_Hydrogenedentes_bacterium_UBA6118|GCA_002422525	1	1	1	1	1	1	1	0	3	2	1	1	1	1	1	2	0	0	1	0	1	0	1
GCA_002011615	Bacteria		Candidatus_Hydrothermae	Candidatus_Hydrothermae	Candidatus_Hydrothermae_bacterium_JdFR-72	Candidatus_Hydrothermae|Candidatus_Hydrothermae_bacterium_JdFR-72|GCA_002011615	1	1	1	1	1	1	1	0	1	0	0	0	0	0	0	0	0	0	0	0	1	0	0
GCA_001442855	Bacteria		Candidatus_Kryptonia	Candidatus_Kryptonia	Candidatus_Thermokryptus_mobilis	Candidatus_Kryptonia|Candidatus_Thermokryptus_mobilis|GCA_001442855	0	0	0	0	0	0	0	0	1	1	1	1	1	1	1	1	0	0	1	0	3	1	0
GCA_001536145	Bacteria		Candidatus_Kryptonia	Candidatus_Kryptonia	Candidatus_Kryptonium_thompsoni	Candidatus_Kryptonia|Candidatus_Kryptonium_thompsoni|GCA_001536145	0	0	0	0	0	0	0	0	1	1	1	1	1	1	1	1	0	0	1	0	2	1	0
GCA_002433075	Bacteria		Candidatus_Latescibacteria	Candidatus_Latescibacteria	Latescibacteria_bacterium_UBA6620	Candidatus_Latescibacteria|Latescibacteria_bacterium_UBA6620|GCA_002433075	0	0	0	0	0	0	0	0	1	1	1	1	1	1	1	1	0	0	1	0	3	1	0
GCA_003265975	Bacteria		Candidatus_Margulisbacteria	Candidatus_Margulisbacteria	Candidatus_Marinamargulisbacteria_bacterium_SCGC_AAA071-K20	Candidatus_Margulisbacteria|Candidatus_Marinamargulisbacteria_bacterium_SCGC_AAA071-K20|GCA_003265975	0	0	0	0	0	0	0	0	2	0	0	0	0	0	1	0	0	0	1	0	1	0	0
GCA_001872685	Bacteria		Candidatus_Marinimicrobia	Candidatus_Marinimicrobia	Candidatus_Marinimicrobia_bacterium_CG1_02_48_14	Candidatus_Marinimicrobia|Candidatus_Marinimicrobia_bacterium_CG1_02_48_14|GCA_001872685	0	0	0	0	0	0	0	0	1	1	1	1	1	1	1	1	0	0	1	0	1	1	0
GCA_002256485	Bacteria		Candidatus_Marinimicrobia	Candidatus_Marinimicrobia	Candidatus_Marinimicrobia_bacterium_408169	Candidatus_Marinimicrobia|Candidatus_Marinimicrobia_bacterium_408169|GCA_002256485	0	0	0	0	0	0	0	0	1	1	1	1	1	1	1	2	0	0	1	0	1	1	0
GCA_001784555	Bacteria		Candidatus_Melainabacteria	Candidatus_Melainabacteria	Candidatus_Melainabacteria_bacterium_RIFCSPHIGHO2_02_FULL_34_12	Candidatus_Melainabacteria|Candidatus_Melainabacteria_bacterium_RIFCSPHIGHO2_02_FULL_34_12|GCA_001784555	0	0	0	0	0	0	0	0	1	1	1	1	1	1	1	2	0	0	0	0	1	0	1
GCA_001899365	Bacteria		Candidatus_Melainabacteria	Candidatus_Melainabacteria	Candidatus_Gastranaerophilales_bacterium_Zag_1	Candidatus_Melainabacteria|Candidatus_Gastranaerophilales_bacterium_Zag_1|GCA_001899365	0	0	0	0	0	0	0	0	1	1	1	1	0	1	1	1	0	0	0	0	0	0	0
GCA_001805325	Bacteria		Candidatus_Omnitrophica	Candidatus_Omnitrophica	Omnitrophica_bacterium_RIFCSPHIGHO2_02_FULL_45_28	Candidatus_Omnitrophica|Omnitrophica_bacterium_RIFCSPHIGHO2_02_FULL_45_28|GCA_001805325	0	0	0	0	0	0	0	0	1	2	2	2	2	2	1	1	0	0	0	0	1	0	0
GCA_002780625	Bacteria		Candidatus_Omnitrophica	Candidatus_Omnitrophica	Candidatus_Omnitrophica_bacterium_CG03_land_8_20_14_0_80_43_22	Candidatus_Omnitrophica|Candidatus_Omnitrophica_bacterium_CG03_land_8_20_14_0_80_43_22|GCA_002780625	0	0	0	0	0	0	0	0	0	0	0	0	0	0	0	0	0	0	0	0	0	0	0
GCA_002792715	Bacteria		Candidatus_Omnitrophica	Candidatus_Omnitrophica	Candidatus_Omnitrophica_bacterium_CG_4_10_14_0_2_um_filter_44_9	Candidatus_Omnitrophica|Candidatus_Omnitrophica_bacterium_CG_4_10_14_0_2_um_filter_44_9|GCA_002792715	0	0	0	0	0	0	0	0	1	2	2	2	2	2	1	1	0	0	0	0	1	0	0
GCA_000406005	Bacteria		Candidatus_Poribacteria	Candidatus_Poribacteria	Candidatus_Poribacteria_bacterium_WGA-3G	Candidatus_Poribacteria|Candidatus_Poribacteria_bacterium_WGA-3G|GCA_000406005	0	0	0	0	0	0	0	0	0	0	0	0	0	0	0	0	0	0	0	0	3	1	0
GCA_002729015	Bacteria		Candidatus_Poribacteria	Candidatus_Poribacteria	Poribacteria_bacterium_RS423	Candidatus_Poribacteria|Poribacteria_bacterium_RS423|GCA_002729015	0	0	0	0	0	0	0	0	1	1	1	1	1	1	1	1	0	0	1	0	3	1	2
GCA_001789205	Bacteria		Candidatus_Raymondbacteria	Candidatus_Raymondbacteria	Candidatus_Raymondbacteria_bacterium_RIFOXYA2_FULL_49_16	Candidatus_Raymondbacteria|Candidatus_Raymondbacteria_bacterium_RIFOXYA2_FULL_49_16|GCA_001789205	1	1	1	1	1	0	0	0	2	1	1	1	1	1	1	1	0	0	1	0	3	1	1
GCA_001789395	Bacteria		Candidatus_Roizmanbacteria	Candidatus_Roizmanbacteria	Candidatus_Roizmanbacteria_bacterium_RIFCSPHIGHO2_02_FULL_37_13b	Candidatus_Roizmanbacteria|Candidatus_Roizmanbacteria_bacterium_RIFCSPHIGHO2_02_FULL_37_13b|GCA_001789395	0	0	0	0	0	0	0	0	1	1	1	1	1	1	1	1	0	0	1	0	1	0	0
GCA_001788415	Bacteria		Candidatus_Rokubacteria	Candidatus_Rokubacteria	Candidatus_Rokubacteria_bacterium_GWC2_70_16	Candidatus_Rokubacteria|Candidatus_Rokubacteria_bacterium_GWC2_70_16|GCA_001788415	0	0	0	0	0	0	0	0	1	1	1	1	1	1	1	1	0	0	2	0	2	0	0
GCA_001790855	Bacteria		Candidatus_Schekmanbacteria	Candidatus_Schekmanbacteria	Candidatus_Schekmanbacteria_bacterium_RIFCSPLOWO2_02_FULL_38_14	Candidatus_Schekmanbacteria|Candidatus_Schekmanbacteria_bacterium_RIFCSPLOWO2_02_FULL_38_14|GCA_001790855	0	0	0	0	0	0	0	0	1	1	1	1	1	1	1	1	0	0	1	0	2	0	0
GCA_002083825	Bacteria		Candidatus_Sericytochromatia	Candidatus_Sericytochromatia	Candidatus_Sericytochromatia_bacterium_S15B-MN24_CBMW_12	Candidatus_Sericytochromatia|Candidatus_Sericytochromatia_bacterium_S15B-MN24_CBMW_12|GCA_002083825	0	0	0	0	0	0	0	0	1	1	1	1	1	1	1	2	0	0	1	0	1	0	0
GCA_002771845	Bacteria		Candidatus_Stahlbacteria	Candidatus_Stahlbacteria	bacterium_Candidatus_Stahlbacteria_CG23_combo_of_CG06-09_8_20_14_all_40_9	Candidatus_Stahlbacteria|bacterium_Candidatus_Stahlbacteria_CG23_combo_of_CG06-09_8_20_14_all_40_9|GCA_002771845	1	1	1	1	1	1	0	1	1	0	0	0	0	0	0	0	0	0	0	0	2	1	0
GCA_900079095	Bacteria		Candidatus_Tectomicrobia	Candidatus_Tectomicrobia	Candidatus_Entotheonella_palauensis	Candidatus_Tectomicrobia|Candidatus_Entotheonella_palauensis|GCA_900079095	0	0	0	0	0	0	0	0	0	1	1	0	0	2	2	2	0	1	1	0	1	0	0
GCA_002770575	Bacteria		Proteobacteria	Caulobacterales	Brevundimonas_denitrificans	Caulobacterales|Brevundimonas_denitrificans|GCA_002770575	0	0	0	0	0	0	0	0	0	2	1	1	1	1	1	1	0	0	1	0	1	0	0
GCA_001292705	Bacteria		Proteobacteria	Cellvibrionales	Marinagarivorans_algicola	Cellvibrionales|Marinagarivorans_algicola|GCA_001292705	0	0	0	0	0	0	0	0	1	1	1	1	1	1	1	1	0	0	0	1	1	0	0
GCA_002973575	Bacteria		Bacteroidetes	Chitinophagales	Vibrionimonas_magnilacihabitans	Chitinophagales|Vibrionimonas_magnilacihabitans|GCA_002973575	0	0	0	0	0	0	0	0	1	1	1	1	1	1	1	1	0	0	0	0	2	1	0
GCA_000020465	Bacteria		Chlorobi	Chlorobiales	Chlorobium_limicola	Chlorobiales|Chlorobium_limicola|GCA_000020465	0	0	0	0	0	0	0	1	1	1	1	1	1	1	2	1	0	0	1	0	4	0	0
GCA_000020625	Bacteria		Chlorobi	Chlorobiales	Prosthecochloris_aestuarii	Chlorobiales|Prosthecochloris_aestuarii|GCA_000020625	0	0	0	0	0	0	0	0	2	2	2	2	1	2	2	2	0	1	2	0	4	0	0
GCA_000020645	Bacteria		Chlorobi	Chlorobiales	Pelodictyon_phaeoclathratiforme	Chlorobiales|Pelodictyon_phaeoclathratiforme|GCA_000020645	0	0	0	0	0	0	0	0	1	1	1	1	1	1	1	1	0	0	1	0	4	0	1
GCA_000018865	Bacteria		Chloroflexi	Chloroflexales	Chloroflexus_aurantiacus	Chloroflexales|Chloroflexus_aurantiacus|GCA_000018865	0	0	0	0	0	0	0	0	1	1	1	1	1	1	1	1	0	0	0	0	5	0	0
GCA_000025485	Bacteria		Proteobacteria	Chromatiales	Allochromatium_vinosum	Chromatiales|Allochromatium_vinosum|GCA_000025485	1	1	2	1	1	1	1	0	2	1	1	1	1	1	1	1	0	0	0	1	2	0	0
GCA_000321415	Bacteria		Proteobacteria	Chromatiales	Thioalkalivibrio_nitratireducens	Chromatiales|Thioalkalivibrio_nitratireducens|GCA_000321415	1	1	1	1	1	0	1	0	2	1	1	1	1	1	1	1	0	0	0	1	1	0	0
GCA_000425345	Bacteria		Proteobacteria	Chromatiales	Rheinheimera_baltica	Chromatiales|Rheinheimera_baltica|GCA_000425345	0	0	0	0	0	0	0	0	1	1	1	1	1	1	1	1	0	0	0	1	1	0	0
GCA_001677435	Bacteria		Proteobacteria	Chromatiales	Woeseia_oceani	Chromatiales|Woeseia_oceani|GCA_001677435	0	0	0	0	0	0	0	0	1	1	1	1	1	1	1	1	0	0	0	1	1	0	0
GCA_000167195	Bacteria		Cyanobacteria	Chroococcales	Crocosphaera_watsonii	Chroococcales|Crocosphaera_watsonii|GCA_000167195	0	0	0	0	0	0	0	0	1	1	1	1	1	1	1	2	1	0	0	0	4	0	1
GCA_001904655	Bacteria		Cyanobacteria	Chroococcales	Chroogloeocystis_siderophila	Chroococcales|Chroogloeocystis_siderophila|GCA_001904655	0	0	0	0	0	0	0	0	1	1	1	1	1	1	1	2	1	0	0	0	4	0	1
GCA_000469585	Bacteria		Chrysiogenetes	Chrysiogenetes	Chrysiogenes_arsenatis	Chrysiogenetes|Chrysiogenes_arsenatis|GCA_000469585	0	0	0	0	0	0	0	0	1	1	1	1	1	1	1	2	0	0	1	0	1	0	0
GCA_000014725	Bacteria		Firmicutes	Clostridiales	Syntrophomonas_wolfei	Clostridiales|Syntrophomonas_wolfei|GCA_000014725	0	0	0	0	0	0	0	0	1	1	1	1	1	1	1	1	0	0	1	0	1	0	0
GCA_000145275	Bacteria		Firmicutes	Clostridiales	Clostridium_cellulovorans	Clostridiales|Clostridium_cellulovorans|GCA_000145275	1	1	1	1	1	1	1	0	2	1	1	1	1	1	1	1	0	0	0	0	0	0	1
GCA_000179635	Bacteria		Firmicutes	Clostridiales	Ruminococcus_albus	Clostridiales|Ruminococcus_albus|GCA_000179635	1	1	1	1	1	1	1	0	2	1	1	1	1	1	1	1	0	0	0	0	0	0	0
GCA_000184705	Bacteria		Firmicutes	Clostridiales	Thermaerobacter_marianensis	Clostridiales|Thermaerobacter_marianensis|GCA_000184705	0	0	0	0	0	0	0	0	1	1	1	1	1	1	1	1	0	0	1	0	0	1	0
GCA_000185385	Bacteria		Firmicutes	Clostridiales	Lachnoanaerobaculum_saburreum	Clostridiales|Lachnoanaerobaculum_saburreum|GCA_000185385	1	1	1	1	1	1	1	0	2	1	1	1	1	1	1	1	0	0	1	0	0	0	1
GCA_000225345	Bacteria		Firmicutes	Clostridiales	Roseburia_hominis	Clostridiales|Roseburia_hominis|GCA_000225345	0	0	0	0	0	0	0	0	2	2	2	2	2	2	2	2	0	0	1	0	0	0	0
GCA_000255115	Bacteria		Firmicutes	Clostridiales	Desulfosporosinus_acidiphilus	Clostridiales|Desulfosporosinus_acidiphilus|GCA_000255115	0	0	0	0	0	0	0	0	1	1	1	1	1	1	1	1	0	0	1	0	2	0	1
GCA_000283575	Bacteria		Firmicutes	Clostridiales	Oscillibacter_valericigenes	Clostridiales|Oscillibacter_valericigenes|GCA_000283575	1	1	1	1	1	1	1	0	1	0	0	0	0	0	0	0	0	0	0	0	0	0	0
GCA_000439105	Bacteria		Firmicutes	Clostridiales	Terrisporobacter_glycolicus	Clostridiales|Terrisporobacter_glycolicus|GCA_000439105	0	0	0	0	0	0	0	0	1	1	1	1	1	1	1	1	0	1	1	0	0	0	1
GCA_001049915	Bacteria		Firmicutes	Clostridiales	Drancourtella_massiliensis	Clostridiales|Drancourtella_massiliensis|GCA_001049915	2	2	2	2	2	2	2	0	3	1	1	1	1	1	1	1	0	0	0	0	0	0	0
GCA_002998925	Bacteria		Firmicutes	Clostridiales	Mogibacterium_diversum	Clostridiales|Mogibacterium_diversum|GCA_002998925	1	1	1	1	1	1	1	0	1	0	0	0	0	0	0	0	0	0	0	0	0	0	0
GCA_900101835	Bacteria		Firmicutes	Clostridiales	Peptococcus_niger	Clostridiales|Peptococcus_niger|GCA_900101835	0	0	0	0	0	0	0	0	1	1	1	1	1	1	1	1	0	0	1	0	0	0	2
GCA_900142025	Bacteria		Firmicutes	Clostridiales	Desulfofundulus_thermosubterraneus	Clostridiales|Desulfofundulus_thermosubterraneus|GCA_900142025	0	0	0	0	0	0	0	0	1	1	1	1	1	1	1	1	0	0	1	0	1	0	3
GCA_900142245	Bacteria		Firmicutes	Clostridiales	Paramaledivibacter_caminithermalis	Clostridiales|Paramaledivibacter_caminithermalis|GCA_900142245	1	1	1	1	1	1	1	0	3	1	1	1	1	1	1	1	0	1	1	0	0	0	0
GCA_900167555	Bacteria		Firmicutes	Clostridiales	Gemmiger_formicilis	Clostridiales|Gemmiger_formicilis|GCA_900167555	1	1	1	1	1	1	1	0	2	1	1	1	1	1	1	1	0	0	0	0	0	0	0
GCA_900186535	Bacteria		Firmicutes	Clostridiales	Marasmitruncus_massiliensis	Clostridiales|Marasmitruncus_massiliensis|GCA_900186535	2	2	2	2	2	2	2	0	2	0	0	0	0	0	0	0	0	0	0	0	0	0	3
GCA_900188145	Bacteria		Firmicutes	Clostridiales	Anaerovirgula_multivorans	Clostridiales|Anaerovirgula_multivorans|GCA_900188145	0	0	0	0	0	0	0	0	2	1	1	1	1	1	1	1	0	1	1	0	0	0	1
GCA_000020945	Bacteria		Coprothermobacterota	Coprothermobacterota	Coprothermobacter_proteolyticus	Coprothermobacterota|Coprothermobacter_proteolyticus|GCA_000020945	1	1	1	1	1	0	0	0	2	1	1	1	0	1	1	1	0	0	1	0	0	0	1
GCA_900119385	Bacteria		Actinobacteria	Coriobacteriales	Olsenella_mediterranea	Coriobacteriales|Olsenella_mediterranea|GCA_900119385	0	0	0	0	0	0	0	0	1	1	1	1	1	1	1	1	0	0	0	0	0	0	1
GCA_000214175	Bacteria		Actinobacteria	Corynebacteriales	Hoyosella_subflava	Corynebacteriales|Hoyosella_subflava|GCA_000214175	0	0	0	0	0	0	0	0	1	1	1	1	1	1	1	1	0	0	0	0	1	0	0
GCA_002086485	Bacteria		Actinobacteria	Corynebacteriales	Mycobacterium_aquaticum	Corynebacteriales|Mycobacterium_aquaticum|GCA_002086485	0	0	0	0	0	0	0	0	2	1	1	1	1	1	1	1	0	0	0	0	1	0	0
GCA_000398025	Bacteria		Candidatus_Parcubacteria	CPR	Candidatus_Paceibacter_normanii	CPR|Candidatus_Paceibacter_normanii|GCA_000398025	0	0	0	0	0	0	0	0	0	0	0	0	0	0	0	0	0	0	0	0	0	0	0
GCA_000503915	Bacteria		Candidatus_Saccharibacteria	CPR	Candidatus_Saccharibacteria_bacterium_RAAC3_TM7_1	CPR|Candidatus_Saccharibacteria_bacterium_RAAC3_TM7_1|GCA_000503915	0	0	0	0	0	0	0	0	1	1	1	1	1	1	1	1	0	0	1	0	0	0	0
GCA_001003475	Bacteria		Candidatus_Jorgensenbacteria	CPR	Candidatus_Jorgensenbacteria_bacterium_GW2011_GWA1_48_11	CPR|Candidatus_Jorgensenbacteria_bacterium_GW2011_GWA1_48_11|GCA_001003475	0	0	0	0	0	0	0	0	0	0	0	0	0	0	0	0	0	0	0	0	0	0	0
GCA_001029755	Bacteria		Candidatus_Woesebacteria	CPR	Candidatus_Woesebacteria_bacterium_GW2011_GWF1_31_35	CPR|Candidatus_Woesebacteria_bacterium_GW2011_GWF1_31_35|GCA_001029755	0	0	0	0	0	0	0	0	0	0	0	0	0	0	0	0	0	0	0	0	1	0	0
GCA_001773575	Bacteria		Candidatus_Adlerbacteria	CPR	Candidatus_Adlerbacteria_bacterium_RIFOXYC1_FULL_48_26	CPR|Candidatus_Adlerbacteria_bacterium_RIFOXYC1_FULL_48_26|GCA_001773575	0	0	0	0	0	0	0	0	1	1	1	1	0	1	1	1	0	0	0	0	0	0	0
GCA_001776545	Bacteria		Candidatus_Curtissbacteria	CPR	Candidatus_Curtissbacteria_bacterium_RIFCSPLOWO2_12_FULL_41_16	CPR|Candidatus_Curtissbacteria_bacterium_RIFCSPLOWO2_12_FULL_41_16|GCA_001776545	0	0	0	0	0	0	0	0	0	1	1	1	1	1	1	1	0	0	0	0	1	0	0
GCA_001778395	Bacteria		Candidatus_Giovannonibacteria	CPR	Candidatus_Giovannonibacteria_bacterium_GWA2_45_15	CPR|Candidatus_Giovannonibacteria_bacterium_GWA2_45_15|GCA_001778395	0	0	0	0	0	0	0	0	0	0	0	0	0	0	0	0	0	0	0	0	0	0	0
GCA_001783525	Bacteria		Candidatus_Kaiserbacteria	CPR	Candidatus_Kaiserbacteria_bacterium_RIFOXYB1_FULL_46_14	CPR|Candidatus_Kaiserbacteria_bacterium_RIFOXYB1_FULL_46_14|GCA_001783525	0	0	0	0	0	0	0	0	1	1	1	1	0	1	1	1	0	0	0	0	0	0	0
GCA_001787635	Bacteria		Candidatus_Peregrinibacteria	CPR	Candidatus_Peribacteria_bacterium_RIFCSPLOWO2_01_FULL_51_18	CPR|Candidatus_Peribacteria_bacterium_RIFCSPLOWO2_01_FULL_51_18|GCA_001787635	0	0	0	0	0	0	0	0	1	1	1	1	1	1	1	1	0	0	1	0	1	0	0
GCA_001790445	Bacteria		Candidatus_Saccharibacteria	CPR	Candidatus_Saccharibacteria_bacterium_RIFCSPHIGHO2_12_FULL_41_12	CPR|Candidatus_Saccharibacteria_bacterium_RIFCSPHIGHO2_12_FULL_41_12|GCA_001790445	0	0	0	0	0	0	0	0	1	2	2	2	1	2	1	1	0	0	0	0	0	0	0
GCA_001793975	Bacteria		Candidatus_Wolfebacteria	CPR	Candidatus_Wolfebacteria_bacterium_RIFOXYD2_FULL_48_11	CPR|Candidatus_Wolfebacteria_bacterium_RIFOXYD2_FULL_48_11|GCA_001793975	0	0	0	0	0	0	0	0	0	0	0	0	0	0	0	0	0	0	0	0	0	0	0
GCA_001816645	Bacteria		Candidatus_Woykebacteria	CPR	Candidatus_Woykebacteria_bacterium_GWB1_45_5	CPR|Candidatus_Woykebacteria_bacterium_GWB1_45_5|GCA_001816645	0	0	0	0	0	0	0	0	1	1	1	1	1	1	1	1	0	0	0	0	2	0	0
GCA_001817055	Bacteria		Candidatus_Andersenbacteria	CPR	Candidatus_Andersenbacteria_bacterium_RIFCSPHIGHO2_02_FULL_45_11	CPR|Candidatus_Andersenbacteria_bacterium_RIFCSPHIGHO2_02_FULL_45_11|GCA_001817055	1	1	1	0	1	0	1	0	0	0	0	0	0	0	0	0	0	0	0	0	1	0	0
GCA_001817235	Bacteria		Candidatus_Brennerbacteria	CPR	Candidatus_Brennerbacteria_bacterium_RIFOXYD1_FULL_41_16	CPR|Candidatus_Brennerbacteria_bacterium_RIFOXYD1_FULL_41_16|GCA_001817235	0	0	0	0	0	0	0	0	0	0	0	0	0	0	0	0	0	0	0	0	0	0	0
GCA_001818495	Bacteria		Candidatus_Komeilibacteria	CPR	Candidatus_Komeilibacteria_bacterium_RIFOXYD1_FULL_37_29	CPR|Candidatus_Komeilibacteria_bacterium_RIFOXYD1_FULL_37_29|GCA_001818495	0	0	0	0	0	0	0	0	1	1	1	1	1	1	1	1	0	0	0	0	0	0	0
GCA_001819215	Bacteria		Candidatus_Nealsonbacteria	CPR	Candidatus_Nealsonbacteria_bacterium_RIFCSPHIGHO2_01_FULL_38_55	CPR|Candidatus_Nealsonbacteria_bacterium_RIFCSPHIGHO2_01_FULL_38_55|GCA_001819215	0	0	0	0	0	0	0	0	1	1	1	1	1	1	1	1	0	0	0	0	0	0	0
GCA_001819985	Bacteria		Candidatus_Spechtbacteria	CPR	Candidatus_Spechtbacteria_bacterium_RIFCSPHIGHO2_02_FULL_43_15b	CPR|Candidatus_Spechtbacteria_bacterium_RIFCSPHIGHO2_02_FULL_43_15b|GCA_001819985	0	0	0	0	0	0	0	0	1	1	1	1	1	1	1	1	0	0	0	0	0	0	0
GCA_001820295	Bacteria		Candidatus_Staskawiczbacteria	CPR	Candidatus_Staskawiczbacteria_bacterium_RIFOXYA1_FULL_37_15	CPR|Candidatus_Staskawiczbacteria_bacterium_RIFOXYA1_FULL_37_15|GCA_001820295	0	0	0	0	0	0	0	0	1	1	1	1	1	1	1	1	0	0	0	0	0	0	0
GCA_001821935	Bacteria		Candidatus_Staskawiczbacteria	CPR	Candidatus_Staskawiczbacteria_bacterium_RIFCSPHIGHO2_02_FULL_43_16	CPR|Candidatus_Staskawiczbacteria_bacterium_RIFCSPHIGHO2_02_FULL_43_16|GCA_001821935	0	0	0	0	0	0	0	0	1	1	1	1	1	1	1	1	0	0	0	0	0	0	0
GCA_001822375	Bacteria		Candidatus_Sungbacteria	CPR	Candidatus_Sungbacteria_bacterium_RIFCSPHIGHO2_02_FULL_53_17	CPR|Candidatus_Sungbacteria_bacterium_RIFCSPHIGHO2_02_FULL_53_17|GCA_001822375	0	0	0	0	0	0	0	0	1	1	1	1	1	1	1	1	0	0	0	0	0	0	0
GCA_001822905	Bacteria		Candidatus_Terrybacteria	CPR	Candidatus_Terrybacteria_bacterium_RIFCSPLOWO2_01_FULL_44_24	CPR|Candidatus_Terrybacteria_bacterium_RIFCSPLOWO2_01_FULL_44_24|GCA_001822905	0	0	0	0	0	0	0	0	1	1	1	1	1	1	1	1	0	0	1	0	0	0	0
GCA_001823825	Bacteria		Candidatus_Zambryskibacteria	CPR	Candidatus_Zambryskibacteria_bacterium_RIFCSPHIGHO2_12_FULL_39_21	CPR|Candidatus_Zambryskibacteria_bacterium_RIFCSPHIGHO2_12_FULL_39_21|GCA_001823825	0	0	0	0	0	0	0	0	0	0	0	0	0	0	0	0	0	0	0	0	1	0	0
GCA_001825035	Bacteria		Candidatus_Wildermuthbacteria	CPR	Candidatus_Wildermuthbacteria_bacterium_RIFOXYD1_FULL_50_12	CPR|Candidatus_Wildermuthbacteria_bacterium_RIFOXYD1_FULL_50_12|GCA_001825035	0	0	0	0	0	0	0	0	1	1	1	1	1	1	1	1	0	0	0	0	0	0	0
GCA_001871445	Bacteria		Candidatus_Magasanikbacteria	CPR	Candidatus_Magasanikbacteria_bacterium_CG1_02_41_34	CPR|Candidatus_Magasanikbacteria_bacterium_CG1_02_41_34|GCA_001871445	0	0	0	0	0	0	0	0	1	1	1	1	1	1	1	1	0	0	0	0	0	0	0
GCA_002422165	Bacteria		Candidatus_Pacebacteria	CPR	Candidatus_Pacebacteria_bacterium_UBA6180	CPR|Candidatus_Pacebacteria_bacterium_UBA6180|GCA_002422165	0	0	0	0	0	0	0	0	1	1	1	1	1	1	1	1	0	0	0	0	1	0	0
GCA_002772495	Bacteria		Candidatus_Vogelbacteria	CPR	Candidatus_Vogelbacteria_bacterium_CG22_combo_CG10-13_8_21_14_all_37_9	CPR|Candidatus_Vogelbacteria_bacterium_CG22_combo_CG10-13_8_21_14_all_37_9|GCA_002772495	0	0	0	0	0	0	0	0	0	0	0	0	0	0	0	0	0	0	0	0	0	0	0
GCA_002773845	Bacteria		Candidatus_Buchananbacteria	CPR	Candidatus_Buchananbacteria_bacterium_CG10_big_fil_rev_8_21_14_0_10_42_9	CPR|Candidatus_Buchananbacteria_bacterium_CG10_big_fil_rev_8_21_14_0_10_42_9|GCA_002773845	1	1	1	1	1	1	1	0	1	0	0	0	0	0	0	0	0	0	0	0	0	0	0
GCA_002779425	Bacteria		Candidatus_Gribaldobacteria	CPR	bacterium_Candidatus_Gribaldobacteria_CG07_land_8_20_14_0_80_33_18	CPR|bacterium_Candidatus_Gribaldobacteria_CG07_land_8_20_14_0_80_33_18|GCA_002779425	0	0	0	0	0	0	0	0	0	0	0	0	0	0	0	0	0	0	0	0	0	0	0
GCA_002780175	Bacteria		Candidatus_Moranbacteria	CPR	Candidatus_Moranbacteria_bacterium_CG06_land_8_20_14_3_00_40_12	CPR|Candidatus_Moranbacteria_bacterium_CG06_land_8_20_14_3_00_40_12|GCA_002780175	0	0	0	0	0	0	0	0	1	1	1	1	1	1	1	1	0	0	1	0	1	0	0
GCA_002786835	Bacteria		Candidatus_Gracilibacteria	CPR	Candidatus_Gracilibacteria_bacterium_CG18_big_fil_WC_8_21_14_2_50_38_16	CPR|Candidatus_Gracilibacteria_bacterium_CG18_big_fil_WC_8_21_14_2_50_38_16|GCA_002786835	0	0	0	0	0	0	0	0	1	0	1	0	0	1	1	0	0	0	0	0	0	0	0
GCA_002794035	Bacteria		Candidatus_Yanofskybacteria	CPR	Candidatus_Yanofskybacteria_bacterium_CG10_big_fil_rev_8_21_14_0_10_36_16	CPR|Candidatus_Yanofskybacteria_bacterium_CG10_big_fil_rev_8_21_14_0_10_36_16|GCA_002794035	1	1	1	1	1	1	1	0	1	0	0	0	0	0	0	0	0	0	0	0	0	0	0
GCA_000379725	Bacteria		Bacteroidetes	Cytophagales	Cytophaga_aurantiaca	Cytophagales|Cytophaga_aurantiaca|GCA_000379725	0	0	0	0	0	0	0	0	1	1	1	1	1	1	1	1	0	0	1	0	2	1	0
GCA_001870735	Bacteria		Bacteroidetes	Cytophagales	Arsenicibacter_rosenii	Cytophagales|Arsenicibacter_rosenii|GCA_001870735	0	0	0	0	0	1	0	0	1	1	1	1	1	1	1	1	0	0	1	0	4	1	0
GCA_900167975	Bacteria		Bacteroidetes	Cytophagales	Ohtaekwangia_koreensis	Cytophagales|Ohtaekwangia_koreensis|GCA_900167975	0	0	0	0	0	0	0	0	1	1	1	1	1	1	1	1	0	0	1	0	3	1	0
GCA_900176595	Bacteria		Bacteroidetes	Cytophagales	Aquiflexum_balticum	Cytophagales|Aquiflexum_balticum|GCA_900176595	0	0	0	0	0	0	0	0	1	1	1	1	1	1	1	1	0	0	0	0	3	1	0
GCA_000010985	Bacteria		Deferribacteres	Deferribacterales	Deferribacter_desulfuricans	Deferribacterales|Deferribacter_desulfuricans|GCA_000010985	0	0	0	0	0	0	0	0	1	1	1	1	1	1	1	2	0	0	1	0	1	0	0
GCA_000183405	Bacteria		Deferribacteres	Deferribacterales	Calditerrivibrio_nitroreducens	Deferribacterales|Calditerrivibrio_nitroreducens|GCA_000183405	0	0	0	0	0	0	0	0	1	1	1	1	1	1	1	2	0	0	1	0	1	0	0
GCA_000011905	Bacteria		Chloroflexi	Dehalococcoidales	Dehalococcoides_mccartyi	Dehalococcoidales|Dehalococcoides_mccartyi|GCA_000011905	0	0	0	0	0	0	0	0	1	1	1	1	1	1	1	1	0	0	1	0	0	0	0
GCA_000143165	Bacteria		Chloroflexi	Dehalococcoidales	Dehalogenimonas_lykanthroporepellens	Dehalococcoidales|Dehalogenimonas_lykanthroporepellens|GCA_000143165	0	0	0	0	0	0	0	0	1	1	1	1	1	1	1	1	0	0	1	0	0	0	0
GCA_001007995	Bacteria		Deinococcus-Thermus	Deinococcales	Deinococcus_soli_Cha_et_al__2016	Deinococcales|Deinococcus_soli_Cha_et_al__2016|GCA_001007995	1	1	1	1	1	1	1	0	1	0	0	0	0	0	0	0	0	0	0	0	2	0	0
GCA_001577525	Bacteria		Proteobacteria	Deltaproteobacteria	Candidatus_Desulfofervidus_auxilii	Deltaproteobacteria|Candidatus_Desulfofervidus_auxilii|GCA_001577525	0	0	0	0	0	0	0	0	1	1	1	1	1	1	1	2	0	0	1	0	2	0	0
GCA_000020365	Bacteria		Proteobacteria	Desulfobacterales	Desulfobacterium_autotrophicum	Desulfobacterales|Desulfobacterium_autotrophicum|GCA_000020365	0	0	0	0	0	0	0	0	2	2	2	2	1	2	2	2	0	1	2	0	2	0	0
GCA_000021905	Bacteria		Proteobacteria	Desulfobacterales	Desulfatibacillum_alkenivorans	Desulfobacterales|Desulfatibacillum_alkenivorans|GCA_000021905	0	0	0	0	0	0	0	0	3	1	1	1	1	1	2	4	0	0	2	0	3	0	1
GCA_000092205	Bacteria		Proteobacteria	Desulfobacterales	Desulfurivibrio_alkaliphilus	Desulfobacterales|Desulfurivibrio_alkaliphilus|GCA_000092205	0	0	0	0	0	0	0	0	1	1	1	1	1	1	1	2	0	0	1	1	2	0	0
GCA_000421285	Bacteria		Proteobacteria	Desulfobacterales	Desulfotignum_balticum	Desulfobacterales|Desulfotignum_balticum|GCA_000421285	0	0	0	0	0	0	0	0	2	2	2	2	1	2	2	3	0	1	2	0	1	0	0
GCA_000429925	Bacteria		Proteobacteria	Desulfobacterales	Desulfatirhabdium_butyrativorans	Desulfobacterales|Desulfatirhabdium_butyrativorans|GCA_000429925	0	0	0	0	0	0	0	0	3	1	1	1	1	1	2	2	0	0	2	0	2	0	1
GCA_000472805	Bacteria		Proteobacteria	Desulfobacterales	Desulfosarcina_sp__BuS5	Desulfobacterales|Desulfosarcina_sp__BuS5|GCA_000472805	0	0	0	0	0	0	0	0	2	1	1	1	1	1	2	2	0	0	2	0	1	0	0
GCA_000686525	Bacteria		Proteobacteria	Desulfovibrionales	Desulfonatronovibrio_hydrogenovorans	Desulfovibrionales|Desulfonatronovibrio_hydrogenovorans|GCA_000686525	0	0	0	0	0	0	0	0	1	1	1	1	1	1	1	2	0	0	1	0	1	0	0
GCA_000934745	Bacteria		Proteobacteria	Desulfovibrionales	Desulfonatronum_thioautotrophicum	Desulfovibrionales|Desulfonatronum_thioautotrophicum|GCA_000934745	0	0	0	0	0	0	0	0	1	1	1	1	1	1	1	2	0	0	1	0	2	0	0
GCA_000185805	Bacteria		Aquificae	Desulfurobacteriales	Thermovibrio_ammonificans	Desulfurobacteriales|Thermovibrio_ammonificans|GCA_000185805	0	0	0	0	0	0	0	0	1	1	1	1	1	1	1	2	0	0	1	0	1	0	0
GCA_000827125	Bacteria		Proteobacteria	Desulfuromonadales	Geoalkalibacter_subterraneus	Desulfuromonadales|Geoalkalibacter_subterraneus|GCA_000827125	0	0	0	0	0	0	0	0	2	2	2	2	1	2	2	3	0	1	1	0	1	0	0
GCA_900107645	Bacteria		Proteobacteria	Desulfuromonadales	Desulfuromusa_kysingii	Desulfuromonadales|Desulfuromusa_kysingii|GCA_900107645	0	0	0	0	0	0	0	0	1	1	1	1	1	1	1	2	0	0	1	0	2	0	1
GCA_000021645	Bacteria		Dictyoglomi	Dictyoglomales	Dictyoglomus_turgidum	Dictyoglomales|Dictyoglomus_turgidum|GCA_000021645	1	1	1	1	1	1	1	0	2	1	1	1	0	1	1	1	0	0	1	0	0	0	1
GCA_000270285	Bacteria		Actinobacteria	Eggerthellales	Eggerthella_sp__YY7918	Eggerthellales|Eggerthella_sp__YY7918|GCA_000270285	0	0	0	0	0	0	0	0	1	1	1	1	1	1	1	1	0	0	0	0	0	0	0
GCA_000020145	Bacteria		Elusimicrobia	Elusimicrobiales	Elusimicrobium_minutum	Elusimicrobiales|Elusimicrobium_minutum|GCA_000020145	0	0	0	0	0	0	0	0	1	1	1	1	1	1	1	1	0	0	1	0	0	0	0
GCA_002355835	Bacteria		Elusimicrobia	Endomicrobiales	Candidatus_Endomicrobium_trichonymphae	Endomicrobiales|Candidatus_Endomicrobium_trichonymphae|GCA_002355835	0	0	0	0	0	0	0	0	1	1	1	1	0	1	1	1	0	0	0	0	0	0	0
GCA_000005845	Bacteria		Proteobacteria	Enterobacterales	Escherichia_coli	Enterobacterales|Escherichia_coli|GCA_000005845	0	0	0	0	0	0	0	0	1	1	1	1	1	1	1	1	0	0	0	1	1	0	2
GCA_000091565	Bacteria		Proteobacteria	Enterobacterales	Erwinia_amylovora	Enterobacterales|Erwinia_amylovora|GCA_000091565	0	0	0	0	0	0	0	0	1	1	1	1	1	1	1	1	0	0	0	1	1	0	0
GCA_000286435	Bacteria		Proteobacteria	Enterobacterales	Morganella_morganii	Enterobacterales|Morganella_morganii|GCA_000286435	0	0	0	0	0	0	0	0	1	1	1	1	1	1	1	1	0	0	0	1	1	0	1
GCA_002290085	Bacteria		Tenericutes	Entomoplasmatales	Mesoplasma_chauliocola	Entomoplasmatales|Mesoplasma_chauliocola|GCA_002290085	0	0	0	0	0	0	0	0	1	2	1	2	1	1	2	1	0	0	0	0	0	0	0
GCA_003013295	Bacteria		Tenericutes	Entomoplasmatales	Entomoplasma_luminosum	Entomoplasmatales|Entomoplasma_luminosum|GCA_003013295	0	0	0	0	0	0	0	0	1	2	1	1	1	1	1	1	0	0	0	0	0	0	0
GCA_000987835	Bacteria		Proteobacteria	Epsilonproteobacteria	Sulfurovum_lithotrophicum	Epsilonproteobacteria|Sulfurovum_lithotrophicum|GCA_000987835	0	0	0	0	0	0	0	0	1	1	1	1	1	1	1	2	0	0	1	0	1	0	0
GCA_000154485	Bacteria		Firmicutes	Erysipelotrichales	Erysipelatoclostridium_ramosum	Erysipelotrichales|Erysipelatoclostridium_ramosum|GCA_000154485	1	1	2	1	1	1	1	0	2	1	1	1	1	1	1	1	0	0	1	0	0	0	0
GCA_000177375	Bacteria		Firmicutes	Erysipelotrichales	Bulleidia_extructa	Erysipelotrichales|Bulleidia_extructa|GCA_000177375	1	1	1	1	1	0	1	0	2	1	1	1	1	1	1	1	0	0	0	0	1	0	0
GCA_001945525	Bacteria		Firmicutes	Erysipelotrichales	Ileibacterium_valens	Erysipelotrichales|Ileibacterium_valens|GCA_001945525	0	0	0	0	0	0	0	0	1	1	1	1	1	1	1	1	0	0	0	0	0	0	0
GCA_000474745	Bacteria		Fibrobacteres	Fibrobacteres	Chitinivibrio_alkaliphilus	Fibrobacteres|Chitinivibrio_alkaliphilus|GCA_000474745	1	1	1	1	1	0	0	0	1	0	0	0	0	0	0	0	0	0	0	0	1	1	1
GCA_000024125	Bacteria		Bacteroidetes	Flavobacteriales	Robiginitalea_biformata	Flavobacteriales|Robiginitalea_biformata|GCA_000024125	0	0	0	0	0	0	0	0	1	1	1	1	1	1	1	1	0	0	0	0	2	0	0
GCA_000220525	Bacteria		Bacteroidetes	Flavobacteriales	Ochrovirga_pacifica	Flavobacteriales|Ochrovirga_pacifica|GCA_000220525	0	0	0	0	0	0	0	0	1	1	1	1	1	1	1	1	0	0	0	0	1	0	0
GCA_000260115	Bacteria		Bacteroidetes	Flavobacteriales	Joostella_marina	Flavobacteriales|Joostella_marina|GCA_000260115	0	0	0	0	0	0	0	0	1	1	1	1	1	1	1	1	0	0	1	0	1	0	0
GCA_000382425	Bacteria		Bacteroidetes	Flavobacteriales	Empedobacter_brevis	Flavobacteriales|Empedobacter_brevis|GCA_000382425	0	0	0	0	0	0	0	0	1	1	1	1	1	1	1	1	0	0	1	0	2	0	0
GCA_000423005	Bacteria		Bacteroidetes	Flavobacteriales	Gelidibacter_mesophilus	Flavobacteriales|Gelidibacter_mesophilus|GCA_000423005	0	0	0	0	0	0	0	0	1	1	1	1	1	1	1	1	0	0	0	0	2	1	0
GCA_000520955	Bacteria		Bacteroidetes	Flavobacteriales	Aquimarina_pacifica	Flavobacteriales|Aquimarina_pacifica|GCA_000520955	0	0	0	0	0	0	0	0	1	1	1	1	1	1	1	1	0	0	0	0	2	0	0
GCA_001420285	Bacteria		Bacteroidetes	Flavobacteriales	Chryseobacterium_aquaticum	Flavobacteriales|Chryseobacterium_aquaticum|GCA_001420285	0	0	0	0	0	0	0	0	1	1	1	1	1	1	1	1	0	0	0	0	2	0	0
GCA_001661595	Bacteria		Bacteroidetes	Flavobacteriales	Crocinitomix_algicola	Flavobacteriales|Crocinitomix_algicola|GCA_001661595	0	0	0	0	0	0	0	0	1	1	1	1	1	1	1	1	0	0	1	0	3	1	0
GCA_001747085	Bacteria		Bacteroidetes	Flavobacteriales	Algibacter_aquaticus	Flavobacteriales|Algibacter_aquaticus|GCA_001747085	0	0	0	0	0	0	0	0	1	1	1	1	1	1	1	1	0	0	0	0	2	1	0
GCA_002234495	Bacteria		Bacteroidetes	Flavobacteriales	Arenibacter_algicola	Flavobacteriales|Arenibacter_algicola|GCA_002234495	0	0	0	0	0	0	0	0	1	1	1	1	1	1	1	1	0	0	1	0	2	0	0
GCA_900119185	Bacteria		Bacteroidetes	Flavobacteriales	Sinomicrobium_oceani	Flavobacteriales|Sinomicrobium_oceani|GCA_900119185	0	0	0	0	0	0	0	0	1	1	1	1	1	1	1	1	0	0	0	0	1	0	0
GCA_000058485	Bacteria		Actinobacteria	Frankiales	Frankia_alni	Frankiales|Frankia_alni|GCA_000058485	0	0	0	0	0	0	0	0	1	1	1	1	1	1	1	1	0	0	1	0	2	0	0
GCA_000023905	Bacteria		Fusobacteria	Fusobacteriales	Leptotrichia_buccalis	Fusobacteriales|Leptotrichia_buccalis|GCA_000023905	1	1	1	1	1	1	1	0	2	1	1	1	1	1	1	1	0	0	1	0	0	0	1
GCA_000426625	Bacteria		Fusobacteria	Fusobacteriales	Psychrilyobacter_atlanticus	Fusobacteriales|Psychrilyobacter_atlanticus|GCA_000426625	0	0	0	0	0	0	0	0	1	1	1	1	1	1	1	1	0	0	0	0	0	0	0
GCA_000973085	Bacteria		Fusobacteria	Fusobacteriales	Sneathia_amnii	Fusobacteriales|Sneathia_amnii|GCA_000973085	1	1	1	1	1	1	1	0	2	1	1	1	1	1	1	1	0	0	0	0	0	0	0
GCA_000695095	Bacteria		Gemmatimonadetes	Gemmatimonadales	Gemmatimonas_phototrophica	Gemmatimonadales|Gemmatimonas_phototrophica|GCA_000695095	0	0	0	0	0	0	0	0	1	1	1	1	1	1	1	1	0	0	1	0	3	0	0
GCA_900110555	Bacteria		Actinobacteria	Geodermatophilales	Blastococcus_endophyticus	Geodermatophilales|Blastococcus_endophyticus|GCA_900110555	0	0	0	0	0	0	0	0	1	1	1	1	1	1	1	1	0	0	1	0	1	0	0
GCA_000484535	Bacteria		Cyanobacteria	Gloeobacterales	Gloeobacter_kilaueensis	Gloeobacterales|Gloeobacter_kilaueensis|GCA_000484535	0	0	0	0	0	0	0	0	1	1	1	1	1	1	1	2	1	0	0	0	3	0	1
GCA_001870225	Bacteria		Cyanobacteria	Gloeoemargaritales	Gloeomargarita_lithophora	Gloeoemargaritales|Gloeomargarita_lithophora|GCA_001870225	0	0	0	0	0	0	0	0	1	1	1	1	1	1	1	2	1	0	0	0	3	0	1
GCA_000482705	Bacteria		Actinobacteria	Glycomycetales	Glycomyces_arizonensis	Glycomycetales|Glycomyces_arizonensis|GCA_000482705	0	0	0	0	0	0	0	0	1	1	1	1	1	1	1	1	0	0	1	0	2	0	1
GCA_000517025	Bacteria		Firmicutes	Halanaerobiales	Halonatronum_saccharophilum	Halanaerobiales|Halonatronum_saccharophilum|GCA_000517025	0	0	0	0	0	0	0	0	2	1	1	1	1	1	1	1	0	1	1	0	0	0	0
GCA_000018565	Bacteria		Chloroflexi	Herpetosiphonales	Herpetosiphon_aurantiacus	Herpetosiphonales|Herpetosiphon_aurantiacus|GCA_000018565	0	0	0	0	0	0	0	0	1	1	1	1	1	1	1	1	0	0	0	0	3	0	0
GCA_000428885	Bacteria		Acidobacteria	Holophagales	Geothrix_fermentans	Holophagales|Geothrix_fermentans|GCA_000428885	0	0	0	0	0	0	0	0	1	1	1	1	1	1	1	2	0	0	1	0	2	0	0
GCA_000258405	Bacteria		Ignavibacteriae	Ignavibacteriae	Ignavibacterium_album	Ignavibacteriae|Ignavibacterium_album|GCA_000258405	0	0	0	0	0	0	0	0	1	1	1	1	1	1	1	1	0	0	1	0	2	1	0
GCA_003014555	Bacteria		Actinobacteria	Jiangellales	Haloactinopolyspora_alba	Jiangellales|Haloactinopolyspora_alba|GCA_003014555	0	0	0	0	0	0	0	0	1	1	1	1	1	1	1	1	0	0	1	0	1	0	0
GCA_001017655	Bacteria		Kiritimatiellaeota	Kiritimatiellaeota	Kiritimatiella_glycovorans	Kiritimatiellaeota|Kiritimatiella_glycovorans|GCA_001017655	1	1	1	1	1	0	0	0	0	0	0	0	0	0	0	0	0	0	0	0	1	0	0
GCA_000023325	Bacteria		Thermotogae	Kosmotogales	Kosmotoga_olearia	Kosmotogales|Kosmotoga_olearia|GCA_000023325	0	0	0	0	0	0	0	0	1	1	1	1	1	1	1	1	0	0	1	0	0	0	1
GCA_001771235	Bacteria		KSB1	KSB1	candidate_division_KSB1_bacterium_RBG_16_48_16	KSB1|candidate_division_KSB1_bacterium_RBG_16_48_16|GCA_001771235	0	0	0	0	0	0	0	0	1	1	1	1	1	1	1	1	0	0	2	0	2	1	0
GCA_000702505	Bacteria		Chloroflexi	Ktedonobacterales	Thermogemmatispora_carboxidivorans	Ktedonobacterales|Thermogemmatispora_carboxidivorans|GCA_000702505	0	0	0	0	0	0	0	0	1	1	1	1	1	1	1	1	0	0	1	0	1	0	0
GCA_000420365	Bacteria		Firmicutes	Lactobacillales	Weissella_halotolerans	Lactobacillales|Weissella_halotolerans|GCA_000420365	0	0	0	0	0	0	0	0	1	1	1	1	1	1	1	1	0	0	0	0	0	0	0
GCA_000421665	Bacteria		Firmicutes	Lactobacillales	Bavariicoccus_seileri	Lactobacillales|Bavariicoccus_seileri|GCA_000421665	1	1	1	1	1	1	1	0	2	1	1	1	1	1	1	1	0	0	0	0	0	0	0
GCA_000971665	Bacteria		Firmicutes	Lactobacillales	Streptococcus_thermophilus	Lactobacillales|Streptococcus_thermophilus|GCA_000971665	0	0	0	0	0	0	0	0	1	1	1	1	1	1	1	1	0	0	0	0	0	0	0
GCA_900110675	Bacteria		Firmicutes	Lactobacillales	Ignavigranum_ruoffiae	Lactobacillales|Ignavigranum_ruoffiae|GCA_900110675	1	1	1	1	1	1	1	0	2	1	1	1	0	1	1	1	0	0	0	0	1	0	0
GCA_900113675	Bacteria		Firmicutes	Lactobacillales	Pisciglobus_halotolerans	Lactobacillales|Pisciglobus_halotolerans|GCA_900113675	1	1	1	1	1	1	1	0	2	1	1	1	1	1	1	1	0	0	0	0	0	0	0
GCA_001467045	Bacteria		Proteobacteria	Legionellales	Fluoribacter_bozemanae	Legionellales|Fluoribacter_bozemanae|GCA_001467045	0	0	0	0	0	0	0	0	1	1	1	1	1	1	1	1	0	0	0	1	2	0	0
GCA_002998355	Bacteria		Lentisphaerae	Lentisphaerae	Victivallales_bacterium_CCUG_44730	Lentisphaerae|Victivallales_bacterium_CCUG_44730|GCA_002998355	1	1	1	1	1	0	0	0	1	0	0	0	0	0	0	0	0	0	0	0	0	0	1
GCA_000014865	Bacteria		Proteobacteria	Magnetococcales	Magnetococcus_marinus	Magnetococcales|Magnetococcus_marinus|GCA_000014865	0	0	0	0	0	0	0	0	1	1	1	1	1	1	1	1	0	0	1	0	1	0	0
GCA_000949475	Bacteria		Bacteroidetes	Marinilabiliales	Draconibacterium_sediminis	Marinilabiliales|Draconibacterium_sediminis|GCA_000949475	2	2	2	1	2	0	0	0	3	1	1	1	1	1	1	1	0	0	0	0	1	0	0
GCA_000817245	Bacteria		Verrucomicrobia	Methylacidiphilales	Methylacidiphilum_kamchatkense	Methylacidiphilales|Methylacidiphilum_kamchatkense|GCA_000817245	0	0	0	0	0	0	0	0	2	2	2	2	1	1	2	2	0	0	1	0	1	0	0
GCA_000023205	Bacteria		Actinobacteria	Micrococcales	Micrococcus_luteus	Micrococcales|Micrococcus_luteus|GCA_000023205	0	0	0	0	0	0	0	0	1	1	1	1	1	1	1	1	0	0	0	0	1	0	0
GCA_000247995	Bacteria		Actinobacteria	Micrococcales	Mobilicoccus_pelagius	Micrococcales|Mobilicoccus_pelagius|GCA_000247995	0	0	0	0	0	0	0	0	1	1	1	1	1	1	1	1	0	0	0	0	0	0	0
GCA_000350525	Bacteria		Actinobacteria	Micrococcales	Leucobacter_salsicius	Micrococcales|Leucobacter_salsicius|GCA_000350525	0	0	0	0	0	0	0	0	1	1	1	1	1	1	1	1	0	0	0	0	0	0	0
GCA_001484605	Bacteria		Actinobacteria	Micrococcales	Pseudarthrobacter_sulfonivorans	Micrococcales|Pseudarthrobacter_sulfonivorans|GCA_001484605	0	0	0	0	0	0	0	0	1	1	1	1	1	1	1	1	0	0	1	0	1	0	0
GCA_001591405	Bacteria		Actinobacteria	Micrococcales	Janibacter_terrae	Micrococcales|Janibacter_terrae|GCA_001591405	1	1	1	1	1	0	1	0	2	1	1	1	1	1	1	1	0	0	1	0	1	0	0
GCA_001636295	Bacteria		Actinobacteria	Micrococcales	Isoptericola_dokdonensis	Micrococcales|Isoptericola_dokdonensis|GCA_001636295	0	0	0	0	0	0	0	0	1	1	1	1	1	1	1	1	0	0	0	0	1	0	0
GCA_000204155	Bacteria		Actinobacteria	Micromonosporales	Verrucosispora_maris	Micromonosporales|Verrucosispora_maris|GCA_000204155	0	0	0	0	0	0	0	0	1	1	1	1	1	1	1	1	0	0	1	0	3	0	1
GCA_000089865	Bacteria		Tenericutes	Mycoplasmatales	Mycoplasma_agalactiae	Mycoplasmatales|Mycoplasma_agalactiae|GCA_000089865	0	0	0	0	0	0	0	0	1	3	2	1	1	1	1	1	0	0	0	0	0	0	0
GCA_000012685	Bacteria		Proteobacteria	Myxococcales	Myxococcus_xanthus	Myxococcales|Myxococcus_xanthus|GCA_000012685	0	0	0	0	0	0	0	0	1	1	1	1	1	1	1	1	0	0	1	0	1	0	0
GCA_000022145	Bacteria		Proteobacteria	Myxococcales	Anaeromyxobacter_dehalogenans	Myxococcales|Anaeromyxobacter_dehalogenans|GCA_000022145	1	1	1	1	1	1	1	0	2	1	1	1	1	1	1	1	0	0	1	0	1	0	0
GCA_000024805	Bacteria		Proteobacteria	Myxococcales	Haliangium_ochraceum	Myxococcales|Haliangium_ochraceum|GCA_000024805	0	0	0	0	0	0	0	0	1	1	1	1	1	1	1	2	0	0	1	0	1	0	0
GCA_000170735	Bacteria		Proteobacteria	Nautiliales	Caminibacter_mediatlanticus	Nautiliales|Caminibacter_mediatlanticus|GCA_000170735	0	0	0	0	0	0	0	0	1	1	1	1	1	1	1	0	0	0	1	0	1	0	0
GCA_000430805	Bacteria		Proteobacteria	Neisseriales	Chitinilyticum_aquatile	Neisseriales|Chitinilyticum_aquatile|GCA_000430805	0	0	0	0	0	0	0	0	1	1	1	1	1	1	1	1	0	0	0	1	1	0	0
GCA_001515305	Bacteria		Proteobacteria	Neisseriales	Aquitalea_pelogenes	Neisseriales|Aquitalea_pelogenes|GCA_001515305	0	0	0	0	0	0	0	0	1	1	1	1	1	1	1	1	0	0	0	1	2	0	0
GCA_002951835	Bacteria		Proteobacteria	Neisseriales	Simonsiella_muelleri	Neisseriales|Simonsiella_muelleri|GCA_002951835	0	0	0	0	0	0	0	0	1	1	1	1	1	1	1	1	0	0	0	1	2	0	1
GCA_000341545	Bacteria		Nitrospinae	Nitrospinae	Nitrospina_gracilis	Nitrospinae|Nitrospina_gracilis|GCA_000341545	0	0	0	0	0	0	0	0	1	1	1	1	1	1	1	1	0	0	1	0	1	0	0
GCA_000020985	Bacteria		Nitrospirae	Nitrospirae	Thermodesulfovibrio_yellowstonii	Nitrospirae|Thermodesulfovibrio_yellowstonii|GCA_000020985	0	0	0	0	0	0	0	0	1	1	1	1	1	1	1	2	0	0	1	0	1	0	0
GCA_000284315	Bacteria		Nitrospirae	Nitrospirae	Leptospirillum_ferrooxidans	Nitrospirae|Leptospirillum_ferrooxidans|GCA_000284315	0	0	0	0	0	0	0	0	1	1	1	1	1	1	1	1	0	0	1	0	1	0	0
GCA_000423865	Bacteria		Nitrospirae	Nitrospirae	Thermodesulfovibrio_thiophilus	Nitrospirae|Thermodesulfovibrio_thiophilus|GCA_000423865	0	0	0	0	0	0	0	0	1	1	1	1	1	1	1	2	0	0	1	0	1	0	0
GCA_001273775	Bacteria		Nitrospirae	Nitrospirae	Nitrospira_moscoviensis	Nitrospirae|Nitrospira_moscoviensis|GCA_001273775	0	0	0	0	0	0	0	0	1	1	1	1	1	1	1	1	0	0	1	0	2	0	0
GCA_000317285	Bacteria		Cyanobacteria	Nostocales	Chlorogloeopsis_fritschii	Nostocales|Chlorogloeopsis_fritschii|GCA_000317285	0	0	0	0	0	0	0	0	1	1	1	1	2	1	1	2	1	0	0	0	4	0	1
GCA_000346485	Bacteria		Cyanobacteria	Nostocales	Scytonema_hofmannii	Nostocales|Scytonema_hofmannii|GCA_000346485	0	0	0	0	0	0	0	0	1	1	1	1	1	1	1	2	2	0	0	0	4	0	1
GCA_000521175	Bacteria		Cyanobacteria	Nostocales	Aphanizomenon_flos-aquae	Nostocales|Aphanizomenon_flos-aquae|GCA_000521175	0	0	0	0	0	0	0	0	1	1	1	1	1	1	1	2	1	0	0	0	4	0	1
GCA_001676585	Bacteria		Cyanobacteria	Nostocales	Cylindrospermopsis_raciborskii	Nostocales|Cylindrospermopsis_raciborskii|GCA_001676585	0	0	0	0	0	0	0	0	1	1	1	1	1	1	1	2	1	0	0	0	3	0	1
GCA_000009365	Bacteria		Proteobacteria	Oceanospirillales	Alcanivorax_borkumensis	Oceanospirillales|Alcanivorax_borkumensis|GCA_000009365	0	0	0	0	0	0	0	0	1	1	1	1	1	1	1	1	0	0	0	1	1	0	0
GCA_001528745	Bacteria		Proteobacteria	Oceanospirillales	Marinobacterium_profundum	Oceanospirillales|Marinobacterium_profundum|GCA_001528745	0	0	0	0	0	0	0	0	1	1	1	1	1	1	1	1	0	0	0	1	1	0	0
GCA_000019965	Bacteria		Verrucomicrobia	Opitutales	Opitutus_terrae	Opitutales|Opitutus_terrae|GCA_000019965	0	0	0	0	0	0	0	0	1	1	1	1	1	1	1	1	0	0	0	0	0	0	0
GCA_000014265	Bacteria		Cyanobacteria	Oscillatoriales	Trichodesmium_erythraeum	Oscillatoriales|Trichodesmium_erythraeum|GCA_000014265	0	0	0	0	0	0	0	0	1	1	1	1	1	1	1	2	1	0	0	0	3	0	1
GCA_000750955	Bacteria		Chlamydiae	Parachlamydiales	Criblamydia_sequanensis	Parachlamydiales|Criblamydia_sequanensis|GCA_000750955	1	1	1	1	1	0	0	0	2	1	1	1	1	1	1	1	0	0	1	0	0	0	0
GCA_000875975	Bacteria		Chlamydiae	Parachlamydiales	Parachlamydia_acanthamoebae	Parachlamydiales|Parachlamydia_acanthamoebae|GCA_000875975	1	1	1	1	1	0	0	0	2	1	1	1	1	1	1	1	0	0	1	0	0	0	0
GCA_000021885	Bacteria		Proteobacteria	Pasteurellales	Glaesserella_parasuis	Pasteurellales|Glaesserella_parasuis|GCA_000021885	0	0	0	0	0	0	0	0	1	1	1	1	1	1	1	1	0	0	0	1	1	0	0
GCA_000012345	Bacteria		Proteobacteria	Pelagibacterales	Candidatus_Pelagibacter_ubique	Pelagibacterales|Candidatus_Pelagibacter_ubique|GCA_000012345	0	0	0	0	0	0	0	0	1	1	1	1	1	1	1	1	0	0	1	0	1	0	0
GCA_002895525	Bacteria		Thermotogae	Petrotogales	Petrotoga_olearia	Petrotogales|Petrotoga_olearia|GCA_002895525	0	0	0	0	0	0	0	0	1	1	1	1	1	1	1	1	0	0	1	0	0	0	1
GCA_000284115	Bacteria		Planctomycetes	Phycisphaerales	Phycisphaera_mikurensis	Phycisphaerales|Phycisphaera_mikurensis|GCA_000284115	0	0	0	0	0	0	0	0	1	1	1	1	1	1	1	1	0	0	1	0	3	0	0
GCA_002117005	Bacteria		Planctomycetes	Phycisphaerales	Phycisphaerae_bacterium_ST-PulAB-D4	Phycisphaerales|Phycisphaerae_bacterium_ST-PulAB-D4|GCA_002117005	1	1	1	1	1	1	1	0	2	1	1	1	1	1	1	1	0	0	1	0	2	0	0
GCA_000153105	Bacteria		Planctomycetes	Planctomycetales	Blastopirellula_marina	Planctomycetales|Blastopirellula_marina|GCA_000153105	0	0	0	0	0	0	0	0	1	1	1	1	1	1	1	1	0	0	0	0	2	0	0
GCA_000186345	Bacteria		Planctomycetes	Planctomycetales	Isosphaera_pallida	Planctomycetales|Isosphaera_pallida|GCA_000186345	0	0	0	0	0	0	0	0	1	1	1	1	1	1	1	1	0	0	1	0	2	0	0
GCA_001642915	Bacteria		Planctomycetes	Planctomycetales	Roseimaritima_ulvae	Planctomycetales|Roseimaritima_ulvae|GCA_001642915	1	1	1	1	1	0	0	0	2	1	1	1	1	1	1	1	0	0	1	0	2	0	0
GCA_001983935	Bacteria		Planctomycetes	Planctomycetales	Fuerstia_marisgermanicae	Planctomycetales|Fuerstia_marisgermanicae|GCA_001983935	0	0	0	0	0	0	0	0	2	2	2	2	1	2	2	2	0	1	2	0	2	0	0
GCA_000317575	Bacteria		Cyanobacteria	Pleurocapsales	Stanieria_cyanosphaera	Pleurocapsales|Stanieria_cyanosphaera|GCA_000317575	0	0	0	0	0	0	0	0	1	1	1	1	1	1	1	2	1	0	0	0	3	0	1
GCA_000423085	Bacteria		Actinobacteria	Propionibacteriales	Granulicoccus_phenolivorans	Propionibacteriales|Granulicoccus_phenolivorans|GCA_000423085	0	0	0	0	0	0	0	0	1	1	1	1	1	1	1	1	0	0	2	0	1	0	0
GCA_001642025	Bacteria		Actinobacteria	Propionibacteriales	[Propionibacterium]_namnetense	Propionibacteriales|[Propionibacterium]_namnetense|GCA_001642025	0	0	0	0	0	0	0	0	1	1	1	1	1	1	1	1	0	0	1	0	0	0	2
GCA_002797495	Bacteria		Actinobacteria	Propionibacteriales	Mumia_flava	Propionibacteriales|Mumia_flava|GCA_002797495	0	0	0	0	0	0	0	0	1	1	1	1	1	1	1	1	0	0	0	0	0	0	0
GCA_001267175	Bacteria		Proteobacteria	Pseudomonadales	Oblitimonas_alkaliphila	Pseudomonadales|Oblitimonas_alkaliphila|GCA_001267175	0	0	0	0	0	0	0	0	1	1	1	1	1	1	1	1	0	0	0	1	1	0	0
GCA_000974445	Bacteria		Actinobacteria	Pseudonocardiales	Lechevalieria_aerocolonigenes	Pseudonocardiales|Lechevalieria_aerocolonigenes|GCA_000974445	1	1	1	0	1	0	1	0	2	1	1	1	1	1	2	1	0	0	0	0	2	0	0
GCA_900115565	Bacteria		Actinobacteria	Pseudonocardiales	Yuhushiella_deserti	Pseudonocardiales|Yuhushiella_deserti|GCA_900115565	0	0	0	0	0	0	0	0	1	1	1	1	1	1	1	1	0	0	0	0	4	0	0
GCA_000014825	Bacteria		Proteobacteria	Rhizobiales	Rhodopseudomonas_palustris	Rhizobiales|Rhodopseudomonas_palustris|GCA_000014825	0	0	0	0	0	0	0	0	1	1	1	1	1	1	1	2	0	0	1	0	2	0	0
GCA_000017565	Bacteria		Proteobacteria	Rhizobiales	Parvibaculum_lavamentivorans	Rhizobiales|Parvibaculum_lavamentivorans|GCA_000017565	0	0	0	0	0	0	0	0	1	1	1	1	1	1	1	2	0	0	1	0	1	0	0
GCA_000017645	Bacteria		Proteobacteria	Rhizobiales	Xanthobacter_autotrophicus	Rhizobiales|Xanthobacter_autotrophicus|GCA_000017645	0	0	0	0	0	0	0	0	1	1	1	1	1	1	1	2	0	0	1	0	1	0	2
GCA_000143145	Bacteria		Proteobacteria	Rhizobiales	Hyphomicrobium_denitrificans	Rhizobiales|Hyphomicrobium_denitrificans|GCA_000143145	0	0	0	0	0	0	0	0	1	1	1	1	1	1	1	2	0	0	1	0	1	0	0
GCA_000731315	Bacteria		Proteobacteria	Rhizobiales	Neorhizobium_galegae	Rhizobiales|Neorhizobium_galegae|GCA_000731315	0	0	0	0	0	0	0	0	1	1	1	1	1	1	1	2	0	0	1	0	1	0	1
GCA_002844595	Bacteria		Proteobacteria	Rhizobiales	Pleomorphomonas_diazotrophica	Rhizobiales|Pleomorphomonas_diazotrophica|GCA_002844595	0	0	0	0	0	0	0	0	1	1	1	1	1	1	1	2	0	0	1	0	1	0	0
GCA_000014045	Bacteria		Proteobacteria	Rhodobacterales	Roseobacter_denitrificans	Rhodobacterales|Roseobacter_denitrificans|GCA_000014045	0	0	0	0	0	0	0	0	1	1	1	1	1	1	1	2	0	0	1	0	2	0	1
GCA_000152805	Bacteria		Proteobacteria	Rhodobacterales	Maritimibacter_alkaliphilus	Rhodobacterales|Maritimibacter_alkaliphilus|GCA_000152805	0	0	0	0	0	0	0	0	1	1	1	1	1	1	1	2	0	0	1	0	3	0	0
GCA_000590925	Bacteria		Proteobacteria	Rhodobacterales	Roseibacterium_elongatum	Rhodobacterales|Roseibacterium_elongatum|GCA_000590925	0	0	0	0	0	0	0	0	1	1	1	1	1	1	1	2	0	0	1	0	3	0	0
GCA_001870675	Bacteria		Proteobacteria	Rhodobacterales	Roseinatronobacter_thiooxidans	Rhodobacterales|Roseinatronobacter_thiooxidans|GCA_001870675	0	0	0	0	0	0	0	0	1	1	1	1	1	1	1	2	0	0	1	0	2	0	0
GCA_001975705	Bacteria		Proteobacteria	Rhodobacterales	Pelagibaca_abyssi	Rhodobacterales|Pelagibaca_abyssi|GCA_001975705	0	0	0	0	0	0	0	0	2	2	2	2	2	2	2	2	0	1	2	0	1	0	0
GCA_002211205	Bacteria		Proteobacteria	Rhodobacterales	Alkalimicrobium_pacificum	Rhodobacterales|Alkalimicrobium_pacificum|GCA_002211205	0	0	0	0	0	0	0	0	1	1	1	1	1	1	1	2	0	0	1	0	4	0	0
GCA_000236665	Bacteria		Proteobacteria	Rhodocyclales	Azospira_oryzae	Rhodocyclales|Azospira_oryzae|GCA_000236665	0	0	0	0	0	0	0	0	1	1	1	1	1	1	1	1	0	0	0	0	2	0	0
GCA_000202835	Bacteria		Proteobacteria	Rhodospirillales	Acidiphilium_multivorum	Rhodospirillales|Acidiphilium_multivorum|GCA_000202835	0	0	0	0	0	0	0	0	1	1	1	1	1	1	1	2	0	0	1	0	2	0	0
GCA_000423185	Bacteria		Proteobacteria	Rhodospirillales	Inquilinus_limosus	Rhodospirillales|Inquilinus_limosus|GCA_000423185	1	1	1	1	1	0	0	0	2	1	1	1	1	1	1	2	0	0	1	0	1	0	0
GCA_000426505	Bacteria		Proteobacteria	Rhodospirillales	Nisaea_denitrificans	Rhodospirillales|Nisaea_denitrificans|GCA_000426505	0	0	0	0	0	0	0	0	2	2	2	2	1	2	2	3	0	1	2	0	1	0	0
GCA_000576635	Bacteria		Proteobacteria	Rhodospirillales	Skermanella_stibiiresistens	Rhodospirillales|Skermanella_stibiiresistens|GCA_000576635	0	0	0	0	0	0	0	0	1	1	1	1	1	1	1	2	0	0	1	0	4	0	0
GCA_000617865	Bacteria		Proteobacteria	Rhodospirillales	Acidomonas_methanolica	Rhodospirillales|Acidomonas_methanolica|GCA_000617865	0	0	0	0	0	0	0	0	1	1	1	1	1	1	1	2	0	0	1	0	1	0	0
GCA_002844375	Bacteria		Proteobacteria	Rhodospirillales	Thalassospira_marina	Rhodospirillales|Thalassospira_marina|GCA_002844375	0	0	0	0	0	0	0	0	1	1	1	1	1	1	1	2	0	0	1	0	1	0	0
GCA_900156605	Bacteria		Proteobacteria	Rhodospirillales	Insolitispirillum_peregrinum	Rhodospirillales|Insolitispirillum_peregrinum|GCA_900156605	0	0	0	0	0	0	0	0	1	1	1	1	1	1	1	2	0	0	1	0	1	0	0
GCA_002257665	Bacteria		Rhodothermaeota	Rhodothermaeota	Rubricoccus_marinus	Rhodothermaeota|Rubricoccus_marinus|GCA_002257665	0	0	0	0	0	0	0	0	1	1	1	1	1	1	1	1	0	0	1	0	2	0	0
GCA_000283595	Bacteria		Proteobacteria	Rickettsiales	Rickettsia_japonica	Rickettsiales|Rickettsia_japonica|GCA_000283595	0	0	0	0	0	0	0	0	1	1	1	1	1	1	1	1	0	0	1	0	1	0	0
GCA_000632985	Bacteria		Proteobacteria	Rickettsiales	Neorickettsia_helminthoeca	Rickettsiales|Neorickettsia_helminthoeca|GCA_000632985	0	0	0	0	0	0	0	0	1	1	1	1	1	1	1	0	0	0	0	0	1	0	1
GCA_000430605	Bacteria		Firmicutes	Selenomonadales	Anaeroarcus_burkinensis	Selenomonadales|Anaeroarcus_burkinensis|GCA_000430605	0	0	0	0	0	0	0	0	1	1	1	1	1	1	1	1	0	0	1	0	2	0	2
GCA_900110485	Bacteria		Firmicutes	Selenomonadales	Propionispora_vibrioides	Selenomonadales|Propionispora_vibrioides|GCA_900110485	0	0	0	0	0	0	0	0	1	1	1	1	1	1	1	1	0	0	1	0	1	0	7
GCA_000025265	Bacteria		Actinobacteria	Solirubrobacterales	Conexibacter_woesei	Solirubrobacterales|Conexibacter_woesei|GCA_000025265	0	0	0	0	0	0	0	1	1	1	1	1	1	1	1	1	0	0	0	0	0	0	0
GCA_900109575	Bacteria		Bacteroidetes	Sphingobacteriales	Pseudosphingobacterium_domesticum	Sphingobacteriales|Pseudosphingobacterium_domesticum|GCA_900109575	0	0	0	0	0	1	0	0	1	1	1	1	1	1	1	1	0	0	0	0	3	0	0
GCA_000175255	Bacteria		Proteobacteria	Sphingomonadales	Zymomonas_mobilis	Sphingomonadales|Zymomonas_mobilis|GCA_000175255	0	0	0	0	0	0	0	0	1	1	1	1	1	1	1	2	0	0	1	0	1	0	0
GCA_001008165	Bacteria		Proteobacteria	Sphingomonadales	Altererythrobacter_atlanticus	Sphingomonadales|Altererythrobacter_atlanticus|GCA_001008165	0	0	0	0	0	0	0	0	1	1	1	1	1	1	1	1	0	0	1	0	1	0	0
GCA_000017605	Bacteria		Spirochaetes	Spirochaetes	Leptospira_biflexa	Spirochaetes|Leptospira_biflexa|GCA_000017605	0	0	0	0	0	0	0	0	1	1	1	1	1	1	1	1	0	0	1	0	3	0	0
GCA_000195275	Bacteria		Spirochaetes	Spirochaetes	Treponema_succinifaciens	Spirochaetes|Treponema_succinifaciens|GCA_000195275	2	2	2	2	1	1	1	0	2	0	0	0	0	0	0	0	0	0	0	0	0	0	0
GCA_000208385	Bacteria		Spirochaetes	Spirochaetes	Sphaerochaeta_coccoides	Spirochaetes|Sphaerochaeta_coccoides|GCA_000208385	1	1	1	1	1	1	1	0	1	0	0	0	0	0	0	0	0	0	0	0	0	0	1
GCA_000507245	Bacteria		Spirochaetes	Spirochaetes	Salinispira_pacifica	Spirochaetes|Salinispira_pacifica|GCA_000507245	1	1	1	1	1	0	0	0	0	0	0	0	0	0	0	0	0	0	0	0	0	0	0
GCA_000269985	Bacteria		Actinobacteria	Streptomycetales	Kitasatospora_setae	Streptomycetales|Kitasatospora_setae|GCA_000269985	0	0	0	0	0	0	0	0	1	1	1	1	1	1	1	2	0	0	0	0	2	0	2
GCA_001653075	Bacteria		Actinobacteria	Streptosporangiales	Planomonospora_sphaerica	Streptosporangiales|Planomonospora_sphaerica|GCA_001653075	0	0	0	0	0	0	0	0	1	1	1	1	1	1	1	1	0	0	1	0	2	0	1
GCA_003002095	Bacteria		Actinobacteria	Streptosporangiales	Allonocardiopsis_opalescens	Streptosporangiales|Allonocardiopsis_opalescens|GCA_003002095	0	0	0	0	0	0	0	0	1	1	1	1	1	1	1	1	0	0	1	0	2	0	1
GCA_000015645	Bacteria		Cyanobacteria	Synechococcales	Prochlorococcus_marinus	Synechococcales|Prochlorococcus_marinus|GCA_000015645	0	0	0	0	0	0	0	0	1	1	1	1	1	1	1	2	1	0	0	0	2	0	1
GCA_000317615	Bacteria		Cyanobacteria	Synechococcales	Dactylococcopsis_salina	Synechococcales|Dactylococcopsis_salina|GCA_000317615	0	0	0	0	0	0	0	0	1	1	1	1	1	1	1	2	1	0	0	0	4	0	1
GCA_000332315	Bacteria		Cyanobacteria	Synechococcales	Prochlorothrix_hollandica	Synechococcales|Prochlorothrix_hollandica|GCA_000332315	0	0	0	0	0	0	0	0	1	1	1	1	1	1	1	2	1	0	0	0	2	0	1
GCA_000775285	Bacteria		Cyanobacteria	Synechococcales	Neosynechococcus_sphagnicola	Synechococcales|Neosynechococcus_sphagnicola|GCA_000775285	1	1	1	1	1	0	0	0	2	1	1	1	1	1	1	2	1	0	0	0	4	0	1
GCA_000024905	Bacteria		Synergistetes	Synergistetes	Thermanaerovibrio_acidaminovorans	Synergistetes|Thermanaerovibrio_acidaminovorans|GCA_000024905	2	2	2	2	2	2	2	0	2	0	0	0	0	0	0	0	0	0	0	0	0	0	0
GCA_000266925	Bacteria		Synergistetes	Synergistetes	Acetomicrobium_mobile	Synergistetes|Acetomicrobium_mobile|GCA_000266925	3	3	3	3	3	2	3	0	3	0	0	0	0	0	0	0	0	0	0	0	0	0	1
GCA_900177735	Bacteria		Synergistetes	Synergistetes	Dethiosulfovibrio_salsuginis	Synergistetes|Dethiosulfovibrio_salsuginis|GCA_900177735	2	2	2	2	2	1	2	1	2	0	0	0	0	0	0	0	0	0	0	0	0	0	1
GCA_000013405	Bacteria		Proteobacteria	Syntrophobacterales	Syntrophus_aciditrophicus	Syntrophobacterales|Syntrophus_aciditrophicus|GCA_000013405	0	0	0	0	0	0	0	0	2	2	3	3	1	2	2	3	0	1	1	0	0	0	0
GCA_000195295	Bacteria		Proteobacteria	Syntrophobacterales	Desulfobacca_acetoxidans	Syntrophobacterales|Desulfobacca_acetoxidans|GCA_000195295	0	0	0	0	0	0	0	0	1	1	1	1	1	1	1	2	0	0	1	0	1	0	0
GCA_000512235	Bacteria		Proteobacteria	Syntrophobacterales	Syntrophorhabdus_aromaticivorans	Syntrophobacterales|Syntrophorhabdus_aromaticivorans|GCA_000512235	2	2	2	2	2	2	2	0	3	1	1	1	1	1	1	2	0	0	1	0	2	0	0
GCA_900176285	Bacteria		Proteobacteria	Syntrophobacterales	Desulfacinum_hydrothermale	Syntrophobacterales|Desulfacinum_hydrothermale|GCA_900176285	0	0	0	0	0	0	0	0	3	1	1	1	1	1	2	4	0	0	2	0	1	0	0
GCA_000092125	Bacteria		Deinococcus-Thermus	Thermales	Meiothermus_silvanus	Thermales|Meiothermus_silvanus|GCA_000092125	1	1	1	1	1	1	1	0	1	0	0	0	0	0	0	0	0	0	0	0	1	0	0
GCA_001399775	Bacteria		Deinococcus-Thermus	Thermales	Thermus_aquaticus	Thermales|Thermus_aquaticus|GCA_001399775	1	1	1	1	1	1	1	0	1	0	0	0	0	0	0	0	0	0	0	0	1	0	0
GCA_000007085	Bacteria		Firmicutes	Thermoanaerobacterales	Caldanaerobacter_subterraneus	Thermoanaerobacterales|Caldanaerobacter_subterraneus|GCA_000007085	0	0	0	0	0	0	0	0	1	1	1	1	1	1	1	1	0	0	0	0	0	0	0
GCA_000144645	Bacteria		Firmicutes	Thermoanaerobacterales	Thermosediminibacter_oceani	Thermoanaerobacterales|Thermosediminibacter_oceani|GCA_000144645	2	2	2	2	2	2	2	1	3	1	1	1	1	1	1	1	0	0	0	0	1	0	1
GCA_000421585	Bacteria		Thermodesulfobacteria	Thermodesulfobacteria	Thermodesulfatator_atlanticus	Thermodesulfobacteria|Thermodesulfatator_atlanticus|GCA_000421585	0	0	0	0	0	0	0	0	1	1	1	1	1	1	1	2	0	0	1	0	2	0	0
GCA_000746255	Bacteria		Thermodesulfobacteria	Thermodesulfobacteria	Thermodesulfobacterium_hydrogeniphilum	Thermodesulfobacteria|Thermodesulfobacterium_hydrogeniphilum|GCA_000746255	0	0	0	0	0	0	0	0	1	1	1	1	1	1	1	1	0	0	1	0	1	0	0
GCA_900187885	Bacteria		Chloroflexi	Thermoflexia	Thermoflexus_hugenholtzii	Thermoflexia|Thermoflexus_hugenholtzii|GCA_900187885	0	0	0	0	0	0	0	0	1	1	1	1	0	1	1	1	0	0	0	0	2	0	0
GCA_000021685	Bacteria		Chloroflexi	Thermomicrobia	Thermomicrobium_roseum	Thermomicrobia|Thermomicrobium_roseum|GCA_000021685	0	0	0	0	0	0	0	0	1	1	1	1	1	1	1	1	0	0	1	0	1	0	0
GCA_000767275	Bacteria		Thermotogae	Thermotogales	Fervidobacterium_islandicum	Thermotogales|Fervidobacterium_islandicum|GCA_000767275	0	0	0	0	0	0	0	0	1	1	1	1	1	1	1	1	0	0	1	0	0	0	1
GCA_000816145	Bacteria		Thermotogae	Thermotogales	Pseudothermotoga_hypogea	Thermotogales|Pseudothermotoga_hypogea|GCA_000816145	1	1	1	1	1	1	1	0	1	0	0	0	0	0	0	0	0	0	0	0	1	0	1
GCA_900141795	Bacteria		Proteobacteria	Thiotrichales	Sulfurivirga_caldicuralii	Thiotrichales|Sulfurivirga_caldicuralii|GCA_900141795	0	0	0	0	0	0	0	0	1	1	1	1	1	1	1	1	0	0	1	1	1	0	0
GCA_900106765	Bacteria		Firmicutes	Tissierellales	Tepidimicrobium_xylanilyticum	Tissierellales|Tepidimicrobium_xylanilyticum|GCA_900106765	0	0	0	0	0	0	0	1	1	1	1	1	1	1	1	1	0	1	1	0	0	0	1
GCA_900142005	Bacteria		Firmicutes	Tissierellales	Dethiosulfatibacter_aminovorans	Tissierellales|Dethiosulfatibacter_aminovorans|GCA_900142005	1	1	1	1	1	1	1	0	3	1	1	1	1	1	1	1	0	1	1	0	0	0	1
GCA_900290095	Bacteria		Firmicutes	Tissierellales	Khoudiadiopia_massiliensis	Tissierellales|Khoudiadiopia_massiliensis|GCA_900290095	2	2	2	2	2	1	2	0	2	0	0	0	0	0	0	0	0	0	0	0	0	0	0
GCA_000239275	Bacteria		Firmicutes	Veillonellales	Anaeroglobus_geminatus	Veillonellales|Anaeroglobus_geminatus|GCA_000239275	0	0	0	0	0	0	0	0	1	1	1	2	1	1	2	1	0	0	1	0	0	0	0
GCA_900155405	Bacteria		Firmicutes	Veillonellales	Negativicoccus_massiliensis	Veillonellales|Negativicoccus_massiliensis|GCA_900155405	0	0	0	0	0	0	0	0	1	1	1	1	1	1	1	1	0	0	1	0	0	0	1
GCA_000378105	Bacteria		Verrucomicrobia	Verrucomicrobiales	Rubritalea_marina	Verrucomicrobiales|Rubritalea_marina|GCA_000378105	0	0	0	0	0	0	0	0	1	1	1	1	1	1	1	1	0	0	0	0	1	0	0
GCA_000011805	Bacteria		Proteobacteria	Vibrionales	Aliivibrio_fischeri	Vibrionales|Aliivibrio_fischeri|GCA_000011805	0	0	0	0	0	0	0	0	1	1	1	1	1	1	1	1	0	0	0	1	1	0	0
GCA_000429065	Bacteria		Proteobacteria	Xanthomonadales	Silanimonas_lenta	Xanthomonadales|Silanimonas_lenta|GCA_000429065	0	0	0	0	0	0	0	0	1	1	1	1	1	1	1	1	0	0	0	0	1	0	0
GCA_000153765	Bacteria		Proteobacteria	Zetaproteobacteria_unass	Mariprofundus_ferrooxydans	Zetaproteobacteria_unass|Mariprofundus_ferrooxydans|GCA_000153765	0	0	0	0	0	0	0	0	1	1	1	1	1	2	1	2	0	0	0	0	1	0	0
Acanthamoeba_castellanii	Eukaryota	Eukaryotes	none	Amoebozoa	Acanthamoeba_castellanii	Amoebozoa|Acanthamoeba_castellanii|Acanthamoeba_castellanii	3	1	1	1	1	0	1	0	3	0	1	1	0	1	1	0	0	0	0	0	0	0	0
Dictyostelium_discoideum	Eukaryota	Eukaryotes	Mycetozoa	Amoebozoa	Dictyostelium_discoideum	Amoebozoa|Dictyostelium_discoideum|Dictyostelium_discoideum	1	1	1	1	1	1	2	0	4	2	1	1	1	1	2	0	0	0	0	0	1	0	2
Entamoeba_dispar	Eukaryota	Eukaryotes	Amoebozoa	Amoebozoa	Entamoeba_dispar	Amoebozoa|Entamoeba_dispar|Entamoeba_dispar	1	2	2	2	1	0	1	1	2	0	0	0	0	0	0	0	0	0	0	0	0	0	0
Physarum_polycephalum	Eukaryota	Eukaryotes	Mycetozoa	Amoebozoa	Physarum_polycephalum	Amoebozoa|Physarum_polycephalum|Physarum_polycephalum	2	1	3	1	4	1	1	0	3	0	1	1	1	1	0	0	0	0	0	0	1	0	0
Ancoracysta_twista	Eukaryota	Eukaryotes	none	Ancoracysta	Ancoracysta_twista	Ancoracysta|Ancoracysta_twista|Ancoracysta_twista	3	3	4	1	2	2	1	0	4	3	3	4	1	2	2	0	0	0	0	0	1	0	0
Ancyromonas_sigmoides	Eukaryota	Eukaryotes	Loukozoa	Ancyromonadida	Ancyromonas_sigmoides	Ancyromonadida|Ancyromonas_sigmoides|Ancyromonas_sigmoides	4	2	1	1	2	0	2	0	4	2	3	1	1	1	0	0	0	0	0	0	0	0	0
Fabomonas_tropica	Eukaryota	Eukaryotes	Sulcozoa	Ancyromonadida	Fabomonas_tropica	Ancyromonadida|Fabomonas_tropica|Fabomonas_tropica	1	1	3	1	1	1	1	0	2	1	1	1	1	1	1	0	0	0	0	0	4	0	2
Nutomonas_longa	Eukaryota	Eukaryotes	Sulcozoa	Ancyromonadida	Nutomonas_longa	Ancyromonadida|Nutomonas_longa|Nutomonas_longa	1	1	2	1	1	1	1	0	1	1	1	2	1	1	0	0	0	0	0	0	0	0	0
Amastigomonas_sp	Eukaryota	Eukaryotes	Apusozoa	Apusomonada	Amastigomonas_sp	Apusomonada|Amastigomonas_sp|Amastigomonas_sp	1	1	1	1	1	1	1	0	4	1	3	1	1	1	0	0	0	0	0	0	1	0	0
Thecamonas_trahens	Eukaryota	Eukaryotes	none	Apusomonada	Thecamonas_trahens	Apusomonada|Thecamonas_trahens|Thecamonas_trahens	1	1	1	0	1	0	1	0	2	0	1	1	1	1	0	0	0	0	0	0	1	0	0
Arabidopsis_thaliana	Eukaryota	Eukaryotes	Plantae	Archaeplastida	Arabidopsis_thaliana	Archaeplastida|Arabidopsis_thaliana|Arabidopsis_thaliana	2	7	3	4	1	0	3	0	17	5	5	3	3	3	7	0	4	0	0	0	10	0	0
Auxenochlorella_protothecoides	Eukaryota	Eukaryotes	none	Archaeplastida	Auxenochlorella_protothecoides	Archaeplastida|Auxenochlorella_protothecoides|Auxenochlorella_protothecoides	1	1	1	1	1	0	2	1	3	3	2	2	1	2	3	0	1	0	0	0	4	0	0
Bathycoccus_prasinos	Eukaryota	Eukaryotes	Chlorophyta	Archaeplastida	Bathycoccus_prasinos	Archaeplastida|Bathycoccus_prasinos|Bathycoccus_prasinos	1	1	1	1	1	1	1	0	5	2	3	2	2	3	4	0	0	0	0	0	4	0	0
Chlamydomonas_reinhardtii	Eukaryota	Eukaryotes	Chlorophyta	Archaeplastida	Chlamydomonas_reinhardtii	Archaeplastida|Chlamydomonas_reinhardtii|Chlamydomonas_reinhardtii	1	1	3	1	1	1	1	0	6	4	3	2	2	3	3	2	2	0	0	0	4	0	0
Chondrus_crispus	Eukaryota	Eukaryotes	Rhodophyta	Archaeplastida	Chondrus_crispus	Archaeplastida|Chondrus_crispus|Chondrus_crispus	1	1	2	1	1	0	1	0	4	3	3	2	3	2	3	2	1	0	0	0	3	0	0
Cyanidioschyzon_merolae	Eukaryota	Eukaryotes	none	Archaeplastida	Cyanidioschyzon_merolae	Archaeplastida|Cyanidioschyzon_merolae|Cyanidioschyzon_merolae	1	1	1	1	1	1	1	0	4	2	1	2	2	2	1	1	0	0	0	0	4	0	0
Cyanophora_paradoxa	Eukaryota	Eukaryotes	none	Archaeplastida	Cyanophora_paradoxa	Archaeplastida|Cyanophora_paradoxa|Cyanophora_paradoxa	2	1	4	1	3	0	0	0	2	2	2	1	2	2	1	3	1	0	0	0	3	0	4
Galdieria_sulphuraria	Eukaryota	Eukaryotes	none	Archaeplastida	Galdieria_sulphuraria	Archaeplastida|Galdieria_sulphuraria|Galdieria_sulphuraria	2	2	2	1	1	1	1	0	4	3	3	2	2	2	3	1	0	0	0	0	4	0	3
Klebsormidium_nitens	Eukaryota	Eukaryotes	Plantae	Archaeplastida	Klebsormidium_nitens	Archaeplastida|Klebsormidium_nitens|Klebsormidium_nitens	1	1	1	1	1	1	1	0	6	4	3	2	3	3	4	0	2	0	0	0	6	0	0
Micromonas_pusilla	Eukaryota	Eukaryotes	Chlorophyta	Archaeplastida	Micromonas_pusilla	Archaeplastida|Micromonas_pusilla|Micromonas_pusilla	1	1	1	1	1	1	1	0	2	3	1	2	2	1	0	0	1	0	0	0	4	0	0
Monoraphidium_neglectum	Eukaryota	Eukaryotes	Chlorophyta	Archaeplastida	Monoraphidium_neglectum	Archaeplastida|Monoraphidium_neglectum|Monoraphidium_neglectum	1	2	0	1	1	1	1	0	5	5	2	4	3	1	0	0	1	0	0	0	4	0	2
Oryza_sativa	Eukaryota	Eukaryotes	Plantae	Archaeplastida	Oryza_sativa	Archaeplastida|Oryza_sativa|Oryza_sativa	2	2	3	3	1	1	1	0	10	5	6	2	2	3	6	0	2	0	0	0	6	0	0
Ostreococcus_tauri	Eukaryota	Eukaryotes	Chlorophyta	Archaeplastida	Ostreococcus_tauri	Archaeplastida|Ostreococcus_tauri|Ostreococcus_tauri	1	1	1	1	1	1	1	0	7	5	3	2	2	3	4	0	2	0	0	0	4	0	0
Physcomitrella_patens	Eukaryota	Eukaryotes	Plantae	Archaeplastida	Physcomitrella_patens	Archaeplastida|Physcomitrella_patens|Physcomitrella_patens	3	3	5	5	3	2	1	0	13	4	5	7	6	5	4	2	1	0	0	0	6	0	0
Porphyra_umbilicalis	Eukaryota	Eukaryotes	none	Archaeplastida	Porphyra_umbilicalis	Archaeplastida|Porphyra_umbilicalis|Porphyra_umbilicalis	1	1	3	0	1	1	1	0	5	2	2	2	1	3	2	1	0	0	0	0	2	0	0
Selaginella_moellendorffii	Eukaryota	Eukaryotes	Plantae	Archaeplastida	Selaginella_moellendorffii	Archaeplastida|Selaginella_moellendorffii|Selaginella_moellendorffii	2	2	4	2	2	2	2	0	8	2	4	4	4	4	2	4	4	0	0	0	8	0	0
Tetraselmis_sp	Eukaryota	Eukaryotes	Chlorophyta	Archaeplastida	Tetraselmis_sp	Archaeplastida|Tetraselmis_sp|Tetraselmis_sp	3	3	1	1	3	1	1	0	6	1	1	3	3	1	0	0	1	0	0	0	10	0	0
Volvox_carteri	Eukaryota	Eukaryotes	Chlorophyta	Archaeplastida	Volvox_carteri	Archaeplastida|Volvox_carteri|Volvox_carteri	1	1	2	1	1	1	1	0	4	3	1	2	2	2	2	0	1	0	0	0	5	0	0
Diphylleia_rotans	Eukaryota	Eukaryotes	Plantae	CRuMs	Diphylleia_rotans	CRuMs|Diphylleia_rotans|Diphylleia_rotans	1	1	3	1	1	0	1	0	3	0	1	1	1	1	2	0	0	0	0	0	2	0	0
Mantamonas_plastica	Eukaryota	Eukaryotes	Sulcozoa	CRuMs	Mantamonas_plastica	CRuMs|Mantamonas_plastica|Mantamonas_plastica	1	1	1	1	1	1	1	2	2	0	1	1	1	1	1	0	0	0	0	0	5	0	0
Rigifila_ramosa	Eukaryota	Eukaryotes	Sulcozoa	CRuMs	Rigifila_ramosa	CRuMs|Rigifila_ramosa|Rigifila_ramosa	1	1	1	1	1	0	1	1	2	1	1	1	1	1	0	0	0	0	0	0	1	0	0
Cryptophyceae_sp	Eukaryota	Eukaryotes	Cryptophyta	Cryptista	Cryptophyceae_sp	Cryptista|Cryptophyceae_sp|Cryptophyceae_sp	1	1	4	1	1	1	1	1	3	1	1	2	1	1	0	0	1	0	0	0	1	0	0
Goniomonas_avonlea	Eukaryota	Eukaryotes	Cryptophyta	Cryptista	Goniomonas_avonlea	Cryptista|Goniomonas_avonlea|Goniomonas_avonlea	1	1	2	1	1	1	1	2	3	0	0	1	1	1	0	1	0	0	0	0	0	0	0
Guillardia_theta	Eukaryota	Eukaryotes	Cryptophyta	Cryptista	Guillardia_theta	Cryptista|Guillardia_theta|Guillardia_theta	1	1	3	1	1	1	1	2	5	2	1	2	2	2	1	1	1	0	0	0	4	0	0
Aduncisulcus_paluster	Eukaryota	Eukaryotes	none	Excavates	Aduncisulcus_paluster	Excavates|Aduncisulcus_paluster|Aduncisulcus_paluster	1	1	1	1	1	0	1	0	0	0	0	0	0	0	0	0	0	0	0	0	0	0	0
Bodo_saltans	Eukaryota	Eukaryotes	none	Excavates	Bodo_saltans	Excavates|Bodo_saltans|Bodo_saltans	1	1	2	1	1	1	1	0	5	1	2	1	0	1	0	0	0	0	0	0	0	0	0
Carpediemonas_membranifera	Eukaryota	Eukaryotes	none	Excavates	Carpediemonas_membranifera	Excavates|Carpediemonas_membranifera|Carpediemonas_membranifera	1	2	1	0	5	1	3	0	6	0	0	0	0	0	0	0	0	0	0	0	0	0	3
Chilomastix_cuspidata	Eukaryota	Eukaryotes	none	Excavates	Chilomastix_cuspidata	Excavates|Chilomastix_cuspidata|Chilomastix_cuspidata	1	1	1	1	1	0	1	0	2	0	0	0	0	0	0	0	0	0	0	0	0	0	1
Diplonema_papillatum	Eukaryota	Eukaryotes	none	Excavates	Diplonema_papillatum	Excavates|Diplonema_papillatum|Diplonema_papillatum	1	1	6	1	1	0	1	1	13	3	2	1	0	1	0	0	0	0	0	0	1	0	0
Dysnectes_brevis	Eukaryota	Eukaryotes	Metamonada	Excavates	Dysnectes_brevis	Excavates|Dysnectes_brevis|Dysnectes_brevis	1	1	1	0	1	0	1	0	0	0	0	0	0	0	0	0	0	0	0	0	0	0	1
Ergobibamus_cyprinoides	Eukaryota	Eukaryotes	Metamonada	Excavates	Ergobibamus_cyprinoides	Excavates|Ergobibamus_cyprinoides|Ergobibamus_cyprinoides	1	2	1	1	2	0	2	0	2	0	0	0	0	0	0	0	0	0	0	0	0	0	7
Euglena_gracilis	Eukaryota	Eukaryotes	none	Excavates	Euglena_gracilis	Excavates|Euglena_gracilis|Euglena_gracilis	1	1	2	1	1	1	2	0	10	3	3	3	3	1	0	0	1	0	0	0	5	0	0
Kipferlia_bialata	Eukaryota	Eukaryotes	Metamonada	Excavates	Kipferlia_bialata	Excavates|Kipferlia_bialata|Kipferlia_bialata	0	1	0	1	1	1	0	0	2	0	0	0	0	0	0	0	0	0	0	0	0	0	2
Naegleria_gruberi	Eukaryota	Eukaryotes	none	Excavates	Naegleria_gruberi	Excavates|Naegleria_gruberi|Naegleria_gruberi	1	1	2	1	3	1	1	0	5	0	0	1	1	1	1	0	0	0	0	0	1	0	0
Stygiella_incarcerata	Eukaryota	Eukaryotes	none	Excavates	Stygiella_incarcerata	Excavates|Stygiella_incarcerata|Stygiella_incarcerata	2	2	2	0	2	0	2	2	1	0	0	0	0	0	0	0	0	0	0	0	2	0	2
Trepomonas_sp	Eukaryota	Eukaryotes	none	Excavates	Trepomonas_sp	Excavates|Trepomonas_sp|Trepomonas_sp	1	1	8	1	1	0	1	0	3	0	0	0	0	0	0	0	0	0	0	0	0	0	1
Trimastix_marina	Eukaryota	Eukaryotes	none	Excavates	Trimastix_marina	Excavates|Trimastix_marina|Trimastix_marina	1	1	1	1	1	1	1	0	2	0	0	0	0	0	0	0	0	0	0	0	0	0	1
Acanthocystis_sp	Eukaryota	Eukaryotes	Heliozoa	Haptista	Acanthocystis_sp	Haptista|Acanthocystis_sp|Acanthocystis_sp	2	1	9	1	1	1	1	0	4	1	1	1	2	1	0	0	0	0	0	0	0	0	0
Choanocystis_sp	Eukaryota	Eukaryotes	Heliozoa	Haptista	Choanocystis_sp	Haptista|Choanocystis_sp|Choanocystis_sp	9	5	13	3	2	1	4	0	12	6	7	6	2	4	0	1	0	0	0	0	4	0	0
Chrysochromulina_sp	Eukaryota	Eukaryotes	Haptophyta	Haptista	Chrysochromulina_sp	Haptista|Chrysochromulina_sp|Chrysochromulina_sp	1	1	2	0	1	0	1	1	5	2	2	2	1	0	0	1	1	0	0	0	3	0	0
Emiliana_huxleyi	Eukaryota	Eukaryotes	none	Haptista	Emiliana_huxleyi	Haptista|Emiliana_huxleyi|Emiliana_huxleyi	1	2	3	0	2	0	1	1	9	4	1	3	2	3	2	2	1	0	0	0	10	0	0
Raineriophrys_erinaceoides	Eukaryota	Eukaryotes	none	Haptista	Raineriophrys_erinaceoides	Haptista|Raineriophrys_erinaceoides|Raineriophrys_erinaceoides	2	1	6	1	2	1	1	0	4	0	2	1	1	1	0	0	0	0	0	0	4	0	0
Raphidiophrys_heterophryoidea	Eukaryota	Eukaryotes	none	Haptista	Raphidiophrys_heterophryoidea	Haptista|Raphidiophrys_heterophryoidea|Raphidiophrys_heterophryoidea	1	1	5	1	1	2	1	0	5	0	2	2	0	1	0	0	0	0	0	0	0	0	0
Hemimastix_kukwesjijk	Eukaryota	Eukaryotes	Apusozoa	Hemimastigophora	Hemimastix_kukwesjijk	Hemimastigophora|Hemimastix_kukwesjijk|Hemimastix_kukwesjijk	1	1	13	1	1	4	3	0	2	1	1	0	1	4	0	0	0	0	0	0	1	0	0
Spironema_multiciliatum	Eukaryota	Eukaryotes	none	Hemimastigophora	Spironema_multiciliatum	Hemimastigophora|Spironema_multiciliatum|Spironema_multiciliatum	6	2	3	2	1	9	4	0	5	0	11	0	2	1	0	0	0	0	0	0	0	0	1
Gefionella_okellyi	Eukaryota	Eukaryotes	none	Malawimonadidae	Gefionella_okellyi	Malawimonadidae|Gefionella_okellyi|Gefionella_okellyi	1	1	1	1	1	0	0	0	0	1	1	1	0	0	0	0	0	0	0	0	1	0	0
Allomyces_macrogynus	Eukaryota	Eukaryotes	Fungi	Obazoa	Allomyces_macrogynus	Obazoa|Allomyces_macrogynus|Allomyces_macrogynus	2	2	3	2	2	2	2	0	7	3	4	2	2	2	1	0	0	0	0	0	4	0	0
Amphimedon_queenslandica	Eukaryota	Eukaryotes	Porifera	Obazoa	Amphimedon_queenslandica	Obazoa|Amphimedon_queenslandica|Amphimedon_queenslandica	1	2	1	1	1	1	1	1	4	2	1	1	0	1	1	0	0	0	0	0	2	0	0
Fonticula_alba	Eukaryota	Eukaryotes	none	Obazoa	Fonticula_alba	Obazoa|Fonticula_alba|Fonticula_alba	1	1	1	1	1	1	1	0	4	2	1	1	1	1	1	0	0	0	0	0	0	0	0
Homo_sapiens	Eukaryota	Eukaryotes	Chordata	Obazoa	Homo_sapiens	Obazoa|Homo_sapiens|Homo_sapiens	1	3	30	14	1	2	5	0	19	6	1	4	1	2	1	0	0	0	0	0	2	0	0
Limulus_polyphemus	Eukaryota	Eukaryotes	Arthropoda	Obazoa	Limulus_polyphemus	Obazoa|Limulus_polyphemus|Limulus_polyphemus	1	1	3	2	1	1	2	0	11	2	2	1	1	2	3	0	0	0	0	0	1	0	0
Lobosporangium_transversale	Eukaryota	Eukaryotes	Fungi	Obazoa	Lobosporangium_transversale	Obazoa|Lobosporangium_transversale|Lobosporangium_transversale	1	1	2	1	1	1	1	0	3	2	3	1	1	2	0	0	0	0	0	0	1	0	0
Lottia_gigantea	Eukaryota	Eukaryotes	Mollusca	Obazoa	Lottia_gigantea	Obazoa|Lottia_gigantea|Lottia_gigantea	1	1	2	1	1	1	1	0	3	1	1	1	1	1	0	0	0	0	0	0	1	0	0
Monosiga_brevicollis	Eukaryota	Eukaryotes	none	Obazoa	Monosiga_brevicollis	Obazoa|Monosiga_brevicollis|Monosiga_brevicollis	1	1	1	1	1	1	1	0	2	1	1	1	1	0	1	0	0	0	0	0	0	0	0
Nematostella_vectensis	Eukaryota	Eukaryotes	Cnidaria	Obazoa	Nematostella_vectensis	Obazoa|Nematostella_vectensis|Nematostella_vectensis	1	1	2	1	1	1	1	0	4	1	1	1	1	1	0	0	0	0	0	0	3	0	0
Parvularia_atlantis	Eukaryota	Eukaryotes	none	Obazoa	Parvularia_atlantis	Obazoa|Parvularia_atlantis|Parvularia_atlantis	2	1	2	1	1	1	1	1	2	2	2	1	2	2	2	0	0	0	0	0	6	0	0
Saccharomyces_cerevisiae	Eukaryota	Eukaryotes	Fungi	Obazoa	Saccharomyces_cerevisiae	Obazoa|Saccharomyces_cerevisiae|Saccharomyces_cerevisiae	1	1	2	1	1	1	1	0	4	1	1	1	1	1	1	0	0	0	0	0	1	0	0
Salpingoeca_rosetta	Eukaryota	Eukaryotes	Choanozoa	Obazoa	Salpingoeca_rosetta	Obazoa|Salpingoeca_rosetta|Salpingoeca_rosetta	1	1	1	1	1	1	1	0	1	1	1	1	1	0	0	0	0	0	0	0	0	0	0
Schizosaccharomyces_pombe	Eukaryota	Eukaryotes	Fungi	Obazoa	Schizosaccharomyces_pombe	Obazoa|Schizosaccharomyces_pombe|Schizosaccharomyces_pombe	1	1	1	1	1	1	1	1	5	1	1	1	1	1	2	0	0	0	0	0	1	0	1
Spizellomyces_punctatus	Eukaryota	Eukaryotes	Fungi	Obazoa	Spizellomyces_punctatus	Obazoa|Spizellomyces_punctatus|Spizellomyces_punctatus	1	1	1	1	1	2	1	0	4	1	1	1	1	2	1	0	0	0	0	0	1	0	0
Xenopus_tropicalis	Eukaryota	Eukaryotes	Chordata	Obazoa	Xenopus_tropicalis	Obazoa|Xenopus_tropicalis|Xenopus_tropicalis	3	2	11	2	1	1	2	0	5	1	1	3	1	1	2	0	0	0	0	0	1	0	0
Amphidinium_carterae	Eukaryota	Eukaryotes	none	SAR	Amphidinium_carterae	SAR|Amphidinium_carterae|Amphidinium_carterae	1	1	4	2	1	0	1	0	17	7	3	4	4	4	4	0	1	0	0	0	3	0	0
Aureococcus_anophagefferens	Eukaryota	Eukaryotes	none	SAR	Aureococcus_anophagefferens	SAR|Aureococcus_anophagefferens|Aureococcus_anophagefferens	1	1	1	0	1	0	1	0	3	2	1	2	2	1	1	0	0	0	0	0	4	0	0
Bigelowiella_natans	Eukaryota	Eukaryotes	Cercozoa	SAR	Bigelowiella_natans	SAR|Bigelowiella_natans|Bigelowiella_natans	1	1	4	1	1	1	1	1	4	1	2	2	2	2	1	0	0	0	0	0	5	0	0
Bolidomonas_pacifica	Eukaryota	Eukaryotes	Stramenopiles	SAR	Bolidomonas_pacifica	SAR|Bolidomonas_pacifica|Bolidomonas_pacifica	1	1	1	1	1	1	1	0	2	1	1	2	1	1	0	0	0	0	0	0	6	0	0
Ectocarpus_siliculosus	Eukaryota	Eukaryotes	Stramenopiles	SAR	Ectocarpus_siliculosus	SAR|Ectocarpus_siliculosus|Ectocarpus_siliculosus	1	1	1	1	1	1	1	0	5	2	2	2	2	2	2	0	1	0	0	0	4	0	0
Elphidium_margaritaceum	Eukaryota	Eukaryotes	none	SAR	Elphidium_margaritaceum	SAR|Elphidium_margaritaceum|Elphidium_margaritaceum	1	1	1	1	1	0	1	0	1	0	0	1	1	1	0	0	0	0	0	0	0	0	1
Fistulifera_solaris	Eukaryota	Eukaryotes	Ochrophyta	SAR	Fistulifera_solaris	SAR|Fistulifera_solaris|Fistulifera_solaris	2	2	4	2	2	2	2	1	16	5	3	4	3	3	2	1	0	0	0	0	8	0	0
Fragilariopsis_cylindrus	Eukaryota	Eukaryotes	Ochrophyta	SAR	Fragilariopsis_cylindrus	SAR|Fragilariopsis_cylindrus|Fragilariopsis_cylindrus	1	1	3	1	1	1	1	1	6	2	1	2	1	1	0	0	1	0	0	0	5	0	0
Leptocylindrus_danicus	Eukaryota	Eukaryotes	Bacillariophyta	SAR	Leptocylindrus_danicus	SAR|Leptocylindrus_danicus|Leptocylindrus_danicus	2	1	1	0	1	1	0	0	7	5	3	3	3	3	4	0	2	0	0	0	10	0	0
Nannochloropsis_gaditana	Eukaryota	Eukaryotes	Stramenopiles	SAR	Nannochloropsis_gaditana	SAR|Nannochloropsis_gaditana|Nannochloropsis_gaditana	0	0	0	0	0	0	0	0	2	2	2	1	1	1	2	0	0	0	0	0	1	0	0
Nitzschia_RCC80	Eukaryota	Eukaryotes	Ochrophyta	SAR	Nitzschia_RCC80	SAR|Nitzschia_RCC80|Nitzschia_RCC80	2	3	4	2	3	2	1	1	7	5	2	5	2	1	0	0	3	0	0	0	8	0	0
Noctiluca_scintillans	Eukaryota	Eukaryotes	Dinoflagellata	SAR	Noctiluca_scintillans	SAR|Noctiluca_scintillans|Noctiluca_scintillans	2	4	5	5	2	1	1	1	18	4	4	4	5	2	0	0	0	0	0	0	2	0	0
Odontella_aurita	Eukaryota	Eukaryotes	Bacillariophyta	SAR	Odontella_aurita	SAR|Odontella_aurita|Odontella_aurita	1	2	1	1	2	1	2	1	16	3	2	3	1	1	0	0	2	0	0	0	6	0	0
Oxytricha_trifallax	Eukaryota	Eukaryotes	Ciliophora	SAR	Oxytricha_trifallax	SAR|Oxytricha_trifallax|Oxytricha_trifallax	1	4	6	1	1	1	1	1	3	2	1	1	1	0	0	0	0	0	0	0	1	0	0
Paramecium_tetraurelia	Eukaryota	Eukaryotes	Ciliophora	SAR	Paramecium_tetraurelia	SAR|Paramecium_tetraurelia|Paramecium_tetraurelia	7	6	18	7	1	1	2	0	9	8	5	5	4	0	0	0	0	0	0	0	1	0	0
Phaeodactylum_tricornutum	Eukaryota	Eukaryotes	Bacillariophyta	SAR	Phaeodactylum_tricornutum	SAR|Phaeodactylum_tricornutum|Phaeodactylum_tricornutum	1	1	1	1	1	1	1	0	11	4	2	2	2	1	2	0	0	0	0	0	5	0	0
Polarella_glacialis	Eukaryota	Eukaryotes	Dinoflagellata	SAR	Polarella_glacialis	SAR|Polarella_glacialis|Polarella_glacialis	6	10	8	8	4	0	1	1	21	12	12	9	6	8	0	0	1	0	0	0	6	0	0
Protoceratium_reticulatum	Eukaryota	Eukaryotes	none	SAR	Protoceratium_reticulatum	SAR|Protoceratium_reticulatum|Protoceratium_reticulatum	15	5	7	7	1	0	2	2	22	10	12	12	8	6	7	0	0	0	0	0	4	0	0
Reticulomyxa_filosa	Eukaryota	Eukaryotes	none	SAR	Reticulomyxa_filosa	SAR|Reticulomyxa_filosa|Reticulomyxa_filosa	1	4	10	0	2	0	1	0	3	1	0	0	0	1	0	0	0	0	0	0	0	0	2
Stentor_coeruleus	Eukaryota	Eukaryotes	Ciliophora	SAR	Stentor_coeruleus	SAR|Stentor_coeruleus|Stentor_coeruleus	2	3	1	1	2	3	2	0	3	4	4	1	3	0	0	0	0	0	0	0	1	0	0
Stylonychia_lemnae	Eukaryota	Eukaryotes	Ciliophora	SAR	Stylonychia_lemnae	SAR|Stylonychia_lemnae|Stylonychia_lemnae	1	1	6	2	1	2	1	0	3	2	1	1	1	0	0	0	0	0	0	0	1	0	0
Tetrahymena_thermophila	Eukaryota	Eukaryotes	Ciliophora	SAR	Tetrahymena_thermophila	SAR|Tetrahymena_thermophila|Tetrahymena_thermophila	1	1	6	3	1	1	1	0	3	3	1	1	1	0	0	0	0	0	0	0	1	0	0
Thalassiosira_oceanica	Eukaryota	Eukaryotes	Bacillariophyta	SAR	Thalassiosira_oceanica	SAR|Thalassiosira_oceanica|Thalassiosira_oceanica	1	2	1	1	2	0	1	0	6	4	3	3	4	3	2	0	1	0	0	0	5	0	0
Thalassiosira_pseudonana	Eukaryota	Eukaryotes	Bacillariophyta	SAR	Thalassiosira_pseudonana	SAR|Thalassiosira_pseudonana|Thalassiosira_pseudonana	1	1	1	1	1	1	1	0	9	5	3	2	3	2	3	0	1	0	0	0	4	0	0
Thraustotheca_clavata	Eukaryota	Eukaryotes	Stramenopiles	SAR	Thraustotheca_clavata	SAR|Thraustotheca_clavata|Thraustotheca_clavata	1	1	4	1	1	1	1	0	2	3	1	1	1	1	1	0	0	0	0	0	1	0	0
Togula_jolla	Eukaryota	Eukaryotes	none	SAR	Togula_jolla	SAR|Togula_jolla|Togula_jolla	1	1	2	2	1	1	1	1	15	6	3	3	7	11	3	5	1	0	0	0	5	0	0
Telonema_spP1	Eukaryota	Eukaryotes	none	Telonemia	Telonema_spP1	Telonemia|Telonema_spP1|Telonema_spP1	0	2	3	0	0	0	0	0	5	1	4	0	1	2	0	0	0	0	0	0	0	0	0
Telonema_spP2	Eukaryota	Eukaryotes	none	Telonemia	Telonema_spP2	Telonemia|Telonema_spP2|Telonema_spP2	2	2	7	4	2	2	3	0	6	3	2	2	1	2	0	0	0	0	0	0	3	0	4
Telonema_subtile	Eukaryota	Eukaryotes	none	Telonemia	Telonema_subtile	Telonemia|Telonema_subtile|Telonema_subtile	4	2	7	4	2	2	2	0	6	4	3	2	1	2	0	0	0	0	0	0	3	0	2

## Sheet: original_top10hits_Euk_seqs
accession	COG	organism	length	hit	description	evalue	bitscore	taxID	Domain	taxString
Acanthamoeba_castellanii-AcastAbgn007317_Acanthamoeba-castellanii	COG0055	Acanthamoeba_castellanii	681	AQE30075.1	AQE30075.1 mitochondrial F0F1-ATP synthase subunit beta [Locusta migratoria]	5.05e-249	707	7004	Eukaryota	Eukaryota,Arthropoda,Insecta,Orthoptera,Acrididae,Locusta,Locusta_migratoria
Acanthamoeba_castellanii-AcastAbgn007317_Acanthamoeba-castellanii	COG0055	Acanthamoeba_castellanii	681	AEV89780.1	AEV89780.1 ATP-synthase subunit beta [Schistocerca gregaria]	8.8e-250	709	7010	Eukaryota	Eukaryota,Arthropoda,Insecta,Orthoptera,Acrididae,Schistocerca,Schistocerca_gregaria
Acanthamoeba_castellanii-AcastAbgn007317_Acanthamoeba-castellanii	COG0055	Acanthamoeba_castellanii	681	XP_004520492.1	XP_004520492.1 ATP synthase subunit beta, mitochondrial [Ceratitis capitata]	3.31e-249	707	7213	Eukaryota	Eukaryota,Arthropoda,Insecta,Diptera,Tephritidae,Ceratitis,Ceratitis_capitata
Acanthamoeba_castellanii-AcastAbgn007317_Acanthamoeba-castellanii	COG0055	Acanthamoeba_castellanii	681	XP_003217044.1	XP_003217044.1 PREDICTED: ATP synthase subunit beta, mitochondrial [Anolis carolinensis]	2.05e-249	708	28377	Eukaryota	Eukaryota,Chordata,Lepidosauria,Squamata,Dactyloidae,Anolis,Anolis_carolinensis
Acanthamoeba_castellanii-AcastAbgn007317_Acanthamoeba-castellanii	COG0055	Acanthamoeba_castellanii	681	XP_029190445.1	XP_029190445.1 ATP synthase subunit beta, mitochondrial [Acropora millepora]	2.31e-249	709	45264	Eukaryota	Eukaryota,Cnidaria,Anthozoa,Scleractinia,Acroporidae,Acropora,Acropora_millepora
Acanthamoeba_castellanii-AcastAbgn007317_Acanthamoeba-castellanii	COG0055	Acanthamoeba_castellanii	681	XP_016150865.1	XP_016150865.1 PREDICTED: ATP synthase subunit beta, mitochondrial [Sinocyclocheilus grahami]	1.42e-249	708	75366	Eukaryota	Eukaryota,Chordata,Actinopteri,Cypriniformes,Cyprinidae,Sinocyclocheilus,Sinocyclocheilus_grahami
Acanthamoeba_castellanii-AcastAbgn007317_Acanthamoeba-castellanii	COG0055	Acanthamoeba_castellanii	681	XP_022905452.1	XP_022905452.1 ATP synthase subunit beta, mitochondrial [Onthophagus taurus]	2.09e-249	708	166361	Eukaryota	Eukaryota,Arthropoda,Insecta,Coleoptera,Scarabaeidae,Onthophagus,Onthophagus_taurus
Acanthamoeba_castellanii-AcastAbgn007317_Acanthamoeba-castellanii	COG0055	Acanthamoeba_castellanii	681	AYV89226.1	AYV89226.1 ATP synthase subunit mitochondrial isoform X2 [Tetranychus evansi]	4.52e-249	707	178897	Eukaryota	Eukaryota,Arthropoda,Arachnida,Trombidiformes,Tetranychidae,Tetranychus,Tetranychus_evansi
Acanthamoeba_castellanii-AcastAbgn007317_Acanthamoeba-castellanii	COG0055	Acanthamoeba_castellanii	681	TRY82934.1	TRY82934.1 hypothetical protein DNTS_008429 [Danionella translucida]	4.94e-249	707	623744	Eukaryota	Eukaryota,Chordata,Actinopteri,Cypriniformes,Danionidae,Danionella,Danionella_translucida
Acanthamoeba_castellanii-AcastAbgn007317_Acanthamoeba-castellanii	COG0055	Acanthamoeba_castellanii	681	XP_004340114.1	XP_004340114.1 ATP synthase, putative [Acanthamoeba castellanii str. Neff]	0	1299	1257118	Eukaryota	Eukaryota,Discosea,none,Longamoebia,Acanthamoebidae,Acanthamoeba,Acanthamoeba_castellanii
Acanthamoeba_castellanii-AcastAbgm000018_Acanthamoeba-castellanii-mt	COG0056	Acanthamoeba_castellanii	522	NP_042541.1	NP_042541.1 H(+)-transporting ATPasesubunit 1 (mitochondrion) [Acanthamoeba castellanii]	0	974	5755	Eukaryota	Eukaryota,Discosea,none,Longamoebia,Acanthamoebidae,Acanthamoeba,Acanthamoeba_castellanii
Acanthamoeba_castellanii-AcastAbgm000018_Acanthamoeba-castellanii-mt	COG0056	Acanthamoeba_castellanii	522	AKT93991.1	AKT93991.1 H(+)-transporting ATPase subunit 1 (mitochondrion) [Acanthamoeba castellanii]	0	968	5755	Eukaryota	Eukaryota,Discosea,none,Longamoebia,Acanthamoebidae,Acanthamoeba,Acanthamoeba_castellanii
Acanthamoeba_castellanii-AcastAbgm000018_Acanthamoeba-castellanii-mt	COG0056	Acanthamoeba_castellanii	522	ALG41023.1	ALG41023.1 H(+)-transporting ATPase subunit 1 (mitochondrion) [Acanthamoeba polyphaga]	0	964	5757	Eukaryota	Eukaryota,Discosea,none,Longamoebia,Acanthamoebidae,Acanthamoeba,Acanthamoeba_polyphaga
Acanthamoeba_castellanii-AcastAbgm000018_Acanthamoeba-castellanii-mt	COG0056	Acanthamoeba_castellanii	522	KAE9412696.1	KAE9412696.1 hypothetical protein Angca_008613, partial [Angiostrongylus cantonensis]	1.68e-300	827	6313	Eukaryota	Eukaryota,Nematoda,Chromadorea,Strongylida,Angiostrongylidae,Angiostrongylus,Angiostrongylus_cantonensis
Acanthamoeba_castellanii-AcastAbgm000018_Acanthamoeba-castellanii-mt	COG0056	Acanthamoeba_castellanii	522	WP_052046394.1	WP_052046394.1 F0F1 ATP synthase subunit alpha [Candidatus Paracaedibacter symbiosus]	0	922	244582	Bacteria	Bacteria,Pseudomonadota,Alphaproteobacteria,Holosporales,Candidatus_Paracaedibacteraceae,Candidatus_Paracaedibacter,Candidatus_Paracaedibacter_symbiosus
Acanthamoeba_castellanii-AcastAbgm000018_Acanthamoeba-castellanii-mt	COG0056	Acanthamoeba_castellanii	522	RZO90597.1	RZO90597.1 F0F1 ATP synthase subunit alpha [alpha proteobacterium HIMB114]	1.38e-209	600	684719	Bacteria	Bacteria,Pseudomonadota,Alphaproteobacteria,Pelagibacterales,Pelagibacteraceae,none,alpha_proteobacterium_HIMB114
Acanthamoeba_castellanii-AcastAbgm000018_Acanthamoeba-castellanii-mt	COG0056	Acanthamoeba_castellanii	522	WP_099340832.1	WP_099340832.1 F0F1 ATP synthase subunit alpha [Candidatus Fonsibacter ubiquis]	3.05e-211	604	1925548	Bacteria	Bacteria,Pseudomonadota,Alphaproteobacteria,Pelagibacterales,none,Candidatus_Fonsibacter,Candidatus_Fonsibacter_ubiquis
Acanthamoeba_castellanii-AcastAbgm000018_Acanthamoeba-castellanii-mt	COG0056	Acanthamoeba_castellanii	522	OUV97374.1	OUV97374.1 F0F1 ATP synthase subunit alpha [Candidatus Pelagibacter sp. TMED142]	2.15e-211	605	1986801	Bacteria	Bacteria,Pseudomonadota,Alphaproteobacteria,Pelagibacterales,Pelagibacteraceae,Candidatus_Pelagibacter,Candidatus_Pelagibacter_sp._TMED142
Acanthamoeba_castellanii-AcastAbgm000018_Acanthamoeba-castellanii-mt	COG0056	Acanthamoeba_castellanii	522	OUW24304.1	OUW24304.1 F0F1 ATP synthase subunit alpha [Rickettsiales bacterium TMED174]	1.58e-210	602	1986868	Bacteria	Bacteria,Pseudomonadota,Alphaproteobacteria,Rickettsiales,none,none,Rickettsiales_bacterium_TMED174
Acanthamoeba_castellanii-AcastAbgm000018_Acanthamoeba-castellanii-mt	COG0056	Acanthamoeba_castellanii	522	GDX36897.1	GDX36897.1 ATP synthase subunit alpha [Pelagibacterales bacterium]	8.03e-214	611	2026776	Bacteria	Bacteria,Pseudomonadota,Alphaproteobacteria,Pelagibacterales,none,none,Pelagibacterales_bacterium
Acanthamoeba_castellanii-AcastAbgn001225_Acanthamoeba-castellanii	COG0224	Acanthamoeba_castellanii	300	XP_018917858.1	XP_018917858.1 PREDICTED: ATP synthase subunit gamma, mitochondrial [Bemisia tabaci]	4.74e-34	135	7038	Eukaryota	Eukaryota,Arthropoda,Insecta,Hemiptera,Aleyrodidae,Bemisia,Bemisia_tabaci
Acanthamoeba_castellanii-AcastAbgn001225_Acanthamoeba-castellanii	COG0224	Acanthamoeba_castellanii	300	XP_005707880.1	XP_005707880.1 F-type H+-transporting ATPase subunit gamma [Galdieria sulphuraria]	4.39e-35	139	130081	Eukaryota	Eukaryota,Rhodophyta,Bangiophyceae,Galdieriales,Galdieriaceae,Galdieria,Galdieria_sulphuraria
Acanthamoeba_castellanii-AcastAbgn001225_Acanthamoeba-castellanii	COG0224	Acanthamoeba_castellanii	300	ABN12071.1	ABN12071.1 putative mitochondrial ATP synthase gamma-subunit, partial [Maconellicoccus hirsutus]	5.62e-34	134	177089	Eukaryota	Eukaryota,Arthropoda,Insecta,Hemiptera,Pseudococcidae,Maconellicoccus,Maconellicoccus_hirsutus
Acanthamoeba_castellanii-AcastAbgn001225_Acanthamoeba-castellanii	COG0224	Acanthamoeba_castellanii	300	PXF46716.1	PXF46716.1 ATP synthase subunit gamma, mitochondrial [Gracilariopsis chorda]	2.81e-33	134	448386	Eukaryota	Eukaryota,Rhodophyta,Florideophyceae,Gracilariales,Gracilariaceae,Gracilariopsis,Gracilariopsis_chorda
Acanthamoeba_castellanii-AcastAbgn001225_Acanthamoeba-castellanii	COG0224	Acanthamoeba_castellanii	300	YP_007890471.1	YP_007890471.1 ATP synthase F1 subunit gamma (mitochondrion) [Andalucia godoyi]	3.08e-35	138	505711	Eukaryota	Eukaryota,none,none,Jakobida,Andaluciidae,Andalucia,Andalucia_godoyi
Acanthamoeba_castellanii-AcastAbgn001225_Acanthamoeba-castellanii	COG0224	Acanthamoeba_castellanii	300	WP_040476022.1	WP_040476022.1 F0F1 ATP synthase subunit gamma [Magnetospirillum caucaseum]	2.88e-33	133	1244869	Bacteria	Bacteria,Pseudomonadota,Alphaproteobacteria,Rhodospirillales,Rhodospirillaceae,Magnetospirillum,Magnetospirillum_caucaseum
Acanthamoeba_castellanii-AcastAbgn001225_Acanthamoeba-castellanii	COG0224	Acanthamoeba_castellanii	300	EME70370.1	EME70370.1 F0F1 ATP synthase subunit gamma [Magnetospirillum caucaseum]	2.39e-33	133	1244869	Bacteria	Bacteria,Pseudomonadota,Alphaproteobacteria,Rhodospirillales,Rhodospirillaceae,Magnetospirillum,Magnetospirillum_caucaseum
Acanthamoeba_castellanii-AcastAbgn001225_Acanthamoeba-castellanii	COG0224	Acanthamoeba_castellanii	300	XP_004334015.1	XP_004334015.1 ATP synthase F1, gamma subunit [Acanthamoeba castellanii str. Neff]	1.7e-209	582	1257118	Eukaryota	Eukaryota,Discosea,none,Longamoebia,Acanthamoebidae,Acanthamoeba,Acanthamoeba_castellanii
Acanthamoeba_castellanii-AcastAbgn001225_Acanthamoeba-castellanii	COG0224	Acanthamoeba_castellanii	300	WP_068489426.1	WP_068489426.1 F0F1 ATP synthase subunit gamma [Magnetospirillum marisnigri]	1.93e-34	136	1285242	Bacteria	Bacteria,Pseudomonadota,Alphaproteobacteria,Rhodospirillales,Rhodospirillaceae,Magnetospirillum,Magnetospirillum_marisnigri
Acanthamoeba_castellanii-AcastAbgn001225_Acanthamoeba-castellanii	COG0224	Acanthamoeba_castellanii	300	WP_096703825.1	WP_096703825.1 F0F1 ATP synthase subunit gamma [Magnetospirillum sp. 15-1]	4.03e-33	133	1979370	Bacteria	Bacteria,Pseudomonadota,Alphaproteobacteria,Rhodospirillales,Rhodospirillaceae,Magnetospirillum,Magnetospirillum_sp._15-1
Acanthamoeba_castellanii-AcastAbgn007316_Acanthamoeba-castellanii	COG0355	Acanthamoeba_castellanii	191	TPX62164.1	TPX62164.1 hypothetical protein PhCBS80983_g00728 [Powellomyces hirtus]	2.05e-28	113	109895	Eukaryota	Eukaryota,Chytridiomycota,Chytridiomycetes,Spizellomycetales,Powellomycetaceae,Powellomyces,Powellomyces_hirtus
Acanthamoeba_castellanii-AcastAbgn007316_Acanthamoeba-castellanii	COG0355	Acanthamoeba_castellanii	191	XP_004354697.1	XP_004354697.1 ATP synthase F1 delta [Cavenderia fasciculata]	6.88e-31	120	261658	Eukaryota	Eukaryota,Evosea,Eumycetozoa,Acytosteliales,Cavenderiaceae,Cavenderia,Cavenderia_fasciculata
Acanthamoeba_castellanii-AcastAbgn007316_Acanthamoeba-castellanii	COG0355	Acanthamoeba_castellanii	191	XP_006680588.1	XP_006680588.1 hypothetical protein BATDEDRAFT_90133 [Batrachochytrium dendrobatidis JAM81]	4.11e-32	123	403673	Eukaryota	Eukaryota,Chytridiomycota,Chytridiomycetes,Rhizophydiales,none,Batrachochytrium,Batrachochytrium_dendrobatidis
Acanthamoeba_castellanii-AcastAbgn007316_Acanthamoeba-castellanii	COG0355	Acanthamoeba_castellanii	191	KNE66630.1	KNE66630.1 ATP synthase F1, epsilon subunit [Allomyces macrogynus ATCC 38327]	5.28e-29	115	578462	Eukaryota	Eukaryota,Blastocladiomycota,Blastocladiomycetes,Blastocladiales,Blastocladiaceae,Allomyces,Allomyces_macrogynus
Acanthamoeba_castellanii-AcastAbgn007316_Acanthamoeba-castellanii	COG0355	Acanthamoeba_castellanii	191	ODV95109.1	ODV95109.1 hypothetical protein PACTADRAFT_49858 [Pachysolen tannophilus NRRL Y-2460]	3.84e-29	115	669874	Eukaryota	Eukaryota,Ascomycota,Saccharomycetes,Saccharomycetales,none,Pachysolen,Pachysolen_tannophilus
Acanthamoeba_castellanii-AcastAbgn007316_Acanthamoeba-castellanii	COG0355	Acanthamoeba_castellanii	191	ORZ34595.1	ORZ34595.1 F1 complex, delta/epsilon subunit of ATPase [Catenaria anguillulae PL171]	1.28e-30	119	765915	Eukaryota	Eukaryota,Blastocladiomycota,Blastocladiomycetes,Blastocladiales,Catenariaceae,Catenaria,Catenaria_anguillulae
Acanthamoeba_castellanii-AcastAbgn007316_Acanthamoeba-castellanii	COG0355	Acanthamoeba_castellanii	191	XP_004340113.1	XP_004340113.1 ATP synthase, Delta/Epsilon chain, betasandwich domain containing protein [Acanthamoeba castellanii str. Neff]	1.3e-127	366	1257118	Eukaryota	Eukaryota,Discosea,none,Longamoebia,Acanthamoebidae,Acanthamoeba,Acanthamoeba_castellanii
Acanthamoeba_castellanii-AcastAbgn007316_Acanthamoeba-castellanii	COG0355	Acanthamoeba_castellanii	191	OON03516.1	OON03516.1 ATP synthase F1, epsilon subunit [Batrachochytrium salamandrivorans]	3.8e-29	115	1357716	Eukaryota	Eukaryota,Chytridiomycota,Chytridiomycetes,Rhizophydiales,none,Batrachochytrium,Batrachochytrium_salamandrivorans
Acanthamoeba_castellanii-AcastAbgn007316_Acanthamoeba-castellanii	COG0355	Acanthamoeba_castellanii	191	XP_012759843.1	XP_012759843.1 hypothetical protein SAMD00019534_034970 [Acytostelium subglobosum LB1]	4.94e-29	115	1410327	Eukaryota	Eukaryota,Evosea,Eumycetozoa,Acytosteliales,Acytosteliaceae,Acytostelium,Acytostelium_subglobosum
Acanthamoeba_castellanii-AcastAbgn007316_Acanthamoeba-castellanii	COG0355	Acanthamoeba_castellanii	191	PRP79784.1	PRP79784.1 hypothetical protein PROFUN_12646 [Planoprotostelium fungivorum]	1.65e-28	114	1890364	Eukaryota	Eukaryota,Evosea,Variosea,Cavosteliida,Cavosteliaceae,Planoprotostelium,Planoprotostelium_fungivorum
Acanthamoeba_castellanii-AcastAbgm000039_Acanthamoeba-castellanii-mt	COG0356	Acanthamoeba_castellanii	247	NP_042562.1	NP_042562.1 H(+)-transporting ATPasesubunit 6 (mitochondrion) [Acanthamoeba castellanii]	9.5e-160	452	5755	Eukaryota	Eukaryota,Discosea,none,Longamoebia,Acanthamoebidae,Acanthamoeba,Acanthamoeba_castellanii
Acanthamoeba_castellanii-AcastAbgm000039_Acanthamoeba-castellanii-mt	COG0356	Acanthamoeba_castellanii	247	AKT94012.1	AKT94012.1 H(+)-transporting ATPase subunit 6 (mitochondrion) [Acanthamoeba castellanii]	4.51e-158	447	5755	Eukaryota	Eukaryota,Discosea,none,Longamoebia,Acanthamoebidae,Acanthamoeba,Acanthamoeba_castellanii
Acanthamoeba_castellanii-AcastAbgm000039_Acanthamoeba-castellanii-mt	COG0356	Acanthamoeba_castellanii	247	ALG41044.1	ALG41044.1 H(+)-transporting ATPase subunit 6 (mitochondrion) [Acanthamoeba polyphaga]	1.57e-158	449	5757	Eukaryota	Eukaryota,Discosea,none,Longamoebia,Acanthamoebidae,Acanthamoeba,Acanthamoeba_polyphaga
Acanthamoeba_castellanii-AcastAbgm000039_Acanthamoeba-castellanii-mt	COG0356	Acanthamoeba_castellanii	247	YP_008816162.1	YP_008816162.1 ATP synthase F0 subunit 6 (mitochondrion) [Roya obtusa]	2.91e-54	184	104537	Eukaryota	Eukaryota,Streptophyta,Zygnemophyceae,Zygnematales,Mesotaeniaceae,Roya,Roya_obtusa
Acanthamoeba_castellanii-AcastAbgm000039_Acanthamoeba-castellanii-mt	COG0356	Acanthamoeba_castellanii	247	YP_009325896.1	YP_009325896.1 ATP synthase F0 subunit a (mitochondrion) [Choreocolax polysiphoniae]	2.66e-54	184	282351	Eukaryota	Eukaryota,Rhodophyta,Florideophyceae,Gigartinales,Choreocolacaceae,Choreocolax,Choreocolax_polysiphoniae
Acanthamoeba_castellanii-AcastAbgm000039_Acanthamoeba-castellanii-mt	COG0356	Acanthamoeba_castellanii	247	AFZ64043.1	AFZ64043.1 ATP synthase F0 subunit 6 (mitochondrion) [Phalansterium sp. PJK-2012]	5.12e-60	199	1267188	Eukaryota	Eukaryota,Evosea,Variosea,none,none,Phalansterium,Phalansterium_sp._PJK-2012
Acanthamoeba_castellanii-AcastAbgm000039_Acanthamoeba-castellanii-mt	COG0356	Acanthamoeba_castellanii	247	YP_008816005.1	YP_008816005.1 ATP synthase F0 subunit 6 (mitochondrion) [Closterium baillyanum]	1.17e-53	183	1416941	Eukaryota	Eukaryota,Streptophyta,Zygnemophyceae,Desmidiales,Closteriaceae,Closterium,Closterium_baillyanum
Acanthamoeba_castellanii-AcastAbgm000039_Acanthamoeba-castellanii-mt	COG0356	Acanthamoeba_castellanii	247	OUV96818.1	OUV96818.1 F0F1 ATP synthase subunit A [Candidatus Pelagibacter sp. TMED142]	1.15e-54	185	1986801	Bacteria	Bacteria,Pseudomonadota,Alphaproteobacteria,Pelagibacterales,Pelagibacteraceae,Candidatus_Pelagibacter,Candidatus_Pelagibacter_sp._TMED142
Acanthamoeba_castellanii-AcastAbgm000039_Acanthamoeba-castellanii-mt	COG0356	Acanthamoeba_castellanii	247	PPR59307.1	PPR59307.1 ATP synthase subunit a [Alphaproteobacteria bacterium MarineAlpha3_Bin6]	1.26e-53	182	2013072	Bacteria	Bacteria,Pseudomonadota,Alphaproteobacteria,none,none,none,Alphaproteobacteria_bacterium_MarineAlpha3_Bin6
Acanthamoeba_castellanii-AcastAbgm000039_Acanthamoeba-castellanii-mt	COG0356	Acanthamoeba_castellanii	247	WP_084756418.1	WP_084756418.1 F0F1 ATP synthase subunit A [Candidatus Paracaedibacter symbiosus]	2.74e-105	311	0	NA
Acanthamoeba_castellanii-AcastAbgm000013_Acanthamoeba-castellanii-mt	COG0636	Acanthamoeba_castellanii	79	NP_049301.1	NP_049301.1 ATP synthase F0 subunit 9 (mitochondrion) [Porphyra purpurea]	3.61e-26	100	2785	Eukaryota	Eukaryota,Rhodophyta,Bangiophyceae,Bangiales,Bangiaceae,Neopyropia,Neopyropia_tenera
Acanthamoeba_castellanii-AcastAbgm000013_Acanthamoeba-castellanii-mt	COG0636	Acanthamoeba_castellanii	79	YP_009114094.1	YP_009114094.1 ATP synthase F0 subunit 9 (mitochondrion) [Palmaria palmata]	3.61e-26	100	2822	Eukaryota	Eukaryota,Rhodophyta,Florideophyceae,Palmariales,Palmariaceae,Palmaria,Palmaria_palmata
Acanthamoeba_castellanii-AcastAbgm000013_Acanthamoeba-castellanii-mt	COG0636	Acanthamoeba_castellanii	79	NP_042536.1	NP_042536.1 H(+)-transporting ATPasesubunit 9 (mitochondrion) [Acanthamoeba castellanii]	1.87e-42	142	5755	Eukaryota	Eukaryota,Discosea,none,Longamoebia,Acanthamoebidae,Acanthamoeba,Acanthamoeba_castellanii
Acanthamoeba_castellanii-AcastAbgm000013_Acanthamoeba-castellanii-mt	COG0636	Acanthamoeba_castellanii	79	KAE9412697.1	KAE9412697.1 hypothetical protein Angca_008614, partial [Angiostrongylus cantonensis]	8.55e-35	122	6313	Eukaryota	Eukaryota,Nematoda,Chromadorea,Strongylida,Angiostrongylidae,Angiostrongylus,Angiostrongylus_cantonensis
Acanthamoeba_castellanii-AcastAbgm000013_Acanthamoeba-castellanii-mt	COG0636	Acanthamoeba_castellanii	79	YP_009114050.1	YP_009114050.1 ATP synthase F0 subunit 9 (mitochondrion) [Ahnfeltia plicata]	2.09e-25	99	28023	Eukaryota	Eukaryota,Rhodophyta,Florideophyceae,Ahnfeltiales,Ahnfeltiaceae,Ahnfeltia,Ahnfeltia_plicata
Acanthamoeba_castellanii-AcastAbgm000013_Acanthamoeba-castellanii-mt	COG0636	Acanthamoeba_castellanii	79	YP_009402828.1	YP_009402828.1 ATP synthase F0 subunit 9 (mitochondrion) [Compsopogon caeruleus]	1.03e-25	99.8	31354	Eukaryota	Eukaryota,Rhodophyta,Compsopogonophyceae,Compsopogonales,Compsopogonaceae,Compsopogon,Compsopogon_caeruleus
Acanthamoeba_castellanii-AcastAbgm000013_Acanthamoeba-castellanii-mt	COG0636	Acanthamoeba_castellanii	79	YP_009114073.1	YP_009114073.1 ATP synthase F0 subunit 9 (mitochondrion) [Hildenbrandia rubra]	2.54e-26	101	31481	Eukaryota	Eukaryota,Rhodophyta,Florideophyceae,Hildenbrandiales,Hildenbrandiaceae,Hildenbrandia,Hildenbrandia_rubra
Acanthamoeba_castellanii-AcastAbgm000013_Acanthamoeba-castellanii-mt	COG0636	Acanthamoeba_castellanii	79	YP_009132721.1	YP_009132721.1 ATP synthase F0 subunit 9 (mitochondrion) [Bangia fuscopurpurea]	2.54e-26	101	101920	Eukaryota	Eukaryota,Rhodophyta,Bangiophyceae,Bangiales,Bangiaceae,Bangia,Bangia_fuscopurpurea
Acanthamoeba_castellanii-AcastAbgm000013_Acanthamoeba-castellanii-mt	COG0636	Acanthamoeba_castellanii	79	WP_032114078.1	WP_032114078.1 hypothetical protein [Candidatus Paracaedibacter symbiosus]	3.04e-38	131	244582	Bacteria	Bacteria,Pseudomonadota,Alphaproteobacteria,Holosporales,Candidatus_Paracaedibacteraceae,Candidatus_Paracaedibacter,Candidatus_Paracaedibacter_symbiosus
Acanthamoeba_castellanii-AcastAbgm000013_Acanthamoeba-castellanii-mt	COG0636	Acanthamoeba_castellanii	79	YP_009515548.1	YP_009515548.1 ATP synthase F0 subunit 9 (mitochondrion) [Kumanoa ambigua]	1.03e-25	99.8	644273	Eukaryota	Eukaryota,Rhodophyta,Florideophyceae,Batrachospermales,Batrachospermaceae,Kumanoa,Kumanoa_ambigua
Acanthamoeba_castellanii-AcastAbgn009774_Acanthamoeba-castellanii	COG0636	Acanthamoeba_castellanii	167	KAA8496170.1	KAA8496170.1 V-type proton ATPase 16 kDa proteolipid subunit [Porphyridium purpureum]	1.35e-59	194	35688	Eukaryota	Eukaryota,Rhodophyta,Bangiophyceae,Porphyridiales,Porphyridiaceae,Porphyridium,Porphyridium_purpureum
Acanthamoeba_castellanii-AcastAbgn009774_Acanthamoeba-castellanii	COG0636	Acanthamoeba_castellanii	167	BAA23351.1	BAA23351.1 vacuolar type H+-ATPase proteolipid subunit [Acetabularia acetabulum]	1.09e-59	192	35845	Eukaryota	Eukaryota,Chlorophyta,Ulvophyceae,Dasycladales,Polyphysaceae,Acetabularia,Acetabularia_acetabulum
Acanthamoeba_castellanii-AcastAbgn009774_Acanthamoeba-castellanii	COG0636	Acanthamoeba_castellanii	167	BAA23352.1	BAA23352.1 vacuolar type H+-ATPase proteolipid subunit [Acetabularia acetabulum]	3.2e-59	191	35845	Eukaryota	Eukaryota,Chlorophyta,Ulvophyceae,Dasycladales,Polyphysaceae,Acetabularia,Acetabularia_acetabulum
Acanthamoeba_castellanii-AcastAbgn009774_Acanthamoeba-castellanii	COG0636	Acanthamoeba_castellanii	167	XP_007514510.1	XP_007514510.1 unknown [Bathycoccus prasinos]	2.41e-61	197	41875	Eukaryota	Eukaryota,Chlorophyta,Mamiellophyceae,Mamiellales,Bathycoccaceae,Bathycoccus,Bathycoccus_prasinos
Acanthamoeba_castellanii-AcastAbgn009774_Acanthamoeba-castellanii	COG0636	Acanthamoeba_castellanii	167	XP_005703524.1	XP_005703524.1 V-type H+-transporting ATPase subunit c [Galdieria sulphuraria]	1.46e-60	194	130081	Eukaryota	Eukaryota,Rhodophyta,Bangiophyceae,Galdieriales,Galdieriaceae,Galdieria,Galdieria_sulphuraria
Acanthamoeba_castellanii-AcastAbgn009774_Acanthamoeba-castellanii	COG0636	Acanthamoeba_castellanii	167	XP_002499550.1	XP_002499550.1 H+-or Na+-translocating f-type, v-type and A-type ATPase superfamily [Micromonas commoda]	4.98e-61	196	296587	Eukaryota	Eukaryota,Chlorophyta,Mamiellophyceae,Mamiellales,Mamiellaceae,Micromonas,Micromonas_commoda
Acanthamoeba_castellanii-AcastAbgn009774_Acanthamoeba-castellanii	COG0636	Acanthamoeba_castellanii	167	GBF95835.1	GBF95835.1 V-type proton ATPase 16 kDa proteolipid subunit [Raphidocelis subcapitata]	1.88e-63	201	307507	Eukaryota	Eukaryota,Chlorophyta,Chlorophyceae,Sphaeropleales,Selenastraceae,Raphidocelis,Raphidocelis_subcapitata
Acanthamoeba_castellanii-AcastAbgn009774_Acanthamoeba-castellanii	COG0636	Acanthamoeba_castellanii	167	XP_001418919.1	XP_001418919.1 F-ATPase family transporter: protons (vacuolar) [Ostreococcus lucimarinus CCE9901]	1.19e-59	192	436017	Eukaryota	Eukaryota,Chlorophyta,Mamiellophyceae,Mamiellales,Bathycoccaceae,Ostreococcus,Ostreococcus_sp._'lucimarinus'
Acanthamoeba_castellanii-AcastAbgn009774_Acanthamoeba-castellanii	COG0636	Acanthamoeba_castellanii	167	XP_004344009.1	XP_004344009.1 Vtype ATPase, C subunit [Acanthamoeba castellanii str. Neff]	6.31e-96	284	1257118	Eukaryota	Eukaryota,Discosea,none,Longamoebia,Acanthamoebidae,Acanthamoeba,Acanthamoeba_castellanii
Acanthamoeba_castellanii-AcastAbgn009774_Acanthamoeba-castellanii	COG0636	Acanthamoeba_castellanii	167	ANM86093.1	ANM86093.1 V-type proton ATPase 16 kDa proteolipid subunit c2 [Stygiella incarcerata]	2.64e-63	202	1712417	Eukaryota	Eukaryota,none,none,Jakobida,Stygiellidae,Stygiella,Stygiella_incarcerata
Acanthamoeba_castellanii-AcastAbgn012910_Acanthamoeba-castellanii	COG0636	Acanthamoeba_castellanii	167	NP_001017064.1	NP_001017064.1 V-type proton ATPase 21 kDa proteolipid subunit [Xenopus tropicalis]	7.61e-66	209	8364	Eukaryota	Eukaryota,Chordata,Amphibia,Anura,Pipidae,Xenopus,Xenopus_tropicalis
Acanthamoeba_castellanii-AcastAbgn012910_Acanthamoeba-castellanii	COG0636	Acanthamoeba_castellanii	167	OXB68497.1	OXB68497.1 hypothetical protein ASZ78_000434 [Callipepla squamata]	5.36e-66	209	9009	Eukaryota	Eukaryota,Chordata,Aves,Galliformes,Odontophoridae,Callipepla,Callipepla_squamata
Acanthamoeba_castellanii-AcastAbgn012910_Acanthamoeba-castellanii	COG0636	Acanthamoeba_castellanii	167	XP_003208828.1	XP_003208828.1 V-type proton ATPase 21 kDa proteolipid subunit [Meleagris gallopavo]	3.78e-66	210	9054	Eukaryota	Eukaryota,Chordata,Aves,Galliformes,Phasianidae,Phasianus,Phasianus_colchicus
Acanthamoeba_castellanii-AcastAbgn012910_Acanthamoeba-castellanii	COG0636	Acanthamoeba_castellanii	167	XP_008792126.1	XP_008792126.1 V-type proton ATPase subunit c''2 [Phoenix dactylifera]	4.21e-66	209	42345	Eukaryota	Eukaryota,Streptophyta,Magnoliopsida,Arecales,Arecaceae,Phoenix,Phoenix_dactylifera
Acanthamoeba_castellanii-AcastAbgn012910_Acanthamoeba-castellanii	COG0636	Acanthamoeba_castellanii	167	XP_010580800.1	XP_010580800.1 PREDICTED: V-type proton ATPase 21 kDa proteolipid subunit isoform X2 [Haliaeetus leucocephalus]	7.61e-66	209	52644	Eukaryota	Eukaryota,Chordata,Aves,Accipitriformes,Accipitridae,Haliaeetus,Haliaeetus_leucocephalus
Acanthamoeba_castellanii-AcastAbgn012910_Acanthamoeba-castellanii	COG0636	Acanthamoeba_castellanii	167	XP_010280876.1	XP_010280876.1 PREDICTED: V-type proton ATPase 21 kDa proteolipid subunit isoform X1 [Phaethon lepturus]	3.85e-66	209	97097	Eukaryota	Eukaryota,Chordata,Aves,Pelecaniformes,Phaethontidae,Phaethon,Phaethon_lepturus
Acanthamoeba_castellanii-AcastAbgn012910_Acanthamoeba-castellanii	COG0636	Acanthamoeba_castellanii	167	XP_004353558.1	XP_004353558.1 hypothetical protein ACA1_144210 [Acanthamoeba castellanii str. Neff]	8.8e-112	324	1257118	Eukaryota	Eukaryota,Discosea,none,Longamoebia,Acanthamoebidae,Acanthamoeba,Acanthamoeba_castellanii
Acanthamoeba_castellanii-AcastAbgn012910_Acanthamoeba-castellanii	COG0636	Acanthamoeba_castellanii	167	RKP28138.1	RKP28138.1 vacuolar ATP synthase subunit C [Syncephalis pseudoplumigaleata]	3.48e-67	213	1712513	Eukaryota	Eukaryota,Zoopagomycota,Zoopagomycetes,Zoopagales,Piptocephalidaceae,Syncephalis,Syncephalis_pseudoplumigaleata
Acanthamoeba_castellanii-AcastAbgn012910_Acanthamoeba-castellanii	COG0636	Acanthamoeba_castellanii	167	XP_030427991.1	XP_030427991.1 V-type proton ATPase 21 kDa proteolipid subunit [Gopherus evgoodei]	3.78e-66	210	1825980	Eukaryota	Eukaryota,Chordata,none,Testudines,Testudinidae,Gopherus,Gopherus_evgoodei
Acanthamoeba_castellanii-AcastAbgn012910_Acanthamoeba-castellanii	COG0636	Acanthamoeba_castellanii	167	PRP76292.1	PRP76292.1 ATPase, H+ transporting, lysosomal 21kDa, V0 subunit b [Planoprotostelium fungivorum]	2.58e-66	209	1890364	Eukaryota	Eukaryota,Evosea,Variosea,Cavosteliida,Cavosteliaceae,Planoprotostelium,Planoprotostelium_fungivorum
Acanthamoeba_castellanii-AcastAbgn000808_Acanthamoeba-castellanii	COG1155	Acanthamoeba_castellanii	671	XP_015785702.1	XP_015785702.1 V-type proton ATPase catalytic subunit A [Tetranychus urticae]	6.86e-129	404	32264	Eukaryota	Eukaryota,Arthropoda,Arachnida,Trombidiformes,Tetranychidae,Tetranychus,Tetranychus_urticae
Acanthamoeba_castellanii-AcastAbgn000808_Acanthamoeba-castellanii	COG1155	Acanthamoeba_castellanii	671	AYV89015.1	AYV89015.1 hypothetical protein LOTGIDRAFT_185986 [Tetranychus truncatus]	6.09e-129	404	93132	Eukaryota	Eukaryota,Arthropoda,Arachnida,Trombidiformes,Tetranychidae,Tetranychus,Tetranychus_truncatus
Acanthamoeba_castellanii-AcastAbgn000808_Acanthamoeba-castellanii	COG1155	Acanthamoeba_castellanii	671	XP_015930265.2	XP_015930265.2 V-type proton ATPase catalytic subunit A [Parasteatoda tepidariorum]	1.45e-129	405	114398	Eukaryota	Eukaryota,Arthropoda,Arachnida,Araneae,Theridiidae,Parasteatoda,Parasteatoda_tepidariorum
Acanthamoeba_castellanii-AcastAbgn000808_Acanthamoeba-castellanii	COG1155	Acanthamoeba_castellanii	671	XP_004356447.1	XP_004356447.1 VATPase subunit A, putative [Acanthamoeba castellanii str. Neff]	2.47e-134	416	1257118	Eukaryota	Eukaryota,Discosea,none,Longamoebia,Acanthamoebidae,Acanthamoeba,Acanthamoeba_castellanii
Acanthamoeba_castellanii-AcastAbgn000808_Acanthamoeba-castellanii	COG1155	Acanthamoeba_castellanii	671	XP_004333598.1	XP_004333598.1 ATP synthase, putative [Acanthamoeba castellanii str. Neff]	0	1290	1257118	Eukaryota	Eukaryota,Discosea,none,Longamoebia,Acanthamoebidae,Acanthamoeba,Acanthamoeba_castellanii
Acanthamoeba_castellanii-AcastAbgn000808_Acanthamoeba-castellanii	COG1155	Acanthamoeba_castellanii	671	XP_004356574.1	XP_004356574.1 Vtype ATPase, A subunit [Acanthamoeba castellanii str. Neff]	2.18e-207	606	1257118	Eukaryota	Eukaryota,Discosea,none,Longamoebia,Acanthamoebidae,Acanthamoeba,Acanthamoeba_castellanii
Acanthamoeba_castellanii-AcastAbgn000808_Acanthamoeba-castellanii	COG1155	Acanthamoeba_castellanii	671	KXS15095.1	KXS15095.1 V-type ATPase [Gonapodya prolifera JEL478]	1.69e-130	407	1344416	Eukaryota	Eukaryota,Chytridiomycota,Monoblepharidomycetes,Monoblepharidales,Gonapodyaceae,Gonapodya,Gonapodya_prolifera
Acanthamoeba_castellanii-AcastAbgn000808_Acanthamoeba-castellanii	COG1155	Acanthamoeba_castellanii	671	XP_030397930.1	XP_030397930.1 V-type proton ATPase catalytic subunit A-like [Gopherus evgoodei]	3.39e-128	402	1825980	Eukaryota	Eukaryota,Chordata,none,Testudines,Testudinidae,Gopherus,Gopherus_evgoodei
Acanthamoeba_castellanii-AcastAbgn000808_Acanthamoeba-castellanii	COG1155	Acanthamoeba_castellanii	671	XP_030329804.1	XP_030329804.1 V-type proton ATPase catalytic subunit A-like [Strigops habroptila]	3.76e-127	399	2489341	Eukaryota	Eukaryota,Chordata,Aves,Psittaciformes,Psittacidae,Strigops,Strigops_habroptila
Acanthamoeba_castellanii-AcastAbgn000808_Acanthamoeba-castellanii	COG1155	Acanthamoeba_castellanii	671	XP_029849202.1	XP_029849202.1 V-type proton ATPase catalytic subunit A [Ixodes scapularis]	4.87e-130	406	0	NA
Acanthamoeba_castellanii-AcastAbgn013406_Acanthamoeba-castellanii	COG1155	Acanthamoeba_castellanii	582	XP_002666686.1	XP_002666686.1 V-type proton ATPase catalytic subunit A [Danio rerio]	0	899	7955	Eukaryota	Eukaryota,Chordata,Actinopteri,Cypriniformes,Danionidae,Danio,Danio_rerio
Acanthamoeba_castellanii-AcastAbgn013406_Acanthamoeba-castellanii	COG1155	Acanthamoeba_castellanii	582	XP_007249087.1	XP_007249087.1 V-type proton ATPase catalytic subunit A [Astyanax mexicanus]	0	899	7994	Eukaryota	Eukaryota,Chordata,Actinopteri,Characiformes,Characidae,Astyanax,Astyanax_mexicanus
Acanthamoeba_castellanii-AcastAbgn013406_Acanthamoeba-castellanii	COG1155	Acanthamoeba_castellanii	582	XP_012710761.1	XP_012710761.1 V-type proton ATPase catalytic subunit A-like [Fundulus heteroclitus]	0	899	8078	Eukaryota	Eukaryota,Chordata,Actinopteri,Cyprinodontiformes,Fundulidae,Fundulus,Fundulus_heteroclitus
Acanthamoeba_castellanii-AcastAbgn013406_Acanthamoeba-castellanii	COG1155	Acanthamoeba_castellanii	582	XP_015260121.1	XP_015260121.1 PREDICTED: V-type proton ATPase catalytic subunit A [Cyprinodon variegatus]	0	899	28743	Eukaryota	Eukaryota,Chordata,Actinopteri,Cyprinodontiformes,Cyprinodontidae,Cyprinodon,Cyprinodon_variegatus
Acanthamoeba_castellanii-AcastAbgn013406_Acanthamoeba-castellanii	COG1155	Acanthamoeba_castellanii	582	XP_016127235.1	XP_016127235.1 PREDICTED: V-type proton ATPase catalytic subunit A-like [Sinocyclocheilus grahami]	0	898	75366	Eukaryota	Eukaryota,Chordata,Actinopteri,Cypriniformes,Cyprinidae,Sinocyclocheilus,Sinocyclocheilus_grahami
Acanthamoeba_castellanii-AcastAbgn013406_Acanthamoeba-castellanii	COG1155	Acanthamoeba_castellanii	582	XP_015816283.1	XP_015816283.1 PREDICTED: V-type proton ATPase catalytic subunit A [Nothobranchius furzeri]	0	899	105023	Eukaryota	Eukaryota,Chordata,Actinopteri,Cyprinodontiformes,Nothobranchiidae,Nothobranchius,Nothobranchius_furzeri
Acanthamoeba_castellanii-AcastAbgn013406_Acanthamoeba-castellanii	COG1155	Acanthamoeba_castellanii	582	TSK98453.1	TSK98453.1 V-type proton ATPase catalytic subunit A [Bagarius yarrelli]	0	899	175774	Eukaryota	Eukaryota,Chordata,Actinopteri,Siluriformes,Sisoridae,Bagarius,Bagarius_yarrelli
Acanthamoeba_castellanii-AcastAbgn013406_Acanthamoeba-castellanii	COG1155	Acanthamoeba_castellanii	582	XP_016359212.1	XP_016359212.1 PREDICTED: V-type proton ATPase catalytic subunit A-like [Sinocyclocheilus anshuiensis]	0	898	307959	Eukaryota	Eukaryota,Chordata,Actinopteri,Cypriniformes,Cyprinidae,Sinocyclocheilus,Sinocyclocheilus_rhinocerous
Acanthamoeba_castellanii-AcastAbgn013406_Acanthamoeba-castellanii	COG1155	Acanthamoeba_castellanii	582	XP_029979412.1	XP_029979412.1 V-type proton ATPase catalytic subunit A [Sphaeramia orbicularis]	0	898	375764	Eukaryota	Eukaryota,Chordata,Actinopteri,Kurtiformes,Apogonidae,Sphaeramia,Sphaeramia_orbicularis
Acanthamoeba_castellanii-AcastAbgn013406_Acanthamoeba-castellanii	COG1155	Acanthamoeba_castellanii	582	TRY93770.1	TRY93770.1 hypothetical protein DNTS_001727 [Danionella translucida]	0	899	623744	Eukaryota	Eukaryota,Chordata,Actinopteri,Cypriniformes,Danionidae,Danionella,Danionella_translucida
Acanthamoeba_castellanii-AcastAbgn013533_Acanthamoeba-castellanii	COG1155	Acanthamoeba_castellanii	652	XP_021996999.1	XP_021996999.1 V-type proton ATPase catalytic subunit A [Helianthus annuus]	2.96e-122	386	4232	Eukaryota	Eukaryota,Streptophyta,Magnoliopsida,Asterales,Asteraceae,Helianthus,Helianthus_annuus
Acanthamoeba_castellanii-AcastAbgn013533_Acanthamoeba-castellanii	COG1155	Acanthamoeba_castellanii	652	XP_021989838.1	XP_021989838.1 V-type proton ATPase catalytic subunit A-like [Helianthus annuus]	4.17e-122	385	4232	Eukaryota	Eukaryota,Streptophyta,Magnoliopsida,Asterales,Asteraceae,Helianthus,Helianthus_annuus
Acanthamoeba_castellanii-AcastAbgn013533_Acanthamoeba-castellanii	COG1155	Acanthamoeba_castellanii	652	XP_015643806.1	XP_015643806.1 V-type proton ATPase catalytic subunit A [Oryza sativa Japonica Group]	1.93e-122	386	4530	Eukaryota	Eukaryota,Streptophyta,Magnoliopsida,Poales,Poaceae,Oryza,Oryza_sativa
Acanthamoeba_castellanii-AcastAbgn013533_Acanthamoeba-castellanii	COG1155	Acanthamoeba_castellanii	652	PWA63507.1	PWA63507.1 V-type proton ATPase catalytic subunit A [Artemisia annua]	8.83e-124	390	35608	Eukaryota	Eukaryota,Streptophyta,Magnoliopsida,Asterales,Asteraceae,Artemisia,Artemisia_annua
Acanthamoeba_castellanii-AcastAbgn013533_Acanthamoeba-castellanii	COG1155	Acanthamoeba_castellanii	652	XP_010913759.1	XP_010913759.1 V-type proton ATPase catalytic subunit A [Elaeis guineensis]	3.57e-123	388	51953	Eukaryota	Eukaryota,Streptophyta,Magnoliopsida,Arecales,Arecaceae,Elaeis,Elaeis_guineensis
Acanthamoeba_castellanii-AcastAbgn013533_Acanthamoeba-castellanii	COG1155	Acanthamoeba_castellanii	652	XP_020581168.1	XP_020581168.1 V-type proton ATPase catalytic subunit A [Phalaenopsis equestris]	1.98e-122	386	78828	Eukaryota	Eukaryota,Streptophyta,Magnoliopsida,Asparagales,Orchidaceae,Phalaenopsis,Phalaenopsis_equestris
Acanthamoeba_castellanii-AcastAbgn013533_Acanthamoeba-castellanii	COG1155	Acanthamoeba_castellanii	652	XP_015930265.2	XP_015930265.2 V-type proton ATPase catalytic subunit A [Parasteatoda tepidariorum]	5.38e-124	390	114398	Eukaryota	Eukaryota,Arthropoda,Arachnida,Araneae,Theridiidae,Parasteatoda,Parasteatoda_tepidariorum
Acanthamoeba_castellanii-AcastAbgn013533_Acanthamoeba-castellanii	COG1155	Acanthamoeba_castellanii	652	XP_004333598.1	XP_004333598.1 ATP synthase, putative [Acanthamoeba castellanii str. Neff]	9.23e-209	609	1257118	Eukaryota	Eukaryota,Discosea,none,Longamoebia,Acanthamoebidae,Acanthamoeba,Acanthamoeba_castellanii
Acanthamoeba_castellanii-AcastAbgn013533_Acanthamoeba-castellanii	COG1155	Acanthamoeba_castellanii	652	XP_004356574.1	XP_004356574.1 Vtype ATPase, A subunit [Acanthamoeba castellanii str. Neff]	0	1312	1257118	Eukaryota	Eukaryota,Discosea,none,Longamoebia,Acanthamoebidae,Acanthamoeba,Acanthamoeba_castellanii
Acanthamoeba_castellanii-AcastAbgn013533_Acanthamoeba-castellanii	COG1155	Acanthamoeba_castellanii	652	XP_004356447.1	XP_004356447.1 VATPase subunit A, putative [Acanthamoeba castellanii str. Neff]	1.13e-123	388	1257118	Eukaryota	Eukaryota,Discosea,none,Longamoebia,Acanthamoebidae,Acanthamoeba,Acanthamoeba_castellanii
Acanthamoeba_castellanii-AcastAbgn011133_Acanthamoeba-castellanii	COG1156	Acanthamoeba_castellanii	496	XP_656034.1	XP_656034.1 V-type ATPase, B subunit, putative [Entamoeba histolytica HM-1:IMSS]	1.08e-260	728	5759	Eukaryota	Eukaryota,Evosea,none,Mastigamoebida,Entamoebidae,Entamoeba,Entamoeba_histolytica
Acanthamoeba_castellanii-AcastAbgn011133_Acanthamoeba-castellanii	COG1156	Acanthamoeba_castellanii	496	XP_003291749.1	XP_003291749.1 vacuolar H+ ATPase B subunit [Dictyostelium purpureum]	1.72e-259	725	5786	Eukaryota	Eukaryota,Evosea,Eumycetozoa,Dictyosteliales,Dictyosteliaceae,Dictyostelium,Dictyostelium_purpureum
Acanthamoeba_castellanii-AcastAbgn011133_Acanthamoeba-castellanii	COG1156	Acanthamoeba_castellanii	496	OQV15522.1	OQV15522.1 V-type proton ATPase subunit B [Hypsibius dujardini]	1.17e-257	721	232323	Eukaryota	Eukaryota,Tardigrada,Eutardigrada,Parachela,Hypsibiidae,Hypsibius,Hypsibius_dujardini
Acanthamoeba_castellanii-AcastAbgn011133_Acanthamoeba-castellanii	COG1156	Acanthamoeba_castellanii	496	KYQ94285.1	KYQ94285.1 vacuolar H+ ATPase B subunit [Tieghemostelium lacteum]	7.51e-259	723	361077	Eukaryota	Eukaryota,Evosea,Eumycetozoa,Dictyosteliales,Raperosteliaceae,Tieghemostelium,Tieghemostelium_lacteum
Acanthamoeba_castellanii-AcastAbgn011133_Acanthamoeba-castellanii	COG1156	Acanthamoeba_castellanii	496	XP_001741270.1	XP_001741270.1 vacuolar ATP synthase subunit B [Entamoeba dispar SAW760]	7.62e-261	728	370354	Eukaryota	Eukaryota,Evosea,none,Mastigamoebida,Entamoebidae,Entamoeba,Entamoeba_dispar
Acanthamoeba_castellanii-AcastAbgn011133_Acanthamoeba-castellanii	COG1156	Acanthamoeba_castellanii	496	XP_020435267.1	XP_020435267.1 vacuolar H+ ATPase B subunit [Heterostelium album PN500]	4.74e-259	724	670386	Eukaryota	Eukaryota,Evosea,Eumycetozoa,Acytosteliales,Acytosteliaceae,Heterostelium,Heterostelium_album
Acanthamoeba_castellanii-AcastAbgn011133_Acanthamoeba-castellanii	COG1156	Acanthamoeba_castellanii	496	GAV00328.1	GAV00328.1 hypothetical protein RvY_11195 [Ramazzottius varieornatus]	3.26e-259	725	947166	Eukaryota	Eukaryota,Tardigrada,Eutardigrada,Parachela,Ramazzottiidae,Ramazzottius,Ramazzottius_varieornatus
Acanthamoeba_castellanii-AcastAbgn011133_Acanthamoeba-castellanii	COG1156	Acanthamoeba_castellanii	496	EPZ31141.1	EPZ31141.1 V-type proton ATPase subunit B [Rozella allomycis CSF55]	4.66e-258	721	988480	Eukaryota	Eukaryota,Cryptomycota,none,none,none,Rozella,Rozella_allomycis
Acanthamoeba_castellanii-AcastAbgn011133_Acanthamoeba-castellanii	COG1156	Acanthamoeba_castellanii	496	XP_004348339.1	XP_004348339.1 H(+)-transporting atpase family protein [Acanthamoeba castellanii str. Neff]	0	986	1257118	Eukaryota	Eukaryota,Discosea,none,Longamoebia,Acanthamoebidae,Acanthamoeba,Acanthamoeba_castellanii
Acanthamoeba_castellanii-AcastAbgn011133_Acanthamoeba-castellanii	COG1156	Acanthamoeba_castellanii	496	PRP85592.1	PRP85592.1 vacuolar H+ ATPase B subunit [Planoprotostelium fungivorum]	4.84e-258	724	1890364	Eukaryota	Eukaryota,Evosea,Variosea,Cavosteliida,Cavosteliaceae,Planoprotostelium,Planoprotostelium_fungivorum
Acanthamoeba_castellanii-AcastAbgn013691_Acanthamoeba-castellanii	COG1269	Acanthamoeba_castellanii	801	XP_003289866.1	XP_003289866.1 vacuolar proton ATPase 100-kDa subunit [Dictyostelium purpureum]	9.64e-288	823	5786	Eukaryota	Eukaryota,Evosea,Eumycetozoa,Dictyosteliales,Dictyosteliaceae,Dictyostelium,Dictyostelium_purpureum
Acanthamoeba_castellanii-AcastAbgn013691_Acanthamoeba-castellanii	COG1269	Acanthamoeba_castellanii	801	XP_004351790.1	XP_004351790.1 vacuolar proton ATPase [Cavenderia fasciculata]	7.46e-304	863	261658	Eukaryota	Eukaryota,Evosea,Eumycetozoa,Acytosteliales,Cavenderiaceae,Cavenderia,Cavenderia_fasciculata
Acanthamoeba_castellanii-AcastAbgn013691_Acanthamoeba-castellanii	COG1269	Acanthamoeba_castellanii	801	XP_629892.1	XP_629892.1 vacuolar proton ATPase 100-kDa subunit [Dictyostelium discoideum AX4]	5.01e-287	820	352472	Eukaryota	Eukaryota,Evosea,Eumycetozoa,Dictyosteliales,Dictyosteliaceae,Dictyostelium,Dictyostelium_discoideum
Acanthamoeba_castellanii-AcastAbgn013691_Acanthamoeba-castellanii	COG1269	Acanthamoeba_castellanii	801	KYR00532.1	KYR00532.1 vacuolar proton ATPase [Tieghemostelium lacteum]	2.2e-305	867	361077	Eukaryota	Eukaryota,Evosea,Eumycetozoa,Dictyosteliales,Raperosteliaceae,Tieghemostelium,Tieghemostelium_lacteum
Acanthamoeba_castellanii-AcastAbgn013691_Acanthamoeba-castellanii	COG1269	Acanthamoeba_castellanii	801	XP_020426855.1	XP_020426855.1 vacuolar proton ATPase 100-kDa subunit [Heterostelium album PN500]	4.91e-300	853	670386	Eukaryota	Eukaryota,Evosea,Eumycetozoa,Acytosteliales,Acytosteliaceae,Heterostelium,Heterostelium_album
Acanthamoeba_castellanii-AcastAbgn013691_Acanthamoeba-castellanii	COG1269	Acanthamoeba_castellanii	801	XP_004356732.1	XP_004356732.1 vacuolar proton ATPase, putative [Acanthamoeba castellanii str. Neff]	0	1587	1257118	Eukaryota	Eukaryota,Discosea,none,Longamoebia,Acanthamoebidae,Acanthamoeba,Acanthamoeba_castellanii
Acanthamoeba_castellanii-AcastAbgn013691_Acanthamoeba-castellanii	COG1269	Acanthamoeba_castellanii	801	XP_012749071.1	XP_012749071.1 hypothetical protein SAMD00019534_112880 [Acytostelium subglobosum LB1]	7.43e-298	847	1410327	Eukaryota	Eukaryota,Evosea,Eumycetozoa,Acytosteliales,Acytosteliaceae,Acytostelium,Acytostelium_subglobosum
Acanthamoeba_castellanii-AcastAbgn013691_Acanthamoeba-castellanii	COG1269	Acanthamoeba_castellanii	801	XP_012749066.1	XP_012749066.1 hypothetical protein SAMD00019534_112830, partial [Acytostelium subglobosum LB1]	4.11e-295	841	1410327	Eukaryota	Eukaryota,Evosea,Eumycetozoa,Acytosteliales,Acytosteliaceae,Acytostelium,Acytostelium_subglobosum
Acanthamoeba_castellanii-AcastAbgn013691_Acanthamoeba-castellanii	COG1269	Acanthamoeba_castellanii	801	PRP86069.1	PRP86069.1 vacuolar proton ATPase [Planoprotostelium fungivorum]	2.51e-295	842	1890364	Eukaryota	Eukaryota,Evosea,Variosea,Cavosteliida,Cavosteliaceae,Planoprotostelium,Planoprotostelium_fungivorum
Acanthamoeba_castellanii-AcastAbgn013691_Acanthamoeba-castellanii	COG1269	Acanthamoeba_castellanii	801	PRP79547.1	PRP79547.1 vacuolar proton ATPase [Planoprotostelium fungivorum]	3.59e-300	854	1890364	Eukaryota	Eukaryota,Evosea,Variosea,Cavosteliida,Cavosteliaceae,Planoprotostelium,Planoprotostelium_fungivorum
Acanthamoeba_castellanii-AcastAbgn005891_Acanthamoeba-castellanii	COG1390	Acanthamoeba_castellanii	226	Q9SWE7.1	Q9SWE7.1 RecName: Full=V-type proton ATPase subunit E; Short=V-ATPase subunit E; AltName: Full=ClVE-1; AltName: Full=Vacuolar proton pump subunit E	1.28e-55	186	2708	Eukaryota	Eukaryota,Streptophyta,Magnoliopsida,Sapindales,Rutaceae,Citrus,Citrus_limon
Acanthamoeba_castellanii-AcastAbgn005891_Acanthamoeba-castellanii	COG1390	Acanthamoeba_castellanii	226	XP_006476445.1	XP_006476445.1 V-type proton ATPase subunit E [Citrus sinensis]	1.82e-55	186	2711	Eukaryota	Eukaryota,Streptophyta,Magnoliopsida,Sapindales,Rutaceae,Citrus,Citrus_sinensis
Acanthamoeba_castellanii-AcastAbgn005891_Acanthamoeba-castellanii	COG1390	Acanthamoeba_castellanii	226	XP_015955411.1	XP_015955411.1 V-type proton ATPase subunit E [Arachis duranensis]	2.26e-56	188	3818	Eukaryota	Eukaryota,Streptophyta,Magnoliopsida,Fabales,Fabaceae,Arachis,Arachis_hypogaea
Acanthamoeba_castellanii-AcastAbgn005891_Acanthamoeba-castellanii	COG1390	Acanthamoeba_castellanii	226	XP_016189435.1	XP_016189435.1 V-type proton ATPase subunit E [Arachis ipaensis]	6.4e-56	187	3818	Eukaryota	Eukaryota,Streptophyta,Magnoliopsida,Fabales,Fabaceae,Arachis,Arachis_hypogaea
Acanthamoeba_castellanii-AcastAbgn005891_Acanthamoeba-castellanii	COG1390	Acanthamoeba_castellanii	226	XP_031393518.1	XP_031393518.1 V-type proton ATPase subunit E [Punica granatum]	9.07e-56	187	22663	Eukaryota	Eukaryota,Streptophyta,Magnoliopsida,Myrtales,Lythraceae,Punica,Punica_granatum
Acanthamoeba_castellanii-AcastAbgn005891_Acanthamoeba-castellanii	COG1390	Acanthamoeba_castellanii	226	XP_018831865.1	XP_018831865.1 PREDICTED: V-type proton ATPase subunit E [Juglans regia]	3.64e-55	185	51240	Eukaryota	Eukaryota,Streptophyta,Magnoliopsida,Fagales,Juglandaceae,Juglans,Juglans_regia
Acanthamoeba_castellanii-AcastAbgn005891_Acanthamoeba-castellanii	COG1390	Acanthamoeba_castellanii	226	XP_006439415.1	XP_006439415.1 V-type proton ATPase subunit E [Citrus clementina]	2.57e-55	186	55188	Eukaryota	Eukaryota,Streptophyta,Magnoliopsida,Sapindales,Rutaceae,Citrus,Citrus_unshiu
Acanthamoeba_castellanii-AcastAbgn005891_Acanthamoeba-castellanii	COG1390	Acanthamoeba_castellanii	226	GAQ80593.1	GAQ80593.1 Vacuolar H+-ATPase V1 sector subunit E [Klebsormidium nitens]	9.03e-61	199	105231	Eukaryota	Eukaryota,Streptophyta,Klebsormidiophyceae,Klebsormidiales,Klebsormidiaceae,Klebsormidium,Klebsormidium_nitens
Acanthamoeba_castellanii-AcastAbgn005891_Acanthamoeba-castellanii	COG1390	Acanthamoeba_castellanii	226	KYQ92166.1	KYQ92166.1 vacuolar H+-ATPase E subunit [Tieghemostelium lacteum]	1.8e-56	189	361077	Eukaryota	Eukaryota,Evosea,Eumycetozoa,Dictyosteliales,Raperosteliaceae,Tieghemostelium,Tieghemostelium_lacteum
Acanthamoeba_castellanii-AcastAbgn005891_Acanthamoeba-castellanii	COG1390	Acanthamoeba_castellanii	226	XP_004338681.1	XP_004338681.1 vacuolar proton ATPase, putative [Acanthamoeba castellanii str. Neff]	2.01e-146	416	1257118	Eukaryota	Eukaryota,Discosea,none,Longamoebia,Acanthamoebidae,Acanthamoeba,Acanthamoeba_castellanii
Acanthamoeba_castellanii-AcastAbgn003106_Acanthamoeba-castellanii	COG1394	Acanthamoeba_castellanii	255	XP_643919.1	XP_643919.1 vacuolar ATP synthase subunit D [Dictyostelium discoideum AX4]	1.14e-80	252	44689	Eukaryota	Eukaryota,Evosea,Eumycetozoa,Dictyosteliales,Dictyosteliaceae,Dictyostelium,Dictyostelium_discoideum
Acanthamoeba_castellanii-AcastAbgn003106_Acanthamoeba-castellanii	COG1394	Acanthamoeba_castellanii	255	XP_029205378.1	XP_029205378.1 V-type proton ATPase subunit D-like [Acropora millepora]	2.33e-80	251	45264	Eukaryota	Eukaryota,Cnidaria,Anthozoa,Scleractinia,Acroporidae,Acropora,Acropora_millepora
Acanthamoeba_castellanii-AcastAbgn003106_Acanthamoeba-castellanii	COG1394	Acanthamoeba_castellanii	255	XP_027055640.1	XP_027055640.1 V-type proton ATPase subunit D-like [Pocillopora damicornis]	4.08e-81	253	46731	Eukaryota	Eukaryota,Cnidaria,Anthozoa,Scleractinia,Pocilloporidae,Pocillopora,Pocillopora_damicornis
Acanthamoeba_castellanii-AcastAbgn003106_Acanthamoeba-castellanii	COG1394	Acanthamoeba_castellanii	255	XP_020623562.1	XP_020623562.1 V-type proton ATPase subunit D-like [Orbicella faveolata]	5.78e-81	253	48498	Eukaryota	Eukaryota,Cnidaria,Anthozoa,Scleractinia,Merulinidae,Orbicella,Orbicella_faveolata
Acanthamoeba_castellanii-AcastAbgn003106_Acanthamoeba-castellanii	COG1394	Acanthamoeba_castellanii	255	XP_022807686.1	XP_022807686.1 V-type proton ATPase subunit D-like [Stylophora pistillata]	5.78e-81	253	50429	Eukaryota	Eukaryota,Cnidaria,Anthozoa,Scleractinia,Pocilloporidae,Stylophora,Stylophora_pistillata
Acanthamoeba_castellanii-AcastAbgn003106_Acanthamoeba-castellanii	COG1394	Acanthamoeba_castellanii	255	KYQ92452.1	KYQ92452.1 vacuolar ATP synthase subunit D [Tieghemostelium lacteum]	1.45e-81	254	361077	Eukaryota	Eukaryota,Evosea,Eumycetozoa,Dictyosteliales,Raperosteliaceae,Tieghemostelium,Tieghemostelium_lacteum
Acanthamoeba_castellanii-AcastAbgn003106_Acanthamoeba-castellanii	COG1394	Acanthamoeba_castellanii	255	XP_020433013.1	XP_020433013.1 vacuolar ATP synthase subunit D [Heterostelium album PN500]	1.54e-81	254	670386	Eukaryota	Eukaryota,Evosea,Eumycetozoa,Acytosteliales,Acytosteliaceae,Heterostelium,Heterostelium_album
Acanthamoeba_castellanii-AcastAbgn003106_Acanthamoeba-castellanii	COG1394	Acanthamoeba_castellanii	255	XP_004335896.1	XP_004335896.1 Vtype ATPase, D subunit [Acanthamoeba castellanii str. Neff]	2.23e-162	459	1257118	Eukaryota	Eukaryota,Discosea,none,Longamoebia,Acanthamoebidae,Acanthamoeba,Acanthamoeba_castellanii
Acanthamoeba_castellanii-AcastAbgn003106_Acanthamoeba-castellanii	COG1394	Acanthamoeba_castellanii	255	XP_012751003.1	XP_012751003.1 hypothetical protein SAMD00019534_091350 [Acytostelium subglobosum LB1]	1.26e-82	257	1410327	Eukaryota	Eukaryota,Evosea,Eumycetozoa,Acytosteliales,Acytosteliaceae,Acytostelium,Acytostelium_subglobosum
Acanthamoeba_castellanii-AcastAbgn003106_Acanthamoeba-castellanii	COG1394	Acanthamoeba_castellanii	255	XP_020894881.1	XP_020894881.1 V-type proton ATPase subunit D [Exaiptasia pallida]	4.54e-80	250	2652724	Eukaryota	Eukaryota,Cnidaria,Anthozoa,Actiniaria,Aiptasiidae,Exaiptasia,Exaiptasia_diaphana
Acanthamoeba_castellanii-AcastAbgn008145_Acanthamoeba-castellanii	COG1527	Acanthamoeba_castellanii	304	XP_644445.1	XP_644445.1 vacuolar ATPase subunit DVA41 [Dictyostelium discoideum AX4]	4.25e-124	368	44689	Eukaryota	Eukaryota,Evosea,Eumycetozoa,Dictyosteliales,Dictyosteliaceae,Dictyostelium,Dictyostelium_discoideum
Acanthamoeba_castellanii-AcastAbgn008145_Acanthamoeba-castellanii	COG1527	Acanthamoeba_castellanii	304	AAA64993.1	AAA64993.1 vacuolar ATPase subunit DVA41 [Dictyostelium discoideum]	4.9e-123	365	44689	Eukaryota	Eukaryota,Evosea,Eumycetozoa,Dictyosteliales,Dictyosteliaceae,Dictyostelium,Dictyostelium_discoideum
Acanthamoeba_castellanii-AcastAbgn008145_Acanthamoeba-castellanii	COG1527	Acanthamoeba_castellanii	304	OUM64072.1	OUM64072.1 hypothetical protein PIROE2DRAFT_9237 [Piromyces sp. E2]	8.69e-122	362	73868	Eukaryota	Eukaryota,Chytridiomycota,Neocallimastigomycetes,Neocallimastigales,Neocallimastigaceae,Piromyces,Piromyces_sp._E2
Acanthamoeba_castellanii-AcastAbgn008145_Acanthamoeba-castellanii	COG1527	Acanthamoeba_castellanii	304	TPX71449.1	TPX71449.1 hypothetical protein SpCBS45565_g01030 [Spizellomyces sp. 'palustris']	1.53e-119	356	117820	Eukaryota	Eukaryota,Chytridiomycota,Chytridiomycetes,Spizellomycetales,Spizellomycetaceae,Spizellomyces,Spizellomyces_sp._'palustris'
Acanthamoeba_castellanii-AcastAbgn008145_Acanthamoeba-castellanii	COG1527	Acanthamoeba_castellanii	304	XP_004359020.1	XP_004359020.1 vacuolar ATPase subunit DVA41 [Cavenderia fasciculata]	6.03e-124	368	261658	Eukaryota	Eukaryota,Evosea,Eumycetozoa,Acytosteliales,Cavenderiaceae,Cavenderia,Cavenderia_fasciculata
Acanthamoeba_castellanii-AcastAbgn008145_Acanthamoeba-castellanii	COG1527	Acanthamoeba_castellanii	304	KYQ92045.1	KYQ92045.1 vacuolar ATPase subunit DVA41 [Tieghemostelium lacteum]	8.15e-127	375	361077	Eukaryota	Eukaryota,Evosea,Eumycetozoa,Dictyosteliales,Raperosteliaceae,Tieghemostelium,Tieghemostelium_lacteum
Acanthamoeba_castellanii-AcastAbgn008145_Acanthamoeba-castellanii	COG1527	Acanthamoeba_castellanii	304	XP_004340986.1	XP_004340986.1 Vacuolar proton pump d subunit, putative [Acanthamoeba castellanii str. Neff]	1.09e-223	618	1257118	Eukaryota	Eukaryota,Discosea,none,Longamoebia,Acanthamoebidae,Acanthamoeba,Acanthamoeba_castellanii
Acanthamoeba_castellanii-AcastAbgn008145_Acanthamoeba-castellanii	COG1527	Acanthamoeba_castellanii	304	ORX79110.1	ORX79110.1 ATPase, V0 complex, subunit D [Basidiobolus meristosporus CBS 931.73]	1.28e-119	357	1314790	Eukaryota	Eukaryota,Zoopagomycota,Basidiobolomycetes,Basidiobolales,Basidiobolaceae,Basidiobolus,Basidiobolus_meristosporus
Acanthamoeba_castellanii-AcastAbgn008145_Acanthamoeba-castellanii	COG1527	Acanthamoeba_castellanii	304	XP_012756849.1	XP_012756849.1 hypothetical protein SAMD00019534_032620 [Acytostelium subglobosum LB1]	7.52e-120	357	1410327	Eukaryota	Eukaryota,Evosea,Eumycetozoa,Acytosteliales,Acytosteliaceae,Acytostelium,Acytostelium_subglobosum
Acanthamoeba_castellanii-AcastAbgn008145_Acanthamoeba-castellanii	COG1527	Acanthamoeba_castellanii	304	ORX80004.1	ORX80004.1 ATPase, V0 complex, subunit D [Anaeromyces robustus]	5.75e-120	357	1754192	Eukaryota	Eukaryota,Chytridiomycota,Neocallimastigomycetes,Neocallimastigales,Neocallimastigaceae,Anaeromyces,Anaeromyces_robustus
Acanthocystis_sp-AcaspChtn001593_Acanthocystis-sp	COG0055	Acanthocystis_sp	323	OTF73105.1	OTF73105.1 ATP synthase subunit beta, mitochondrial-like protein [Euroglyphus maynei]	3.23e-185	525	6958	Eukaryota	Eukaryota,Arthropoda,Arachnida,Sarcoptiformes,Pyroglyphidae,Euroglyphus,Euroglyphus_maynei
Acanthocystis_sp-AcaspChtn001593_Acanthocystis-sp	COG0055	Acanthocystis_sp	323	XP_020327178.1	XP_020327178.1 ATP synthase subunit beta, mitochondrial [Oncorhynchus kisutch]	6.01e-184	527	8019	Eukaryota	Eukaryota,Chordata,Actinopteri,Salmoniformes,Salmonidae,Oncorhynchus,Oncorhynchus_kisutch
Acanthocystis_sp-AcaspChtn001593_Acanthocystis-sp	COG0055	Acanthocystis_sp	323	XP_014005989.1	XP_014005989.1 PREDICTED: ATP synthase subunit beta, mitochondrial [Salmo salar]	6.01e-184	527	8019	Eukaryota	Eukaryota,Chordata,Actinopteri,Salmoniformes,Salmonidae,Oncorhynchus,Oncorhynchus_kisutch
Acanthocystis_sp-AcaspChtn001593_Acanthocystis-sp	COG0055	Acanthocystis_sp	323	ACH85277.1	ACH85277.1 ATP synthase H+ transporting mitochondrial F1 complex beta, partial [Salmo salar]	2.82e-184	527	8030	Eukaryota	Eukaryota,Chordata,Actinopteri,Salmoniformes,Salmonidae,Salmo,Salmo_salar
Acanthocystis_sp-AcaspChtn001593_Acanthocystis-sp	COG0055	Acanthocystis_sp	323	XP_005704290.1	XP_005704290.1 F-type H+-transporting ATPase subunit beta [Galdieria sulphuraria]	6.01e-185	531	130081	Eukaryota	Eukaryota,Rhodophyta,Bangiophyceae,Galdieriales,Galdieriaceae,Galdieria,Galdieria_sulphuraria
Acanthocystis_sp-AcaspChtn001593_Acanthocystis-sp	COG0055	Acanthocystis_sp	323	XP_017692156.1	XP_017692156.1 PREDICTED: ATP synthase subunit beta, mitochondrial [Lepidothrix coronata]	7.09e-184	520	321398	Eukaryota	Eukaryota,Chordata,Aves,Passeriformes,Pipridae,Lepidothrix,Lepidothrix_coronata
Acanthocystis_sp-AcaspChtn001593_Acanthocystis-sp	COG0055	Acanthocystis_sp	323	XP_002769041.1	XP_002769041.1 conserved hypothetical protein [Perkinsus marinus ATCC 50983]	4.18e-184	522	423536	Eukaryota	Eukaryota,Perkinsozoa,none,Perkinsida,Perkinsidae,Perkinsus,Perkinsus_marinus
Acanthocystis_sp-AcaspChtn001593_Acanthocystis-sp	COG0055	Acanthocystis_sp	323	CEM08164.1	CEM08164.1 unnamed protein product [Vitrella brassicaformis CCMP3155]	4.51e-184	528	1169540	Eukaryota	Eukaryota,none,none,none,Vitrellaceae,Vitrella,Vitrella_brassicaformis
Acanthocystis_sp-AcaspChtn001593_Acanthocystis-sp	COG0055	Acanthocystis_sp	323	PPR29900.1	PPR29900.1 ATP synthase subunit beta [Alphaproteobacteria bacterium MarineAlpha9_Bin1]	7.55e-184	525	2013096	Bacteria	Bacteria,Pseudomonadota,Alphaproteobacteria,none,none,none,Alphaproteobacteria_bacterium_MarineAlpha9_Bin1
Acanthocystis_sp-AcaspChtn001593_Acanthocystis-sp	COG0055	Acanthocystis_sp	323	KAA6421611.1	KAA6421611.1 ATP synthase beta chain [Trebouxia sp. A1-2]	5.31e-184	526	2608996	Eukaryota	Eukaryota,Chlorophyta,Trebouxiophyceae,Trebouxiales,Trebouxiaceae,Trebouxia,Trebouxia_sp._A1-2
Acanthocystis_sp-AcaspChtn017817_Acanthocystis-sp	COG0055	Acanthocystis_sp	860	AUX78066.1	AUX78066.1 ATP synthase subunit beta [Sinorhizobium fredii]	1.94e-243	698	380	Bacteria	Bacteria,Pseudomonadota,Alphaproteobacteria,Hyphomicrobiales,Rhizobiaceae,Sinorhizobium,Sinorhizobium_fredii
Acanthocystis_sp-AcaspChtn017817_Acanthocystis-sp	COG0055	Acanthocystis_sp	860	WP_066873846.1	WP_066873846.1 F0F1 ATP synthase subunit beta [Sinorhizobium saheli]	1.02e-243	700	36856	Bacteria	Bacteria,Pseudomonadota,Alphaproteobacteria,Hyphomicrobiales,Rhizobiaceae,Sinorhizobium,Sinorhizobium_saheli
Acanthocystis_sp-AcaspChtn017817_Acanthocystis-sp	COG0055	Acanthocystis_sp	860	WP_028001731.1	WP_028001731.1 MULTISPECIES: F0F1 ATP synthase subunit beta [Rhizobiales]	9.82e-244	700	69974	Bacteria	Bacteria,Pseudomonadota,Alphaproteobacteria,Hyphomicrobiales,Phyllobacteriaceae,Mesorhizobium,Mesorhizobium_plurifarium
Acanthocystis_sp-AcaspChtn017817_Acanthocystis-sp	COG0055	Acanthocystis_sp	860	WP_050473350.1	WP_050473350.1 F0F1 ATP synthase subunit beta [Pannonibacter phragmitetus]	6.57e-244	699	121719	Bacteria	Bacteria,Pseudomonadota,Alphaproteobacteria,Hyphomicrobiales,Stappiaceae,Pannonibacter,Pannonibacter_phragmitetus
Acanthocystis_sp-AcaspChtn017817_Acanthocystis-sp	COG0055	Acanthocystis_sp	860	WP_019963671.1	WP_019963671.1 F0F1 ATP synthase subunit beta [Pannonibacter phragmitetus]	1.32e-243	698	121719	Bacteria	Bacteria,Pseudomonadota,Alphaproteobacteria,Hyphomicrobiales,Stappiaceae,Pannonibacter,Pannonibacter_phragmitetus
Acanthocystis_sp-AcaspChtn017817_Acanthocystis-sp	COG0055	Acanthocystis_sp	860	WP_026615531.1	WP_026615531.1 MULTISPECIES: F0F1 ATP synthase subunit beta [Sinorhizobium/Ensifer group]	1.97e-243	699	227292	Bacteria	Bacteria,Pseudomonadota,Alphaproteobacteria,Hyphomicrobiales,Rhizobiaceae,none,none
Acanthocystis_sp-AcaspChtn017817_Acanthocystis-sp	COG0055	Acanthocystis_sp	860	WP_055454442.1	WP_055454442.1 F0F1 ATP synthase subunit beta [Pannonibacter indicus]	2.31e-244	700	466044	Bacteria	Bacteria,Pseudomonadota,Alphaproteobacteria,Hyphomicrobiales,Stappiaceae,Pannonibacter,Pannonibacter_indicus
Acanthocystis_sp-AcaspChtn017817_Acanthocystis-sp	COG0055	Acanthocystis_sp	860	WP_034853045.1	WP_034853045.1 F0F1 ATP synthase subunit beta [Ensifer sojae]	2.79e-243	699	716925	Bacteria	Bacteria,Pseudomonadota,Alphaproteobacteria,Hyphomicrobiales,Rhizobiaceae,Ensifer,Ensifer_sojae
Acanthocystis_sp-AcaspChtn017817_Acanthocystis-sp	COG0055	Acanthocystis_sp	860	WP_109707617.1	WP_109707617.1 F0F1 ATP synthase subunit beta [Falsochrobactrum sp. HN4]	3.77e-244	701	2201899	Bacteria	Bacteria,Pseudomonadota,Alphaproteobacteria,Hyphomicrobiales,Brucellaceae,Falsochrobactrum,Falsochrobactrum_shanghaiense
Acanthocystis_sp-AcaspChtn017817_Acanthocystis-sp	COG0055	Acanthocystis_sp	860	WP_075997529.1	WP_075997529.1 F0F1 ATP synthase subunit beta [Nitratireductor basaltis]	6.09e-244	701	2712698	Bacteria	Bacteria,Pseudomonadota,Alphaproteobacteria,Hyphomicrobiales,Phyllobacteriaceae,Salaquimonas,Salaquimonas_pukyongi
Acanthocystis_sp-AcaspChtn017818_Acanthocystis-sp	COG0055	Acanthocystis_sp	859	AUX78066.1	AUX78066.1 ATP synthase subunit beta [Sinorhizobium fredii]	1.87e-243	698	380	Bacteria	Bacteria,Pseudomonadota,Alphaproteobacteria,Hyphomicrobiales,Rhizobiaceae,Sinorhizobium,Sinorhizobium_fredii
Acanthocystis_sp-AcaspChtn017818_Acanthocystis-sp	COG0055	Acanthocystis_sp	859	WP_066873846.1	WP_066873846.1 F0F1 ATP synthase subunit beta [Sinorhizobium saheli]	9.85e-244	700	36856	Bacteria	Bacteria,Pseudomonadota,Alphaproteobacteria,Hyphomicrobiales,Rhizobiaceae,Sinorhizobium,Sinorhizobium_saheli
Acanthocystis_sp-AcaspChtn017818_Acanthocystis-sp	COG0055	Acanthocystis_sp	859	WP_028001731.1	WP_028001731.1 MULTISPECIES: F0F1 ATP synthase subunit beta [Rhizobiales]	9.49e-244	700	69974	Bacteria	Bacteria,Pseudomonadota,Alphaproteobacteria,Hyphomicrobiales,Phyllobacteriaceae,Mesorhizobium,Mesorhizobium_plurifarium
Acanthocystis_sp-AcaspChtn017818_Acanthocystis-sp	COG0055	Acanthocystis_sp	859	WP_050473350.1	WP_050473350.1 F0F1 ATP synthase subunit beta [Pannonibacter phragmitetus]	6.35e-244	699	121719	Bacteria	Bacteria,Pseudomonadota,Alphaproteobacteria,Hyphomicrobiales,Stappiaceae,Pannonibacter,Pannonibacter_phragmitetus
Acanthocystis_sp-AcaspChtn017818_Acanthocystis-sp	COG0055	Acanthocystis_sp	859	WP_019963671.1	WP_019963671.1 F0F1 ATP synthase subunit beta [Pannonibacter phragmitetus]	1.28e-243	698	121719	Bacteria	Bacteria,Pseudomonadota,Alphaproteobacteria,Hyphomicrobiales,Stappiaceae,Pannonibacter,Pannonibacter_phragmitetus
Acanthocystis_sp-AcaspChtn017818_Acanthocystis-sp	COG0055	Acanthocystis_sp	859	WP_026615531.1	WP_026615531.1 MULTISPECIES: F0F1 ATP synthase subunit beta [Sinorhizobium/Ensifer group]	1.91e-243	699	227292	Bacteria	Bacteria,Pseudomonadota,Alphaproteobacteria,Hyphomicrobiales,Rhizobiaceae,none,none
Acanthocystis_sp-AcaspChtn017818_Acanthocystis-sp	COG0055	Acanthocystis_sp	859	WP_055454442.1	WP_055454442.1 F0F1 ATP synthase subunit beta [Pannonibacter indicus]	2.23e-244	700	466044	Bacteria	Bacteria,Pseudomonadota,Alphaproteobacteria,Hyphomicrobiales,Stappiaceae,Pannonibacter,Pannonibacter_indicus
Acanthocystis_sp-AcaspChtn017818_Acanthocystis-sp	COG0055	Acanthocystis_sp	859	WP_034853045.1	WP_034853045.1 F0F1 ATP synthase subunit beta [Ensifer sojae]	2.7e-243	699	716925	Bacteria	Bacteria,Pseudomonadota,Alphaproteobacteria,Hyphomicrobiales,Rhizobiaceae,Ensifer,Ensifer_sojae
Acanthocystis_sp-AcaspChtn017818_Acanthocystis-sp	COG0055	Acanthocystis_sp	859	WP_109707617.1	WP_109707617.1 F0F1 ATP synthase subunit beta [Falsochrobactrum sp. HN4]	3.65e-244	701	2201899	Bacteria	Bacteria,Pseudomonadota,Alphaproteobacteria,Hyphomicrobiales,Brucellaceae,Falsochrobactrum,Falsochrobactrum_shanghaiense
Acanthocystis_sp-AcaspChtn017818_Acanthocystis-sp	COG0055	Acanthocystis_sp	859	WP_075997529.1	WP_075997529.1 F0F1 ATP synthase subunit beta [Nitratireductor basaltis]	5.89e-244	701	2712698	Bacteria	Bacteria,Pseudomonadota,Alphaproteobacteria,Hyphomicrobiales,Phyllobacteriaceae,Salaquimonas,Salaquimonas_pukyongi
Acanthocystis_sp-AcaspChtn017819_Acanthocystis-sp	COG0055	Acanthocystis_sp	859	AUX78066.1	AUX78066.1 ATP synthase subunit beta [Sinorhizobium fredii]	1.87e-243	698	380	Bacteria	Bacteria,Pseudomonadota,Alphaproteobacteria,Hyphomicrobiales,Rhizobiaceae,Sinorhizobium,Sinorhizobium_fredii
Acanthocystis_sp-AcaspChtn017819_Acanthocystis-sp	COG0055	Acanthocystis_sp	859	WP_066873846.1	WP_066873846.1 F0F1 ATP synthase subunit beta [Sinorhizobium saheli]	9.85e-244	700	36856	Bacteria	Bacteria,Pseudomonadota,Alphaproteobacteria,Hyphomicrobiales,Rhizobiaceae,Sinorhizobium,Sinorhizobium_saheli
Acanthocystis_sp-AcaspChtn017819_Acanthocystis-sp	COG0055	Acanthocystis_sp	859	WP_028001731.1	WP_028001731.1 MULTISPECIES: F0F1 ATP synthase subunit beta [Rhizobiales]	9.49e-244	700	69974	Bacteria	Bacteria,Pseudomonadota,Alphaproteobacteria,Hyphomicrobiales,Phyllobacteriaceae,Mesorhizobium,Mesorhizobium_plurifarium
Acanthocystis_sp-AcaspChtn017819_Acanthocystis-sp	COG0055	Acanthocystis_sp	859	WP_050473350.1	WP_050473350.1 F0F1 ATP synthase subunit beta [Pannonibacter phragmitetus]	6.35e-244	699	121719	Bacteria	Bacteria,Pseudomonadota,Alphaproteobacteria,Hyphomicrobiales,Stappiaceae,Pannonibacter,Pannonibacter_phragmitetus
Acanthocystis_sp-AcaspChtn017819_Acanthocystis-sp	COG0055	Acanthocystis_sp	859	WP_019963671.1	WP_019963671.1 F0F1 ATP synthase subunit beta [Pannonibacter phragmitetus]	1.28e-243	698	121719	Bacteria	Bacteria,Pseudomonadota,Alphaproteobacteria,Hyphomicrobiales,Stappiaceae,Pannonibacter,Pannonibacter_phragmitetus
Acanthocystis_sp-AcaspChtn017819_Acanthocystis-sp	COG0055	Acanthocystis_sp	859	WP_026615531.1	WP_026615531.1 MULTISPECIES: F0F1 ATP synthase subunit beta [Sinorhizobium/Ensifer group]	1.91e-243	699	227292	Bacteria	Bacteria,Pseudomonadota,Alphaproteobacteria,Hyphomicrobiales,Rhizobiaceae,none,none
Acanthocystis_sp-AcaspChtn017819_Acanthocystis-sp	COG0055	Acanthocystis_sp	859	WP_055454442.1	WP_055454442.1 F0F1 ATP synthase subunit beta [Pannonibacter indicus]	2.23e-244	700	466044	Bacteria	Bacteria,Pseudomonadota,Alphaproteobacteria,Hyphomicrobiales,Stappiaceae,Pannonibacter,Pannonibacter_indicus
Acanthocystis_sp-AcaspChtn017819_Acanthocystis-sp	COG0055	Acanthocystis_sp	859	WP_034853045.1	WP_034853045.1 F0F1 ATP synthase subunit beta [Ensifer sojae]	2.7e-243	699	716925	Bacteria	Bacteria,Pseudomonadota,Alphaproteobacteria,Hyphomicrobiales,Rhizobiaceae,Ensifer,Ensifer_sojae
Acanthocystis_sp-AcaspChtn017819_Acanthocystis-sp	COG0055	Acanthocystis_sp	859	WP_109707617.1	WP_109707617.1 F0F1 ATP synthase subunit beta [Falsochrobactrum sp. HN4]	3.65e-244	701	2201899	Bacteria	Bacteria,Pseudomonadota,Alphaproteobacteria,Hyphomicrobiales,Brucellaceae,Falsochrobactrum,Falsochrobactrum_shanghaiense
Acanthocystis_sp-AcaspChtn017819_Acanthocystis-sp	COG0055	Acanthocystis_sp	859	WP_075997529.1	WP_075997529.1 F0F1 ATP synthase subunit beta [Nitratireductor basaltis]	5.89e-244	701	2712698	Bacteria	Bacteria,Pseudomonadota,Alphaproteobacteria,Hyphomicrobiales,Phyllobacteriaceae,Salaquimonas,Salaquimonas_pukyongi
Acanthocystis_sp-AcaspChtn022243_Acanthocystis-sp	COG0056	Acanthocystis_sp	116	RZK13693.1	RZK13693.1 F0F1 ATP synthase subunit alpha, partial [Flavobacterium sp.]	2.54e-68	211	239	Bacteria	Bacteria,Bacteroidota,Flavobacteriia,Flavobacteriales,Flavobacteriaceae,Flavobacterium,Flavobacterium_sp.
Acanthocystis_sp-AcaspChtn022243_Acanthocystis-sp	COG0056	Acanthocystis_sp	116	RZJ51772.1	RZJ51772.1 F0F1 ATP synthase subunit alpha, partial [Flavobacterium sp.]	6.72e-70	221	239	Bacteria	Bacteria,Bacteroidota,Flavobacteriia,Flavobacteriales,Flavobacteriaceae,Flavobacterium,Flavobacterium_sp.
Acanthocystis_sp-AcaspChtn022243_Acanthocystis-sp	COG0056	Acanthocystis_sp	116	WP_090991884.1	WP_090991884.1 F0F1 ATP synthase subunit alpha [Pedobacter insulae]	3.44e-68	223	414048	Bacteria	Bacteria,Bacteroidota,Sphingobacteriia,Sphingobacteriales,Sphingobacteriaceae,Pedobacter,Pedobacter_insulae
Acanthocystis_sp-AcaspChtn022243_Acanthocystis-sp	COG0056	Acanthocystis_sp	116	WP_113654428.1	WP_113654428.1 F0F1 ATP synthase subunit alpha [Pedobacter namyangjuensis]	9.63e-68	221	600626	Bacteria	Bacteria,Bacteroidota,Sphingobacteriia,Sphingobacteriales,Sphingobacteriaceae,Pedobacter,Pedobacter_namyangjuensis
Acanthocystis_sp-AcaspChtn022243_Acanthocystis-sp	COG0056	Acanthocystis_sp	116	RZK49950.1	RZK49950.1 F0F1 ATP synthase subunit alpha [Pedobacter sp.]	3.52e-68	223	1411316	Bacteria	Bacteria,Bacteroidota,Sphingobacteriia,Sphingobacteriales,Sphingobacteriaceae,Pedobacter,Pedobacter_sp.
Acanthocystis_sp-AcaspChtn022243_Acanthocystis-sp	COG0056	Acanthocystis_sp	116	WP_097134002.1	WP_097134002.1 F0F1 ATP synthase subunit alpha [Pedobacter xixiisoli]	9.85e-68	221	1476464	Bacteria	Bacteria,Bacteroidota,Sphingobacteriia,Sphingobacteriales,Sphingobacteriaceae,Pedobacter,Pedobacter_xixiisoli
Acanthocystis_sp-AcaspChtn022243_Acanthocystis-sp	COG0056	Acanthocystis_sp	116	WP_055132486.1	WP_055132486.1 F0F1 ATP synthase subunit alpha [Pedobacter sp. Hv1]	3.52e-68	223	1740090	Bacteria	Bacteria,Bacteroidota,Sphingobacteriia,Sphingobacteriales,Sphingobacteriaceae,Pedobacter,Pedobacter_sp._Hv1
Acanthocystis_sp-AcaspChtn022243_Acanthocystis-sp	COG0056	Acanthocystis_sp	116	WP_131551144.1	WP_131551144.1 F0F1 ATP synthase subunit alpha [Pedobacter sp. RP-1-13]	3.44e-68	223	2530452	Bacteria	Bacteria,Bacteroidota,Sphingobacteriia,Sphingobacteriales,Sphingobacteriaceae,Pedobacter,Pedobacter_frigiditerrae
Acanthocystis_sp-AcaspChtn022243_Acanthocystis-sp	COG0056	Acanthocystis_sp	116	WP_136875569.1	WP_136875569.1 F0F1 ATP synthase subunit alpha [Pedobacter sp. AR-2-6]	3.44e-68	223	2571270	Bacteria	Bacteria,Bacteroidota,Sphingobacteriia,Sphingobacteriales,Sphingobacteriaceae,Pedobacter,Pedobacter_cryotolerans
Acanthocystis_sp-AcaspChtn022243_Acanthocystis-sp	COG0056	Acanthocystis_sp	116	WP_136838110.1	WP_136838110.1 F0F1 ATP synthase subunit alpha [Pedobacter sp. RP-3-22]	3.44e-68	223	2571273	Bacteria	Bacteria,Bacteroidota,Sphingobacteriia,Sphingobacteriales,Sphingobacteriaceae,Pedobacter,Pedobacter_polaris
Acanthocystis_sp-AcaspChtn022822_Acanthocystis-sp	COG0056	Acanthocystis_sp	197	AEB39986.1	AEB39986.1 ATP synthase F1 subunit alpha, partial (mitochondrion) [Funaria hygrometrica]	2.3e-16	82	29583	Eukaryota	Eukaryota,Streptophyta,Bryopsida,Funariales,Funariaceae,Funaria,Funaria_hygrometrica
Acanthocystis_sp-AcaspChtn022822_Acanthocystis-sp	COG0056	Acanthocystis_sp	197	YP_008816052.1	YP_008816052.1 ATP synthase F1 subunit alpha (mitochondrion) [Entransia fimbriata]	1.28e-15	85.1	130991	Eukaryota	Eukaryota,Streptophyta,Zygnemophyceae,Zygnematales,Zygnemataceae,Entransia,Entransia_fimbriata
Acanthocystis_sp-AcaspChtn022822_Acanthocystis-sp	COG0056	Acanthocystis_sp	197	YP_006280958.1	YP_006280958.1 atp1 gene product (mitochondrion) [Helicosporidium sp. ex Simulium jonesi]	5.98e-15	83.2	145475	Eukaryota	Eukaryota,Chlorophyta,Trebouxiophyceae,Chlorellales,Chlorellaceae,Helicosporidium,Helicosporidium_sp._ex_Simulium_jonesi
Acanthocystis_sp-AcaspChtn022822_Acanthocystis-sp	COG0056	Acanthocystis_sp	197	YP_009476756.1	YP_009476756.1 ATP synthase F1 subunit alpha (mitochondrion) [Cryptomonas curvata]	2.38e-15	84.3	233186	Eukaryota	Eukaryota,none,Cryptophyceae,Cryptomonadales,Cryptomonadaceae,Cryptomonas,Cryptomonas_curvata
Acanthocystis_sp-AcaspChtn022822_Acanthocystis-sp	COG0056	Acanthocystis_sp	197	WP_025896889.1	WP_025896889.1 F0F1 ATP synthase subunit alpha [Sneathiella glossodoripedis]	2.38e-15	84.3	418853	Bacteria	Bacteria,Pseudomonadota,Alphaproteobacteria,Sneathiellales,Sneathiellaceae,Sneathiella,Sneathiella_glossodoripedis
Acanthocystis_sp-AcaspChtn022822_Acanthocystis-sp	COG0056	Acanthocystis_sp	197	XP_009691298.1	XP_009691298.1 ATP synthase subunit alpha [Theileria orientalis strain Shintoku]	6.23e-15	83.2	869250	Eukaryota	Eukaryota,Apicomplexa,Aconoidasida,Piroplasmida,Theileriidae,Theileria,Theileria_orientalis
Acanthocystis_sp-AcaspChtn022822_Acanthocystis-sp	COG0056	Acanthocystis_sp	197	SAI76000.1	SAI76000.1 ATP synthase F1 subunit alpha (mitochondrion) [Botryococcus braunii Showa]	8.3e-15	82.8	1202541	Eukaryota	Eukaryota,Chlorophyta,Trebouxiophyceae,none,none,Botryococcus,Botryococcus_braunii
Acanthocystis_sp-AcaspChtn022822_Acanthocystis-sp	COG0056	Acanthocystis_sp	197	RPF90336.1	RPF90336.1 F0F1 ATP synthase subunit alpha [Rhizobiales bacterium TMED168]	1.29e-15	85.1	1986851	Bacteria	Bacteria,Pseudomonadota,Alphaproteobacteria,Hyphomicrobiales,none,none,Rhizobiales_bacterium_TMED168
Acanthocystis_sp-AcaspChtn022822_Acanthocystis-sp	COG0056	Acanthocystis_sp	197	PDH51116.1	PDH51116.1 F0F1 ATP synthase subunit alpha [alpha proteobacterium MED-G09]	1.48e-16	87.8	2007301	Bacteria	Bacteria,Pseudomonadota,Alphaproteobacteria,none,none,none,alpha_proteobacterium_MED-G09
Acanthocystis_sp-AcaspChtn022822_Acanthocystis-sp	COG0056	Acanthocystis_sp	197	BBH42912.1	BBH42912.1 ATP synthase F1 subunit alpha (mitochondrion) [Marophrys sp. SRT127]	1.72e-71	237	2488311	Eukaryota	Eukaryota,none,Centroplasthelida,Acanthocystida,none,Marophrys,Marophrys_sp._SRT127
Acanthocystis_sp-AcaspChtn028968_Acanthocystis-sp	COG0056	Acanthocystis_sp	391	PZR84596.1	PZR84596.1 F0F1 ATP synthase subunit alpha [Pseudomonas stutzeri]	2.59e-175	508	316	Bacteria	Bacteria,Pseudomonadota,Gammaproteobacteria,Pseudomonadales,Pseudomonadaceae,Stutzerimonas,Stutzerimonas_stutzeri
Acanthocystis_sp-AcaspChtn028968_Acanthocystis-sp	COG0056	Acanthocystis_sp	391	ABI54667.1	ABI54667.1 ATPase alpha subunit, partial (mitochondrion) [Treubia lacunosa]	4.22e-176	504	93845	Eukaryota	Eukaryota,Streptophyta,Haplomitriopsida,Treubiales,Treubiaceae,Treubia,Treubia_lacunosa
Acanthocystis_sp-AcaspChtn028968_Acanthocystis-sp	COG0056	Acanthocystis_sp	391	YP_008816170.1	YP_008816170.1 ATP synthase F1 subunit alpha (mitochondrion) [Roya obtusa]	1.48e-175	508	104537	Eukaryota	Eukaryota,Streptophyta,Zygnemophyceae,Zygnematales,Mesotaeniaceae,Roya,Roya_obtusa
Acanthocystis_sp-AcaspChtn028968_Acanthocystis-sp	COG0056	Acanthocystis_sp	391	YP_004339009.1	YP_004339009.1 ATP synthase F1 subunit alpha [Coccomyxa subellipsoidea C-169]	4.52e-176	509	574566	Eukaryota	Eukaryota,Chlorophyta,Trebouxiophyceae,none,none,Coccomyxa,Coccomyxa_subellipsoidea
Acanthocystis_sp-AcaspChtn028968_Acanthocystis-sp	COG0056	Acanthocystis_sp	391	WP_045443325.1	WP_045443325.1 F0F1 ATP synthase subunit alpha [Tepidicaulis marinus]	1.25e-175	508	1333998	Bacteria	Bacteria,Pseudomonadota,Alphaproteobacteria,Hyphomicrobiales,Parvibaculaceae,Tepidicaulis,Tepidicaulis_marinus
Acanthocystis_sp-AcaspChtn028968_Acanthocystis-sp	COG0056	Acanthocystis_sp	391	AML60634.1	AML60634.1 ATP synthase F1 subunit alpha (mitochondrion) [Moramonas marocensis]	1.15e-175	509	1805496	Eukaryota	Eukaryota,none,none,Jakobida,none,Moramonas,Moramonas_marocensis
Acanthocystis_sp-AcaspChtn028968_Acanthocystis-sp	COG0056	Acanthocystis_sp	391	TAD90441.1	TAD90441.1 F0F1 ATP synthase subunit alpha [Alphaproteobacteria bacterium]	1.25e-175	508	1913988	Bacteria	Bacteria,Pseudomonadota,Alphaproteobacteria,none,none,none,Alphaproteobacteria_bacterium
Acanthocystis_sp-AcaspChtn028968_Acanthocystis-sp	COG0056	Acanthocystis_sp	391	TAH36140.1	TAH36140.1 F0F1 ATP synthase subunit alpha [Alphaproteobacteria bacterium]	2.32e-178	515	1913988	Bacteria	Bacteria,Pseudomonadota,Alphaproteobacteria,none,none,none,Alphaproteobacteria_bacterium
Acanthocystis_sp-AcaspChtn028968_Acanthocystis-sp	COG0056	Acanthocystis_sp	391	WP_121881810.1	WP_121881810.1 F0F1 ATP synthase subunit alpha [Tepidicaulis sp. EA10]	1.25e-175	508	2183982	Bacteria	Bacteria,Pseudomonadota,Alphaproteobacteria,Hyphomicrobiales,Parvibaculaceae,Tepidicaulis,Tepidicaulis_sp._EA10
Acanthocystis_sp-AcaspChtn028968_Acanthocystis-sp	COG0056	Acanthocystis_sp	391	BBH42912.1	BBH42912.1 ATP synthase F1 subunit alpha (mitochondrion) [Marophrys sp. SRT127]	4.02e-229	648	2488311	Eukaryota	Eukaryota,none,Centroplasthelida,Acanthocystida,none,Marophrys,Marophrys_sp._SRT127
Acanthocystis_sp-AcaspChtn001379_Acanthocystis-sp	COG0224	Acanthocystis_sp	306	XP_009784718.1	XP_009784718.1 PREDICTED: ATP synthase subunit gamma, mitochondrial [Nicotiana sylvestris]	6.31e-43	159	4096	Eukaryota	Eukaryota,Streptophyta,Magnoliopsida,Solanales,Solanaceae,Nicotiana,Nicotiana_sylvestris
Acanthocystis_sp-AcaspChtn001379_Acanthocystis-sp	COG0224	Acanthocystis_sp	306	XP_013421236.1	XP_013421236.1 ATP synthase subunit gamma, mitochondrial-like [Lingula anatina]	1.81e-44	162	7574	Eukaryota	Eukaryota,Brachiopoda,Lingulata,Lingulida,Lingulidae,Lingula,Lingula_anatina
Acanthocystis_sp-AcaspChtn001379_Acanthocystis-sp	COG0224	Acanthocystis_sp	306	XP_002966838.1	XP_002966838.1 ATP synthase subunit gamma, mitochondrial [Selaginella moellendorffii]	5.47e-43	160	88036	Eukaryota	Eukaryota,Streptophyta,Lycopodiopsida,Selaginellales,Selaginellaceae,Selaginella,Selaginella_moellendorffii
Acanthocystis_sp-AcaspChtn001379_Acanthocystis-sp	COG0224	Acanthocystis_sp	306	XP_005707880.1	XP_005707880.1 F-type H+-transporting ATPase subunit gamma [Galdieria sulphuraria]	3.3e-50	179	130081	Eukaryota	Eukaryota,Rhodophyta,Bangiophyceae,Galdieriales,Galdieriaceae,Galdieria,Galdieria_sulphuraria
Acanthocystis_sp-AcaspChtn001379_Acanthocystis-sp	COG0224	Acanthocystis_sp	306	YP_007890646.1	YP_007890646.1 ATP synthase F1 subunit gamma (mitochondrion) [Jakoba bahamiensis]	1.06e-42	157	221721	Eukaryota	Eukaryota,none,none,Jakobida,Jakobidae,Jakoba,Jakoba_bahamiensis
Acanthocystis_sp-AcaspChtn001379_Acanthocystis-sp	COG0224	Acanthocystis_sp	306	XP_005536698.1	XP_005536698.1 mitochondrial F-type ATPase F1 subunit gamma, precursor [Cyanidioschyzon merolae strain 10D]	3.14e-46	169	280699	Eukaryota	Eukaryota,Rhodophyta,Bangiophyceae,Cyanidiales,Cyanidiaceae,Cyanidioschyzon,Cyanidioschyzon_merolae
Acanthocystis_sp-AcaspChtn001379_Acanthocystis-sp	COG0224	Acanthocystis_sp	306	XP_005650017.1	XP_005650017.1 F1F0 ATP synthase gamma subunit [Coccomyxa subellipsoidea C-169]	1.27e-43	161	574566	Eukaryota	Eukaryota,Chlorophyta,Trebouxiophyceae,none,none,Coccomyxa,Coccomyxa_subellipsoidea
Acanthocystis_sp-AcaspChtn001379_Acanthocystis-sp	COG0224	Acanthocystis_sp	306	KDD73453.1	KDD73453.1 ATP synthase [Helicosporidium sp. ATCC 50920]	1.73e-43	160	1291522	Eukaryota	Eukaryota,Chlorophyta,Trebouxiophyceae,Chlorellales,Chlorellaceae,Helicosporidium,Helicosporidium_sp._ATCC_50920
Acanthocystis_sp-AcaspChtn001379_Acanthocystis-sp	COG0224	Acanthocystis_sp	306	AGH24289.1	AGH24289.1 ATP synthase F1 subunit gamma (mitochondrion) [Reclinomonas americana ATCC 50633]	3.17e-43	159	1295593	Eukaryota	Eukaryota,none,none,Jakobida,Histionidae,Reclinomonas,Reclinomonas_americana
Acanthocystis_sp-AcaspChtn001379_Acanthocystis-sp	COG0224	Acanthocystis_sp	306	KAA6423236.1	KAA6423236.1 ATP synthase subunit mitochondrial-like [Trebouxia sp. A1-2]	2.57e-47	171	2608996	Eukaryota	Eukaryota,Chlorophyta,Trebouxiophyceae,Trebouxiales,Trebouxiaceae,Trebouxia,Trebouxia_sp._A1-2
Acanthocystis_sp-AcaspChtn015904_Acanthocystis-sp	COG0355	Acanthocystis_sp	159	XP_024366707.1	XP_024366707.1 ATP synthase subunit delta', mitochondrial-like [Physcomitrella patens]	1.82e-31	121	3218	Eukaryota	Eukaryota,Streptophyta,Bryopsida,Funariales,Funariaceae,Physcomitrium,Physcomitrium_patens
Acanthocystis_sp-AcaspChtn015904_Acanthocystis-sp	COG0355	Acanthocystis_sp	159	XP_024374715.1	XP_024374715.1 ATP synthase subunit delta', mitochondrial-like [Physcomitrella patens]	7.87e-31	120	3218	Eukaryota	Eukaryota,Streptophyta,Bryopsida,Funariales,Funariaceae,Physcomitrium,Physcomitrium_patens
Acanthocystis_sp-AcaspChtn015904_Acanthocystis-sp	COG0355	Acanthocystis_sp	159	CEO97766.1	CEO97766.1 hypothetical protein PBRA_005880 [Plasmodiophora brassicae]	1.1e-30	118	37360	Eukaryota	Eukaryota,Endomyxa,Phytomyxea,Plasmodiophorida,Plasmodiophoridae,Plasmodiophora,Plasmodiophora_brassicae
Acanthocystis_sp-AcaspChtn015904_Acanthocystis-sp	COG0355	Acanthocystis_sp	159	XP_027483072.1	XP_027483072.1 F-type H+-transporting ATPase subunit delta [Malassezia restricta]	7.54e-31	119	76775	Eukaryota	Eukaryota,Basidiomycota,Malasseziomycetes,Malasseziales,Malasseziaceae,Malassezia,Malassezia_restricta
Acanthocystis_sp-AcaspChtn015904_Acanthocystis-sp	COG0355	Acanthocystis_sp	159	XP_002506165.1	XP_002506165.1 H+-or Na+-translocating f-type, v-type and A-type ATPase superfamily [Micromonas commoda]	6.34e-31	120	296587	Eukaryota	Eukaryota,Chlorophyta,Mamiellophyceae,Mamiellales,Mamiellaceae,Micromonas,Micromonas_commoda
Acanthocystis_sp-AcaspChtn015904_Acanthocystis-sp	COG0355	Acanthocystis_sp	159	CUA74463.1	CUA74463.1 ATP synthase subunit delta, mitochondrial [Rhizoctonia solani]	1.41e-31	120	456999	Eukaryota	Eukaryota,Basidiomycota,Agaricomycetes,Cantharellales,Ceratobasidiaceae,Rhizoctonia,Rhizoctonia_solani
Acanthocystis_sp-AcaspChtn015904_Acanthocystis-sp	COG0355	Acanthocystis_sp	159	KNE66630.1	KNE66630.1 ATP synthase F1, epsilon subunit [Allomyces macrogynus ATCC 38327]	7.07e-32	121	578462	Eukaryota	Eukaryota,Blastocladiomycota,Blastocladiomycetes,Blastocladiales,Blastocladiaceae,Allomyces,Allomyces_macrogynus
Acanthocystis_sp-AcaspChtn015904_Acanthocystis-sp	COG0355	Acanthocystis_sp	159	KNE61395.1	KNE61395.1 ATP synthase F1, epsilon subunit [Allomyces macrogynus ATCC 38327]	2.49e-32	122	578462	Eukaryota	Eukaryota,Blastocladiomycota,Blastocladiomycetes,Blastocladiales,Blastocladiaceae,Allomyces,Allomyces_macrogynus
Acanthocystis_sp-AcaspChtn015904_Acanthocystis-sp	COG0355	Acanthocystis_sp	159	XP_006959596.1	XP_006959596.1 putative ATP synthase delta chain mitochondrial precursor [Wallemia mellicola CBS 633.66]	5.69e-31	119	671144	Eukaryota	Eukaryota,Basidiomycota,Wallemiomycetes,Wallemiales,Wallemiaceae,Wallemia,Wallemia_mellicola
Acanthocystis_sp-AcaspChtn015904_Acanthocystis-sp	COG0355	Acanthocystis_sp	159	CDH49933.1	CDH49933.1 atp synthase delta mitochondrial [Lichtheimia corymbifera JMRC:FSU:9682]	2.42e-30	117	1263082	Eukaryota	Eukaryota,Mucoromycota,Mucoromycetes,Mucorales,Lichtheimiaceae,Lichtheimia,Lichtheimia_corymbifera
Acanthocystis_sp-AcaspChtn015063_Acanthocystis-sp	COG0636	Acanthocystis_sp	163	WP_147504711.1	WP_147504711.1 V-type ATPase subunit C [Acinetobacter baumannii]	1.61e-57	186	470	Bacteria	Bacteria,Pseudomonadota,Gammaproteobacteria,Moraxellales,Moraxellaceae,Acinetobacter,Acinetobacter_baumannii
Acanthocystis_sp-AcaspChtn015063_Acanthocystis-sp	COG0636	Acanthocystis_sp	163	KZM22366.1	KZM22366.1 hydrogen ion transmembrane transporter [Ascochyta rabiei]	3.04e-57	186	5454	Eukaryota	Eukaryota,Ascomycota,Dothideomycetes,Pleosporales,Didymellaceae,Ascochyta,Ascochyta_rabiei
Acanthocystis_sp-AcaspChtn015063_Acanthocystis-sp	COG0636	Acanthocystis_sp	163	OSS51603.1	OSS51603.1 hypothetical protein B5807_03397 [Epicoccum nigrum]	5.94e-57	185	105696	Eukaryota	Eukaryota,Ascomycota,Dothideomycetes,Pleosporales,Didymellaceae,Epicoccum,Epicoccum_nigrum
Acanthocystis_sp-AcaspChtn015063_Acanthocystis-sp	COG0636	Acanthocystis_sp	163	XP_008096389.1	XP_008096389.1 V-type ATPase [Colletotrichum graminicola M1.001]	5.29e-58	187	645133	Eukaryota	Eukaryota,Ascomycota,Sordariomycetes,Glomerellales,Glomerellaceae,Colletotrichum,Colletotrichum_graminicola
Acanthocystis_sp-AcaspChtn015063_Acanthocystis-sp	COG0636	Acanthocystis_sp	163	XP_007713604.1	XP_007713604.1 hypothetical protein COCCADRAFT_27319 [Bipolaris zeicola 26-R-13]	5.12e-58	187	930089	Eukaryota	Eukaryota,Ascomycota,Dothideomycetes,Pleosporales,Pleosporaceae,Bipolaris,Bipolaris_zeicola
Acanthocystis_sp-AcaspChtn015063_Acanthocystis-sp	COG0636	Acanthocystis_sp	163	KIV87021.1	KIV87021.1 V-type proton ATPase proteolipid subunit [Exophiala sideris]	4.18e-57	185	1016849	Eukaryota	Eukaryota,Ascomycota,Eurotiomycetes,Chaetothyriales,Herpotrichiellaceae,Exophiala,Exophiala_sideris
Acanthocystis_sp-AcaspChtn015063_Acanthocystis-sp	COG0636	Acanthocystis_sp	163	KEY73734.1	KEY73734.1 hypothetical protein S7711_06310 [Stachybotrys chartarum IBT 7711]	1.07e-57	187	1280523	Eukaryota	Eukaryota,Ascomycota,Sordariomycetes,Hypocreales,Stachybotryaceae,Stachybotrys,Stachybotrys_chartarum
Acanthocystis_sp-AcaspChtn015063_Acanthocystis-sp	COG0636	Acanthocystis_sp	163	KFX96105.1	KFX96105.1 hypothetical protein V490_03502 [Pseudogymnoascus sp. VKM F-3557]	6.13e-57	185	1420908	Eukaryota	Eukaryota,Ascomycota,Leotiomycetes,none,Pseudeurotiaceae,Pseudogymnoascus,Pseudogymnoascus_sp._VKM_F-4514_(FW-929)
Acanthocystis_sp-AcaspChtn015063_Acanthocystis-sp	COG0636	Acanthocystis_sp	163	PSN59422.1	PSN59422.1 V-type ATPase [Corynespora cassiicola Philippines]	3.61e-58	188	1448308	Eukaryota	Eukaryota,Ascomycota,Dothideomycetes,Pleosporales,Corynesporascaceae,Corynespora,Corynespora_cassiicola
Acanthocystis_sp-AcaspChtn015063_Acanthocystis-sp	COG0636	Acanthocystis_sp	163	CEJ92574.1	CEJ92574.1 Putative Vacuolar ATP synthase 16 kDa proteolipid subunit [Torrubiella hemipterigena]	2.95e-57	186	1531966	Eukaryota	Eukaryota,Ascomycota,Sordariomycetes,Hypocreales,Clavicipitaceae,none,[Torrubiella]_hemipterigena
Acanthocystis_sp-AcaspChtn018642_Acanthocystis-sp	COG0636	Acanthocystis_sp	161	XP_024379687.1	XP_024379687.1 V-type proton ATPase 16 kDa proteolipid subunit [Physcomitrella patens]	5.13e-54	177	3218	Eukaryota	Eukaryota,Streptophyta,Bryopsida,Funariales,Funariaceae,Physcomitrium,Physcomitrium_patens
Acanthocystis_sp-AcaspChtn018642_Acanthocystis-sp	COG0636	Acanthocystis_sp	161	XP_024369610.1	XP_024369610.1 V-type proton ATPase 16 kDa proteolipid subunit [Physcomitrella patens]	5.13e-54	177	3218	Eukaryota	Eukaryota,Streptophyta,Bryopsida,Funariales,Funariaceae,Physcomitrium,Physcomitrium_patens
Acanthocystis_sp-AcaspChtn018642_Acanthocystis-sp	COG0636	Acanthocystis_sp	161	XP_024384146.1	XP_024384146.1 V-type proton ATPase 16 kDa proteolipid subunit-like [Physcomitrella patens]	2.55e-54	178	3218	Eukaryota	Eukaryota,Streptophyta,Bryopsida,Funariales,Funariaceae,Physcomitrium,Physcomitrium_patens
Acanthocystis_sp-AcaspChtn018642_Acanthocystis-sp	COG0636	Acanthocystis_sp	161	GAV73366.1	GAV73366.1 ATP-synt_C domain-containing protein [Cephalotus follicularis]	6.84e-54	177	3775	Eukaryota	Eukaryota,Streptophyta,Magnoliopsida,Oxalidales,Cephalotaceae,Cephalotus,Cephalotus_follicularis
Acanthocystis_sp-AcaspChtn018642_Acanthocystis-sp	COG0636	Acanthocystis_sp	161	XP_003517187.1	XP_003517187.1 V-type proton ATPase 16 kDa proteolipid subunit [Glycine max]	6.62e-54	177	3847	Eukaryota	Eukaryota,Streptophyta,Magnoliopsida,Fabales,Fabaceae,Glycine,Glycine_max
Acanthocystis_sp-AcaspChtn018642_Acanthocystis-sp	COG0636	Acanthocystis_sp	161	Q43362.1	Q43362.1 RecName: Full=V-type proton ATPase 16 kDa proteolipid subunit; Short=V-ATPase 16 kDa proteolipid subunit; AltName: Full=Vacuolar proton pump 16 kDa proteolipid subunit	4.67e-54	177	13221	Eukaryota	Eukaryota,Haptophyta,none,Isochrysidales,Isochrysidaceae,Chrysotila,Chrysotila_carterae
Acanthocystis_sp-AcaspChtn018642_Acanthocystis-sp	COG0636	Acanthocystis_sp	161	KAE8707748.1	KAE8707748.1 V-type proton ATPase 16 kDa proteolipid subunit [Hibiscus syriacus]	6.84e-54	177	106335	Eukaryota	Eukaryota,Streptophyta,Magnoliopsida,Malvales,Malvaceae,Hibiscus,Hibiscus_syriacus
Acanthocystis_sp-AcaspChtn018642_Acanthocystis-sp	COG0636	Acanthocystis_sp	161	KAB1201868.1	KAB1201868.1 V-type proton ATPase 16 kDa proteolipid subunit [Morella rubra]	4.82e-54	177	262757	Eukaryota	Eukaryota,Streptophyta,Magnoliopsida,Fagales,Myricaceae,Morella,Morella_rubra
Acanthocystis_sp-AcaspChtn018642_Acanthocystis-sp	COG0636	Acanthocystis_sp	161	RWR82121.1	RWR82121.1 V-type proton ATPase proteolipid subunit-like protein [Cinnamomum micranthum f. kanehirae]	6.62e-54	177	337451	Eukaryota	Eukaryota,Streptophyta,Magnoliopsida,Laurales,Lauraceae,Cinnamomum,Cinnamomum_micranthum
Acanthocystis_sp-AcaspChtn018642_Acanthocystis-sp	COG0636	Acanthocystis_sp	161	RWR85465.1	RWR85465.1 V-type proton ATPase proteolipid subunit [Cinnamomum micranthum f. kanehirae]	6.62e-54	177	337451	Eukaryota	Eukaryota,Streptophyta,Magnoliopsida,Laurales,Lauraceae,Cinnamomum,Cinnamomum_micranthum
Acanthocystis_sp-AcaspChtn026865_Acanthocystis-sp	COG0636	Acanthocystis_sp	165	ABK21313.1	ABK21313.1 unknown [Picea sitchensis]	1.85e-52	174	3332	Eukaryota	Eukaryota,Streptophyta,Pinopsida,Pinales,Pinaceae,Picea,Picea_sitchensis
Acanthocystis_sp-AcaspChtn026865_Acanthocystis-sp	COG0636	Acanthocystis_sp	165	XP_011074644.1	XP_011074644.1 V-type proton ATPase 16 kDa proteolipid subunit [Sesamum indicum]	1.85e-52	174	4170	Eukaryota	Eukaryota,Streptophyta,Magnoliopsida,Lamiales,Orobanchaceae,Striga,Striga_asiatica
Acanthocystis_sp-AcaspChtn026865_Acanthocystis-sp	COG0636	Acanthocystis_sp	165	GER35864.1	GER35864.1 v-type proton ATPase 16 kDa proteolipid subunit [Striga asiatica]	1.85e-52	174	4170	Eukaryota	Eukaryota,Streptophyta,Magnoliopsida,Lamiales,Orobanchaceae,Striga,Striga_asiatica
Acanthocystis_sp-AcaspChtn026865_Acanthocystis-sp	COG0636	Acanthocystis_sp	165	XP_011088499.1	XP_011088499.1 V-type proton ATPase 16 kDa proteolipid subunit-like [Sesamum indicum]	1.85e-52	174	4182	Eukaryota	Eukaryota,Streptophyta,Magnoliopsida,Lamiales,Pedaliaceae,Sesamum,Sesamum_indicum
Acanthocystis_sp-AcaspChtn026865_Acanthocystis-sp	COG0636	Acanthocystis_sp	165	Q43362.1	Q43362.1 RecName: Full=V-type proton ATPase 16 kDa proteolipid subunit; Short=V-ATPase 16 kDa proteolipid subunit; AltName: Full=Vacuolar proton pump 16 kDa proteolipid subunit	1.9e-54	179	13221	Eukaryota	Eukaryota,Haptophyta,none,Isochrysidales,Isochrysidaceae,Chrysotila,Chrysotila_carterae
Acanthocystis_sp-AcaspChtn026865_Acanthocystis-sp	COG0636	Acanthocystis_sp	165	AFK44451.1	AFK44451.1 unknown [Lotus japonicus]	1.79e-52	174	34305	Eukaryota	Eukaryota,Streptophyta,Magnoliopsida,Fabales,Fabaceae,Lotus,Lotus_japonicus
Acanthocystis_sp-AcaspChtn026865_Acanthocystis-sp	COG0636	Acanthocystis_sp	165	XP_021806650.1	XP_021806650.1 V-type proton ATPase 16 kDa proteolipid subunit-like [Prunus avium]	6.69e-53	175	42229	Eukaryota	Eukaryota,Streptophyta,Magnoliopsida,Rosales,Rosaceae,Prunus,Prunus_avium
Acanthocystis_sp-AcaspChtn026865_Acanthocystis-sp	COG0636	Acanthocystis_sp	165	XP_010930879.1	XP_010930879.1 V-type proton ATPase 16 kDa proteolipid subunit [Elaeis guineensis]	1.79e-52	174	51953	Eukaryota	Eukaryota,Streptophyta,Magnoliopsida,Arecales,Arecaceae,Elaeis,Elaeis_guineensis
Acanthocystis_sp-AcaspChtn026865_Acanthocystis-sp	COG0636	Acanthocystis_sp	165	XP_015884792.1	XP_015884792.1 V-type proton ATPase 16 kDa proteolipid subunit [Ziziphus jujuba]	1.31e-52	174	326968	Eukaryota	Eukaryota,Streptophyta,Magnoliopsida,Rosales,Rhamnaceae,Ziziphus,Ziziphus_jujuba
Acanthocystis_sp-AcaspChtn026865_Acanthocystis-sp	COG0636	Acanthocystis_sp	165	KOO22507.1	KOO22507.1 v-type proton ATPase 16 kda proteolipid [Chrysochromulina tobinii]	7.33e-53	175	1460289	Eukaryota	Eukaryota,Haptophyta,none,Prymnesiales,Chrysochromulinaceae,Chrysochromulina,Chrysochromulina_tobinii
Acanthocystis_sp-AcaspChtn029801_Acanthocystis-sp	COG0636	Acanthocystis_sp	171	XP_024384146.1	XP_024384146.1 V-type proton ATPase 16 kDa proteolipid subunit-like [Physcomitrella patens]	7.94e-56	182	3218	Eukaryota	Eukaryota,Streptophyta,Bryopsida,Funariales,Funariaceae,Physcomitrium,Physcomitrium_patens
Acanthocystis_sp-AcaspChtn029801_Acanthocystis-sp	COG0636	Acanthocystis_sp	171	XP_027222818.1	XP_027222818.1 V-type proton ATPase 16 kDa proteolipid subunit-like [Penaeus vannamei]	2.64e-57	186	6689	Eukaryota	Eukaryota,Arthropoda,Malacostraca,Decapoda,Penaeidae,Penaeus,Penaeus_vannamei
Acanthocystis_sp-AcaspChtn029801_Acanthocystis-sp	COG0636	Acanthocystis_sp	171	XP_027229353.1	XP_027229353.1 V-type proton ATPase 16 kDa proteolipid subunit [Penaeus vannamei]	6.94e-58	187	6689	Eukaryota	Eukaryota,Arthropoda,Malacostraca,Decapoda,Penaeidae,Penaeus,Penaeus_vannamei
Acanthocystis_sp-AcaspChtn029801_Acanthocystis-sp	COG0636	Acanthocystis_sp	171	XP_003137346.1	XP_003137346.1 V-type proton ATPase proteolipid subunit [Loa loa]	4.62e-56	183	7209	Eukaryota	Eukaryota,Nematoda,Chromadorea,Rhabditida,Onchocercidae,Loa,Loa_loa
Acanthocystis_sp-AcaspChtn029801_Acanthocystis-sp	COG0636	Acanthocystis_sp	171	EPB69203.1	EPB69203.1 V-type ATPase, C subunit [Ancylostoma ceylanicum]	6.56e-56	182	29170	Eukaryota	Eukaryota,Nematoda,Chromadorea,Strongylida,Ancylostomatidae,Ancylostoma,Ancylostoma_caninum
Acanthocystis_sp-AcaspChtn029801_Acanthocystis-sp	COG0636	Acanthocystis_sp	171	XP_013299198.1	XP_013299198.1 V-type ATPase, C subunit [Necator americanus]	6.56e-56	182	51031	Eukaryota	Eukaryota,Nematoda,Chromadorea,Strongylida,Ancylostomatidae,Necator,Necator_americanus
Acanthocystis_sp-AcaspChtn029801_Acanthocystis-sp	COG0636	Acanthocystis_sp	171	QCL11111.1	QCL11111.1 V-type proton ATPase c subunit [Penaeus chinensis]	6.72e-58	187	139456	Eukaryota	Eukaryota,Arthropoda,Malacostraca,Decapoda,Penaeidae,Penaeus,Penaeus_chinensis
Acanthocystis_sp-AcaspChtn029801_Acanthocystis-sp	COG0636	Acanthocystis_sp	171	KAB1201868.1	KAB1201868.1 V-type proton ATPase 16 kDa proteolipid subunit [Morella rubra]	7.45e-56	182	262757	Eukaryota	Eukaryota,Streptophyta,Magnoliopsida,Fagales,Myricaceae,Morella,Morella_rubra
Acanthocystis_sp-AcaspChtn029801_Acanthocystis-sp	COG0636	Acanthocystis_sp	171	XP_018021907.1	XP_018021907.1 PREDICTED: V-type proton ATPase 16 kDa proteolipid subunit [Hyalella azteca]	3.59e-56	183	294128	Eukaryota	Eukaryota,Arthropoda,Malacostraca,Amphipoda,Hyalellidae,Hyalella,Hyalella_azteca
Acanthocystis_sp-AcaspChtn029801_Acanthocystis-sp	COG0636	Acanthocystis_sp	171	VDK28346.1	VDK28346.1 unnamed protein product [Gongylonema pulchrum]	6.99e-56	182	637853	Eukaryota	Eukaryota,Nematoda,Chromadorea,Rhabditida,Gongylonematidae,Gongylonema,Gongylonema_pulchrum
Acanthocystis_sp-AcaspChtn016007_Acanthocystis-sp	COG0712	Acanthocystis_sp	291	KZS18123.1	KZS18123.1 ATP synthase subunit O, mitochondrial [Daphnia magna]	1.55e-12	75.9	35525	Eukaryota	Eukaryota,Arthropoda,Branchiopoda,Diplostraca,Daphniidae,Daphnia,Daphnia_magna
Acanthocystis_sp-AcaspChtn016007_Acanthocystis-sp	COG0712	Acanthocystis_sp	291	VEN45139.1	VEN45139.1 unnamed protein product [Callosobruchus maculatus]	8.33e-14	79.3	64391	Eukaryota	Eukaryota,Arthropoda,Insecta,Coleoptera,Chrysomelidae,Callosobruchus,Callosobruchus_maculatus
Acanthocystis_sp-AcaspChtn016007_Acanthocystis-sp	COG0712	Acanthocystis_sp	291	GBG74233.1	GBG74233.1 hypothetical protein CBR_g17944 [Chara braunii]	1.52e-15	84.7	69332	Eukaryota	Eukaryota,Streptophyta,Charophyceae,Charales,Characeae,Chara,Chara_braunii
Acanthocystis_sp-AcaspChtn016007_Acanthocystis-sp	COG0712	Acanthocystis_sp	291	XP_017796393.1	XP_017796393.1 PREDICTED: ATP synthase subunit O, mitochondrial [Habropoda laboriosa]	1.14e-13	78.6	597456	Eukaryota	Eukaryota,Arthropoda,Insecta,Hymenoptera,Apidae,Habropoda,Habropoda_laboriosa
Acanthocystis_sp-AcaspChtn016007_Acanthocystis-sp	COG0712	Acanthocystis_sp	291	KOC59374.1	KOC59374.1 ATP synthase subunit O, mitochondrial, partial [Habropoda laboriosa]	9.84e-14	78.6	597456	Eukaryota	Eukaryota,Arthropoda,Insecta,Hymenoptera,Apidae,Habropoda,Habropoda_laboriosa
Acanthocystis_sp-AcaspChtn016007_Acanthocystis-sp	COG0712	Acanthocystis_sp	291	WP_054209901.1	WP_054209901.1 F0F1 ATP synthase subunit delta [Bosea vaviloviae]	5.43e-13	76.6	1526658	Bacteria	Bacteria,Pseudomonadota,Alphaproteobacteria,Hyphomicrobiales,Boseaceae,Bosea,Bosea_vaviloviae
Acanthocystis_sp-AcaspChtn016007_Acanthocystis-sp	COG0712	Acanthocystis_sp	291	RZC36896.1	RZC36896.1 ATP synthase subunit O, mitochondrial [Asbolus verrucosus]	4.19e-13	77.4	1661398	Eukaryota	Eukaryota,Arthropoda,Insecta,Coleoptera,Tenebrionidae,Asbolus,Asbolus_verrucosus
Acanthocystis_sp-AcaspChtn016007_Acanthocystis-sp	COG0712	Acanthocystis_sp	291	WP_056801612.1	WP_056801612.1 F0F1 ATP synthase subunit delta [Bosea sp. Root381]	3.92e-13	77	1736524	Bacteria	Bacteria,Pseudomonadota,Alphaproteobacteria,Hyphomicrobiales,Boseaceae,Bosea,Bosea_sp._Root381
Acanthocystis_sp-AcaspChtn016007_Acanthocystis-sp	COG0712	Acanthocystis_sp	291	PZN98619.1	PZN98619.1 F0F1 ATP synthase subunit delta [Rhizobiales bacterium]	1.43e-12	75.5	1909294	Bacteria	Bacteria,Pseudomonadota,Alphaproteobacteria,Hyphomicrobiales,none,none,Hyphomicrobiales_bacterium
Acanthocystis_sp-AcaspChtn016007_Acanthocystis-sp	COG0712	Acanthocystis_sp	291	WP_115367450.1	WP_115367450.1 F0F1 ATP synthase subunit delta [Altererythrobacter sp. HME9302]	9.37e-13	75.9	2161824	Bacteria	Bacteria,Pseudomonadota,Alphaproteobacteria,Sphingomonadales,Erythrobacteraceae,Alteripontixanthobacter,Alteripontixanthobacter_maritimus
Acanthocystis_sp-AcaspChtn016008_Acanthocystis-sp	COG0712	Acanthocystis_sp	291	KZS18123.1	KZS18123.1 ATP synthase subunit O, mitochondrial [Daphnia magna]	1.55e-12	75.9	35525	Eukaryota	Eukaryota,Arthropoda,Branchiopoda,Diplostraca,Daphniidae,Daphnia,Daphnia_magna
Acanthocystis_sp-AcaspChtn016008_Acanthocystis-sp	COG0712	Acanthocystis_sp	291	VEN45139.1	VEN45139.1 unnamed protein product [Callosobruchus maculatus]	8.33e-14	79.3	64391	Eukaryota	Eukaryota,Arthropoda,Insecta,Coleoptera,Chrysomelidae,Callosobruchus,Callosobruchus_maculatus
Acanthocystis_sp-AcaspChtn016008_Acanthocystis-sp	COG0712	Acanthocystis_sp	291	GBG74233.1	GBG74233.1 hypothetical protein CBR_g17944 [Chara braunii]	1.52e-15	84.7	69332	Eukaryota	Eukaryota,Streptophyta,Charophyceae,Charales,Characeae,Chara,Chara_braunii
Acanthocystis_sp-AcaspChtn016008_Acanthocystis-sp	COG0712	Acanthocystis_sp	291	XP_017796393.1	XP_017796393.1 PREDICTED: ATP synthase subunit O, mitochondrial [Habropoda laboriosa]	1.14e-13	78.6	597456	Eukaryota	Eukaryota,Arthropoda,Insecta,Hymenoptera,Apidae,Habropoda,Habropoda_laboriosa
Acanthocystis_sp-AcaspChtn016008_Acanthocystis-sp	COG0712	Acanthocystis_sp	291	KOC59374.1	KOC59374.1 ATP synthase subunit O, mitochondrial, partial [Habropoda laboriosa]	9.84e-14	78.6	597456	Eukaryota	Eukaryota,Arthropoda,Insecta,Hymenoptera,Apidae,Habropoda,Habropoda_laboriosa
Acanthocystis_sp-AcaspChtn016008_Acanthocystis-sp	COG0712	Acanthocystis_sp	291	WP_054209901.1	WP_054209901.1 F0F1 ATP synthase subunit delta [Bosea vaviloviae]	5.43e-13	76.6	1526658	Bacteria	Bacteria,Pseudomonadota,Alphaproteobacteria,Hyphomicrobiales,Boseaceae,Bosea,Bosea_vaviloviae
Acanthocystis_sp-AcaspChtn016008_Acanthocystis-sp	COG0712	Acanthocystis_sp	291	RZC36896.1	RZC36896.1 ATP synthase subunit O, mitochondrial [Asbolus verrucosus]	4.19e-13	77.4	1661398	Eukaryota	Eukaryota,Arthropoda,Insecta,Coleoptera,Tenebrionidae,Asbolus,Asbolus_verrucosus
Acanthocystis_sp-AcaspChtn016008_Acanthocystis-sp	COG0712	Acanthocystis_sp	291	WP_056801612.1	WP_056801612.1 F0F1 ATP synthase subunit delta [Bosea sp. Root381]	3.92e-13	77	1736524	Bacteria	Bacteria,Pseudomonadota,Alphaproteobacteria,Hyphomicrobiales,Boseaceae,Bosea,Bosea_sp._Root381
Acanthocystis_sp-AcaspChtn016008_Acanthocystis-sp	COG0712	Acanthocystis_sp	291	PZN98619.1	PZN98619.1 F0F1 ATP synthase subunit delta [Rhizobiales bacterium]	1.43e-12	75.5	1909294	Bacteria	Bacteria,Pseudomonadota,Alphaproteobacteria,Hyphomicrobiales,none,none,Hyphomicrobiales_bacterium
Acanthocystis_sp-AcaspChtn016008_Acanthocystis-sp	COG0712	Acanthocystis_sp	291	WP_115367450.1	WP_115367450.1 F0F1 ATP synthase subunit delta [Altererythrobacter sp. HME9302]	9.37e-13	75.9	2161824	Bacteria	Bacteria,Pseudomonadota,Alphaproteobacteria,Sphingomonadales,Erythrobacteraceae,Alteripontixanthobacter,Alteripontixanthobacter_maritimus
Acanthocystis_sp-AcaspChtn017804_Acanthocystis-sp	COG1155	Acanthocystis_sp	502	TRY72034.1	TRY72034.1 hypothetical protein TCAL_01126 [Tigriopus californicus]	7.79e-268	751	6832	Eukaryota	Eukaryota,Arthropoda,Hexanauplia,Harpacticoida,Harpacticidae,Tigriopus,Tigriopus_californicus
Acanthocystis_sp-AcaspChtn017804_Acanthocystis-sp	COG1155	Acanthocystis_sp	502	XP_018897790.1	XP_018897790.1 PREDICTED: V-type proton ATPase catalytic subunit A [Bemisia tabaci]	1.24e-266	748	7038	Eukaryota	Eukaryota,Arthropoda,Insecta,Hemiptera,Aleyrodidae,Bemisia,Bemisia_tabaci
Acanthocystis_sp-AcaspChtn017804_Acanthocystis-sp	COG1155	Acanthocystis_sp	502	XP_014771257.1	XP_014771257.1 PREDICTED: V-type proton ATPase catalytic subunit A [Octopus bimaculoides]	3.87e-268	752	37653	Eukaryota	Eukaryota,Mollusca,Cephalopoda,Octopoda,Octopodidae,Octopus,Octopus_bimaculoides
Acanthocystis_sp-AcaspChtn017804_Acanthocystis-sp	COG1155	Acanthocystis_sp	502	XP_029186149.1	XP_029186149.1 V-type proton ATPase catalytic subunit A [Acropora millepora]	2.31e-267	752	45264	Eukaryota	Eukaryota,Cnidaria,Anthozoa,Scleractinia,Acroporidae,Acropora,Acropora_millepora
Acanthocystis_sp-AcaspChtn017804_Acanthocystis-sp	COG1155	Acanthocystis_sp	502	VEN41473.1	VEN41473.1 unnamed protein product [Callosobruchus maculatus]	8.71e-267	748	64391	Eukaryota	Eukaryota,Arthropoda,Insecta,Coleoptera,Chrysomelidae,Callosobruchus,Callosobruchus_maculatus
Acanthocystis_sp-AcaspChtn017804_Acanthocystis-sp	COG1155	Acanthocystis_sp	502	KFD51974.1	KFD51974.1 hypothetical protein M513_07106 [Trichuris suis]	1.28e-267	751	68888	Eukaryota	Eukaryota,Nematoda,Enoplea,Trichinellida,Trichuridae,Trichuris,Trichuris_suis
Acanthocystis_sp-AcaspChtn017804_Acanthocystis-sp	COG1155	Acanthocystis_sp	502	GBL89975.1	GBL89975.1 V-type proton ATPase catalytic subunit A [Araneus ventricosus]	5.49e-268	751	182803	Eukaryota	Eukaryota,Arthropoda,Arachnida,Araneae,Araneidae,Araneus,Araneus_ventricosus
Acanthocystis_sp-AcaspChtn017804_Acanthocystis-sp	COG1155	Acanthocystis_sp	502	XP_009047336.1	XP_009047336.1 hypothetical protein LOTGIDRAFT_185986 [Lottia gigantea]	1.68e-268	753	225164	Eukaryota	Eukaryota,Mollusca,Gastropoda,none,Lottiidae,Lottia,Lottia_gigantea
Acanthocystis_sp-AcaspChtn017804_Acanthocystis-sp	COG1155	Acanthocystis_sp	502	XP_029647389.1	XP_029647389.1 V-type proton ATPase catalytic subunit A [Octopus vulgaris]	1.11e-267	751	2607531	Eukaryota	Eukaryota,Mollusca,Cephalopoda,Octopoda,Octopodidae,Octopus,Octopus_sinensis
Acanthocystis_sp-AcaspChtn017804_Acanthocystis-sp	COG1155	Acanthocystis_sp	502	XP_020913463.1	XP_020913463.1 V-type proton ATPase catalytic subunit A [Exaiptasia pallida]	1.18e-268	753	2652724	Eukaryota	Eukaryota,Cnidaria,Anthozoa,Actiniaria,Aiptasiidae,Exaiptasia,Exaiptasia_diaphana
Acanthocystis_sp-AcaspChtn017805_Acanthocystis-sp	COG1155	Acanthocystis_sp	103	XP_003287515.1	XP_003287515.1 vacuolar H+-ATPase A subunit [Dictyostelium purpureum]	2.49e-32	128	5786	Eukaryota	Eukaryota,Evosea,Eumycetozoa,Dictyosteliales,Dictyosteliaceae,Dictyostelium,Dictyostelium_purpureum
Acanthocystis_sp-AcaspChtn017805_Acanthocystis-sp	COG1155	Acanthocystis_sp	103	BAE31494.1	BAE31494.1 unnamed protein product, partial [Mus musculus]	1.94e-29	114	10090	Eukaryota	Eukaryota,Chordata,Mammalia,Rodentia,Muridae,Mus,Mus_musculus
Acanthocystis_sp-AcaspChtn017805_Acanthocystis-sp	COG1155	Acanthocystis_sp	103	XP_637351.1	XP_637351.1 vacuolar H+-ATPase A subunit [Dictyostelium discoideum AX4]	5.17e-29	119	44689	Eukaryota	Eukaryota,Evosea,Eumycetozoa,Dictyosteliales,Dictyosteliaceae,Dictyostelium,Dictyostelium_discoideum
Acanthocystis_sp-AcaspChtn017805_Acanthocystis-sp	COG1155	Acanthocystis_sp	103	VCW67372.1	VCW67372.1 unnamed protein product, partial [Gulo gulo]	2.48e-29	114	48420	Eukaryota	Eukaryota,Chordata,Mammalia,Carnivora,Mustelidae,Gulo,Gulo_gulo
Acanthocystis_sp-AcaspChtn017805_Acanthocystis-sp	COG1155	Acanthocystis_sp	103	VDP15502.1	VDP15502.1 unnamed protein product, partial [Soboliphyme baturini]	6.19e-29	112	241478	Eukaryota	Eukaryota,Nematoda,Enoplea,Dioctophymatida,Soboliphymatidae,Soboliphyme,Soboliphyme_baturini
Acanthocystis_sp-AcaspChtn017805_Acanthocystis-sp	COG1155	Acanthocystis_sp	103	XP_004361056.1	XP_004361056.1 vacuolar H+-ATPase A subunit [Cavenderia fasciculata]	8.28e-31	124	261658	Eukaryota	Eukaryota,Evosea,Eumycetozoa,Acytosteliales,Cavenderiaceae,Cavenderia,Cavenderia_fasciculata
Acanthocystis_sp-AcaspChtn017805_Acanthocystis-sp	COG1155	Acanthocystis_sp	103	KYQ90179.1	KYQ90179.1 vacuolar H+-ATPase A subunit [Tieghemostelium lacteum]	2.16e-30	123	361077	Eukaryota	Eukaryota,Evosea,Eumycetozoa,Dictyosteliales,Raperosteliaceae,Tieghemostelium,Tieghemostelium_lacteum
Acanthocystis_sp-AcaspChtn017805_Acanthocystis-sp	COG1155	Acanthocystis_sp	103	XP_020434660.1	XP_020434660.1 vacuolar H+-ATPase A subunit [Heterostelium album PN500]	1.06e-29	121	670386	Eukaryota	Eukaryota,Evosea,Eumycetozoa,Acytosteliales,Acytosteliaceae,Heterostelium,Heterostelium_album
Acanthocystis_sp-AcaspChtn017805_Acanthocystis-sp	COG1155	Acanthocystis_sp	103	XP_004356447.1	XP_004356447.1 VATPase subunit A, putative [Acanthamoeba castellanii str. Neff]	1.27e-29	120	1257118	Eukaryota	Eukaryota,Discosea,none,Longamoebia,Acanthamoebidae,Acanthamoeba,Acanthamoeba_castellanii
Acanthocystis_sp-AcaspChtn017805_Acanthocystis-sp	COG1155	Acanthocystis_sp	103	XP_012759925.1	XP_012759925.1 hypothetical protein SAMD00019534_035790 [Acytostelium subglobosum LB1]	1.46e-29	120	1410327	Eukaryota	Eukaryota,Evosea,Eumycetozoa,Acytosteliales,Acytosteliaceae,Acytostelium,Acytostelium_subglobosum
Acanthocystis_sp-AcaspChtn026889_Acanthocystis-sp	COG1156	Acanthocystis_sp	499	XP_003291749.1	XP_003291749.1 vacuolar H+ ATPase B subunit [Dictyostelium purpureum]	1.57e-286	793	5786	Eukaryota	Eukaryota,Evosea,Eumycetozoa,Dictyosteliales,Dictyosteliaceae,Dictyostelium,Dictyostelium_purpureum
Acanthocystis_sp-AcaspChtn026889_Acanthocystis-sp	COG1156	Acanthocystis_sp	499	XP_002160955.1	XP_002160955.1 PREDICTED: V-type proton ATPase subunit B [Hydra vulgaris]	2.51e-290	803	6087	Eukaryota	Eukaryota,Cnidaria,Hydrozoa,Anthoathecata,Hydridae,Hydra,Hydra_vulgaris
Acanthocystis_sp-AcaspChtn026889_Acanthocystis-sp	COG1156	Acanthocystis_sp	499	XP_013415699.1	XP_013415699.1 V-type proton ATPase subunit B [Lingula anatina]	3.11e-287	796	7574	Eukaryota	Eukaryota,Brachiopoda,Lingulata,Lingulida,Lingulidae,Lingula,Lingula_anatina
Acanthocystis_sp-AcaspChtn026889_Acanthocystis-sp	COG1156	Acanthocystis_sp	499	NP_001171741.1	NP_001171741.1 V-type proton ATPase subunit B [Saccoglossus kowalevskii]	2.12e-286	793	10224	Eukaryota	Eukaryota,Hemichordata,Enteropneusta,none,Harrimaniidae,Saccoglossus,Saccoglossus_kowalevskii
Acanthocystis_sp-AcaspChtn026889_Acanthocystis-sp	COG1156	Acanthocystis_sp	499	XP_001634819.1	XP_001634819.1 predicted protein [Nematostella vectensis]	2.86e-288	798	45351	Eukaryota	Eukaryota,Cnidaria,Anthozoa,Actiniaria,Edwardsiidae,Nematostella,Nematostella_vectensis
Acanthocystis_sp-AcaspChtn026889_Acanthocystis-sp	COG1156	Acanthocystis_sp	499	XP_020612707.1	XP_020612707.1 V-type proton ATPase subunit B [Orbicella faveolata]	4.9e-288	797	48498	Eukaryota	Eukaryota,Cnidaria,Anthozoa,Scleractinia,Merulinidae,Orbicella,Orbicella_faveolata
Acanthocystis_sp-AcaspChtn026889_Acanthocystis-sp	COG1156	Acanthocystis_sp	499	XP_022790505.1	XP_022790505.1 V-type proton ATPase subunit B [Stylophora pistillata]	5.7e-287	795	50429	Eukaryota	Eukaryota,Cnidaria,Anthozoa,Scleractinia,Pocilloporidae,Stylophora,Stylophora_pistillata
Acanthocystis_sp-AcaspChtn026889_Acanthocystis-sp	COG1156	Acanthocystis_sp	499	QED21955.1	QED21955.1 V-type proton ATPase subunit B, partial [Meara stichopi]	4.16e-288	798	84115	Eukaryota	Eukaryota,Xenacoelomorpha,none,Nemertodermatida,Nemertodermatidae,Meara,Meara_stichopi
Acanthocystis_sp-AcaspChtn026889_Acanthocystis-sp	COG1156	Acanthocystis_sp	499	OQV15522.1	OQV15522.1 V-type proton ATPase subunit B [Hypsibius dujardini]	8.37e-289	800	232323	Eukaryota	Eukaryota,Tardigrada,Eutardigrada,Parachela,Hypsibiidae,Hypsibius,Hypsibius_dujardini
Acanthocystis_sp-AcaspChtn026889_Acanthocystis-sp	COG1156	Acanthocystis_sp	499	GAV00328.1	GAV00328.1 hypothetical protein RvY_11195 [Ramazzottius varieornatus]	2.13e-286	794	947166	Eukaryota	Eukaryota,Tardigrada,Eutardigrada,Parachela,Ramazzottiidae,Ramazzottius,Ramazzottius_varieornatus
Acanthocystis_sp-AcaspChtn000366_Acanthocystis-sp	COG1269	Acanthocystis_sp	260	XP_001425334.1	XP_001425334.1 hypothetical protein [Paramecium tetraurelia strain d4-2]	3.62e-44	169	5888	Eukaryota	Eukaryota,Ciliophora,Oligohymenophorea,Peniculida,Parameciidae,Paramecium,Paramecium_tetraurelia
Acanthocystis_sp-AcaspChtn000366_Acanthocystis-sp	COG1269	Acanthocystis_sp	260	XP_001451174.1	XP_001451174.1 hypothetical protein [Paramecium tetraurelia strain d4-2]	1.02e-44	171	5888	Eukaryota	Eukaryota,Ciliophora,Oligohymenophorea,Peniculida,Parameciidae,Paramecium,Paramecium_tetraurelia
Acanthocystis_sp-AcaspChtn000366_Acanthocystis-sp	COG1269	Acanthocystis_sp	260	AAQ22433.1	AAQ22433.1 RE70525p [Drosophila melanogaster]	1.59e-41	156	7227	Eukaryota	Eukaryota,Arthropoda,Insecta,Diptera,Drosophilidae,Drosophila,Drosophila_melanogaster
Acanthocystis_sp-AcaspChtn000366_Acanthocystis-sp	COG1269	Acanthocystis_sp	260	PNF27429.1	PNF27429.1 V-type proton ATPase 116 kDa subunit a isoform 1 [Cryptotermes secundus]	1.23e-42	160	105785	Eukaryota	Eukaryota,Arthropoda,Insecta,Blattodea,Kalotermitidae,Cryptotermes,Cryptotermes_secundus
Acanthocystis_sp-AcaspChtn000366_Acanthocystis-sp	COG1269	Acanthocystis_sp	260	TPX59323.1	TPX59323.1 hypothetical protein PhCBS80983_g02539 [Powellomyces hirtus]	7.4e-43	166	109895	Eukaryota	Eukaryota,Chytridiomycota,Chytridiomycetes,Spizellomycetales,Powellomycetaceae,Powellomyces,Powellomyces_hirtus
Acanthocystis_sp-AcaspChtn000366_Acanthocystis-sp	COG1269	Acanthocystis_sp	260	XP_019855468.1	XP_019855468.1 PREDICTED: V-type proton ATPase 116 kDa subunit a-like isoform X1 [Amphimedon queenslandica]	4.97e-44	169	400682	Eukaryota	Eukaryota,Porifera,Demospongiae,Haplosclerida,Niphatidae,Amphimedon,Amphimedon_queenslandica
Acanthocystis_sp-AcaspChtn000366_Acanthocystis-sp	COG1269	Acanthocystis_sp	260	XP_019855469.1	XP_019855469.1 PREDICTED: V-type proton ATPase 116 kDa subunit a-like isoform X2 [Amphimedon queenslandica]	4.9e-44	169	400682	Eukaryota	Eukaryota,Porifera,Demospongiae,Haplosclerida,Niphatidae,Amphimedon,Amphimedon_queenslandica
Acanthocystis_sp-AcaspChtn000366_Acanthocystis-sp	COG1269	Acanthocystis_sp	260	XP_016606028.1	XP_016606028.1 hypothetical protein SPPG_06975 [Spizellomyces punctatus DAOM BR117]	1.86e-42	164	645134	Eukaryota	Eukaryota,Chytridiomycota,Chytridiomycetes,Spizellomycetales,Spizellomycetaceae,Spizellomyces,Spizellomyces_punctatus
Acanthocystis_sp-AcaspChtn000366_Acanthocystis-sp	COG1269	Acanthocystis_sp	260	OON03117.1	OON03117.1 hypothetical protein BSLG_06505 [Batrachochytrium salamandrivorans]	9.53e-42	162	1357716	Eukaryota	Eukaryota,Chytridiomycota,Chytridiomycetes,Rhizophydiales,none,Batrachochytrium,Batrachochytrium_salamandrivorans
Acanthocystis_sp-AcaspChtn000366_Acanthocystis-sp	COG1269	Acanthocystis_sp	260	XP_014100200.1	XP_014100200.1 PREDICTED: V-type proton ATPase 116 kDa subunit a isoform 1-like [Bactrocera oleae]	6.5e-42	163	0	NA
Acanthocystis_sp-AcaspChtn000572_Acanthocystis-sp	COG1269	Acanthocystis_sp	213	XP_021243605.1	XP_021243605.1 V-type proton ATPase 116 kDa subunit a isoform X2 [Numida meleagris]	6.78e-47	174	8996	Eukaryota	Eukaryota,Chordata,Aves,Galliformes,Numididae,Numida,Numida_meleagris
Acanthocystis_sp-AcaspChtn000572_Acanthocystis-sp	COG1269	Acanthocystis_sp	213	POI27785.1	POI27785.1 hypothetical protein CIB84_008465, partial [Bambusicola thoracicus]	5.49e-47	171	9083	Eukaryota	Eukaryota,Chordata,Aves,Galliformes,Phasianidae,Bambusicola,Bambusicola_thoracicus
Acanthocystis_sp-AcaspChtn000572_Acanthocystis-sp	COG1269	Acanthocystis_sp	213	XP_021484851.1	XP_021484851.1 V-type proton ATPase 116 kDa subunit a-like [Meriones unguiculatus]	1.54e-47	168	10047	Eukaryota	Eukaryota,Chordata,Mammalia,Rodentia,Muridae,Meriones,Meriones_unguiculatus
Acanthocystis_sp-AcaspChtn000572_Acanthocystis-sp	COG1269	Acanthocystis_sp	213	GBN73771.1	GBN73771.1 V-type proton ATPase subunit a isoform 4, partial [Araneus ventricosus]	1.96e-49	175	182803	Eukaryota	Eukaryota,Arthropoda,Arachnida,Araneae,Araneidae,Araneus,Araneus_ventricosus
Acanthocystis_sp-AcaspChtn000572_Acanthocystis-sp	COG1269	Acanthocystis_sp	213	XP_023230932.1	XP_023230932.1 V-type proton ATPase 116 kDa subunit a-like [Centruroides sculpturatus]	9.75e-49	180	218467	Eukaryota	Eukaryota,Arthropoda,Arachnida,Scorpiones,Buthidae,Centruroides,Centruroides_sculpturatus
Acanthocystis_sp-AcaspChtn000572_Acanthocystis-sp	COG1269	Acanthocystis_sp	213	KFM81327.1	KFM81327.1 V-type proton ATPase subunit a isoform 1, partial [Stegodyphus mimosarum]	1.83e-47	176	407821	Eukaryota	Eukaryota,Arthropoda,Arachnida,Araneae,Eresidae,Stegodyphus,Stegodyphus_mimosarum
Acanthocystis_sp-AcaspChtn000572_Acanthocystis-sp	COG1269	Acanthocystis_sp	213	XP_005849093.1	XP_005849093.1 hypothetical protein CHLNCDRAFT_34870 [Chlorella variabilis]	4.87e-49	181	554065	Eukaryota	Eukaryota,Chlorophyta,Trebouxiophyceae,Chlorellales,Chlorellaceae,Chlorella,Chlorella_variabilis
Acanthocystis_sp-AcaspChtn000572_Acanthocystis-sp	COG1269	Acanthocystis_sp	213	XP_004992887.1	XP_004992887.1 Atp6v0a1 protein [Salpingoeca rosetta]	2.37e-49	182	946362	Eukaryota	Eukaryota,none,Choanoflagellata,Craspedida,Salpingoecidae,Salpingoeca,Salpingoeca_rosetta
Acanthocystis_sp-AcaspChtn000572_Acanthocystis-sp	COG1269	Acanthocystis_sp	213	ORX91125.1	ORX91125.1 putative vacuolar-ATPase subunit [Basidiobolus meristosporus CBS 931.73]	5.45e-47	175	1314790	Eukaryota	Eukaryota,Zoopagomycota,Basidiobolomycetes,Basidiobolales,Basidiobolaceae,Basidiobolus,Basidiobolus_meristosporus
Acanthocystis_sp-AcaspChtn000572_Acanthocystis-sp	COG1269	Acanthocystis_sp	213	XP_028375291.1	XP_028375291.1 V-type proton ATPase 116 kDa subunit a isoform X7 [Phyllostomus discolor]	9.24e-48	177	0	NA
Acanthocystis_sp-AcaspChtn000573_Acanthocystis-sp	COG1269	Acanthocystis_sp	317	XP_005710830.1	XP_005710830.1 V-type ATP synthase, Subunit V0a [Chondrus crispus]	1.77e-74	255	2769	Eukaryota	Eukaryota,Rhodophyta,Florideophyceae,Gigartinales,Gigartinaceae,Chondrus,Chondrus_crispus
Acanthocystis_sp-AcaspChtn000573_Acanthocystis-sp	COG1269	Acanthocystis_sp	317	RXN01806.1	RXN01806.1 V-type proton ATPase 116 kDa subunit a isoform 4 [Acipenser ruthenus]	1.45e-74	253	7906	Eukaryota	Eukaryota,Chordata,Actinopteri,Acipenseriformes,Acipenseridae,Acipenser,Acipenser_ruthenus
Acanthocystis_sp-AcaspChtn000573_Acanthocystis-sp	COG1269	Acanthocystis_sp	317	XP_002116377.1	XP_002116377.1 hypothetical protein TRIADDRAFT_30908 [Trichoplax adhaerens]	6.92e-76	258	10228	Eukaryota	Eukaryota,Placozoa,none,none,Trichoplacidae,Trichoplax,Trichoplax_adhaerens
Acanthocystis_sp-AcaspChtn000573_Acanthocystis-sp	COG1269	Acanthocystis_sp	317	RDD45050.1	RDD45050.1 V-type proton ATPase 116 kDa subunit a isoform 1 [Trichoplax sp. H2]	1.16e-75	258	287889	Eukaryota	Eukaryota,Placozoa,none,none,Trichoplacidae,Trichoplax,Trichoplax_sp._H2
Acanthocystis_sp-AcaspChtn000573_Acanthocystis-sp	COG1269	Acanthocystis_sp	317	XP_019855468.1	XP_019855468.1 PREDICTED: V-type proton ATPase 116 kDa subunit a-like isoform X1 [Amphimedon queenslandica]	2.11e-77	263	400682	Eukaryota	Eukaryota,Porifera,Demospongiae,Haplosclerida,Niphatidae,Amphimedon,Amphimedon_queenslandica
Acanthocystis_sp-AcaspChtn000573_Acanthocystis-sp	COG1269	Acanthocystis_sp	317	XP_019855469.1	XP_019855469.1 PREDICTED: V-type proton ATPase 116 kDa subunit a-like isoform X2 [Amphimedon queenslandica]	1.97e-77	263	400682	Eukaryota	Eukaryota,Porifera,Demospongiae,Haplosclerida,Niphatidae,Amphimedon,Amphimedon_queenslandica
Acanthocystis_sp-AcaspChtn000573_Acanthocystis-sp	COG1269	Acanthocystis_sp	317	XP_001419233.1	XP_001419233.1 F-ATPase family transporter: protons (vacuolar) [Ostreococcus lucimarinus CCE9901]	2.22e-75	257	436017	Eukaryota	Eukaryota,Chlorophyta,Mamiellophyceae,Mamiellales,Bathycoccaceae,Ostreococcus,Ostreococcus_sp._'lucimarinus'
Acanthocystis_sp-AcaspChtn000573_Acanthocystis-sp	COG1269	Acanthocystis_sp	317	XP_016606028.1	XP_016606028.1 hypothetical protein SPPG_06975 [Spizellomyces punctatus DAOM BR117]	2.07e-76	259	645134	Eukaryota	Eukaryota,Chytridiomycota,Chytridiomycetes,Spizellomycetales,Spizellomycetaceae,Spizellomyces,Spizellomyces_punctatus
Acanthocystis_sp-AcaspChtn000573_Acanthocystis-sp	COG1269	Acanthocystis_sp	317	XP_004356732.1	XP_004356732.1 vacuolar proton ATPase, putative [Acanthamoeba castellanii str. Neff]	6e-76	258	1257118	Eukaryota	Eukaryota,Discosea,none,Longamoebia,Acanthamoebidae,Acanthamoeba,Acanthamoeba_castellanii
Acanthocystis_sp-AcaspChtn000573_Acanthocystis-sp	COG1269	Acanthocystis_sp	317	KAA6428558.1	KAA6428558.1 vacuolar proton translocating ATPase subunit A [Trebouxia sp. A1-2]	8.89e-75	255	2608996	Eukaryota	Eukaryota,Chlorophyta,Trebouxiophyceae,Trebouxiales,Trebouxiaceae,Trebouxia,Trebouxia_sp._A1-2
Acanthocystis_sp-AcaspChtn007827_Acanthocystis-sp	COG1269	Acanthocystis_sp	827	XP_029194895.1	XP_029194895.1 V-type proton ATPase 116 kDa subunit a-like isoform X1 [Acropora millepora]	2.76e-188	570	45264	Eukaryota	Eukaryota,Cnidaria,Anthozoa,Scleractinia,Acroporidae,Acropora,Acropora_millepora
Acanthocystis_sp-AcaspChtn007827_Acanthocystis-sp	COG1269	Acanthocystis_sp	827	XP_029194897.1	XP_029194897.1 V-type proton ATPase 116 kDa subunit a-like isoform X3 [Acropora millepora]	7.03e-191	576	45264	Eukaryota	Eukaryota,Cnidaria,Anthozoa,Scleractinia,Acroporidae,Acropora,Acropora_millepora
Acanthocystis_sp-AcaspChtn007827_Acanthocystis-sp	COG1269	Acanthocystis_sp	827	XP_029194896.1	XP_029194896.1 V-type proton ATPase 116 kDa subunit a-like isoform X2 [Acropora millepora]	6.48e-190	574	45264	Eukaryota	Eukaryota,Cnidaria,Anthozoa,Scleractinia,Acroporidae,Acropora,Acropora_millepora
Acanthocystis_sp-AcaspChtn007827_Acanthocystis-sp	COG1269	Acanthocystis_sp	827	XP_022795106.1	XP_022795106.1 V-type proton ATPase 116 kDa subunit a-like isoform X3 [Stylophora pistillata]	1.78e-187	567	50429	Eukaryota	Eukaryota,Cnidaria,Anthozoa,Scleractinia,Pocilloporidae,Stylophora,Stylophora_pistillata
Acanthocystis_sp-AcaspChtn007827_Acanthocystis-sp	COG1269	Acanthocystis_sp	827	GBB87914.1	GBB87914.1 hypothetical protein RclHR1_01440029 [Rhizophagus clarus]	6.39e-188	568	94130	Eukaryota	Eukaryota,Mucoromycota,Glomeromycetes,Glomerales,Glomeraceae,Rhizophagus,Rhizophagus_clarus
Acanthocystis_sp-AcaspChtn007827_Acanthocystis-sp	COG1269	Acanthocystis_sp	827	XP_002508239.1	XP_002508239.1 H+-or Na+-translocating f-type, v-type and A-type ATPase superfamily [Micromonas commoda]	1.79e-188	568	296587	Eukaryota	Eukaryota,Chlorophyta,Mamiellophyceae,Mamiellales,Mamiellaceae,Micromonas,Micromonas_commoda
Acanthocystis_sp-AcaspChtn007827_Acanthocystis-sp	COG1269	Acanthocystis_sp	827	GAU98595.1	GAU98595.1 hypothetical protein RvY_09721-2 [Ramazzottius varieornatus]	3.57e-190	575	947166	Eukaryota	Eukaryota,Tardigrada,Eutardigrada,Parachela,Ramazzottiidae,Ramazzottius,Ramazzottius_varieornatus
Acanthocystis_sp-AcaspChtn007827_Acanthocystis-sp	COG1269	Acanthocystis_sp	827	GAU98594.1	GAU98594.1 hypothetical protein RvY_09721-1 [Ramazzottius varieornatus]	2.73e-187	567	947166	Eukaryota	Eukaryota,Tardigrada,Eutardigrada,Parachela,Ramazzottiidae,Ramazzottius,Ramazzottius_varieornatus
Acanthocystis_sp-AcaspChtn007827_Acanthocystis-sp	COG1269	Acanthocystis_sp	827	GAX73201.1	GAX73201.1 hypothetical protein CEUSTIGMA_g654.t1 [Chlamydomonas eustigma]	1.61e-191	578	1157962	Eukaryota	Eukaryota,Chlorophyta,Chlorophyceae,Chlamydomonadales,Chlamydomonadaceae,Chlamydomonas,Chlamydomonas_eustigma
Acanthocystis_sp-AcaspChtn007827_Acanthocystis-sp	COG1269	Acanthocystis_sp	827	XP_004356732.1	XP_004356732.1 vacuolar proton ATPase, putative [Acanthamoeba castellanii str. Neff]	2.57e-192	578	1257118	Eukaryota	Eukaryota,Discosea,none,Longamoebia,Acanthamoebidae,Acanthamoeba,Acanthamoeba_castellanii
Acanthocystis_sp-AcaspChtn012179_Acanthocystis-sp	COG1269	Acanthocystis_sp	422	RCI05546.1	RCI05546.1 H(+)-transporting V0 sector ATPase subunit a [Rhizopus stolonifer]	6.19e-46	180	4846	Eukaryota	Eukaryota,Mucoromycota,Mucoromycetes,Mucorales,Rhizopodaceae,Rhizopus,Rhizopus_stolonifer
Acanthocystis_sp-AcaspChtn012179_Acanthocystis-sp	COG1269	Acanthocystis_sp	422	ORY99322.1	ORY99322.1 V-type ATPase, V0 complex, 116kDa subunit family [Syncephalastrum racemosum]	2.27e-45	178	13706	Eukaryota	Eukaryota,Mucoromycota,Mucoromycetes,Mucorales,Syncephalastraceae,Syncephalastrum,Syncephalastrum_racemosum
Acanthocystis_sp-AcaspChtn012179_Acanthocystis-sp	COG1269	Acanthocystis_sp	422	ORE21376.1	ORE21376.1 V0/A0 complex, 116-kDa subunit of ATPase [Rhizopus microsporus]	7.68e-48	185	58291	Eukaryota	Eukaryota,Mucoromycota,Mucoromycetes,Mucorales,Rhizopodaceae,Rhizopus,Rhizopus_microsporus
Acanthocystis_sp-AcaspChtn012179_Acanthocystis-sp	COG1269	Acanthocystis_sp	422	CEG71923.1	CEG71923.1 Putative V-type H-transporting ATPase subunit I [Rhizopus microsporus]	4.09e-48	186	58291	Eukaryota	Eukaryota,Mucoromycota,Mucoromycetes,Mucorales,Rhizopodaceae,Rhizopus,Rhizopus_microsporus
Acanthocystis_sp-AcaspChtn012179_Acanthocystis-sp	COG1269	Acanthocystis_sp	422	XP_023470097.1	XP_023470097.1 V0/A0 complex, 116-kDa subunit of ATPase [Rhizopus microsporus ATCC 52813]	2.99e-48	186	86635	Eukaryota	Eukaryota,Mucoromycota,Mucoromycetes,Mucorales,Rhizopodaceae,Rhizopus,Rhizopus_microsporus
Acanthocystis_sp-AcaspChtn012179_Acanthocystis-sp	COG1269	Acanthocystis_sp	422	XP_007385095.1	XP_007385095.1 ATPase V0/A0 complex [Punctularia strigosozonata HHB-11173 SS5]	1.91e-46	181	741275	Eukaryota	Eukaryota,Basidiomycota,Agaricomycetes,Corticiales,Punctulariaceae,Punctularia,Punctularia_strigosozonata
Acanthocystis_sp-AcaspChtn012179_Acanthocystis-sp	COG1269	Acanthocystis_sp	422	XP_019012590.1	XP_019012590.1 V-type H+-transporting ATPase subunit I [Kwoniella pini CBS 10737]	2e-46	181	1296096	Eukaryota	Eukaryota,Basidiomycota,Tremellomycetes,Tremellales,Cryptococcaceae,Kwoniella,Kwoniella_pini
Acanthocystis_sp-AcaspChtn012179_Acanthocystis-sp	COG1269	Acanthocystis_sp	422	XP_019045832.1	XP_019045832.1 V-type H+-transporting ATPase subunit I [Kwoniella bestiolae CBS 10118]	2.7e-46	181	1296100	Eukaryota	Eukaryota,Basidiomycota,Tremellomycetes,Tremellales,Cryptococcaceae,Kwoniella,Kwoniella_bestiolae
Acanthocystis_sp-AcaspChtn012179_Acanthocystis-sp	COG1269	Acanthocystis_sp	422	XP_018262538.1	XP_018262538.1 V-type H+-transporting ATPase subunit I [Kwoniella dejecticola CBS 10117]	5.1e-46	180	1296121	Eukaryota	Eukaryota,Basidiomycota,Tremellomycetes,Tremellales,Cryptococcaceae,Kwoniella,Kwoniella_dejecticola
Acanthocystis_sp-AcaspChtn012179_Acanthocystis-sp	COG1269	Acanthocystis_sp	422	OCF62334.1	OCF62334.1 V-type H+-transporting ATPase subunit I [Kwoniella mangroviensis CBS 10435]	5.02e-46	180	1331196	Eukaryota	Eukaryota,Basidiomycota,Tremellomycetes,Tremellales,Cryptococcaceae,Kwoniella,Kwoniella_mangrovensis
Acanthocystis_sp-AcaspChtn012180_Acanthocystis-sp	COG1269	Acanthocystis_sp	427	PTQ48899.1	PTQ48899.1 hypothetical protein MARPO_0004s0158 [Marchantia polymorpha]	1.85e-74	258	3197	Eukaryota	Eukaryota,Streptophyta,Marchantiopsida,Marchantiales,Marchantiaceae,Marchantia,Marchantia_polymorpha
Acanthocystis_sp-AcaspChtn012180_Acanthocystis-sp	COG1269	Acanthocystis_sp	427	XP_013735582.1	XP_013735582.1 V-type proton ATPase subunit a3-like [Brassica napus]	2.13e-74	253	3708	Eukaryota	Eukaryota,Streptophyta,Magnoliopsida,Brassicales,Brassicaceae,Brassica,Brassica_napus
Acanthocystis_sp-AcaspChtn012180_Acanthocystis-sp	COG1269	Acanthocystis_sp	427	RZC05475.1	RZC05475.1 V-type proton ATPase subunit a3 [Glycine soja]	1.61e-74	256	3848	Eukaryota	Eukaryota,Streptophyta,Magnoliopsida,Fabales,Fabaceae,Glycine,Glycine_soja
Acanthocystis_sp-AcaspChtn012180_Acanthocystis-sp	COG1269	Acanthocystis_sp	427	XP_021753540.1	XP_021753540.1 V-type proton ATPase subunit a3-like [Chenopodium quinoa]	9.82e-75	259	63459	Eukaryota	Eukaryota,Streptophyta,Magnoliopsida,Caryophyllales,Chenopodiaceae,Chenopodium,Chenopodium_quinoa
Acanthocystis_sp-AcaspChtn012180_Acanthocystis-sp	COG1269	Acanthocystis_sp	427	XP_020571408.1	XP_020571408.1 LOW QUALITY PROTEIN: V-type proton ATPase subunit a3-like [Phalaenopsis equestris]	3.93e-75	260	78828	Eukaryota	Eukaryota,Streptophyta,Magnoliopsida,Asparagales,Orchidaceae,Phalaenopsis,Phalaenopsis_equestris
Acanthocystis_sp-AcaspChtn012180_Acanthocystis-sp	COG1269	Acanthocystis_sp	427	XP_019089331.1	XP_019089331.1 PREDICTED: V-type proton ATPase subunit a3 isoform X2 [Camelina sativa]	2.97e-74	258	90675	Eukaryota	Eukaryota,Streptophyta,Magnoliopsida,Brassicales,Brassicaceae,Camelina,Camelina_sativa
Acanthocystis_sp-AcaspChtn012180_Acanthocystis-sp	COG1269	Acanthocystis_sp	427	XP_004290287.1	XP_004290287.1 PREDICTED: V-type proton ATPase subunit a3 [Fragaria vesca subsp. vesca]	2.52e-75	260	101020	Eukaryota	Eukaryota,Streptophyta,Magnoliopsida,Rosales,Rosaceae,Fragaria,Fragaria_vesca
Acanthocystis_sp-AcaspChtn012180_Acanthocystis-sp	COG1269	Acanthocystis_sp	427	TQE06307.1	TQE06307.1 hypothetical protein C1H46_008076 [Malus baccata]	1e-74	258	106549	Eukaryota	Eukaryota,Streptophyta,Magnoliopsida,Rosales,Rosaceae,Malus,Malus_baccata
Acanthocystis_sp-AcaspChtn012180_Acanthocystis-sp	COG1269	Acanthocystis_sp	427	XP_028803007.1	XP_028803007.1 V-type proton ATPase subunit a3-like isoform X1 [Prosopis alba]	2.45e-74	258	207710	Eukaryota	Eukaryota,Streptophyta,Magnoliopsida,Fabales,Fabaceae,Prosopis,Prosopis_alba
Acanthocystis_sp-AcaspChtn012180_Acanthocystis-sp	COG1269	Acanthocystis_sp	427	XP_028803008.1	XP_028803008.1 V-type proton ATPase subunit a3-like isoform X2 [Prosopis alba]	3.06e-75	258	207710	Eukaryota	Eukaryota,Streptophyta,Magnoliopsida,Fabales,Fabaceae,Prosopis,Prosopis_alba
Acanthocystis_sp-AcaspChtn017618_Acanthocystis-sp	COG1269	Acanthocystis_sp	555	TFK46344.1	TFK46344.1 H+-ATPase subunit [Heliocybe sulcata]	5.93e-107	346	5364	Eukaryota	Eukaryota,Basidiomycota,Agaricomycetes,Gloeophyllales,Gloeophyllaceae,Heliocybe,Heliocybe_sulcata
Acanthocystis_sp-AcaspChtn017618_Acanthocystis-sp	COG1269	Acanthocystis_sp	555	XP_023230932.1	XP_023230932.1 V-type proton ATPase 116 kDa subunit a-like [Centruroides sculpturatus]	7.62e-107	348	218467	Eukaryota	Eukaryota,Arthropoda,Arachnida,Scorpiones,Buthidae,Centruroides,Centruroides_sculpturatus
Acanthocystis_sp-AcaspChtn017618_Acanthocystis-sp	COG1269	Acanthocystis_sp	555	XP_019855468.1	XP_019855468.1 PREDICTED: V-type proton ATPase 116 kDa subunit a-like isoform X1 [Amphimedon queenslandica]	1.8e-107	352	400682	Eukaryota	Eukaryota,Porifera,Demospongiae,Haplosclerida,Niphatidae,Amphimedon,Amphimedon_queenslandica
Acanthocystis_sp-AcaspChtn017618_Acanthocystis-sp	COG1269	Acanthocystis_sp	555	XP_019855469.1	XP_019855469.1 PREDICTED: V-type proton ATPase 116 kDa subunit a-like isoform X2 [Amphimedon queenslandica]	3.18e-107	351	400682	Eukaryota	Eukaryota,Porifera,Demospongiae,Haplosclerida,Niphatidae,Amphimedon,Amphimedon_queenslandica
Acanthocystis_sp-AcaspChtn017618_Acanthocystis-sp	COG1269	Acanthocystis_sp	555	XP_007863166.1	XP_007863166.1 ATPase, V0/A0 complex [Gloeophyllum trabeum ATCC 11539]	5.74e-109	354	670483	Eukaryota	Eukaryota,Basidiomycota,Agaricomycetes,Gloeophyllales,Gloeophyllaceae,Gloeophyllum,Gloeophyllum_trabeum
Acanthocystis_sp-AcaspChtn017618_Acanthocystis-sp	COG1269	Acanthocystis_sp	555	XP_006679086.1	XP_006679086.1 hypothetical protein BATDEDRAFT_33255 [Batrachochytrium dendrobatidis JAM81]	2.48e-106	347	684364	Eukaryota	Eukaryota,Chytridiomycota,Chytridiomycetes,Rhizophydiales,none,Batrachochytrium,Batrachochytrium_dendrobatidis
Acanthocystis_sp-AcaspChtn017618_Acanthocystis-sp	COG1269	Acanthocystis_sp	555	XP_007385095.1	XP_007385095.1 ATPase V0/A0 complex [Punctularia strigosozonata HHB-11173 SS5]	1.16e-108	353	741275	Eukaryota	Eukaryota,Basidiomycota,Agaricomycetes,Corticiales,Punctulariaceae,Punctularia,Punctularia_strigosozonata
Acanthocystis_sp-AcaspChtn017618_Acanthocystis-sp	COG1269	Acanthocystis_sp	555	XP_004356732.1	XP_004356732.1 vacuolar proton ATPase, putative [Acanthamoeba castellanii str. Neff]	1.87e-108	352	1257118	Eukaryota	Eukaryota,Discosea,none,Longamoebia,Acanthamoebidae,Acanthamoeba,Acanthamoeba_castellanii
Acanthocystis_sp-AcaspChtn017618_Acanthocystis-sp	COG1269	Acanthocystis_sp	555	KZT24035.1	KZT24035.1 H+-ATPase subunit [Neolentinus lepideus HHB14362 ss-1]	7.01e-110	357	1314782	Eukaryota	Eukaryota,Basidiomycota,Agaricomycetes,Gloeophyllales,Gloeophyllaceae,Neolentinus,Neolentinus_lepideus
Acanthocystis_sp-AcaspChtn017618_Acanthocystis-sp	COG1269	Acanthocystis_sp	555	OON03117.1	OON03117.1 hypothetical protein BSLG_06505 [Batrachochytrium salamandrivorans]	1.28e-109	354	1357716	Eukaryota	Eukaryota,Chytridiomycota,Chytridiomycetes,Rhizophydiales,none,Batrachochytrium,Batrachochytrium_salamandrivorans
Acanthocystis_sp-AcaspChtn017620_Acanthocystis-sp	COG1269	Acanthocystis_sp	859	XP_022027979.1	XP_022027979.1 V-type proton ATPase subunit a3 [Helianthus annuus]	2.85e-177	541	4232	Eukaryota	Eukaryota,Streptophyta,Magnoliopsida,Asterales,Asteraceae,Helianthus,Helianthus_annuus
Acanthocystis_sp-AcaspChtn017620_Acanthocystis-sp	COG1269	Acanthocystis_sp	859	PWA67844.1	PWA67844.1 vacuolar proton ATPase A3 [Artemisia annua]	4.33e-179	546	35608	Eukaryota	Eukaryota,Streptophyta,Magnoliopsida,Asterales,Asteraceae,Artemisia,Artemisia_annua
Acanthocystis_sp-AcaspChtn017620_Acanthocystis-sp	COG1269	Acanthocystis_sp	859	XP_023915467.1	XP_023915467.1 V-type proton ATPase subunit a3-like [Quercus suber]	2.69e-176	539	58331	Eukaryota	Eukaryota,Streptophyta,Magnoliopsida,Fagales,Fagaceae,Quercus,Quercus_suber
Acanthocystis_sp-AcaspChtn017620_Acanthocystis-sp	COG1269	Acanthocystis_sp	859	XP_024960828.1	XP_024960828.1 V-type proton ATPase subunit a2-like [Cynara cardunculus var. scolymus]	6.03e-177	541	59895	Eukaryota	Eukaryota,Streptophyta,Magnoliopsida,Asterales,Asteraceae,Cynara,Cynara_cardunculus
Acanthocystis_sp-AcaspChtn017620_Acanthocystis-sp	COG1269	Acanthocystis_sp	859	XP_030942829.1	XP_030942829.1 V-type proton ATPase subunit a3-like [Quercus lobata]	2.61e-176	539	97700	Eukaryota	Eukaryota,Streptophyta,Magnoliopsida,Fagales,Fagaceae,Quercus,Quercus_lobata
Acanthocystis_sp-AcaspChtn017620_Acanthocystis-sp	COG1269	Acanthocystis_sp	859	TPX57816.1	TPX57816.1 hypothetical protein SpCBS45565_g08146 [Spizellomyces sp. 'palustris']	1.31e-177	543	117820	Eukaryota	Eukaryota,Chytridiomycota,Chytridiomycetes,Spizellomycetales,Spizellomycetaceae,Spizellomyces,Spizellomyces_sp._'palustris'
Acanthocystis_sp-AcaspChtn017620_Acanthocystis-sp	COG1269	Acanthocystis_sp	859	KAD0624550.1	KAD0624550.1 hypothetical protein E3N88_43962 [Mikania micrantha]	1.77e-178	545	192012	Eukaryota	Eukaryota,Streptophyta,Magnoliopsida,Asterales,Asteraceae,Mikania,Mikania_micrantha
Acanthocystis_sp-AcaspChtn017620_Acanthocystis-sp	COG1269	Acanthocystis_sp	859	TXG64613.1	TXG64613.1 hypothetical protein EZV62_011607 [Acer yangbiense]	1.59e-176	540	1000413	Eukaryota	Eukaryota,Streptophyta,Magnoliopsida,Sapindales,Sapindaceae,Acer,Acer_yangbiense
Acanthocystis_sp-AcaspChtn017620_Acanthocystis-sp	COG1269	Acanthocystis_sp	859	XP_004356732.1	XP_004356732.1 vacuolar proton ATPase, putative [Acanthamoeba castellanii str. Neff]	8.31e-178	542	1257118	Eukaryota	Eukaryota,Discosea,none,Longamoebia,Acanthamoebidae,Acanthamoeba,Acanthamoeba_castellanii
Acanthocystis_sp-AcaspChtn017620_Acanthocystis-sp	COG1269	Acanthocystis_sp	859	KAA6428558.1	KAA6428558.1 vacuolar proton translocating ATPase subunit A [Trebouxia sp. A1-2]	1.86e-179	548	2608996	Eukaryota	Eukaryota,Chlorophyta,Trebouxiophyceae,Trebouxiales,Trebouxiaceae,Trebouxia,Trebouxia_sp._A1-2
Acanthocystis_sp-AcaspChtn017621_Acanthocystis-sp	COG1269	Acanthocystis_sp	850	XP_019405992.1	XP_019405992.1 PREDICTED: V-type proton ATPase 116 kDa subunit a isoform X5 [Crocodylus porosus]	6.31e-169	520	8502	Eukaryota	Eukaryota,Chordata,none,Crocodylia,Crocodylidae,Crocodylus,Crocodylus_porosus
Acanthocystis_sp-AcaspChtn017621_Acanthocystis-sp	COG1269	Acanthocystis_sp	850	XP_019405987.1	XP_019405987.1 PREDICTED: V-type proton ATPase 116 kDa subunit a isoform X1 [Crocodylus porosus]	3.94e-169	522	8502	Eukaryota	Eukaryota,Chordata,none,Crocodylia,Crocodylidae,Crocodylus,Crocodylus_porosus
Acanthocystis_sp-AcaspChtn017621_Acanthocystis-sp	COG1269	Acanthocystis_sp	850	XP_019405991.1	XP_019405991.1 PREDICTED: V-type proton ATPase 116 kDa subunit a isoform X4 [Crocodylus porosus]	1.35e-169	522	8502	Eukaryota	Eukaryota,Chordata,none,Crocodylia,Crocodylidae,Crocodylus,Crocodylus_porosus
Acanthocystis_sp-AcaspChtn017621_Acanthocystis-sp	COG1269	Acanthocystis_sp	850	XP_019361362.1	XP_019361362.1 PREDICTED: V-type proton ATPase 116 kDa subunit a isoform X1 [Gavialis gangeticus]	5.55e-169	521	94835	Eukaryota	Eukaryota,Chordata,none,Crocodylia,Gavialidae,Gavialis,Gavialis_gangeticus
Acanthocystis_sp-AcaspChtn017621_Acanthocystis-sp	COG1269	Acanthocystis_sp	850	XP_019361406.1	XP_019361406.1 PREDICTED: V-type proton ATPase 116 kDa subunit a isoform X4 [Gavialis gangeticus]	1.91e-169	522	94835	Eukaryota	Eukaryota,Chordata,none,Crocodylia,Gavialidae,Gavialis,Gavialis_gangeticus
Acanthocystis_sp-AcaspChtn017621_Acanthocystis-sp	COG1269	Acanthocystis_sp	850	TPX57816.1	TPX57816.1 hypothetical protein SpCBS45565_g08146 [Spizellomyces sp. 'palustris']	6.58e-172	528	117820	Eukaryota	Eukaryota,Chytridiomycota,Chytridiomycetes,Spizellomycetales,Spizellomycetaceae,Spizellomyces,Spizellomyces_sp._'palustris'
Acanthocystis_sp-AcaspChtn017621_Acanthocystis-sp	COG1269	Acanthocystis_sp	850	XP_016606028.1	XP_016606028.1 hypothetical protein SPPG_06975 [Spizellomyces punctatus DAOM BR117]	1.5e-173	532	645134	Eukaryota	Eukaryota,Chytridiomycota,Chytridiomycetes,Spizellomycetales,Spizellomycetaceae,Spizellomyces,Spizellomyces_punctatus
Acanthocystis_sp-AcaspChtn017621_Acanthocystis-sp	COG1269	Acanthocystis_sp	850	XP_020426855.1	XP_020426855.1 vacuolar proton ATPase 100-kDa subunit [Heterostelium album PN500]	6.44e-169	520	670386	Eukaryota	Eukaryota,Evosea,Eumycetozoa,Acytosteliales,Acytosteliaceae,Heterostelium,Heterostelium_album
Acanthocystis_sp-AcaspChtn017621_Acanthocystis-sp	COG1269	Acanthocystis_sp	850	XP_004356732.1	XP_004356732.1 vacuolar proton ATPase, putative [Acanthamoeba castellanii str. Neff]	2.49e-177	541	1257118	Eukaryota	Eukaryota,Discosea,none,Longamoebia,Acanthamoebidae,Acanthamoeba,Acanthamoeba_castellanii
Acanthocystis_sp-AcaspChtn017621_Acanthocystis-sp	COG1269	Acanthocystis_sp	850	ORX91125.1	ORX91125.1 putative vacuolar-ATPase subunit [Basidiobolus meristosporus CBS 931.73]	7.15e-170	523	1314790	Eukaryota	Eukaryota,Zoopagomycota,Basidiobolomycetes,Basidiobolales,Basidiobolaceae,Basidiobolus,Basidiobolus_meristosporus
Acanthocystis_sp-AcaspChtn021675_Acanthocystis-sp	COG1390	Acanthocystis_sp	231	XP_015955411.1	XP_015955411.1 V-type proton ATPase subunit E [Arachis duranensis]	2.16e-55	186	3818	Eukaryota	Eukaryota,Streptophyta,Magnoliopsida,Fabales,Fabaceae,Arachis,Arachis_hypogaea
Acanthocystis_sp-AcaspChtn021675_Acanthocystis-sp	COG1390	Acanthocystis_sp	231	XP_016189435.1	XP_016189435.1 V-type proton ATPase subunit E [Arachis ipaensis]	7.63e-56	187	3818	Eukaryota	Eukaryota,Streptophyta,Magnoliopsida,Fabales,Fabaceae,Arachis,Arachis_hypogaea
Acanthocystis_sp-AcaspChtn021675_Acanthocystis-sp	COG1390	Acanthocystis_sp	231	XP_007136342.1	XP_007136342.1 hypothetical protein PHAVU_009G037400g [Phaseolus vulgaris]	1.23e-54	184	3885	Eukaryota	Eukaryota,Streptophyta,Magnoliopsida,Fabales,Fabaceae,Phaseolus,Phaseolus_vulgaris
Acanthocystis_sp-AcaspChtn021675_Acanthocystis-sp	COG1390	Acanthocystis_sp	231	XP_021635963.1	XP_021635963.1 V-type proton ATPase subunit E [Hevea brasiliensis]	8.69e-55	184	3981	Eukaryota	Eukaryota,Streptophyta,Magnoliopsida,Malpighiales,Euphorbiaceae,Hevea,Hevea_brasiliensis
Acanthocystis_sp-AcaspChtn021675_Acanthocystis-sp	COG1390	Acanthocystis_sp	231	XP_021595155.1	XP_021595155.1 V-type proton ATPase subunit E-like [Manihot esculenta]	4.34e-55	185	3983	Eukaryota	Eukaryota,Streptophyta,Magnoliopsida,Malpighiales,Euphorbiaceae,Manihot,Manihot_esculenta
Acanthocystis_sp-AcaspChtn021675_Acanthocystis-sp	COG1390	Acanthocystis_sp	231	XP_028097805.1	XP_028097805.1 V-type proton ATPase subunit E-like [Camellia sinensis]	2.16e-55	186	4442	Eukaryota	Eukaryota,Streptophyta,Magnoliopsida,Ericales,Theaceae,Camellia,Camellia_sinensis
Acanthocystis_sp-AcaspChtn021675_Acanthocystis-sp	COG1390	Acanthocystis_sp	231	GAQ80593.1	GAQ80593.1 Vacuolar H+-ATPase V1 sector subunit E [Klebsormidium nitens]	3.23e-57	191	105231	Eukaryota	Eukaryota,Streptophyta,Klebsormidiophyceae,Klebsormidiales,Klebsormidiaceae,Klebsormidium,Klebsormidium_nitens
Acanthocystis_sp-AcaspChtn021675_Acanthocystis-sp	COG1390	Acanthocystis_sp	231	PIA49189.1	PIA49189.1 hypothetical protein AQUCO_01300207v1 [Aquilegia coerulea]	3.16e-55	186	218851	Eukaryota	Eukaryota,Streptophyta,Magnoliopsida,Ranunculales,Ranunculaceae,Aquilegia,Aquilegia_coerulea
Acanthocystis_sp-AcaspChtn021675_Acanthocystis-sp	COG1390	Acanthocystis_sp	231	PIM99100.1	PIM99100.1 Vacuolar H+-ATPase V1 sector, subunit E [Handroanthus impetiginosus]	5.96e-55	185	429701	Eukaryota	Eukaryota,Streptophyta,Magnoliopsida,Lamiales,Bignoniaceae,Handroanthus,Handroanthus_impetiginosus
Acanthocystis_sp-AcaspChtn021675_Acanthocystis-sp	COG1390	Acanthocystis_sp	231	XP_005822362.1	XP_005822362.1 vacuolar ATP synthase subunit [Guillardia theta CCMP2712]	8.69e-55	184	905079	Eukaryota	Eukaryota,none,Cryptophyceae,Pyrenomonadales,Geminigeraceae,Guillardia,Guillardia_theta
Acanthocystis_sp-AcaspChtn029778_Acanthocystis-sp	COG1394	Acanthocystis_sp	245	XP_002108350.1	XP_002108350.1 expressed hypothetical protein [Trichoplax adhaerens]	2.05e-65	213	10228	Eukaryota	Eukaryota,Placozoa,none,none,Trichoplacidae,Trichoplax,Trichoplax_adhaerens
Acanthocystis_sp-AcaspChtn029778_Acanthocystis-sp	COG1394	Acanthocystis_sp	245	XP_023348910.1	XP_023348910.1 V-type proton ATPase subunit D-like [Eurytemora affinis]	5.59e-66	214	88015	Eukaryota	Eukaryota,Arthropoda,Hexanauplia,Calanoida,Temoridae,Eurytemora,Eurytemora_affinis
Acanthocystis_sp-AcaspChtn029778_Acanthocystis-sp	COG1394	Acanthocystis_sp	245	ORY56551.1	ORY56551.1 V-type H+-transporting ATPase subunit D [Leucosporidium creatinivorum]	5.07e-65	212	106004	Eukaryota	Eukaryota,Basidiomycota,Microbotryomycetes,Leucosporidiales,Leucosporidiaceae,Leucosporidium,Leucosporidium_creatinivorum
Acanthocystis_sp-AcaspChtn029778_Acanthocystis-sp	COG1394	Acanthocystis_sp	245	RKP39027.1	RKP39027.1 V-type ATPase D subunit [Dimargaris cristalligena]	2.96e-66	215	215637	Eukaryota	Eukaryota,Zoopagomycota,Dimargaritomycetes,Dimargaritales,Dimargaritaceae,Dimargaris,Dimargaris_cristalligena
Acanthocystis_sp-AcaspChtn029778_Acanthocystis-sp	COG1394	Acanthocystis_sp	245	RDD40869.1	RDD40869.1 V-type proton ATPase subunit D [Trichoplax sp. H2]	2.9e-65	212	287889	Eukaryota	Eukaryota,Placozoa,none,none,Trichoplacidae,Trichoplax,Trichoplax_sp._H2
Acanthocystis_sp-AcaspChtn029778_Acanthocystis-sp	COG1394	Acanthocystis_sp	245	KNE71737.1	KNE71737.1 V-type ATPase, D subunit [Allomyces macrogynus ATCC 38327]	1.05e-65	214	578462	Eukaryota	Eukaryota,Blastocladiomycota,Blastocladiomycetes,Blastocladiales,Blastocladiaceae,Allomyces,Allomyces_macrogynus
Acanthocystis_sp-AcaspChtn029778_Acanthocystis-sp	COG1394	Acanthocystis_sp	245	KNE59688.1	KNE59688.1 V-type ATPase, D subunit [Allomyces macrogynus ATCC 38327]	3.69e-66	215	578462	Eukaryota	Eukaryota,Blastocladiomycota,Blastocladiomycetes,Blastocladiales,Blastocladiaceae,Allomyces,Allomyces_macrogynus
Acanthocystis_sp-AcaspChtn029778_Acanthocystis-sp	COG1394	Acanthocystis_sp	245	XP_024341937.1	XP_024341937.1 hypothetical protein POSPLADRAFT_1053916 [Postia placenta MAD-698-R-SB12]	6.74e-66	214	670580	Eukaryota	Eukaryota,Basidiomycota,Agaricomycetes,Polyporales,Postiaceae,Postia,Postia_placenta
Acanthocystis_sp-AcaspChtn029778_Acanthocystis-sp	COG1394	Acanthocystis_sp	245	PCH38179.1	PCH38179.1 hypothetical protein WOLCODRAFT_115003 [Wolfiporia cocos MD-104 SS10]	1.39e-65	213	742152	Eukaryota	Eukaryota,Basidiomycota,Agaricomycetes,Polyporales,Phaeolaceae,Wolfiporia,Wolfiporia_cocos
Acanthocystis_sp-AcaspChtn029778_Acanthocystis-sp	COG1394	Acanthocystis_sp	245	XP_013243881.1	XP_013243881.1 vacuolar ATP synthase subunit D [Tilletiaria anomala UBC 951]	1.59e-68	221	1037660	Eukaryota	Eukaryota,Basidiomycota,Exobasidiomycetes,Georgefischeriales,Tilletiariaceae,Tilletiaria,Tilletiaria_anomala
Acanthocystis_sp-AcaspChtn023886_Acanthocystis-sp	COG1436	Acanthocystis_sp	124	XP_031564036.1	XP_031564036.1 V-type proton ATPase subunit F-like [Actinia tenebrosa]	8.25e-37	132	6105	Eukaryota	Eukaryota,Cnidaria,Anthozoa,Actiniaria,Actiniidae,Actinia,Actinia_tenebrosa
Acanthocystis_sp-AcaspChtn023886_Acanthocystis-sp	COG1436	Acanthocystis_sp	124	XP_029199984.1	XP_029199984.1 V-type proton ATPase subunit F-like isoform X1 [Acropora millepora]	1.06e-39	139	45264	Eukaryota	Eukaryota,Cnidaria,Anthozoa,Scleractinia,Acroporidae,Acropora,Acropora_millepora
Acanthocystis_sp-AcaspChtn023886_Acanthocystis-sp	COG1436	Acanthocystis_sp	124	XP_001641426.1	XP_001641426.1 predicted protein [Nematostella vectensis]	3.08e-37	132	45351	Eukaryota	Eukaryota,Cnidaria,Anthozoa,Actiniaria,Edwardsiidae,Nematostella,Nematostella_vectensis
Acanthocystis_sp-AcaspChtn023886_Acanthocystis-sp	COG1436	Acanthocystis_sp	124	XP_022794489.1	XP_022794489.1 V-type proton ATPase subunit F-like [Stylophora pistillata]	1.82e-38	135	46731	Eukaryota	Eukaryota,Cnidaria,Anthozoa,Scleractinia,Pocilloporidae,Pocillopora,Pocillopora_damicornis
Acanthocystis_sp-AcaspChtn023886_Acanthocystis-sp	COG1436	Acanthocystis_sp	124	XP_020608914.1	XP_020608914.1 V-type proton ATPase subunit F-like [Orbicella faveolata]	3.66e-38	134	48498	Eukaryota	Eukaryota,Cnidaria,Anthozoa,Scleractinia,Merulinidae,Orbicella,Orbicella_faveolata
Acanthocystis_sp-AcaspChtn023886_Acanthocystis-sp	COG1436	Acanthocystis_sp	124	TPX55097.1	TPX55097.1 hypothetical protein PhCBS80983_g05598 [Powellomyces hirtus]	8.41e-36	129	109895	Eukaryota	Eukaryota,Chytridiomycota,Chytridiomycetes,Spizellomycetales,Powellomycetaceae,Powellomyces,Powellomyces_hirtus
Acanthocystis_sp-AcaspChtn023886_Acanthocystis-sp	COG1436	Acanthocystis_sp	124	XP_002504910.1	XP_002504910.1 H+-or Na+-translocating f-type, v-type and A-type ATPase superfamily [Micromonas commoda]	1.58e-35	128	296587	Eukaryota	Eukaryota,Chlorophyta,Mamiellophyceae,Mamiellales,Mamiellaceae,Micromonas,Micromonas_commoda
Acanthocystis_sp-AcaspChtn023886_Acanthocystis-sp	COG1436	Acanthocystis_sp	124	XP_005646966.1	XP_005646966.1 vacuolar ATP synthase, partial [Coccomyxa subellipsoidea C-169]	2.56e-35	127	574566	Eukaryota	Eukaryota,Chlorophyta,Trebouxiophyceae,none,none,Coccomyxa,Coccomyxa_subellipsoidea
Acanthocystis_sp-AcaspChtn023886_Acanthocystis-sp	COG1436	Acanthocystis_sp	124	XP_016612100.1	XP_016612100.1 V-type ATPase, F subunit, variant [Spizellomyces punctatus DAOM BR117]	1.66e-35	127	645134	Eukaryota	Eukaryota,Chytridiomycota,Chytridiomycetes,Spizellomycetales,Spizellomycetaceae,Spizellomyces,Spizellomyces_punctatus
Acanthocystis_sp-AcaspChtn023886_Acanthocystis-sp	COG1436	Acanthocystis_sp	124	XP_020913055.1	XP_020913055.1 V-type proton ATPase subunit F [Exaiptasia pallida]	5.02e-37	132	2652724	Eukaryota	Eukaryota,Cnidaria,Anthozoa,Actiniaria,Aiptasiidae,Exaiptasia,Exaiptasia_diaphana
Acanthocystis_sp-AcaspChtn026742_Acanthocystis-sp	COG1527	Acanthocystis_sp	357	NP_001191854.1	NP_001191854.1 V-type proton ATPase subunit d [Acyrthosiphon pisum]	1.2e-143	420	7029	Eukaryota	Eukaryota,Arthropoda,Insecta,Hemiptera,Aphididae,Acyrthosiphon,Acyrthosiphon_pisum
Acanthocystis_sp-AcaspChtn026742_Acanthocystis-sp	COG1527	Acanthocystis_sp	357	XP_004520031.1	XP_004520031.1 V-type proton ATPase subunit d 1 [Ceratitis capitata]	1.95e-144	422	7213	Eukaryota	Eukaryota,Arthropoda,Insecta,Diptera,Tephritidae,Ceratitis,Ceratitis_capitata
Acanthocystis_sp-AcaspChtn026742_Acanthocystis-sp	COG1527	Acanthocystis_sp	357	XP_011200417.1	XP_011200417.1 V-type proton ATPase subunit d 1 [Bactrocera dorsalis]	1.19e-145	425	27457	Eukaryota	Eukaryota,Arthropoda,Insecta,Diptera,Tephritidae,Bactrocera,Bactrocera_dorsalis
Acanthocystis_sp-AcaspChtn026742_Acanthocystis-sp	COG1527	Acanthocystis_sp	357	XP_011185096.1	XP_011185096.1 V-type proton ATPase subunit d 1 [Zeugodacus cucurbitae]	2.93e-146	426	28588	Eukaryota	Eukaryota,Arthropoda,Insecta,Diptera,Tephritidae,Zeugodacus,Zeugodacus_cucurbitae
Acanthocystis_sp-AcaspChtn026742_Acanthocystis-sp	COG1527	Acanthocystis_sp	357	KZS20095.1	KZS20095.1 V-type proton ATPase subunit D [Daphnia magna]	7.63e-144	420	35525	Eukaryota	Eukaryota,Arthropoda,Branchiopoda,Diplostraca,Daphniidae,Daphnia,Daphnia_magna
Acanthocystis_sp-AcaspChtn026742_Acanthocystis-sp	COG1527	Acanthocystis_sp	357	KOB77433.1	KOB77433.1 H+ transporting ATPase V0 subunit D [Operophtera brumata]	1.08e-143	420	104452	Eukaryota	Eukaryota,Arthropoda,Insecta,Lepidoptera,Geometridae,Operophtera,Operophtera_brumata
Acanthocystis_sp-AcaspChtn026742_Acanthocystis-sp	COG1527	Acanthocystis_sp	357	XP_025413097.1	XP_025413097.1 V-type proton ATPase subunit d [Sipha flava]	4.21e-144	421	143950	Eukaryota	Eukaryota,Arthropoda,Insecta,Hemiptera,Aphididae,Sipha,Sipha_flava
Acanthocystis_sp-AcaspChtn026742_Acanthocystis-sp	COG1527	Acanthocystis_sp	357	TGZ75041.1	TGZ75041.1 hypothetical protein CRM22_000609 [Opisthorchis felineus]	1.64e-144	422	147828	Eukaryota	Eukaryota,Platyhelminthes,Trematoda,Opisthorchiida,Opisthorchiidae,Opisthorchis,Opisthorchis_felineus
Acanthocystis_sp-AcaspChtn026742_Acanthocystis-sp	COG1527	Acanthocystis_sp	357	ORX79110.1	ORX79110.1 ATPase, V0 complex, subunit D [Basidiobolus meristosporus CBS 931.73]	4.21e-144	421	1314790	Eukaryota	Eukaryota,Zoopagomycota,Basidiobolomycetes,Basidiobolales,Basidiobolaceae,Basidiobolus,Basidiobolus_meristosporus
Acanthocystis_sp-AcaspChtn026742_Acanthocystis-sp	COG1527	Acanthocystis_sp	357	RJW59758.1	RJW59758.1 V-type proton ATPase subunit d, partial [Clonorchis sinensis]	8.46e-144	421	0	NA
Aduncisulcus_paluster-ApaluEFtn004795_Aduncisulcus-paluster	COG0055	Aduncisulcus_paluster	229	WP_054554811.1	WP_054554811.1 MULTISPECIES: F0F1 ATP synthase subunit beta [Pseudoalteromonas]	1.33e-153	444	53246	Bacteria	Bacteria,Pseudomonadota,Gammaproteobacteria,Alteromonadales,Pseudoalteromonadaceae,Pseudoalteromonas,none
Aduncisulcus_paluster-ApaluEFtn004795_Aduncisulcus-paluster	COG0055	Aduncisulcus_paluster	229	WP_016710493.1	WP_016710493.1 MULTISPECIES: F0F1 ATP synthase subunit beta [Pseudoalteromonas]	1.09e-152	441	53246	Bacteria	Bacteria,Pseudomonadota,Gammaproteobacteria,Alteromonadales,Pseudoalteromonadaceae,Pseudoalteromonas,none
Aduncisulcus_paluster-ApaluEFtn004795_Aduncisulcus-paluster	COG0055	Aduncisulcus_paluster	229	WP_145241681.1	WP_145241681.1 MULTISPECIES: F0F1 ATP synthase subunit beta [Pseudoalteromonas]	3.1e-152	440	53246	Bacteria	Bacteria,Pseudomonadota,Gammaproteobacteria,Alteromonadales,Pseudoalteromonadaceae,Pseudoalteromonas,none
Aduncisulcus_paluster-ApaluEFtn004795_Aduncisulcus-paluster	COG0055	Aduncisulcus_paluster	229	WP_036973717.1	WP_036973717.1 MULTISPECIES: F0F1 ATP synthase subunit beta [Pseudoalteromonas]	1.33e-153	444	53246	Bacteria	Bacteria,Pseudomonadota,Gammaproteobacteria,Alteromonadales,Pseudoalteromonadaceae,Pseudoalteromonas,none
Aduncisulcus_paluster-ApaluEFtn004795_Aduncisulcus-paluster	COG0055	Aduncisulcus_paluster	229	WP_063701380.1	WP_063701380.1 MULTISPECIES: F0F1 ATP synthase subunit beta [Pseudoalteromonas]	3.8e-153	442	53246	Bacteria	Bacteria,Pseudomonadota,Gammaproteobacteria,Alteromonadales,Pseudoalteromonadaceae,Pseudoalteromonas,none
Aduncisulcus_paluster-ApaluEFtn004795_Aduncisulcus-paluster	COG0055	Aduncisulcus_paluster	229	WP_064668236.1	WP_064668236.1 F0F1 ATP synthase subunit beta [Pseudoalteromonas prydzensis]	3.8e-153	442	182141	Bacteria	Bacteria,Pseudomonadota,Gammaproteobacteria,Alteromonadales,Pseudoalteromonadaceae,Pseudoalteromonas,Pseudoalteromonas_prydzensis
Aduncisulcus_paluster-ApaluEFtn004795_Aduncisulcus-paluster	COG0055	Aduncisulcus_paluster	229	WP_105201176.1	WP_105201176.1 MULTISPECIES: F0F1 ATP synthase subunit beta [unclassified Pseudoalteromonas]	3.1e-152	440	194690	Bacteria	Bacteria,Pseudomonadota,Gammaproteobacteria,Alteromonadales,Pseudoalteromonadaceae,Pseudoalteromonas,none
Aduncisulcus_paluster-ApaluEFtn004795_Aduncisulcus-paluster	COG0055	Aduncisulcus_paluster	229	WP_105253387.1	WP_105253387.1 F0F1 ATP synthase subunit beta [Pseudoalteromonas sp. T1lg75]	1.09e-152	441	194690	Bacteria	Bacteria,Pseudomonadota,Gammaproteobacteria,Alteromonadales,Pseudoalteromonadaceae,Pseudoalteromonas,none
Aduncisulcus_paluster-ApaluEFtn004795_Aduncisulcus-paluster	COG0055	Aduncisulcus_paluster	229	WP_138557632.1	WP_138557632.1 F0F1 ATP synthase subunit beta [Pseudoalteromonas sp. S4389]	1.33e-153	444	579556	Bacteria	Bacteria,Pseudomonadota,Gammaproteobacteria,Alteromonadales,Pseudoalteromonadaceae,Pseudoalteromonas,Pseudoalteromonas_sp._S4389
Aduncisulcus_paluster-ApaluEFtn004795_Aduncisulcus-paluster	COG0055	Aduncisulcus_paluster	229	WP_105265466.1	WP_105265466.1 F0F1 ATP synthase subunit beta [Pseudoalteromonas sp. T1lg76]	3.1e-152	440	2077103	Bacteria	Bacteria,Pseudomonadota,Gammaproteobacteria,Alteromonadales,Pseudoalteromonadaceae,Pseudoalteromonas,Pseudoalteromonas_sp._T1lg76
Aduncisulcus_paluster-ApaluEFtn000821_Aduncisulcus-paluster	COG0056	Aduncisulcus_paluster	514	WP_091827875.1	WP_091827875.1 F0F1 ATP synthase subunit alpha [Marinobacterium georgiense]	0	918	48076	Bacteria	Bacteria,Pseudomonadota,Gammaproteobacteria,Oceanospirillales,Oceanospirillaceae,Marinobacterium,Marinobacterium_georgiense
Aduncisulcus_paluster-ApaluEFtn000821_Aduncisulcus-paluster	COG0056	Aduncisulcus_paluster	514	WP_010324487.1	WP_010324487.1 F0F1 ATP synthase subunit alpha [Marinobacterium stanieri]	0	917	49186	Bacteria	Bacteria,Pseudomonadota,Gammaproteobacteria,Oceanospirillales,Oceanospirillaceae,Marinobacterium,Marinobacterium_stanieri
Aduncisulcus_paluster-ApaluEFtn000821_Aduncisulcus-paluster	COG0056	Aduncisulcus_paluster	514	WP_076465625.1	WP_076465625.1 F0F1 ATP synthase subunit alpha [Marinobacterium stanieri]	0	917	49186	Bacteria	Bacteria,Pseudomonadota,Gammaproteobacteria,Oceanospirillales,Oceanospirillaceae,Marinobacterium,Marinobacterium_stanieri
Aduncisulcus_paluster-ApaluEFtn000821_Aduncisulcus-paluster	COG0056	Aduncisulcus_paluster	514	WP_036512813.1	WP_036512813.1 F0F1 ATP synthase subunit alpha [Nitrincola nitratireducens]	0	917	267849	Bacteria	Bacteria,Pseudomonadota,Gammaproteobacteria,Oceanospirillales,Oceanospirillaceae,Nitrincola,none
Aduncisulcus_paluster-ApaluEFtn000821_Aduncisulcus-paluster	COG0056	Aduncisulcus_paluster	514	WP_027853449.1	WP_027853449.1 F0F1 ATP synthase subunit alpha [Marinobacterium litorale]	0	920	404770	Bacteria	Bacteria,Pseudomonadota,Gammaproteobacteria,Oceanospirillales,Oceanospirillaceae,Marinobacterium,Marinobacterium_litorale
Aduncisulcus_paluster-ApaluEFtn000821_Aduncisulcus-paluster	COG0056	Aduncisulcus_paluster	514	WP_020679588.1	WP_020679588.1 F0F1 ATP synthase subunit alpha [Marinobacterium rhizophilum]	0	915	420402	Bacteria	Bacteria,Pseudomonadota,Gammaproteobacteria,Oceanospirillales,Oceanospirillaceae,Marinobacterium,Marinobacterium_rhizophilum
Aduncisulcus_paluster-ApaluEFtn000821_Aduncisulcus-paluster	COG0056	Aduncisulcus_paluster	514	WP_104005401.1	WP_104005401.1 F0F1 ATP synthase subunit alpha [Marinobacterium lutimaris]	0	916	568106	Bacteria	Bacteria,Pseudomonadota,Gammaproteobacteria,Oceanospirillales,Oceanospirillaceae,Marinobacterium,Marinobacterium_lutimaris
Aduncisulcus_paluster-ApaluEFtn000821_Aduncisulcus-paluster	COG0056	Aduncisulcus_paluster	514	WP_054339698.1	WP_054339698.1 F0F1 ATP synthase subunit alpha [Neptunomonas antarctica]	0	922	619304	Bacteria	Bacteria,Pseudomonadota,Gammaproteobacteria,Oceanospirillales,Oceanospirillaceae,Neptunomonas,Neptunomonas_antarctica
Aduncisulcus_paluster-ApaluEFtn000821_Aduncisulcus-paluster	COG0056	Aduncisulcus_paluster	514	WP_036190812.1	WP_036190812.1 F0F1 ATP synthase subunit alpha [Marinobacterium sp. AK27]	0	916	1232683	Bacteria	Bacteria,Pseudomonadota,Gammaproteobacteria,Oceanospirillales,Oceanospirillaceae,Marinobacterium,Marinobacterium_sp._AK27
Aduncisulcus_paluster-ApaluEFtn000821_Aduncisulcus-paluster	COG0056	Aduncisulcus_paluster	514	WP_132296536.1	WP_132296536.1 F0F1 ATP synthase subunit alpha [Marinobacterium mangrovicola]	0	915	1476959	Bacteria	Bacteria,Pseudomonadota,Gammaproteobacteria,Oceanospirillales,Oceanospirillaceae,Marinobacterium,Marinobacterium_mangrovicola
Aduncisulcus_paluster-ApaluEFtn001624_Aduncisulcus-paluster	COG0056	Aduncisulcus_paluster	236	WP_015853320.1	WP_015853320.1 F0F1 ATP synthase subunit alpha [Desulfovibrio salexigens]	8.35e-159	459	880	Bacteria	Bacteria,Thermodesulfobacteriota,Desulfovibrionia,Desulfovibrionales,Desulfovibrionaceae,Maridesulfovibrio,Maridesulfovibrio_salexigens
Aduncisulcus_paluster-ApaluEFtn001624_Aduncisulcus-paluster	COG0056	Aduncisulcus_paluster	236	WP_027177732.1	WP_027177732.1 F0F1 ATP synthase subunit alpha [Desulfovibrio bastinii]	8.1e-147	428	47157	Bacteria	Bacteria,Thermodesulfobacteriota,Desulfovibrionia,Desulfovibrionales,Desulfovibrionaceae,Maridesulfovibrio,Maridesulfovibrio_bastinii
Aduncisulcus_paluster-ApaluEFtn001624_Aduncisulcus-paluster	COG0056	Aduncisulcus_paluster	236	WP_027721827.1	WP_027721827.1 F0F1 ATP synthase subunit alpha [Desulfovibrio zosterae]	2.75e-157	455	82171	Bacteria	Bacteria,Thermodesulfobacteriota,Desulfovibrionia,Desulfovibrionales,Desulfovibrionaceae,Maridesulfovibrio,Maridesulfovibrio_zosterae
Aduncisulcus_paluster-ApaluEFtn001624_Aduncisulcus-paluster	COG0056	Aduncisulcus_paluster	236	WP_015335946.1	WP_015335946.1 F0F1 ATP synthase subunit alpha [Desulfovibrio hydrothermalis]	3.9e-157	454	191026	Bacteria	Bacteria,Thermodesulfobacteriota,Desulfovibrionia,Desulfovibrionales,Desulfovibrionaceae,Maridesulfovibrio,Maridesulfovibrio_hydrothermalis
Aduncisulcus_paluster-ApaluEFtn001624_Aduncisulcus-paluster	COG0056	Aduncisulcus_paluster	236	WP_092158547.1	WP_092158547.1 F0F1 ATP synthase subunit alpha [Desulfovibrio ferrireducens]	2.59e-155	450	246191	Bacteria	Bacteria,Thermodesulfobacteriota,Desulfovibrionia,Desulfovibrionales,Desulfovibrionaceae,Maridesulfovibrio,Maridesulfovibrio_ferrireducens
Aduncisulcus_paluster-ApaluEFtn001624_Aduncisulcus-paluster	COG0056	Aduncisulcus_paluster	236	WP_031484658.1	WP_031484658.1 F0F1 ATP synthase subunit alpha [Desulfovibrio frigidus]	5.2e-155	449	340956	Bacteria	Bacteria,Thermodesulfobacteriota,Desulfovibrionia,Desulfovibrionales,Desulfovibrionaceae,Maridesulfovibrio,Maridesulfovibrio_frigidus
Aduncisulcus_paluster-ApaluEFtn001624_Aduncisulcus-paluster	COG0056	Aduncisulcus_paluster	236	WP_085103901.1	WP_085103901.1 F0F1 ATP synthase subunit alpha [Desulfovibrio gilichinskyi]	6e-154	446	1519643	Bacteria	Bacteria,Thermodesulfobacteriota,Desulfovibrionia,Desulfovibrionales,Desulfovibrionaceae,Desulfovibrio,Desulfovibrio_gilichinskyi
Aduncisulcus_paluster-ApaluEFtn001624_Aduncisulcus-paluster	COG0056	Aduncisulcus_paluster	236	OEU66840.1	OEU66840.1 F0F1 ATP synthase subunit alpha [Desulfovibrio sp. S3730MH75]	1.29e-155	451	1869297	Bacteria	Bacteria,Thermodesulfobacteriota,Desulfovibrionia,Desulfovibrionales,Desulfovibrionaceae,Desulfovibrio,Desulfovibrio_sp._S3730MH75
Aduncisulcus_paluster-ApaluEFtn001624_Aduncisulcus-paluster	COG0056	Aduncisulcus_paluster	236	WP_136675856.1	WP_136675856.1 F0F1 ATP synthase subunit alpha [Marinifilum sp. JC120]	6.8e-158	456	2302941	Bacteria	Bacteria,Bacteroidota,Bacteroidia,Marinilabiliales,Marinifilaceae,Marinifilum,Marinifilum_sp._JC120
Aduncisulcus_paluster-ApaluEFtn001624_Aduncisulcus-paluster	COG0056	Aduncisulcus_paluster	236	WP_155933600.1	WP_155933600.1 F0F1 ATP synthase subunit alpha [Pseudodesulfovibrio sp. F-1]	1.15e-146	428	2661613	Bacteria	Bacteria,Thermodesulfobacteriota,Desulfovibrionia,Desulfovibrionales,Desulfovibrionaceae,Pseudodesulfovibrio,Pseudodesulfovibrio_alkaliphilus
Aduncisulcus_paluster-ApaluEFtn006127_Aduncisulcus-paluster	COG0056	Aduncisulcus_paluster	229	WP_013466263.1	WP_013466263.1 MULTISPECIES: F0F1 ATP synthase subunit alpha [Pseudoalteromonas]	1.88e-148	432	43659	Bacteria	Bacteria,Pseudomonadota,Gammaproteobacteria,Alteromonadales,Pseudoalteromonadaceae,Pseudoalteromonas,Pseudoalteromonas_tetraodonis
Aduncisulcus_paluster-ApaluEFtn006127_Aduncisulcus-paluster	COG0056	Aduncisulcus_paluster	229	WP_058583667.1	WP_058583667.1 F0F1 ATP synthase subunit alpha [Pseudoalteromonas sp. XI10]	1.15e-149	436	53246	Bacteria	Bacteria,Pseudomonadota,Gammaproteobacteria,Alteromonadales,Pseudoalteromonadaceae,Pseudoalteromonas,none
Aduncisulcus_paluster-ApaluEFtn006127_Aduncisulcus-paluster	COG0056	Aduncisulcus_paluster	229	WP_063701386.1	WP_063701386.1 MULTISPECIES: F0F1 ATP synthase subunit alpha [Pseudoalteromonas]	1.22e-151	441	53246	Bacteria	Bacteria,Pseudomonadota,Gammaproteobacteria,Alteromonadales,Pseudoalteromonadaceae,Pseudoalteromonas,none
Aduncisulcus_paluster-ApaluEFtn006127_Aduncisulcus-paluster	COG0056	Aduncisulcus_paluster	229	WP_054554809.1	WP_054554809.1 MULTISPECIES: F0F1 ATP synthase subunit alpha [Pseudoalteromonas]	2.84e-150	437	53246	Bacteria	Bacteria,Pseudomonadota,Gammaproteobacteria,Alteromonadales,Pseudoalteromonadaceae,Pseudoalteromonas,none
Aduncisulcus_paluster-ApaluEFtn006127_Aduncisulcus-paluster	COG0056	Aduncisulcus_paluster	229	WP_036973715.1	WP_036973715.1 MULTISPECIES: F0F1 ATP synthase subunit alpha [Pseudoalteromonas]	3.49e-151	439	53246	Bacteria	Bacteria,Pseudomonadota,Gammaproteobacteria,Alteromonadales,Pseudoalteromonadaceae,Pseudoalteromonas,none
Aduncisulcus_paluster-ApaluEFtn006127_Aduncisulcus-paluster	COG0056	Aduncisulcus_paluster	229	WP_128583760.1	WP_128583760.1 F0F1 ATP synthase subunit alpha, partial [Pseudoalteromonas spiralis]	7.51e-152	432	162157	Bacteria	Bacteria,Pseudomonadota,Gammaproteobacteria,Alteromonadales,Pseudoalteromonadaceae,Pseudoalteromonas,Pseudoalteromonas_spiralis
Aduncisulcus_paluster-ApaluEFtn006127_Aduncisulcus-paluster	COG0056	Aduncisulcus_paluster	229	WP_105188736.1	WP_105188736.1 MULTISPECIES: F0F1 ATP synthase subunit alpha [unclassified Pseudoalteromonas]	6.58e-149	434	194690	Bacteria	Bacteria,Pseudomonadota,Gammaproteobacteria,Alteromonadales,Pseudoalteromonadaceae,Pseudoalteromonas,none
Aduncisulcus_paluster-ApaluEFtn006127_Aduncisulcus-paluster	COG0056	Aduncisulcus_paluster	229	WP_138618683.1	WP_138618683.1 F0F1 ATP synthase subunit alpha [Pseudoalteromonas sp. S2721]	1.15e-149	436	579526	Bacteria	Bacteria,Pseudomonadota,Gammaproteobacteria,Alteromonadales,Pseudoalteromonadaceae,Pseudoalteromonas,Pseudoalteromonas_sp._S2721
Aduncisulcus_paluster-ApaluEFtn006127_Aduncisulcus-paluster	COG0056	Aduncisulcus_paluster	229	KZY54543.1	KZY54543.1 F0F1 ATP synthase subunit alpha, partial [Pseudoalteromonas shioyasakiensis]	2.34e-152	437	1190813	Bacteria	Bacteria,Pseudomonadota,Gammaproteobacteria,Alteromonadales,Pseudoalteromonadaceae,Pseudoalteromonas,Pseudoalteromonas_shioyasakiensis
Aduncisulcus_paluster-ApaluEFtn006127_Aduncisulcus-paluster	COG0056	Aduncisulcus_paluster	229	KZY45499.1	KZY45499.1 F0F1 ATP synthase subunit alpha, partial [Pseudoalteromonas shioyasakiensis]	9.02e-152	437	1190813	Bacteria	Bacteria,Pseudomonadota,Gammaproteobacteria,Alteromonadales,Pseudoalteromonadaceae,Pseudoalteromonas,Pseudoalteromonas_shioyasakiensis
Aduncisulcus_paluster-ApaluEFtn003144_Aduncisulcus-paluster	COG0224	Aduncisulcus_paluster	234	WP_011329627.1	WP_011329627.1 MULTISPECIES: F0F1 ATP synthase subunit gamma [Pseudoalteromonas]	3.18e-150	429	28109	Bacteria	Bacteria,Pseudomonadota,Gammaproteobacteria,Alteromonadales,Pseudoalteromonadaceae,Pseudoalteromonas,Pseudoalteromonas_nigrifaciens
Aduncisulcus_paluster-ApaluEFtn003144_Aduncisulcus-paluster	COG0224	Aduncisulcus_paluster	234	WP_054554810.1	WP_054554810.1 MULTISPECIES: F0F1 ATP synthase subunit gamma [Pseudoalteromonas]	3.98e-160	454	53246	Bacteria	Bacteria,Pseudomonadota,Gammaproteobacteria,Alteromonadales,Pseudoalteromonadaceae,Pseudoalteromonas,none
Aduncisulcus_paluster-ApaluEFtn003144_Aduncisulcus-paluster	COG0224	Aduncisulcus_paluster	234	WP_010558110.1	WP_010558110.1 MULTISPECIES: F0F1 ATP synthase subunit gamma [Pseudoalteromonas]	2.24e-150	429	53246	Bacteria	Bacteria,Pseudomonadota,Gammaproteobacteria,Alteromonadales,Pseudoalteromonadaceae,Pseudoalteromonas,none
Aduncisulcus_paluster-ApaluEFtn003144_Aduncisulcus-paluster	COG0224	Aduncisulcus_paluster	234	WP_062568484.1	WP_062568484.1 MULTISPECIES: F0F1 ATP synthase subunit gamma [Pseudoalteromonas]	9.78e-161	455	53246	Bacteria	Bacteria,Pseudomonadota,Gammaproteobacteria,Alteromonadales,Pseudoalteromonadaceae,Pseudoalteromonas,none
Aduncisulcus_paluster-ApaluEFtn003144_Aduncisulcus-paluster	COG0224	Aduncisulcus_paluster	234	WP_063701383.1	WP_063701383.1 MULTISPECIES: F0F1 ATP synthase subunit gamma [Pseudoalteromonas]	6.3e-157	446	53246	Bacteria	Bacteria,Pseudomonadota,Gammaproteobacteria,Alteromonadales,Pseudoalteromonadaceae,Pseudoalteromonas,none
Aduncisulcus_paluster-ApaluEFtn003144_Aduncisulcus-paluster	COG0224	Aduncisulcus_paluster	234	WP_008130741.1	WP_008130741.1 MULTISPECIES: F0F1 ATP synthase subunit gamma [Pseudoalteromonas]	1.29e-149	427	53246	Bacteria	Bacteria,Pseudomonadota,Gammaproteobacteria,Alteromonadales,Pseudoalteromonadaceae,Pseudoalteromonas,none
Aduncisulcus_paluster-ApaluEFtn003144_Aduncisulcus-paluster	COG0224	Aduncisulcus_paluster	234	WP_036973716.1	WP_036973716.1 MULTISPECIES: F0F1 ATP synthase subunit gamma [Pseudoalteromonas]	1.14e-159	452	53246	Bacteria	Bacteria,Pseudomonadota,Gammaproteobacteria,Alteromonadales,Pseudoalteromonadaceae,Pseudoalteromonas,none
Aduncisulcus_paluster-ApaluEFtn003144_Aduncisulcus-paluster	COG0224	Aduncisulcus_paluster	234	WP_054563740.1	WP_054563740.1 MULTISPECIES: F0F1 ATP synthase subunit gamma [unclassified Pseudoalteromonas]	3.98e-160	454	194690	Bacteria	Bacteria,Pseudomonadota,Gammaproteobacteria,Alteromonadales,Pseudoalteromonadaceae,Pseudoalteromonas,none
Aduncisulcus_paluster-ApaluEFtn003144_Aduncisulcus-paluster	COG0224	Aduncisulcus_paluster	234	WP_118843861.1	WP_118843861.1 F0F1 ATP synthase subunit gamma [Pseudoalteromonas donghaensis]	4.64e-159	451	621376	Bacteria	Bacteria,Pseudomonadota,Gammaproteobacteria,Alteromonadales,Pseudoalteromonadaceae,Pseudoalteromonas,Pseudoalteromonas_donghaensis
Aduncisulcus_paluster-ApaluEFtn003144_Aduncisulcus-paluster	COG0224	Aduncisulcus_paluster	234	WP_058583666.1	WP_058583666.1 F0F1 ATP synthase subunit gamma [Pseudoalteromonas sp. XI10]	3.27e-159	451	1766621	Bacteria	Bacteria,Pseudomonadota,Gammaproteobacteria,Alteromonadales,Pseudoalteromonadaceae,Pseudoalteromonas,Pseudoalteromonas_sp._XI10
Aduncisulcus_paluster-ApaluEFtn001613_Aduncisulcus-paluster	COG1155	Aduncisulcus_paluster	625	KMS99325.1	KMS99325.1 hypothetical protein BVRB_2g045980 [Beta vulgaris subsp. vulgaris]	7.36e-252	716	3555	Eukaryota	Eukaryota,Streptophyta,Magnoliopsida,Caryophyllales,Chenopodiaceae,Beta,Beta_vulgaris
Aduncisulcus_paluster-ApaluEFtn001613_Aduncisulcus-paluster	COG1155	Aduncisulcus_paluster	625	XP_312843.1	XP_312843.1 AGAP003153-PA [Anopheles gambiae str. PEST]	8.74e-251	713	7165	Eukaryota	Eukaryota,Arthropoda,Insecta,Diptera,Culicidae,Anopheles,Anopheles_gambiae
Aduncisulcus_paluster-ApaluEFtn001613_Aduncisulcus-paluster	COG1155	Aduncisulcus_paluster	625	PWA63507.1	PWA63507.1 V-type proton ATPase catalytic subunit A [Artemisia annua]	4.1e-251	714	35608	Eukaryota	Eukaryota,Streptophyta,Magnoliopsida,Asterales,Asteraceae,Artemisia,Artemisia_annua
Aduncisulcus_paluster-ApaluEFtn001613_Aduncisulcus-paluster	COG1155	Aduncisulcus_paluster	625	BAR72384.1	BAR72384.1 Vacuolar-type H+-ATPase subunit A [Nasutitermes takasagoensis]	5.54e-252	716	62960	Eukaryota	Eukaryota,Arthropoda,Insecta,Blattodea,Termitidae,Nasutitermes,Nasutitermes_takasagoensis
Aduncisulcus_paluster-ApaluEFtn001613_Aduncisulcus-paluster	COG1155	Aduncisulcus_paluster	625	XP_021732700.1	XP_021732700.1 V-type proton ATPase catalytic subunit A-like [Chenopodium quinoa]	1.04e-251	716	63459	Eukaryota	Eukaryota,Streptophyta,Magnoliopsida,Caryophyllales,Chenopodiaceae,Chenopodium,Chenopodium_quinoa
Aduncisulcus_paluster-ApaluEFtn001613_Aduncisulcus-paluster	COG1155	Aduncisulcus_paluster	625	XP_021739675.1	XP_021739675.1 V-type proton ATPase catalytic subunit A [Chenopodium quinoa]	1.04e-251	716	63459	Eukaryota	Eukaryota,Streptophyta,Magnoliopsida,Caryophyllales,Chenopodiaceae,Chenopodium,Chenopodium_quinoa
Aduncisulcus_paluster-ApaluEFtn001613_Aduncisulcus-paluster	COG1155	Aduncisulcus_paluster	625	XP_023702715.1	XP_023702715.1 V-type proton ATPase catalytic subunit A [Cryptotermes secundus]	1.94e-252	717	105785	Eukaryota	Eukaryota,Arthropoda,Insecta,Blattodea,Kalotermitidae,Cryptotermes,Cryptotermes_secundus
Aduncisulcus_paluster-ApaluEFtn001613_Aduncisulcus-paluster	COG1155	Aduncisulcus_paluster	625	XP_014272529.1	XP_014272529.1 V-type proton ATPase catalytic subunit A [Halyomorpha halys]	1.04e-251	715	286706	Eukaryota	Eukaryota,Arthropoda,Insecta,Hemiptera,Pentatomidae,Halyomorpha,Halyomorpha_halys
Aduncisulcus_paluster-ApaluEFtn001613_Aduncisulcus-paluster	COG1155	Aduncisulcus_paluster	625	QBF54185.1	QBF54185.1 V-ATPase subunit A [Hermetia illucens]	6.39e-251	713	343691	Eukaryota	Eukaryota,Arthropoda,Insecta,Diptera,Stratiomyidae,Hermetia,Hermetia_illucens
Aduncisulcus_paluster-ApaluEFtn001613_Aduncisulcus-paluster	COG1155	Aduncisulcus_paluster	625	ANM86240.1	ANM86240.1 V-type proton ATPase catalytic subunit A [Stygiella incarcerata]	8.3e-255	723	1712417	Eukaryota	Eukaryota,none,none,Jakobida,Stygiellidae,Stygiella,Stygiella_incarcerata
Aduncisulcus_paluster-ApaluEFtn000226_Aduncisulcus-paluster	COG1156	Aduncisulcus_paluster	480	OSX69259.1	OSX69259.1 hypothetical protein BU14_1686s0002 [Porphyra umbilicalis]	1.43e-220	626	2786	Eukaryota	Eukaryota,Rhodophyta,Bangiophyceae,Bangiales,Bangiaceae,Porphyra,Porphyra_umbilicalis
Aduncisulcus_paluster-ApaluEFtn000226_Aduncisulcus-paluster	COG1156	Aduncisulcus_paluster	480	XP_007036767.1	XP_007036767.1 PREDICTED: V-type proton ATPase subunit B 1 [Theobroma cacao]	3.12e-216	614	3641	Eukaryota	Eukaryota,Streptophyta,Magnoliopsida,Malvales,Malvaceae,Theobroma,Theobroma_cacao
Aduncisulcus_paluster-ApaluEFtn000226_Aduncisulcus-paluster	COG1156	Aduncisulcus_paluster	480	XP_021903696.1	XP_021903696.1 V-type proton ATPase subunit B 2-like [Carica papaya]	1.09e-216	615	3649	Eukaryota	Eukaryota,Streptophyta,Magnoliopsida,Brassicales,Caricaceae,Carica,Carica_papaya
Aduncisulcus_paluster-ApaluEFtn000226_Aduncisulcus-paluster	COG1156	Aduncisulcus_paluster	480	CBY24818.1	CBY24818.1 unnamed protein product [Oikopleura dioica]	1.99e-219	622	34765	Eukaryota	Eukaryota,Chordata,Appendicularia,Copelata,Oikopleuridae,Oikopleura,Oikopleura_dioica
Aduncisulcus_paluster-ApaluEFtn000226_Aduncisulcus-paluster	COG1156	Aduncisulcus_paluster	480	KAA8497392.1	KAA8497392.1 V-type proton ATPase subunit B [Porphyridium purpureum]	3.44e-219	622	35688	Eukaryota	Eukaryota,Rhodophyta,Bangiophyceae,Porphyridiales,Porphyridiaceae,Porphyridium,Porphyridium_purpureum
Aduncisulcus_paluster-ApaluEFtn000226_Aduncisulcus-paluster	COG1156	Aduncisulcus_paluster	480	XP_007510282.1	XP_007510282.1 predicted protein [Bathycoccus prasinos]	1.6e-218	620	41875	Eukaryota	Eukaryota,Chlorophyta,Mamiellophyceae,Mamiellales,Bathycoccaceae,Bathycoccus,Bathycoccus_prasinos
Aduncisulcus_paluster-ApaluEFtn000226_Aduncisulcus-paluster	COG1156	Aduncisulcus_paluster	480	OUS43421.1	OUS43421.1 F-ATPase family transporter [Ostreococcus tauri]	7.77e-217	616	70448	Eukaryota	Eukaryota,Chlorophyta,Mamiellophyceae,Mamiellales,Bathycoccaceae,Ostreococcus,Ostreococcus_tauri
Aduncisulcus_paluster-ApaluEFtn000226_Aduncisulcus-paluster	COG1156	Aduncisulcus_paluster	480	XP_021292091.1	XP_021292091.1 V-type proton ATPase subunit B 1 [Herrania umbratica]	3.12e-216	614	108875	Eukaryota	Eukaryota,Streptophyta,Magnoliopsida,Malvales,Malvaceae,Herrania,Herrania_umbratica
Aduncisulcus_paluster-ApaluEFtn000226_Aduncisulcus-paluster	COG1156	Aduncisulcus_paluster	480	KAA6402358.1	KAA6402358.1 V-type H+-transporting ATPase subunit B [Streblomastix strix]	1.24e-217	617	222440	Eukaryota	Eukaryota,Preaxostyla,none,Oxymonadida,Streblomastigidae,Streblomastix,Streblomastix_strix
Aduncisulcus_paluster-ApaluEFtn000226_Aduncisulcus-paluster	COG1156	Aduncisulcus_paluster	480	XP_001420095.1	XP_001420095.1 F-ATPase family transporter: protons (vacuolar) [Ostreococcus lucimarinus CCE9901]	2.01e-216	615	436017	Eukaryota	Eukaryota,Chlorophyta,Mamiellophyceae,Mamiellales,Bathycoccaceae,Ostreococcus,Ostreococcus_sp._'lucimarinus'
Aduncisulcus_paluster-ApaluEFtn000492_Aduncisulcus-paluster	COG1269	Aduncisulcus_paluster	236	WP_010323419.1	WP_010323419.1 ATP synthase [Marinobacterium stanieri]	2.44e-101	315	49186	Bacteria	Bacteria,Pseudomonadota,Gammaproteobacteria,Oceanospirillales,Oceanospirillaceae,Marinobacterium,Marinobacterium_stanieri
Aduncisulcus_paluster-ApaluEFtn000492_Aduncisulcus-paluster	COG1269	Aduncisulcus_paluster	236	WP_076464263.1	WP_076464263.1 V-type ATP synthase subunit I [Marinobacterium stanieri]	9.71e-101	314	49186	Bacteria	Bacteria,Pseudomonadota,Gammaproteobacteria,Oceanospirillales,Oceanospirillaceae,Marinobacterium,Marinobacterium_stanieri
Aduncisulcus_paluster-ApaluEFtn000492_Aduncisulcus-paluster	COG1269	Aduncisulcus_paluster	236	WP_007021947.1	WP_007021947.1 ATP synthase [Neptuniibacter caesariensis]	2.01e-111	341	207954	Bacteria	Bacteria,Pseudomonadota,Gammaproteobacteria,Oceanospirillales,Oceanospirillaceae,Neptuniibacter,Neptuniibacter_caesariensis
Aduncisulcus_paluster-ApaluEFtn000492_Aduncisulcus-paluster	COG1269	Aduncisulcus_paluster	236	WP_106592297.1	WP_106592297.1 V-type ATP synthase subunit I [Marinobacterium halophilum]	7.51e-100	311	267374	Bacteria	Bacteria,Pseudomonadota,Gammaproteobacteria,Oceanospirillales,Oceanospirillaceae,Marinobacterium,Marinobacterium_halophilum
Aduncisulcus_paluster-ApaluEFtn000492_Aduncisulcus-paluster	COG1269	Aduncisulcus_paluster	236	WP_028467999.1	WP_028467999.1 ATP synthase [Neptunomonas japonica]	4.78e-100	312	417574	Bacteria	Bacteria,Pseudomonadota,Gammaproteobacteria,Oceanospirillales,Oceanospirillaceae,Neptunomonas,Neptunomonas_japonica
Aduncisulcus_paluster-ApaluEFtn000492_Aduncisulcus-paluster	COG1269	Aduncisulcus_paluster	236	WP_104004921.1	WP_104004921.1 V-type ATP synthase subunit I [Marinobacterium lutimaris]	9.46e-101	314	568106	Bacteria	Bacteria,Pseudomonadota,Gammaproteobacteria,Oceanospirillales,Oceanospirillaceae,Marinobacterium,Marinobacterium_lutimaris
Aduncisulcus_paluster-ApaluEFtn000492_Aduncisulcus-paluster	COG1269	Aduncisulcus_paluster	236	WP_138986331.1	WP_138986331.1 V-type ATP synthase subunit I [Neptunomonas concharum]	1.74e-100	313	1031538	Bacteria	Bacteria,Pseudomonadota,Gammaproteobacteria,Oceanospirillales,Oceanospirillaceae,Neptunomonas,Neptunomonas_concharum
Aduncisulcus_paluster-ApaluEFtn000492_Aduncisulcus-paluster	COG1269	Aduncisulcus_paluster	236	WP_132295003.1	WP_132295003.1 V-type ATP synthase subunit I [Marinobacterium mangrovicola]	1.68e-101	316	1476959	Bacteria	Bacteria,Pseudomonadota,Gammaproteobacteria,Oceanospirillales,Oceanospirillaceae,Marinobacterium,Marinobacterium_mangrovicola
Aduncisulcus_paluster-ApaluEFtn000492_Aduncisulcus-paluster	COG1269	Aduncisulcus_paluster	236	WP_067984129.1	WP_067984129.1 V-type ATP synthase subunit I [Neptuniibacter pectenicola]	2.03e-164	476	1795871	Bacteria	Bacteria,Pseudomonadota,Gammaproteobacteria,Oceanospirillales,Oceanospirillaceae,Neptuniibacter,Neptuniibacter_sp._Phe_28
Aduncisulcus_paluster-ApaluEFtn000492_Aduncisulcus-paluster	COG1269	Aduncisulcus_paluster	236	WP_067862531.1	WP_067862531.1 V-type ATP synthase subunit I [Neptuniibacter marinus]	1.03e-141	419	1806670	Bacteria	Bacteria,Pseudomonadota,Gammaproteobacteria,Oceanospirillales,Oceanospirillaceae,Neptuniibacter,Neptuniibacter_marinus
Aduncisulcus_paluster-ApaluEFtn001962_Aduncisulcus-paluster	COG1269	Aduncisulcus_paluster	894	XP_021684954.1	XP_021684954.1 V-type proton ATPase subunit a3-like isoform X2 [Hevea brasiliensis]	6.02e-116	383	3981	Eukaryota	Eukaryota,Streptophyta,Magnoliopsida,Malpighiales,Euphorbiaceae,Hevea,Hevea_brasiliensis
Aduncisulcus_paluster-ApaluEFtn001962_Aduncisulcus-paluster	COG1269	Aduncisulcus_paluster	894	KZM26037.1	KZM26037.1 hydrogen ion transmembrane transporter [Ascochyta rabiei]	3.56e-118	390	5454	Eukaryota	Eukaryota,Ascomycota,Dothideomycetes,Pleosporales,Didymellaceae,Ascochyta,Ascochyta_rabiei
Aduncisulcus_paluster-ApaluEFtn001962_Aduncisulcus-paluster	COG1269	Aduncisulcus_paluster	894	ORZ17949.1	ORZ17949.1 V-type ATPase, V0 complex, 116kDa subunit family [Absidia repens]	2.77e-118	389	90262	Eukaryota	Eukaryota,Mucoromycota,Mucoromycetes,Mucorales,Cunninghamellaceae,Absidia,Absidia_repens
Aduncisulcus_paluster-ApaluEFtn001962_Aduncisulcus-paluster	COG1269	Aduncisulcus_paluster	894	ORZ18117.1	ORZ18117.1 V-type ATPase, V0 complex, 116kDa subunit family [Absidia repens]	5.67e-117	386	90262	Eukaryota	Eukaryota,Mucoromycota,Mucoromycetes,Mucorales,Cunninghamellaceae,Absidia,Absidia_repens
Aduncisulcus_paluster-ApaluEFtn001962_Aduncisulcus-paluster	COG1269	Aduncisulcus_paluster	894	ORX53186.1	ORX53186.1 V0/A0 complex, 116-kDa subunit of ATPase [Hesseltinella vesiculosa]	1.39e-117	388	101127	Eukaryota	Eukaryota,Mucoromycota,Mucoromycetes,Mucorales,Cunninghamellaceae,Hesseltinella,Hesseltinella_vesiculosa
Aduncisulcus_paluster-ApaluEFtn001962_Aduncisulcus-paluster	COG1269	Aduncisulcus_paluster	894	KXL48815.1	KXL48815.1 hypothetical protein FE78DRAFT_141238 [Acidomyces richmondensis]	1.35e-116	386	245562	Eukaryota	Eukaryota,Ascomycota,Dothideomycetes,Mycosphaerellales,Teratosphaeriaceae,Acidomyces,Acidomyces_sp._'richmondensis'
Aduncisulcus_paluster-ApaluEFtn001962_Aduncisulcus-paluster	COG1269	Aduncisulcus_paluster	894	XP_003843917.1	XP_003843917.1 similar to vacuolar ATP synthase 98 kDa subunit [Leptosphaeria maculans JN3]	9.67e-117	386	985895	Eukaryota	Eukaryota,Ascomycota,Dothideomycetes,Pleosporales,Leptosphaeriaceae,Plenodomus,Plenodomus_lingam
Aduncisulcus_paluster-ApaluEFtn001962_Aduncisulcus-paluster	COG1269	Aduncisulcus_paluster	894	KFH67090.1	KFH67090.1 V-type H+-transporting ATPase subunit I [Mortierella verticillata NRRL 6337]	7.03e-116	383	1069443	Eukaryota	Eukaryota,Mucoromycota,Mortierellomycetes,Mortierellales,Mortierellaceae,Podila,Podila_verticillata
Aduncisulcus_paluster-ApaluEFtn001962_Aduncisulcus-paluster	COG1269	Aduncisulcus_paluster	894	OAQ35377.1	OAQ35377.1 V0/A0 complex, 116-kDa subunit of ATPase [Mortierella elongata AG-77]	1.14e-116	385	1314771	Eukaryota	Eukaryota,Mucoromycota,Mortierellomycetes,Mortierellales,Mortierellaceae,Linnemannia,Linnemannia_elongata
Aduncisulcus_paluster-ApaluEFtn001962_Aduncisulcus-paluster	COG1269	Aduncisulcus_paluster	894	ORX91125.1	ORX91125.1 putative vacuolar-ATPase subunit [Basidiobolus meristosporus CBS 931.73]	1.38e-120	395	1314790	Eukaryota	Eukaryota,Zoopagomycota,Basidiobolomycetes,Basidiobolales,Basidiobolaceae,Basidiobolus,Basidiobolus_meristosporus
Aduncisulcus_paluster-ApaluEFtn003549_Aduncisulcus-paluster	COG1390	Aduncisulcus_paluster	212	XP_008450144.1	XP_008450144.1 PREDICTED: V-type proton ATPase subunit E [Cucumis melo]	7.1e-14	78.2	3656	Eukaryota	Eukaryota,Streptophyta,Magnoliopsida,Cucurbitales,Cucurbitaceae,Cucumis,Cucumis_melo
Aduncisulcus_paluster-ApaluEFtn003549_Aduncisulcus-paluster	COG1390	Aduncisulcus_paluster	212	XP_028860931.1	XP_028860931.1 V-type proton ATPase subunit E, putative [Plasmodium malariae]	1.51e-14	80.1	5858	Eukaryota	Eukaryota,Apicomplexa,Aconoidasida,Haemosporida,Plasmodiidae,Plasmodium,Plasmodium_malariae
Aduncisulcus_paluster-ApaluEFtn003549_Aduncisulcus-paluster	COG1390	Aduncisulcus_paluster	212	SCQ16334.1	SCQ16334.1 V-type proton ATPase subunit E, putative [Plasmodium ovale]	1.06e-14	80.5	36330	Eukaryota	Eukaryota,Apicomplexa,Aconoidasida,Haemosporida,Plasmodiidae,Plasmodium,Plasmodium_ovale
Aduncisulcus_paluster-ApaluEFtn003549_Aduncisulcus-paluster	COG1390	Aduncisulcus_paluster	212	XP_021754298.1	XP_021754298.1 V-type proton ATPase subunit E-like [Chenopodium quinoa]	1.37e-13	77.4	63459	Eukaryota	Eukaryota,Streptophyta,Magnoliopsida,Caryophyllales,Chenopodiaceae,Chenopodium,Chenopodium_quinoa
Aduncisulcus_paluster-ApaluEFtn003549_Aduncisulcus-paluster	COG1390	Aduncisulcus_paluster	212	XP_028542999.1	XP_028542999.1 vacuolar ATP synthase subunit e [Plasmodium gonderi]	1.09e-13	77.8	77519	Eukaryota	Eukaryota,Apicomplexa,Aconoidasida,Haemosporida,Plasmodiidae,Plasmodium,Plasmodium_gonderi
Aduncisulcus_paluster-ApaluEFtn003549_Aduncisulcus-paluster	COG1390	Aduncisulcus_paluster	212	XP_009337804.1	XP_009337804.1 PREDICTED: V-type proton ATPase subunit E2 [Pyrus x bretschneideri]	1.31e-13	77.4	225117	Eukaryota	Eukaryota,Streptophyta,Magnoliopsida,Rosales,Rosaceae,Pyrus,Pyrus_x_bretschneideri
Aduncisulcus_paluster-ApaluEFtn003549_Aduncisulcus-paluster	COG1390	Aduncisulcus_paluster	212	SBS82431.1	SBS82431.1 V-type proton ATPase subunit E, putative [Plasmodium ovale curtisi]	1.32e-14	80.5	864141	Eukaryota	Eukaryota,Apicomplexa,Aconoidasida,Haemosporida,Plasmodiidae,Plasmodium,Plasmodium_ovale
Aduncisulcus_paluster-ApaluEFtn003549_Aduncisulcus-paluster	COG1390	Aduncisulcus_paluster	212	SBS87071.1	SBS87071.1 V-type proton ATPase subunit E, putative [Plasmodium ovale curtisi]	3.95e-14	80.5	864141	Eukaryota	Eukaryota,Apicomplexa,Aconoidasida,Haemosporida,Plasmodiidae,Plasmodium,Plasmodium_ovale
Aduncisulcus_paluster-ApaluEFtn003549_Aduncisulcus-paluster	COG1390	Aduncisulcus_paluster	212	SBT35506.1	SBT35506.1 V-type proton ATPase subunit E, putative [Plasmodium ovale wallikeri]	3.14e-14	79	864142	Eukaryota	Eukaryota,Apicomplexa,Aconoidasida,Haemosporida,Plasmodiidae,Plasmodium,Plasmodium_ovale
Aduncisulcus_paluster-ApaluEFtn003549_Aduncisulcus-paluster	COG1390	Aduncisulcus_paluster	212	XP_008818741.1	XP_008818741.1 V-type H+-transporting ATPase subunit E [Plasmodium inui San Antonio 1]	1.51e-13	77.4	1237626	Eukaryota	Eukaryota,Apicomplexa,Aconoidasida,Haemosporida,Plasmodiidae,Plasmodium,Plasmodium_inui
Aduncisulcus_paluster-ApaluEFtn003066_Aduncisulcus-paluster	COG1394	Aduncisulcus_paluster	261	XP_003283436.1	XP_003283436.1 hypothetical protein DICPUDRAFT_52292 [Dictyostelium purpureum]	1.42e-38	145	5786	Eukaryota	Eukaryota,Evosea,Eumycetozoa,Dictyosteliales,Dictyosteliaceae,Dictyostelium,Dictyostelium_purpureum
Aduncisulcus_paluster-ApaluEFtn003066_Aduncisulcus-paluster	COG1394	Aduncisulcus_paluster	261	XP_643919.1	XP_643919.1 vacuolar ATP synthase subunit D [Dictyostelium discoideum AX4]	2.83e-38	144	44689	Eukaryota	Eukaryota,Evosea,Eumycetozoa,Dictyosteliales,Dictyosteliaceae,Dictyostelium,Dictyostelium_discoideum
Aduncisulcus_paluster-ApaluEFtn003066_Aduncisulcus-paluster	COG1394	Aduncisulcus_paluster	261	ACO11992.1	ACO11992.1 Vacuolar proton pump subunit D [Lepeophtheirus salmonis]	2.5e-38	143	72036	Eukaryota	Eukaryota,Arthropoda,Hexanauplia,Siphonostomatoida,Caligidae,Lepeophtheirus,Lepeophtheirus_salmonis
Aduncisulcus_paluster-ApaluEFtn003066_Aduncisulcus-paluster	COG1394	Aduncisulcus_paluster	261	KYQ92452.1	KYQ92452.1 vacuolar ATP synthase subunit D [Tieghemostelium lacteum]	2.9e-38	144	361077	Eukaryota	Eukaryota,Evosea,Eumycetozoa,Dictyosteliales,Raperosteliaceae,Tieghemostelium,Tieghemostelium_lacteum
Aduncisulcus_paluster-ApaluEFtn003066_Aduncisulcus-paluster	COG1394	Aduncisulcus_paluster	261	XP_025104796.1	XP_025104796.1 V-type proton ATPase subunit D-like [Pomacea canaliculata]	4.54e-38	143	400727	Eukaryota	Eukaryota,Mollusca,Gastropoda,Architaenioglossa,Ampullariidae,Pomacea,Pomacea_canaliculata
Aduncisulcus_paluster-ApaluEFtn003066_Aduncisulcus-paluster	COG1394	Aduncisulcus_paluster	261	XP_006959401.1	XP_006959401.1 V-type ATPase D subunit [Wallemia mellicola CBS 633.66]	9.35e-40	147	671144	Eukaryota	Eukaryota,Basidiomycota,Wallemiomycetes,Wallemiales,Wallemiaceae,Wallemia,Wallemia_mellicola
Aduncisulcus_paluster-ApaluEFtn003066_Aduncisulcus-paluster	COG1394	Aduncisulcus_paluster	261	EPZ35593.1	EPZ35593.1 V-type proton ATPase subunit D [Rozella allomycis CSF55]	6.45e-40	148	988480	Eukaryota	Eukaryota,Cryptomycota,none,none,none,Rozella,Rozella_allomycis
Aduncisulcus_paluster-ApaluEFtn003066_Aduncisulcus-paluster	COG1394	Aduncisulcus_paluster	261	CEM07654.1	CEM07654.1 unnamed protein product [Vitrella brassicaformis CCMP3155]	4.22e-40	148	1169540	Eukaryota	Eukaryota,none,none,none,Vitrellaceae,Vitrella,Vitrella_brassicaformis
Aduncisulcus_paluster-ApaluEFtn003066_Aduncisulcus-paluster	COG1394	Aduncisulcus_paluster	261	XP_009268801.1	XP_009268801.1 V-type proton ATPase subunit D [Wallemia ichthyophaga EXF-994]	2.17e-38	144	1299270	Eukaryota	Eukaryota,Basidiomycota,Wallemiomycetes,Wallemiales,Wallemiaceae,Wallemia,Wallemia_ichthyophaga
Aduncisulcus_paluster-ApaluEFtn003066_Aduncisulcus-paluster	COG1394	Aduncisulcus_paluster	261	XP_025369079.1	XP_025369079.1 V-type H+-transporting ATPase subunit D [Ceraceosorus guamensis]	9.08e-39	145	1522189	Eukaryota	Eukaryota,Basidiomycota,Exobasidiomycetes,Ceraceosorales,Ceraceosoraceae,Ceraceosorus,Ceraceosorus_guamensis
Aduncisulcus_paluster-ApaluEFtn002280_Aduncisulcus-paluster	COG1527	Aduncisulcus_paluster	354	RCI04099.1	RCI04099.1 H(+)-transporting V0 sector ATPase subunit d [Rhizopus stolonifer]	2.63e-70	233	4846	Eukaryota	Eukaryota,Mucoromycota,Mucoromycetes,Mucorales,Rhizopodaceae,Rhizopus,Rhizopus_stolonifer
Aduncisulcus_paluster-ApaluEFtn002280_Aduncisulcus-paluster	COG1527	Aduncisulcus_paluster	354	RKP10140.1	RKP10140.1 V0 complex, c/d subunit of ATPase [Thamnocephalis sphaerospora]	6.77e-70	231	78915	Eukaryota	Eukaryota,Zoopagomycota,Zoopagomycetes,Zoopagales,Sigmoideomycetaceae,Thamnocephalis,Thamnocephalis_sphaerospora
Aduncisulcus_paluster-ApaluEFtn002280_Aduncisulcus-paluster	COG1527	Aduncisulcus_paluster	354	ORZ09010.1	ORZ09010.1 ATP synthase subunit [Absidia repens]	3.6e-70	232	90262	Eukaryota	Eukaryota,Mucoromycota,Mucoromycetes,Mucorales,Cunninghamellaceae,Absidia,Absidia_repens
Aduncisulcus_paluster-ApaluEFtn002280_Aduncisulcus-paluster	COG1527	Aduncisulcus_paluster	354	ORZ13666.1	ORZ13666.1 ATP synthase subunit [Absidia repens]	7.18e-70	231	90262	Eukaryota	Eukaryota,Mucoromycota,Mucoromycetes,Mucorales,Cunninghamellaceae,Absidia,Absidia_repens
Aduncisulcus_paluster-ApaluEFtn002280_Aduncisulcus-paluster	COG1527	Aduncisulcus_paluster	354	XP_005760681.1	XP_005760681.1 vacuolar H+-ATPase V0 sector, subunit D [Emiliania huxleyi CCMP1516]	1.24e-70	233	280463	Eukaryota	Eukaryota,Haptophyta,none,Isochrysidales,Noelaerhabdaceae,Emiliania,Emiliania_huxleyi
Aduncisulcus_paluster-ApaluEFtn002280_Aduncisulcus-paluster	COG1527	Aduncisulcus_paluster	354	VDN51142.1	VDN51142.1 unnamed protein product [Dracunculus medinensis]	2.79e-70	233	318479	Eukaryota	Eukaryota,Nematoda,Chromadorea,Rhabditida,Dracunculidae,Dracunculus,Dracunculus_medinensis
Aduncisulcus_paluster-ApaluEFtn002280_Aduncisulcus-paluster	COG1527	Aduncisulcus_paluster	354	XP_013762389.1	XP_013762389.1 ATP synthase (C/AC39) subunit [Thecamonas trahens ATCC 50062]	6.61e-70	232	461836	Eukaryota	Eukaryota,none,none,Apusomonadida,Apusomonadidae,Thecamonas,Thecamonas_trahens
Aduncisulcus_paluster-ApaluEFtn002280_Aduncisulcus-paluster	COG1527	Aduncisulcus_paluster	354	KXN73840.1	KXN73840.1 ATPase, V0 complex, subunit D [Conidiobolus coronatus NRRL 28638]	8.33e-72	236	796925	Eukaryota	Eukaryota,Zoopagomycota,Entomophthoromycetes,Entomophthorales,Ancylistaceae,Conidiobolus,Conidiobolus_coronatus
Aduncisulcus_paluster-ApaluEFtn002280_Aduncisulcus-paluster	COG1527	Aduncisulcus_paluster	354	KFH63935.1	KFH63935.1 V-type proton ATPase subunit D [Mortierella verticillata NRRL 6337]	5.24e-70	232	1069443	Eukaryota	Eukaryota,Mucoromycota,Mortierellomycetes,Mortierellales,Mortierellaceae,Podila,Podila_verticillata
Aduncisulcus_paluster-ApaluEFtn002280_Aduncisulcus-paluster	COG1527	Aduncisulcus_paluster	354	OZJ04254.1	OZJ04254.1 V-type proton ATPase subunit d [Bifiguratus adelaidae]	7.18e-70	231	1938954	Eukaryota	Eukaryota,Mucoromycota,Endogonomycetes,Endogonales,none,Bifiguratus,Bifiguratus_adelaidae
Allomyces_macrogynus-AmacrOFgn006717_Allomyces-macrogynus	COG0055	Allomyces_macrogynus	500	RKP36003.1	RKP36003.1 ATP synthase subunit beta [Dimargaris cristalligena]	2.67e-287	795	215637	Eukaryota	Eukaryota,Zoopagomycota,Dimargaritomycetes,Dimargaritales,Dimargaritaceae,Dimargaris,Dimargaris_cristalligena
Allomyces_macrogynus-AmacrOFgn006717_Allomyces-macrogynus	COG0055	Allomyces_macrogynus	500	KNE57016.1	KNE57016.1 ATP synthase subunit beta, mitochondrial [Allomyces macrogynus ATCC 38327]	0	916	578462	Eukaryota	Eukaryota,Blastocladiomycota,Blastocladiomycetes,Blastocladiales,Blastocladiaceae,Allomyces,Allomyces_macrogynus
Allomyces_macrogynus-AmacrOFgn006717_Allomyces-macrogynus	COG0055	Allomyces_macrogynus	500	KNE64516.1	KNE64516.1 ATP synthase subunit beta, mitochondrial [Allomyces macrogynus ATCC 38327]	0	961	578462	Eukaryota	Eukaryota,Blastocladiomycota,Blastocladiomycetes,Blastocladiales,Blastocladiaceae,Allomyces,Allomyces_macrogynus
Allomyces_macrogynus-AmacrOFgn006717_Allomyces-macrogynus	COG0055	Allomyces_macrogynus	500	ORZ34326.1	ORZ34326.1 P-loop containing nucleoside triphosphate hydrolase protein [Catenaria anguillulae PL171]	0	876	765915	Eukaryota	Eukaryota,Blastocladiomycota,Blastocladiomycetes,Blastocladiales,Catenariaceae,Catenaria,Catenaria_anguillulae
Allomyces_macrogynus-AmacrOFgn006717_Allomyces-macrogynus	COG0055	Allomyces_macrogynus	500	KXN64650.1	KXN64650.1 putative ATP2-F1F0-ATPase complex, F1 beta subunit [Conidiobolus coronatus NRRL 28638]	7.7e-287	795	796925	Eukaryota	Eukaryota,Zoopagomycota,Entomophthoromycetes,Entomophthorales,Ancylistaceae,Conidiobolus,Conidiobolus_coronatus
Allomyces_macrogynus-AmacrOFgn006717_Allomyces-macrogynus	COG0055	Allomyces_macrogynus	500	ORX95622.1	ORX95622.1 ATP synthase F1, beta subunit [Basidiobolus meristosporus CBS 931.73]	5.45e-287	796	1314790	Eukaryota	Eukaryota,Zoopagomycota,Basidiobolomycetes,Basidiobolales,Basidiobolaceae,Basidiobolus,Basidiobolus_meristosporus
Allomyces_macrogynus-AmacrOFgn006717_Allomyces-macrogynus	COG0055	Allomyces_macrogynus	500	ORY01250.1	ORY01250.1 ATP synthase F1 beta subunit [Basidiobolus meristosporus CBS 931.73]	2.15e-289	802	1314790	Eukaryota	Eukaryota,Zoopagomycota,Basidiobolomycetes,Basidiobolales,Basidiobolaceae,Basidiobolus,Basidiobolus_meristosporus
Allomyces_macrogynus-AmacrOFgn006717_Allomyces-macrogynus	COG0055	Allomyces_macrogynus	500	ORX76951.1	ORX76951.1 ATP2, beta subunit of the F1 sector of mitochondrial F1F0 ATP synthase [Basidiobolus meristosporus CBS 931.73]	1.39e-287	797	1314790	Eukaryota	Eukaryota,Zoopagomycota,Basidiobolomycetes,Basidiobolales,Basidiobolaceae,Basidiobolus,Basidiobolus_meristosporus
Allomyces_macrogynus-AmacrOFgn006717_Allomyces-macrogynus	COG0055	Allomyces_macrogynus	500	ORX99790.1	ORX99790.1 ATP synthase F1, beta subunit [Basidiobolus meristosporus CBS 931.73]	2.51e-287	796	1314790	Eukaryota	Eukaryota,Zoopagomycota,Basidiobolomycetes,Basidiobolales,Basidiobolaceae,Basidiobolus,Basidiobolus_meristosporus
Allomyces_macrogynus-AmacrOFgn006717_Allomyces-macrogynus	COG0055	Allomyces_macrogynus	500	ORX78907.1	ORX78907.1 ATP synthase subunit beta [Basidiobolus meristosporus CBS 931.73]	8.75e-289	800	1314790	Eukaryota	Eukaryota,Zoopagomycota,Basidiobolomycetes,Basidiobolales,Basidiobolaceae,Basidiobolus,Basidiobolus_meristosporus
Allomyces_macrogynus-AmacrOFgn006894_Allomyces-macrogynus	COG0055	Allomyces_macrogynus	500	RKP36003.1	RKP36003.1 ATP synthase subunit beta [Dimargaris cristalligena]	2.67e-287	795	215637	Eukaryota	Eukaryota,Zoopagomycota,Dimargaritomycetes,Dimargaritales,Dimargaritaceae,Dimargaris,Dimargaris_cristalligena
Allomyces_macrogynus-AmacrOFgn006894_Allomyces-macrogynus	COG0055	Allomyces_macrogynus	500	KNE57016.1	KNE57016.1 ATP synthase subunit beta, mitochondrial [Allomyces macrogynus ATCC 38327]	0	916	578462	Eukaryota	Eukaryota,Blastocladiomycota,Blastocladiomycetes,Blastocladiales,Blastocladiaceae,Allomyces,Allomyces_macrogynus
Allomyces_macrogynus-AmacrOFgn006894_Allomyces-macrogynus	COG0055	Allomyces_macrogynus	500	KNE64516.1	KNE64516.1 ATP synthase subunit beta, mitochondrial [Allomyces macrogynus ATCC 38327]	0	961	578462	Eukaryota	Eukaryota,Blastocladiomycota,Blastocladiomycetes,Blastocladiales,Blastocladiaceae,Allomyces,Allomyces_macrogynus
Allomyces_macrogynus-AmacrOFgn006894_Allomyces-macrogynus	COG0055	Allomyces_macrogynus	500	ORZ34326.1	ORZ34326.1 P-loop containing nucleoside triphosphate hydrolase protein [Catenaria anguillulae PL171]	0	876	765915	Eukaryota	Eukaryota,Blastocladiomycota,Blastocladiomycetes,Blastocladiales,Catenariaceae,Catenaria,Catenaria_anguillulae
Allomyces_macrogynus-AmacrOFgn006894_Allomyces-macrogynus	COG0055	Allomyces_macrogynus	500	KXN64650.1	KXN64650.1 putative ATP2-F1F0-ATPase complex, F1 beta subunit [Conidiobolus coronatus NRRL 28638]	7.7e-287	795	796925	Eukaryota	Eukaryota,Zoopagomycota,Entomophthoromycetes,Entomophthorales,Ancylistaceae,Conidiobolus,Conidiobolus_coronatus
Allomyces_macrogynus-AmacrOFgn006894_Allomyces-macrogynus	COG0055	Allomyces_macrogynus	500	ORX99790.1	ORX99790.1 ATP synthase F1, beta subunit [Basidiobolus meristosporus CBS 931.73]	2.51e-287	796	1314790	Eukaryota	Eukaryota,Zoopagomycota,Basidiobolomycetes,Basidiobolales,Basidiobolaceae,Basidiobolus,Basidiobolus_meristosporus
Allomyces_macrogynus-AmacrOFgn006894_Allomyces-macrogynus	COG0055	Allomyces_macrogynus	500	ORX95622.1	ORX95622.1 ATP synthase F1, beta subunit [Basidiobolus meristosporus CBS 931.73]	5.45e-287	796	1314790	Eukaryota	Eukaryota,Zoopagomycota,Basidiobolomycetes,Basidiobolales,Basidiobolaceae,Basidiobolus,Basidiobolus_meristosporus
Allomyces_macrogynus-AmacrOFgn006894_Allomyces-macrogynus	COG0055	Allomyces_macrogynus	500	ORY01250.1	ORY01250.1 ATP synthase F1 beta subunit [Basidiobolus meristosporus CBS 931.73]	2.15e-289	802	1314790	Eukaryota	Eukaryota,Zoopagomycota,Basidiobolomycetes,Basidiobolales,Basidiobolaceae,Basidiobolus,Basidiobolus_meristosporus
Allomyces_macrogynus-AmacrOFgn006894_Allomyces-macrogynus	COG0055	Allomyces_macrogynus	500	ORX76951.1	ORX76951.1 ATP2, beta subunit of the F1 sector of mitochondrial F1F0 ATP synthase [Basidiobolus meristosporus CBS 931.73]	1.39e-287	797	1314790	Eukaryota	Eukaryota,Zoopagomycota,Basidiobolomycetes,Basidiobolales,Basidiobolaceae,Basidiobolus,Basidiobolus_meristosporus
Allomyces_macrogynus-AmacrOFgn006894_Allomyces-macrogynus	COG0055	Allomyces_macrogynus	500	ORX78907.1	ORX78907.1 ATP synthase subunit beta [Basidiobolus meristosporus CBS 931.73]	8.75e-289	800	1314790	Eukaryota	Eukaryota,Zoopagomycota,Basidiobolomycetes,Basidiobolales,Basidiobolaceae,Basidiobolus,Basidiobolus_meristosporus
Allomyces_macrogynus-AmacrOFgn008352_Allomyces-macrogynus	COG0055	Allomyces_macrogynus	499	RKP36003.1	RKP36003.1 ATP synthase subunit beta [Dimargaris cristalligena]	6.02e-286	791	215637	Eukaryota	Eukaryota,Zoopagomycota,Dimargaritomycetes,Dimargaritales,Dimargaritaceae,Dimargaris,Dimargaris_cristalligena
Allomyces_macrogynus-AmacrOFgn008352_Allomyces-macrogynus	COG0055	Allomyces_macrogynus	499	KNE64516.1	KNE64516.1 ATP synthase subunit beta, mitochondrial [Allomyces macrogynus ATCC 38327]	0	919	578462	Eukaryota	Eukaryota,Blastocladiomycota,Blastocladiomycetes,Blastocladiales,Blastocladiaceae,Allomyces,Allomyces_macrogynus
Allomyces_macrogynus-AmacrOFgn008352_Allomyces-macrogynus	COG0055	Allomyces_macrogynus	499	KNE57016.1	KNE57016.1 ATP synthase subunit beta, mitochondrial [Allomyces macrogynus ATCC 38327]	0	941	578462	Eukaryota	Eukaryota,Blastocladiomycota,Blastocladiomycetes,Blastocladiales,Blastocladiaceae,Allomyces,Allomyces_macrogynus
Allomyces_macrogynus-AmacrOFgn008352_Allomyces-macrogynus	COG0055	Allomyces_macrogynus	499	ORZ34326.1	ORZ34326.1 P-loop containing nucleoside triphosphate hydrolase protein [Catenaria anguillulae PL171]	8.50999999999895e-312	858	765915	Eukaryota	Eukaryota,Blastocladiomycota,Blastocladiomycetes,Blastocladiales,Catenariaceae,Catenaria,Catenaria_anguillulae
Allomyces_macrogynus-AmacrOFgn008352_Allomyces-macrogynus	COG0055	Allomyces_macrogynus	499	KXN64650.1	KXN64650.1 putative ATP2-F1F0-ATPase complex, F1 beta subunit [Conidiobolus coronatus NRRL 28638]	3.67e-287	795	796925	Eukaryota	Eukaryota,Zoopagomycota,Entomophthoromycetes,Entomophthorales,Ancylistaceae,Conidiobolus,Conidiobolus_coronatus
Allomyces_macrogynus-AmacrOFgn008352_Allomyces-macrogynus	COG0055	Allomyces_macrogynus	499	ORX78907.1	ORX78907.1 ATP synthase subunit beta [Basidiobolus meristosporus CBS 931.73]	4.18e-289	801	1314790	Eukaryota	Eukaryota,Zoopagomycota,Basidiobolomycetes,Basidiobolales,Basidiobolaceae,Basidiobolus,Basidiobolus_meristosporus
Allomyces_macrogynus-AmacrOFgn008352_Allomyces-macrogynus	COG0055	Allomyces_macrogynus	499	ORX95622.1	ORX95622.1 ATP synthase F1, beta subunit [Basidiobolus meristosporus CBS 931.73]	2.6e-287	796	1314790	Eukaryota	Eukaryota,Zoopagomycota,Basidiobolomycetes,Basidiobolales,Basidiobolaceae,Basidiobolus,Basidiobolus_meristosporus
Allomyces_macrogynus-AmacrOFgn008352_Allomyces-macrogynus	COG0055	Allomyces_macrogynus	499	ORX99790.1	ORX99790.1 ATP synthase F1, beta subunit [Basidiobolus meristosporus CBS 931.73]	1.39e-286	795	1314790	Eukaryota	Eukaryota,Zoopagomycota,Basidiobolomycetes,Basidiobolales,Basidiobolaceae,Basidiobolus,Basidiobolus_meristosporus
Allomyces_macrogynus-AmacrOFgn008352_Allomyces-macrogynus	COG0055	Allomyces_macrogynus	499	ORY01250.1	ORY01250.1 ATP synthase F1 beta subunit [Basidiobolus meristosporus CBS 931.73]	1.03e-289	803	1314790	Eukaryota	Eukaryota,Zoopagomycota,Basidiobolomycetes,Basidiobolales,Basidiobolaceae,Basidiobolus,Basidiobolus_meristosporus
Allomyces_macrogynus-AmacrOFgn008352_Allomyces-macrogynus	COG0055	Allomyces_macrogynus	499	ORX76951.1	ORX76951.1 ATP2, beta subunit of the F1 sector of mitochondrial F1F0 ATP synthase [Basidiobolus meristosporus CBS 931.73]	1.34e-287	797	1314790	Eukaryota	Eukaryota,Zoopagomycota,Basidiobolomycetes,Basidiobolales,Basidiobolaceae,Basidiobolus,Basidiobolus_meristosporus
Allomyces_macrogynus-AmacrOFgn009852_Allomyces-macrogynus	COG0055	Allomyces_macrogynus	499	RKP36003.1	RKP36003.1 ATP synthase subunit beta [Dimargaris cristalligena]	6.02e-286	791	215637	Eukaryota	Eukaryota,Zoopagomycota,Dimargaritomycetes,Dimargaritales,Dimargaritaceae,Dimargaris,Dimargaris_cristalligena
Allomyces_macrogynus-AmacrOFgn009852_Allomyces-macrogynus	COG0055	Allomyces_macrogynus	499	KNE57016.1	KNE57016.1 ATP synthase subunit beta, mitochondrial [Allomyces macrogynus ATCC 38327]	0	941	578462	Eukaryota	Eukaryota,Blastocladiomycota,Blastocladiomycetes,Blastocladiales,Blastocladiaceae,Allomyces,Allomyces_macrogynus
Allomyces_macrogynus-AmacrOFgn009852_Allomyces-macrogynus	COG0055	Allomyces_macrogynus	499	KNE64516.1	KNE64516.1 ATP synthase subunit beta, mitochondrial [Allomyces macrogynus ATCC 38327]	0	919	578462	Eukaryota	Eukaryota,Blastocladiomycota,Blastocladiomycetes,Blastocladiales,Blastocladiaceae,Allomyces,Allomyces_macrogynus
Allomyces_macrogynus-AmacrOFgn009852_Allomyces-macrogynus	COG0055	Allomyces_macrogynus	499	ORZ34326.1	ORZ34326.1 P-loop containing nucleoside triphosphate hydrolase protein [Catenaria anguillulae PL171]	8.50999999999895e-312	858	765915	Eukaryota	Eukaryota,Blastocladiomycota,Blastocladiomycetes,Blastocladiales,Catenariaceae,Catenaria,Catenaria_anguillulae
Allomyces_macrogynus-AmacrOFgn009852_Allomyces-macrogynus	COG0055	Allomyces_macrogynus	499	KXN64650.1	KXN64650.1 putative ATP2-F1F0-ATPase complex, F1 beta subunit [Conidiobolus coronatus NRRL 28638]	3.67e-287	795	796925	Eukaryota	Eukaryota,Zoopagomycota,Entomophthoromycetes,Entomophthorales,Ancylistaceae,Conidiobolus,Conidiobolus_coronatus
Allomyces_macrogynus-AmacrOFgn009852_Allomyces-macrogynus	COG0055	Allomyces_macrogynus	499	ORY01250.1	ORY01250.1 ATP synthase F1 beta subunit [Basidiobolus meristosporus CBS 931.73]	1.03e-289	803	1314790	Eukaryota	Eukaryota,Zoopagomycota,Basidiobolomycetes,Basidiobolales,Basidiobolaceae,Basidiobolus,Basidiobolus_meristosporus
Allomyces_macrogynus-AmacrOFgn009852_Allomyces-macrogynus	COG0055	Allomyces_macrogynus	499	ORX95622.1	ORX95622.1 ATP synthase F1, beta subunit [Basidiobolus meristosporus CBS 931.73]	2.6e-287	796	1314790	Eukaryota	Eukaryota,Zoopagomycota,Basidiobolomycetes,Basidiobolales,Basidiobolaceae,Basidiobolus,Basidiobolus_meristosporus
Allomyces_macrogynus-AmacrOFgn009852_Allomyces-macrogynus	COG0055	Allomyces_macrogynus	499	ORX99790.1	ORX99790.1 ATP synthase F1, beta subunit [Basidiobolus meristosporus CBS 931.73]	1.39e-286	795	1314790	Eukaryota	Eukaryota,Zoopagomycota,Basidiobolomycetes,Basidiobolales,Basidiobolaceae,Basidiobolus,Basidiobolus_meristosporus
Allomyces_macrogynus-AmacrOFgn009852_Allomyces-macrogynus	COG0055	Allomyces_macrogynus	499	ORX76951.1	ORX76951.1 ATP2, beta subunit of the F1 sector of mitochondrial F1F0 ATP synthase [Basidiobolus meristosporus CBS 931.73]	1.34e-287	797	1314790	Eukaryota	Eukaryota,Zoopagomycota,Basidiobolomycetes,Basidiobolales,Basidiobolaceae,Basidiobolus,Basidiobolus_meristosporus
Allomyces_macrogynus-AmacrOFgn009852_Allomyces-macrogynus	COG0055	Allomyces_macrogynus	499	ORX78907.1	ORX78907.1 ATP synthase subunit beta [Basidiobolus meristosporus CBS 931.73]	4.18e-289	801	1314790	Eukaryota	Eukaryota,Zoopagomycota,Basidiobolomycetes,Basidiobolales,Basidiobolaceae,Basidiobolus,Basidiobolus_meristosporus
Allomyces_macrogynus-AmacrOFgn002228_Allomyces-macrogynus	COG0056	Allomyces_macrogynus	541	ORX69531.1	ORX69531.1 ATP synthase F1, alpha subunit [Linderina pennispora]	4.62e-308	852	61395	Eukaryota	Eukaryota,Zoopagomycota,Kickxellomycetes,Kickxellales,Kickxellaceae,Linderina,Linderina_pennispora
Allomyces_macrogynus-AmacrOFgn002228_Allomyces-macrogynus	COG0056	Allomyces_macrogynus	541	RKP39020.1	RKP39020.1 P-loop containing nucleoside triphosphate hydrolase protein [Dimargaris cristalligena]	0	853	215637	Eukaryota	Eukaryota,Zoopagomycota,Dimargaritomycetes,Dimargaritales,Dimargaritaceae,Dimargaris,Dimargaris_cristalligena
Allomyces_macrogynus-AmacrOFgn002228_Allomyces-macrogynus	COG0056	Allomyces_macrogynus	541	KNE58326.1	KNE58326.1 ATP synthase subunit alpha, mitochondrial [Allomyces macrogynus ATCC 38327]	0	1006	578462	Eukaryota	Eukaryota,Blastocladiomycota,Blastocladiomycetes,Blastocladiales,Blastocladiaceae,Allomyces,Allomyces_macrogynus
Allomyces_macrogynus-AmacrOFgn002228_Allomyces-macrogynus	COG0056	Allomyces_macrogynus	541	KNE65455.1	KNE65455.1 ATP synthase subunit alpha, mitochondrial [Allomyces macrogynus ATCC 38327]	0	1025	578462	Eukaryota	Eukaryota,Blastocladiomycota,Blastocladiomycetes,Blastocladiales,Blastocladiaceae,Allomyces,Allomyces_macrogynus
Allomyces_macrogynus-AmacrOFgn002228_Allomyces-macrogynus	COG0056	Allomyces_macrogynus	541	ORZ34445.1	ORZ34445.1 F1F0-ATPase complex, F1 alpha subunit [Catenaria anguillulae PL171]	0	947	765915	Eukaryota	Eukaryota,Blastocladiomycota,Blastocladiomycetes,Blastocladiales,Catenariaceae,Catenaria,Catenaria_anguillulae
Allomyces_macrogynus-AmacrOFgn002228_Allomyces-macrogynus	COG0056	Allomyces_macrogynus	541	KXN69528.1	KXN69528.1 ATP synthase subunit alpha, mitochondrial [Conidiobolus coronatus NRRL 28638]	2.94000000000003e-311	860	796925	Eukaryota	Eukaryota,Zoopagomycota,Entomophthoromycetes,Entomophthorales,Ancylistaceae,Conidiobolus,Conidiobolus_coronatus
Allomyces_macrogynus-AmacrOFgn002228_Allomyces-macrogynus	COG0056	Allomyces_macrogynus	541	ORY04340.1	ORY04340.1 ATP synthase subunit alpha, mitochondrial [Basidiobolus meristosporus CBS 931.73]	0	853	1314790	Eukaryota	Eukaryota,Zoopagomycota,Basidiobolomycetes,Basidiobolales,Basidiobolaceae,Basidiobolus,Basidiobolus_meristosporus
Allomyces_macrogynus-AmacrOFgn002228_Allomyces-macrogynus	COG0056	Allomyces_macrogynus	541	ORX87267.1	ORX87267.1 ATP synthase subunit alpha [Basidiobolus meristosporus CBS 931.73]	1.19e-311	861	1314790	Eukaryota	Eukaryota,Zoopagomycota,Basidiobolomycetes,Basidiobolales,Basidiobolaceae,Basidiobolus,Basidiobolus_meristosporus
Allomyces_macrogynus-AmacrOFgn002228_Allomyces-macrogynus	COG0056	Allomyces_macrogynus	541	ORX91547.1	ORX91547.1 ATP synthase subunit alpha [Basidiobolus meristosporus CBS 931.73]	6.58e-307	849	1314790	Eukaryota	Eukaryota,Zoopagomycota,Basidiobolomycetes,Basidiobolales,Basidiobolaceae,Basidiobolus,Basidiobolus_meristosporus
Allomyces_macrogynus-AmacrOFgn002228_Allomyces-macrogynus	COG0056	Allomyces_macrogynus	541	ORY07479.1	ORY07479.1 ATP synthase subunit alpha [Basidiobolus meristosporus CBS 931.73]	6.69e-308	850	1314790	Eukaryota	Eukaryota,Zoopagomycota,Basidiobolomycetes,Basidiobolales,Basidiobolaceae,Basidiobolus,Basidiobolus_meristosporus
Allomyces_macrogynus-AmacrOFgn005608_Allomyces-macrogynus	COG0056	Allomyces_macrogynus	542	ORX69531.1	ORX69531.1 ATP synthase F1, alpha subunit [Linderina pennispora]	1.06999999999989e-311	861	61395	Eukaryota	Eukaryota,Zoopagomycota,Kickxellomycetes,Kickxellales,Kickxellaceae,Linderina,Linderina_pennispora
Allomyces_macrogynus-AmacrOFgn005608_Allomyces-macrogynus	COG0056	Allomyces_macrogynus	542	RKP39020.1	RKP39020.1 P-loop containing nucleoside triphosphate hydrolase protein [Dimargaris cristalligena]	5.05000000000001e-310	857	215637	Eukaryota	Eukaryota,Zoopagomycota,Dimargaritomycetes,Dimargaritales,Dimargaritaceae,Dimargaris,Dimargaris_cristalligena
Allomyces_macrogynus-AmacrOFgn005608_Allomyces-macrogynus	COG0056	Allomyces_macrogynus	542	KNE58326.1	KNE58326.1 ATP synthase subunit alpha, mitochondrial [Allomyces macrogynus ATCC 38327]	0	1032	578462	Eukaryota	Eukaryota,Blastocladiomycota,Blastocladiomycetes,Blastocladiales,Blastocladiaceae,Allomyces,Allomyces_macrogynus
Allomyces_macrogynus-AmacrOFgn005608_Allomyces-macrogynus	COG0056	Allomyces_macrogynus	542	KNE65455.1	KNE65455.1 ATP synthase subunit alpha, mitochondrial [Allomyces macrogynus ATCC 38327]	0	1010	578462	Eukaryota	Eukaryota,Blastocladiomycota,Blastocladiomycetes,Blastocladiales,Blastocladiaceae,Allomyces,Allomyces_macrogynus
Allomyces_macrogynus-AmacrOFgn005608_Allomyces-macrogynus	COG0056	Allomyces_macrogynus	542	PIA15185.1	PIA15185.1 ATP synthase F1, alpha subunit [Coemansia reversa NRRL 1564]	0	853	763665	Eukaryota	Eukaryota,Zoopagomycota,Kickxellomycetes,Kickxellales,Kickxellaceae,Coemansia,Coemansia_reversa
Allomyces_macrogynus-AmacrOFgn005608_Allomyces-macrogynus	COG0056	Allomyces_macrogynus	542	ORZ34445.1	ORZ34445.1 F1F0-ATPase complex, F1 alpha subunit [Catenaria anguillulae PL171]	0	937	765915	Eukaryota	Eukaryota,Blastocladiomycota,Blastocladiomycetes,Blastocladiales,Catenariaceae,Catenaria,Catenaria_anguillulae
Allomyces_macrogynus-AmacrOFgn005608_Allomyces-macrogynus	COG0056	Allomyces_macrogynus	542	KXN69528.1	KXN69528.1 ATP synthase subunit alpha, mitochondrial [Conidiobolus coronatus NRRL 28638]	6.16999999999997e-311	859	796925	Eukaryota	Eukaryota,Zoopagomycota,Entomophthoromycetes,Entomophthorales,Ancylistaceae,Conidiobolus,Conidiobolus_coronatus
Allomyces_macrogynus-AmacrOFgn005608_Allomyces-macrogynus	COG0056	Allomyces_macrogynus	542	ORY07479.1	ORY07479.1 ATP synthase subunit alpha [Basidiobolus meristosporus CBS 931.73]	4.9e-308	850	1314790	Eukaryota	Eukaryota,Zoopagomycota,Basidiobolomycetes,Basidiobolales,Basidiobolaceae,Basidiobolus,Basidiobolus_meristosporus
Allomyces_macrogynus-AmacrOFgn005608_Allomyces-macrogynus	COG0056	Allomyces_macrogynus	542	ORY04340.1	ORY04340.1 ATP synthase subunit alpha, mitochondrial [Basidiobolus meristosporus CBS 931.73]	0	856	1314790	Eukaryota	Eukaryota,Zoopagomycota,Basidiobolomycetes,Basidiobolales,Basidiobolaceae,Basidiobolus,Basidiobolus_meristosporus
Allomyces_macrogynus-AmacrOFgn005608_Allomyces-macrogynus	COG0056	Allomyces_macrogynus	542	ORX87267.1	ORX87267.1 ATP synthase subunit alpha [Basidiobolus meristosporus CBS 931.73]	1.76000000000016e-311	861	1314790	Eukaryota	Eukaryota,Zoopagomycota,Basidiobolomycetes,Basidiobolales,Basidiobolaceae,Basidiobolus,Basidiobolus_meristosporus
Allomyces_macrogynus-AmacrOFgn011319_Allomyces-macrogynus	COG0056	Allomyces_macrogynus	542	ORX69531.1	ORX69531.1 ATP synthase F1, alpha subunit [Linderina pennispora]	1.06999999999989e-311	861	61395	Eukaryota	Eukaryota,Zoopagomycota,Kickxellomycetes,Kickxellales,Kickxellaceae,Linderina,Linderina_pennispora
Allomyces_macrogynus-AmacrOFgn011319_Allomyces-macrogynus	COG0056	Allomyces_macrogynus	542	RKP39020.1	RKP39020.1 P-loop containing nucleoside triphosphate hydrolase protein [Dimargaris cristalligena]	5.05000000000001e-310	857	215637	Eukaryota	Eukaryota,Zoopagomycota,Dimargaritomycetes,Dimargaritales,Dimargaritaceae,Dimargaris,Dimargaris_cristalligena
Allomyces_macrogynus-AmacrOFgn011319_Allomyces-macrogynus	COG0056	Allomyces_macrogynus	542	KNE65455.1	KNE65455.1 ATP synthase subunit alpha, mitochondrial [Allomyces macrogynus ATCC 38327]	0	1010	578462	Eukaryota	Eukaryota,Blastocladiomycota,Blastocladiomycetes,Blastocladiales,Blastocladiaceae,Allomyces,Allomyces_macrogynus
Allomyces_macrogynus-AmacrOFgn011319_Allomyces-macrogynus	COG0056	Allomyces_macrogynus	542	KNE58326.1	KNE58326.1 ATP synthase subunit alpha, mitochondrial [Allomyces macrogynus ATCC 38327]	0	1032	578462	Eukaryota	Eukaryota,Blastocladiomycota,Blastocladiomycetes,Blastocladiales,Blastocladiaceae,Allomyces,Allomyces_macrogynus
Allomyces_macrogynus-AmacrOFgn011319_Allomyces-macrogynus	COG0056	Allomyces_macrogynus	542	PIA15185.1	PIA15185.1 ATP synthase F1, alpha subunit [Coemansia reversa NRRL 1564]	0	853	763665	Eukaryota	Eukaryota,Zoopagomycota,Kickxellomycetes,Kickxellales,Kickxellaceae,Coemansia,Coemansia_reversa
Allomyces_macrogynus-AmacrOFgn011319_Allomyces-macrogynus	COG0056	Allomyces_macrogynus	542	ORZ34445.1	ORZ34445.1 F1F0-ATPase complex, F1 alpha subunit [Catenaria anguillulae PL171]	0	937	765915	Eukaryota	Eukaryota,Blastocladiomycota,Blastocladiomycetes,Blastocladiales,Catenariaceae,Catenaria,Catenaria_anguillulae
Allomyces_macrogynus-AmacrOFgn011319_Allomyces-macrogynus	COG0056	Allomyces_macrogynus	542	KXN69528.1	KXN69528.1 ATP synthase subunit alpha, mitochondrial [Conidiobolus coronatus NRRL 28638]	6.16999999999997e-311	859	796925	Eukaryota	Eukaryota,Zoopagomycota,Entomophthoromycetes,Entomophthorales,Ancylistaceae,Conidiobolus,Conidiobolus_coronatus
Allomyces_macrogynus-AmacrOFgn011319_Allomyces-macrogynus	COG0056	Allomyces_macrogynus	542	ORX87267.1	ORX87267.1 ATP synthase subunit alpha [Basidiobolus meristosporus CBS 931.73]	1.76000000000016e-311	861	1314790	Eukaryota	Eukaryota,Zoopagomycota,Basidiobolomycetes,Basidiobolales,Basidiobolaceae,Basidiobolus,Basidiobolus_meristosporus
Allomyces_macrogynus-AmacrOFgn011319_Allomyces-macrogynus	COG0056	Allomyces_macrogynus	542	ORY07479.1	ORY07479.1 ATP synthase subunit alpha [Basidiobolus meristosporus CBS 931.73]	4.9e-308	850	1314790	Eukaryota	Eukaryota,Zoopagomycota,Basidiobolomycetes,Basidiobolales,Basidiobolaceae,Basidiobolus,Basidiobolus_meristosporus
Allomyces_macrogynus-AmacrOFgn011319_Allomyces-macrogynus	COG0056	Allomyces_macrogynus	542	ORY04340.1	ORY04340.1 ATP synthase subunit alpha, mitochondrial [Basidiobolus meristosporus CBS 931.73]	0	856	1314790	Eukaryota	Eukaryota,Zoopagomycota,Basidiobolomycetes,Basidiobolales,Basidiobolaceae,Basidiobolus,Basidiobolus_meristosporus
Allomyces_macrogynus-AmacrOFgn008482_Allomyces-macrogynus	COG0224	Allomyces_macrogynus	291	RCH94901.1	RCH94901.1 atp3 gamma subunit of the F1 sector of mitochondrial F1F0 ATP synthase [Rhizopus stolonifer]	7.87e-96	293	4846	Eukaryota	Eukaryota,Mucoromycota,Mucoromycetes,Mucorales,Rhizopodaceae,Rhizopus,Rhizopus_stolonifer
Allomyces_macrogynus-AmacrOFgn008482_Allomyces-macrogynus	COG0224	Allomyces_macrogynus	291	RCI01821.1	RCI01821.1 atp3 gamma subunit of the F1 sector of mitochondrial F1F0 ATP synthase [Rhizopus stolonifer]	2.76e-96	295	4846	Eukaryota	Eukaryota,Mucoromycota,Mucoromycetes,Mucorales,Rhizopodaceae,Rhizopus,Rhizopus_stolonifer
Allomyces_macrogynus-AmacrOFgn008482_Allomyces-macrogynus	COG0224	Allomyces_macrogynus	291	CEP15080.1	CEP15080.1 hypothetical protein [Parasitella parasitica]	4.82e-97	296	35722	Eukaryota	Eukaryota,Mucoromycota,Mucoromycetes,Mucorales,Mucoraceae,Parasitella,Parasitella_parasitica
Allomyces_macrogynus-AmacrOFgn008482_Allomyces-macrogynus	COG0224	Allomyces_macrogynus	291	OBZ90675.1	OBZ90675.1 ATP synthase subunit gamma, mitochondrial [Choanephora cucurbitarum]	5.74e-98	299	101091	Eukaryota	Eukaryota,Mucoromycota,Mucoromycetes,Mucorales,Choanephoraceae,Choanephora,Choanephora_cucurbitarum
Allomyces_macrogynus-AmacrOFgn008482_Allomyces-macrogynus	COG0224	Allomyces_macrogynus	291	EIE75720.1	EIE75720.1 ATP synthase F1, gamma subunit [Rhizopus delemar RA 99-880]	1.37e-96	295	246409	Eukaryota	Eukaryota,Mucoromycota,Mucoromycetes,Mucorales,Rhizopodaceae,Rhizopus,Rhizopus_delemar
Allomyces_macrogynus-AmacrOFgn008482_Allomyces-macrogynus	COG0224	Allomyces_macrogynus	291	EIE81465.1	EIE81465.1 ATP synthase F1, gamma subunit [Rhizopus delemar RA 99-880]	1.64e-97	298	246409	Eukaryota	Eukaryota,Mucoromycota,Mucoromycetes,Mucorales,Rhizopodaceae,Rhizopus,Rhizopus_delemar
Allomyces_macrogynus-AmacrOFgn008482_Allomyces-macrogynus	COG0224	Allomyces_macrogynus	291	KNE57596.1	KNE57596.1 ATP synthase F1, gamma subunit [Allomyces macrogynus ATCC 38327]	1.52e-187	526	578462	Eukaryota	Eukaryota,Blastocladiomycota,Blastocladiomycetes,Blastocladiales,Blastocladiaceae,Allomyces,Allomyces_macrogynus
Allomyces_macrogynus-AmacrOFgn008482_Allomyces-macrogynus	COG0224	Allomyces_macrogynus	291	KNE73420.1	KNE73420.1 ATP synthase F1, gamma subunit [Allomyces macrogynus ATCC 38327]	4.17e-185	520	578462	Eukaryota	Eukaryota,Blastocladiomycota,Blastocladiomycetes,Blastocladiales,Blastocladiaceae,Allomyces,Allomyces_macrogynus
Allomyces_macrogynus-AmacrOFgn008482_Allomyces-macrogynus	COG0224	Allomyces_macrogynus	291	ORZ37822.1	ORZ37822.1 ATP synthase F1, gamma subunit [Catenaria anguillulae PL171]	5.79e-114	340	765915	Eukaryota	Eukaryota,Blastocladiomycota,Blastocladiomycetes,Blastocladiales,Catenariaceae,Catenaria,Catenaria_anguillulae
Allomyces_macrogynus-AmacrOFgn008482_Allomyces-macrogynus	COG0224	Allomyces_macrogynus	291	ORX94193.1	ORX94193.1 ATP synthase F1, gamma subunit [Basidiobolus meristosporus CBS 931.73]	1.15e-97	298	1314790	Eukaryota	Eukaryota,Zoopagomycota,Basidiobolomycetes,Basidiobolales,Basidiobolaceae,Basidiobolus,Basidiobolus_meristosporus
Allomyces_macrogynus-AmacrOFgn010712_Allomyces-macrogynus	COG0224	Allomyces_macrogynus	291	RCI01821.1	RCI01821.1 atp3 gamma subunit of the F1 sector of mitochondrial F1F0 ATP synthase [Rhizopus stolonifer]	6.38e-95	291	4846	Eukaryota	Eukaryota,Mucoromycota,Mucoromycetes,Mucorales,Rhizopodaceae,Rhizopus,Rhizopus_stolonifer
Allomyces_macrogynus-AmacrOFgn010712_Allomyces-macrogynus	COG0224	Allomyces_macrogynus	291	CEP10744.1	CEP10744.1 hypothetical protein [Parasitella parasitica]	1.24e-94	290	35722	Eukaryota	Eukaryota,Mucoromycota,Mucoromycetes,Mucorales,Mucoraceae,Parasitella,Parasitella_parasitica
Allomyces_macrogynus-AmacrOFgn010712_Allomyces-macrogynus	COG0224	Allomyces_macrogynus	291	CEP15080.1	CEP15080.1 hypothetical protein [Parasitella parasitica]	1.12e-95	293	35722	Eukaryota	Eukaryota,Mucoromycota,Mucoromycetes,Mucorales,Mucoraceae,Parasitella,Parasitella_parasitica
Allomyces_macrogynus-AmacrOFgn010712_Allomyces-macrogynus	COG0224	Allomyces_macrogynus	291	OBZ90675.1	OBZ90675.1 ATP synthase subunit gamma, mitochondrial [Choanephora cucurbitarum]	1.88e-96	295	101091	Eukaryota	Eukaryota,Mucoromycota,Mucoromycetes,Mucorales,Choanephoraceae,Choanephora,Choanephora_cucurbitarum
Allomyces_macrogynus-AmacrOFgn010712_Allomyces-macrogynus	COG0224	Allomyces_macrogynus	291	EIE81465.1	EIE81465.1 ATP synthase F1, gamma subunit [Rhizopus delemar RA 99-880]	3.79e-96	294	246409	Eukaryota	Eukaryota,Mucoromycota,Mucoromycetes,Mucorales,Rhizopodaceae,Rhizopus,Rhizopus_delemar
Allomyces_macrogynus-AmacrOFgn010712_Allomyces-macrogynus	COG0224	Allomyces_macrogynus	291	EIE75720.1	EIE75720.1 ATP synthase F1, gamma subunit [Rhizopus delemar RA 99-880]	3.18e-95	292	246409	Eukaryota	Eukaryota,Mucoromycota,Mucoromycetes,Mucorales,Rhizopodaceae,Rhizopus,Rhizopus_delemar
Allomyces_macrogynus-AmacrOFgn010712_Allomyces-macrogynus	COG0224	Allomyces_macrogynus	291	KNE73420.1	KNE73420.1 ATP synthase F1, gamma subunit [Allomyces macrogynus ATCC 38327]	2.52e-186	523	578462	Eukaryota	Eukaryota,Blastocladiomycota,Blastocladiomycetes,Blastocladiales,Blastocladiaceae,Allomyces,Allomyces_macrogynus
Allomyces_macrogynus-AmacrOFgn010712_Allomyces-macrogynus	COG0224	Allomyces_macrogynus	291	KNE57596.1	KNE57596.1 ATP synthase F1, gamma subunit [Allomyces macrogynus ATCC 38327]	1.7e-184	518	578462	Eukaryota	Eukaryota,Blastocladiomycota,Blastocladiomycetes,Blastocladiales,Blastocladiaceae,Allomyces,Allomyces_macrogynus
Allomyces_macrogynus-AmacrOFgn010712_Allomyces-macrogynus	COG0224	Allomyces_macrogynus	291	ORZ37822.1	ORZ37822.1 ATP synthase F1, gamma subunit [Catenaria anguillulae PL171]	2.21e-111	333	765915	Eukaryota	Eukaryota,Blastocladiomycota,Blastocladiomycetes,Blastocladiales,Catenariaceae,Catenaria,Catenaria_anguillulae
Allomyces_macrogynus-AmacrOFgn010712_Allomyces-macrogynus	COG0224	Allomyces_macrogynus	291	ORX94193.1	ORX94193.1 ATP synthase F1, gamma subunit [Basidiobolus meristosporus CBS 931.73]	6.61e-97	296	1314790	Eukaryota	Eukaryota,Zoopagomycota,Basidiobolomycetes,Basidiobolales,Basidiobolaceae,Basidiobolus,Basidiobolus_meristosporus
Allomyces_macrogynus-AmacrOFgn010076_Allomyces-macrogynus	COG0355	Allomyces_macrogynus	159	KAE8186851.1	KAE8186851.1 hypothetical protein CF328_g7105 [Tilletia controversa]	8.01e-45	154	13290	Eukaryota	Eukaryota,Basidiomycota,Exobasidiomycetes,Tilletiales,Tilletiaceae,Tilletia,Tilletia_caries
Allomyces_macrogynus-AmacrOFgn010076_Allomyces-macrogynus	COG0355	Allomyces_macrogynus	159	KAE8209993.1	KAE8209993.1 hypothetical protein CF327_g6072 [Tilletia walkeri]	9.69e-47	159	43049	Eukaryota	Eukaryota,Basidiomycota,Exobasidiomycetes,Tilletiales,Tilletiaceae,Tilletia,Tilletia_indica
Allomyces_macrogynus-AmacrOFgn010076_Allomyces-macrogynus	COG0355	Allomyces_macrogynus	159	RIB19123.1	RIB19123.1 F1 complex, delta/epsilon subunit of ATPase [Gigaspora rosea]	1.68e-43	150	44941	Eukaryota	Eukaryota,Mucoromycota,Glomeromycetes,Diversisporales,Gigasporaceae,Gigaspora,Gigaspora_rosea
Allomyces_macrogynus-AmacrOFgn010076_Allomyces-macrogynus	COG0355	Allomyces_macrogynus	159	KNE66630.1	KNE66630.1 ATP synthase F1, epsilon subunit [Allomyces macrogynus ATCC 38327]	8.52e-97	285	578462	Eukaryota	Eukaryota,Blastocladiomycota,Blastocladiomycetes,Blastocladiales,Blastocladiaceae,Allomyces,Allomyces_macrogynus
Allomyces_macrogynus-AmacrOFgn010076_Allomyces-macrogynus	COG0355	Allomyces_macrogynus	159	KNE61395.1	KNE61395.1 ATP synthase F1, epsilon subunit [Allomyces macrogynus ATCC 38327]	1.26e-98	290	578462	Eukaryota	Eukaryota,Blastocladiomycota,Blastocladiomycetes,Blastocladiales,Blastocladiaceae,Allomyces,Allomyces_macrogynus
Allomyces_macrogynus-AmacrOFgn010076_Allomyces-macrogynus	COG0355	Allomyces_macrogynus	159	XP_018292417.1	XP_018292417.1 ATP synthase F1 subcomplex delta subunit ATP16 [Phycomyces blakesleeanus NRRL 1555(-)]	2.67e-43	150	763407	Eukaryota	Eukaryota,Mucoromycota,Mucoromycetes,Mucorales,Phycomycetaceae,Phycomyces,Phycomyces_blakesleeanus
Allomyces_macrogynus-AmacrOFgn010076_Allomyces-macrogynus	COG0355	Allomyces_macrogynus	159	ORZ34595.1	ORZ34595.1 F1 complex, delta/epsilon subunit of ATPase [Catenaria anguillulae PL171]	2.15e-70	219	765915	Eukaryota	Eukaryota,Blastocladiomycota,Blastocladiomycetes,Blastocladiales,Catenariaceae,Catenaria,Catenaria_anguillulae
Allomyces_macrogynus-AmacrOFgn010076_Allomyces-macrogynus	COG0355	Allomyces_macrogynus	159	KXN69370.1	KXN69370.1 ATP synthase delta chain, partial [Conidiobolus coronatus NRRL 28638]	9.73e-50	166	796925	Eukaryota	Eukaryota,Zoopagomycota,Entomophthoromycetes,Entomophthorales,Ancylistaceae,Conidiobolus,Conidiobolus_coronatus
Allomyces_macrogynus-AmacrOFgn010076_Allomyces-macrogynus	COG0355	Allomyces_macrogynus	159	ORX99791.1	ORX99791.1 ATP synthase subunit delta, mitochondrial [Basidiobolus meristosporus CBS 931.73]	2.59e-43	150	1314790	Eukaryota	Eukaryota,Zoopagomycota,Basidiobolomycetes,Basidiobolales,Basidiobolaceae,Basidiobolus,Basidiobolus_meristosporus
Allomyces_macrogynus-AmacrOFgn010076_Allomyces-macrogynus	COG0355	Allomyces_macrogynus	159	ORY06723.1	ORY06723.1 putative ATP synthase delta chain precursor, mitochondrial [Basidiobolus meristosporus CBS 931.73]	2.62e-44	153	1314790	Eukaryota	Eukaryota,Zoopagomycota,Basidiobolomycetes,Basidiobolales,Basidiobolaceae,Basidiobolus,Basidiobolus_meristosporus
Allomyces_macrogynus-AmacrOFgn013039_Allomyces-macrogynus	COG0355	Allomyces_macrogynus	159	KAE8186851.1	KAE8186851.1 hypothetical protein CF328_g7105 [Tilletia controversa]	3.23e-44	153	13290	Eukaryota	Eukaryota,Basidiomycota,Exobasidiomycetes,Tilletiales,Tilletiaceae,Tilletia,Tilletia_caries
Allomyces_macrogynus-AmacrOFgn013039_Allomyces-macrogynus	COG0355	Allomyces_macrogynus	159	KAE8209993.1	KAE8209993.1 hypothetical protein CF327_g6072 [Tilletia walkeri]	5.55e-46	157	43049	Eukaryota	Eukaryota,Basidiomycota,Exobasidiomycetes,Tilletiales,Tilletiaceae,Tilletia,Tilletia_indica
Allomyces_macrogynus-AmacrOFgn013039_Allomyces-macrogynus	COG0355	Allomyces_macrogynus	159	OBZ83218.1	OBZ83218.1 ATP synthase subunit delta, mitochondrial [Choanephora cucurbitarum]	1.66e-43	150	101091	Eukaryota	Eukaryota,Mucoromycota,Mucoromycetes,Mucorales,Choanephoraceae,Choanephora,Choanephora_cucurbitarum
Allomyces_macrogynus-AmacrOFgn013039_Allomyces-macrogynus	COG0355	Allomyces_macrogynus	159	KNE61395.1	KNE61395.1 ATP synthase F1, epsilon subunit [Allomyces macrogynus ATCC 38327]	2.97e-97	286	578462	Eukaryota	Eukaryota,Blastocladiomycota,Blastocladiomycetes,Blastocladiales,Blastocladiaceae,Allomyces,Allomyces_macrogynus
Allomyces_macrogynus-AmacrOFgn013039_Allomyces-macrogynus	COG0355	Allomyces_macrogynus	159	KNE66630.1	KNE66630.1 ATP synthase F1, epsilon subunit [Allomyces macrogynus ATCC 38327]	4.4e-99	291	578462	Eukaryota	Eukaryota,Blastocladiomycota,Blastocladiomycetes,Blastocladiales,Blastocladiaceae,Allomyces,Allomyces_macrogynus
Allomyces_macrogynus-AmacrOFgn013039_Allomyces-macrogynus	COG0355	Allomyces_macrogynus	159	XP_018297464.1	XP_018297464.1 ATP synthase F1 subcomplex delta subunit ATP16 [Phycomyces blakesleeanus NRRL 1555(-)]	9.35e-44	151	763407	Eukaryota	Eukaryota,Mucoromycota,Mucoromycetes,Mucorales,Phycomycetaceae,Phycomyces,Phycomyces_blakesleeanus
Allomyces_macrogynus-AmacrOFgn013039_Allomyces-macrogynus	COG0355	Allomyces_macrogynus	159	XP_018292417.1	XP_018292417.1 ATP synthase F1 subcomplex delta subunit ATP16 [Phycomyces blakesleeanus NRRL 1555(-)]	2.32e-44	153	763407	Eukaryota	Eukaryota,Mucoromycota,Mucoromycetes,Mucorales,Phycomycetaceae,Phycomyces,Phycomyces_blakesleeanus
Allomyces_macrogynus-AmacrOFgn013039_Allomyces-macrogynus	COG0355	Allomyces_macrogynus	159	ORZ34595.1	ORZ34595.1 F1 complex, delta/epsilon subunit of ATPase [Catenaria anguillulae PL171]	3.06e-70	218	765915	Eukaryota	Eukaryota,Blastocladiomycota,Blastocladiomycetes,Blastocladiales,Catenariaceae,Catenaria,Catenaria_anguillulae
Allomyces_macrogynus-AmacrOFgn013039_Allomyces-macrogynus	COG0355	Allomyces_macrogynus	159	KXN69370.1	KXN69370.1 ATP synthase delta chain, partial [Conidiobolus coronatus NRRL 28638]	2.78e-49	165	796925	Eukaryota	Eukaryota,Zoopagomycota,Entomophthoromycetes,Entomophthorales,Ancylistaceae,Conidiobolus,Conidiobolus_coronatus
Allomyces_macrogynus-AmacrOFgn013039_Allomyces-macrogynus	COG0355	Allomyces_macrogynus	159	ORY06723.1	ORY06723.1 putative ATP synthase delta chain precursor, mitochondrial [Basidiobolus meristosporus CBS 931.73]	7.45e-44	152	1314790	Eukaryota	Eukaryota,Zoopagomycota,Basidiobolomycetes,Basidiobolales,Basidiobolaceae,Basidiobolus,Basidiobolus_meristosporus
Allomyces_macrogynus-AmacrOFgm000007_Allomyces-macrogynus-mt	COG0356	Allomyces_macrogynus	262	YP_002274318.1	YP_002274318.1 ATP synthase F0 subunit 6 [Blastocladiella emersonii]	6.76e-147	421	4808	Eukaryota	Eukaryota,Blastocladiomycota,Blastocladiomycetes,Blastocladiales,Blastocladiaceae,Blastocladiella,Blastocladiella_emersonii
Allomyces_macrogynus-AmacrOFgm000007_Allomyces-macrogynus-mt	COG0356	Allomyces_macrogynus	262	YP_009440954.1	YP_009440954.1 ATP synthase F0 subunit 6 (mitochondrion) [Absidia glauca]	5.25e-55	187	4829	Eukaryota	Eukaryota,Mucoromycota,Mucoromycetes,Mucorales,Cunninghamellaceae,Absidia,Absidia_glauca
Allomyces_macrogynus-AmacrOFgm000007_Allomyces-macrogynus-mt	COG0356	Allomyces_macrogynus	262	YP_009162956.1	YP_009162956.1 ATP synthase F0 subunit a (mitochondrion) [Phycomyces blakesleeanus]	4.64e-56	190	4837	Eukaryota	Eukaryota,Mucoromycota,Mucoromycetes,Mucorales,Phycomycetaceae,Phycomyces,Phycomyces_blakesleeanus
Allomyces_macrogynus-AmacrOFgm000007_Allomyces-macrogynus-mt	COG0356	Allomyces_macrogynus	262	YP_009531534.1	YP_009531534.1 ATP synthase F0 subunit a (mitochondrion) [Hannaella oryzae]	1.36e-54	186	4979	Eukaryota	Eukaryota,Basidiomycota,Tremellomycetes,Tremellales,Bulleribasidiaceae,Hannaella,Hannaella_oryzae
Allomyces_macrogynus-AmacrOFgm000007_Allomyces-macrogynus-mt	COG0356	Allomyces_macrogynus	262	NP_043730.1	NP_043730.1 H(+)-transporting ATPase, F0 subunit 6 (mitochondrion) [Allomyces macrogynus]	5.05e-167	471	28583	Eukaryota	Eukaryota,Blastocladiomycota,Blastocladiomycetes,Blastocladiales,Blastocladiaceae,Allomyces,Allomyces_macrogynus
Allomyces_macrogynus-AmacrOFgm000007_Allomyces-macrogynus-mt	COG0356	Allomyces_macrogynus	262	P50363.1	P50363.1 RecName: Full=ATP synthase subunit a; AltName: Full=F-ATPase protein 6	2.8e-164	464	64504	Eukaryota	Eukaryota,Blastocladiomycota,Blastocladiomycetes,Blastocladiales,Blastocladiaceae,Allomyces,Allomyces_arbusculus
Allomyces_macrogynus-AmacrOFgm000007_Allomyces-macrogynus-mt	COG0356	Allomyces_macrogynus	262	YP_009355781.1	YP_009355781.1 ATP synthase F0 subunit a (mitochondrion) [Fomitopsis palustris]	1.16e-55	189	186125	NA
Allomyces_macrogynus-AmacrOFgm000007_Allomyces-macrogynus-mt	COG0356	Allomyces_macrogynus	262	AET36831.1	AET36831.1 H(+)-transporting ATPase (mitochondrion) [uncultured Trebouxia photobiont]	2.2e-54	185	285713	Eukaryota	Eukaryota,Chlorophyta,Trebouxiophyceae,Trebouxiales,Trebouxiaceae,Trebouxia,uncultured_Trebouxia_photobiont
Allomyces_macrogynus-AmacrOFgm000007_Allomyces-macrogynus-mt	COG0356	Allomyces_macrogynus	262	RYE27612.1	RYE27612.1 F0F1 ATP synthase subunit A [Sphingobacteriaceae bacterium]	1.92e-54	186	2021370	Bacteria	Bacteria,Bacteroidota,Sphingobacteriia,Sphingobacteriales,Sphingobacteriaceae,none,Sphingobacteriaceae_bacterium
Allomyces_macrogynus-AmacrOFgm000007_Allomyces-macrogynus-mt	COG0356	Allomyces_macrogynus	262	RYE05405.1	RYE05405.1 F0F1 ATP synthase subunit A [Rickettsiaceae bacterium]	2.14e-54	185	2023360	Bacteria	Bacteria,Pseudomonadota,Alphaproteobacteria,Rickettsiales,Rickettsiaceae,none,Rickettsiaceae_bacterium
Allomyces_macrogynus-AmacrOFgm000021_Allomyces-macrogynus-mt	COG0636	Allomyces_macrogynus	74	YP_002274328.1	YP_002274328.1 ATP synthase F0 subunit 9 [Blastocladiella emersonii]	2.68e-33	118	4808	Eukaryota	Eukaryota,Blastocladiomycota,Blastocladiomycetes,Blastocladiales,Blastocladiaceae,Blastocladiella,Blastocladiella_emersonii
Allomyces_macrogynus-AmacrOFgm000021_Allomyces-macrogynus-mt	COG0636	Allomyces_macrogynus	74	YP_009440975.1	YP_009440975.1 ATP synthase F0 subunit 9 (mitochondrion) [Absidia glauca]	3.39e-27	103	4829	Eukaryota	Eukaryota,Mucoromycota,Mucoromycetes,Mucorales,Cunninghamellaceae,Absidia,Absidia_glauca
Allomyces_macrogynus-AmacrOFgm000021_Allomyces-macrogynus-mt	COG0636	Allomyces_macrogynus	74	YP_203311.1	YP_203311.1 ATP synthase F0 subunit 9 (mitochondrion) [Rhizopus oryzae]	8.32e-28	104	4837	Eukaryota	Eukaryota,Mucoromycota,Mucoromycetes,Mucorales,Phycomycetaceae,Phycomyces,Phycomyces_blakesleeanus
Allomyces_macrogynus-AmacrOFgm000021_Allomyces-macrogynus-mt	COG0636	Allomyces_macrogynus	74	YP_002587017.1	YP_002587017.1 ATP synthase F0 subunit 9 (mitochondrion) [Rhizophagus intraradices]	4.82e-27	102	4876	Eukaryota	Eukaryota,Mucoromycota,Glomeromycetes,Glomerales,Glomeraceae,Rhizophagus,Rhizophagus_intraradices
Allomyces_macrogynus-AmacrOFgm000021_Allomyces-macrogynus-mt	COG0636	Allomyces_macrogynus	74	NP_043745.1	NP_043745.1 H(+)-transporting ATPase, F0 subunit 9 (mitochondrion) [Allomyces macrogynus]	7.09e-38	130	28583	Eukaryota	Eukaryota,Blastocladiomycota,Blastocladiomycetes,Blastocladiales,Blastocladiaceae,Allomyces,Allomyces_macrogynus
Allomyces_macrogynus-AmacrOFgm000021_Allomyces-macrogynus-mt	COG0636	Allomyces_macrogynus	74	DAC76949.1	DAC76949.1 TPA_inf: ATP synthase F0 subunit 9 (mitochondrion) [Entomophthora muscae]	1.18e-27	104	34485	Eukaryota	Eukaryota,Zoopagomycota,Entomophthoromycetes,Entomophthorales,Entomophthoraceae,Entomophthora,Entomophthora_muscae
Allomyces_macrogynus-AmacrOFgm000021_Allomyces-macrogynus-mt	COG0636	Allomyces_macrogynus	74	YP_203345.1	YP_203345.1 ATP synthase F0 subunit 9 (mitochondrion) [Mortierella verticillata]	8.1e-28	104	78898	Eukaryota	Eukaryota,Mucoromycota,Mortierellomycetes,Mortierellales,Mortierellaceae,Podila,Podila_verticillata
Allomyces_macrogynus-AmacrOFgm000021_Allomyces-macrogynus-mt	COG0636	Allomyces_macrogynus	74	KXN65653.1	KXN65653.1 ATP synthase subunit 9, mitochondrial [Conidiobolus coronatus NRRL 28638]	3.39e-27	103	796925	Eukaryota	Eukaryota,Zoopagomycota,Entomophthoromycetes,Entomophthorales,Ancylistaceae,Conidiobolus,Conidiobolus_coronatus
Allomyces_macrogynus-AmacrOFgm000021_Allomyces-macrogynus-mt	COG0636	Allomyces_macrogynus	74	RUP45951.1	RUP45951.1 ATP synthase F0 subunit 9 [Jimgerdemannia flammicorona]	1.68e-27	103	994334	Eukaryota	Eukaryota,Mucoromycota,Endogonomycetes,Endogonales,Endogonaceae,Jimgerdemannia,Jimgerdemannia_flammicorona
Allomyces_macrogynus-AmacrOFgm000021_Allomyces-macrogynus-mt	COG0636	Allomyces_macrogynus	74	RKP13625.1	RKP13625.1 ATP synthase subunit 9, mitochondrial [Piptocephalis cylindrospora]	5.86e-28	105	1907219	Eukaryota	Eukaryota,Zoopagomycota,Zoopagomycetes,Zoopagales,Piptocephalidaceae,Piptocephalis,Piptocephalis_cylindrospora
Allomyces_macrogynus-AmacrOFgn000648_Allomyces-macrogynus	COG0636	Allomyces_macrogynus	148	XP_007821775.1	XP_007821775.1 vacuolar ATP synthase subunit C [Metarhizium robertsii ARSEF 23]	1.78e-73	226	5530	Eukaryota	Eukaryota,Ascomycota,Sordariomycetes,Hypocreales,Clavicipitaceae,Metarhizium,Metarhizium_anisopliae
Allomyces_macrogynus-AmacrOFgn000648_Allomyces-macrogynus	COG0636	Allomyces_macrogynus	148	XP_018134582.1	XP_018134582.1 V-type proton ATPase proteolipid subunit [Pseudogymnoascus verrucosus]	4.24e-74	228	342668	Eukaryota	Eukaryota,Ascomycota,Leotiomycetes,none,Pseudeurotiaceae,Pseudogymnoascus,Pseudogymnoascus_verrucosus
Allomyces_macrogynus-AmacrOFgn000648_Allomyces-macrogynus	COG0636	Allomyces_macrogynus	148	KNE65763.1	KNE65763.1 V-type proton ATPase proteolipid subunit [Allomyces macrogynus ATCC 38327]	9.88e-87	259	578462	Eukaryota	Eukaryota,Blastocladiomycota,Blastocladiomycetes,Blastocladiales,Blastocladiaceae,Allomyces,Allomyces_macrogynus
Allomyces_macrogynus-AmacrOFgn000648_Allomyces-macrogynus	COG0636	Allomyces_macrogynus	148	KNE62548.1	KNE62548.1 V-type proton ATPase proteolipid subunit [Allomyces macrogynus ATCC 38327]	6.15e-87	259	578462	Eukaryota	Eukaryota,Blastocladiomycota,Blastocladiomycetes,Blastocladiales,Blastocladiaceae,Allomyces,Allomyces_macrogynus
Allomyces_macrogynus-AmacrOFgn000648_Allomyces-macrogynus	COG0636	Allomyces_macrogynus	148	XP_014549410.1	XP_014549410.1 Vacuolar ATP synthase 16 kDa proteolipid subunit, partial [Metarhizium brunneum ARSEF 3297]	1.08e-73	226	1276141	Eukaryota	Eukaryota,Ascomycota,Sordariomycetes,Hypocreales,Clavicipitaceae,Metarhizium,Metarhizium_brunneum
Allomyces_macrogynus-AmacrOFgn000648_Allomyces-macrogynus	COG0636	Allomyces_macrogynus	148	KFX89253.1	KFX89253.1 hypothetical protein O988_08699 [Pseudogymnoascus sp. VKM F-3808]	2.17e-74	228	1391699	Eukaryota	Eukaryota,Ascomycota,Leotiomycetes,none,Pseudeurotiaceae,Pseudogymnoascus,Pseudogymnoascus_sp._VKM_F-3808
Allomyces_macrogynus-AmacrOFgn000648_Allomyces-macrogynus	COG0636	Allomyces_macrogynus	148	KFY08889.1	KFY08889.1 hypothetical protein V492_05829 [Pseudogymnoascus sp. VKM F-4246]	7.58e-75	229	1420902	Eukaryota	Eukaryota,Ascomycota,Leotiomycetes,none,Pseudeurotiaceae,Pseudogymnoascus,Pseudogymnoascus_sp._VKM_F-4246
Allomyces_macrogynus-AmacrOFgn000648_Allomyces-macrogynus	COG0636	Allomyces_macrogynus	148	KFX96105.1	KFX96105.1 hypothetical protein V490_03502 [Pseudogymnoascus sp. VKM F-3557]	1.08e-74	229	1420908	Eukaryota	Eukaryota,Ascomycota,Leotiomycetes,none,Pseudeurotiaceae,Pseudogymnoascus,Pseudogymnoascus_sp._VKM_F-4514_(FW-929)
Allomyces_macrogynus-AmacrOFgn000648_Allomyces-macrogynus	COG0636	Allomyces_macrogynus	148	KFY96353.1	KFY96353.1 hypothetical protein V500_02492 [Pseudogymnoascus sp. VKM F-4518 (FW-2643)]	8.51e-74	228	1420913	Eukaryota	Eukaryota,Ascomycota,Leotiomycetes,none,Pseudeurotiaceae,Pseudogymnoascus,Pseudogymnoascus_sp._VKM_F-4518_(FW-2643)
Allomyces_macrogynus-AmacrOFgn000648_Allomyces-macrogynus	COG0636	Allomyces_macrogynus	148	KFZ10098.1	KFZ10098.1 hypothetical protein V502_08315 [Pseudogymnoascus sp. VKM F-4520 (FW-2644)]	8.51e-74	228	1420915	Eukaryota	Eukaryota,Ascomycota,Leotiomycetes,none,Pseudeurotiaceae,Pseudogymnoascus,Pseudogymnoascus_sp._VKM_F-4520_(FW-2644)
Allomyces_macrogynus-AmacrOFgn008395_Allomyces-macrogynus	COG0636	Allomyces_macrogynus	206	ORY21252.1	ORY21252.1 putative vacuolar ATP synthase 22 kDa proteolipid subunit [Naematelia encephala]	1.48e-81	250	71784	Eukaryota	Eukaryota,Basidiomycota,Tremellomycetes,Tremellales,Naemateliaceae,Naematelia,Naematelia_encephala
Allomyces_macrogynus-AmacrOFgn008395_Allomyces-macrogynus	COG0636	Allomyces_macrogynus	206	XP_024513675.1	XP_024513675.1 hydrogen-transporting ATPase, putative [Cryptococcus neoformans var. neoformans JEC21]	1.62e-78	243	214684	Eukaryota	Eukaryota,Basidiomycota,Tremellomycetes,Tremellales,Cryptococcaceae,Cryptococcus,Cryptococcus_neoformans
Allomyces_macrogynus-AmacrOFgn008395_Allomyces-macrogynus	COG0636	Allomyces_macrogynus	206	KNE61565.1	KNE61565.1 V-type ATPase, C subunit [Allomyces macrogynus ATCC 38327]	1.37e-127	367	578462	Eukaryota	Eukaryota,Blastocladiomycota,Blastocladiomycetes,Blastocladiales,Blastocladiaceae,Allomyces,Allomyces_macrogynus
Allomyces_macrogynus-AmacrOFgn008395_Allomyces-macrogynus	COG0636	Allomyces_macrogynus	206	KNE56879.1	KNE56879.1 V-type ATPase, C subunit [Allomyces macrogynus ATCC 38327]	3.96e-134	384	578462	Eukaryota	Eukaryota,Blastocladiomycota,Blastocladiomycetes,Blastocladiales,Blastocladiaceae,Allomyces,Allomyces_macrogynus
Allomyces_macrogynus-AmacrOFgn008395_Allomyces-macrogynus	COG0636	Allomyces_macrogynus	206	ORZ36967.1	ORZ36967.1 putative vacuolar ATP synthase proteolipid subunit [Catenaria anguillulae PL171]	2.51e-95	285	765915	Eukaryota	Eukaryota,Blastocladiomycota,Blastocladiomycetes,Blastocladiales,Catenariaceae,Catenaria,Catenaria_anguillulae
Allomyces_macrogynus-AmacrOFgn008395_Allomyces-macrogynus	COG0636	Allomyces_macrogynus	206	ODQ67004.1	ODQ67004.1 vacuolar ATPase V0 domain subunit C [Nadsonia fulvescens var. elongata DSM 6958]	3.06e-78	242	857566	Eukaryota	Eukaryota,Ascomycota,Saccharomycetes,Saccharomycetales,none,Nadsonia,Nadsonia_fulvescens
Allomyces_macrogynus-AmacrOFgn008395_Allomyces-macrogynus	COG0636	Allomyces_macrogynus	206	EOD44913.1	EOD44913.1 putative v-atpase proteolipid subunit protein [Neofusicoccum parvum UCRNP2]	1.5e-79	245	1287680	Eukaryota	Eukaryota,Ascomycota,Dothideomycetes,Botryosphaeriales,Botryosphaeriaceae,Neofusicoccum,Neofusicoccum_parvum
Allomyces_macrogynus-AmacrOFgn008395_Allomyces-macrogynus	COG0636	Allomyces_macrogynus	206	ORX95997.1	ORX95997.1 hypothetical protein K493DRAFT_329680 [Basidiobolus meristosporus CBS 931.73]	5e-81	249	1314790	Eukaryota	Eukaryota,Zoopagomycota,Basidiobolomycetes,Basidiobolales,Basidiobolaceae,Basidiobolus,Basidiobolus_meristosporus
Allomyces_macrogynus-AmacrOFgn008395_Allomyces-macrogynus	COG0636	Allomyces_macrogynus	206	ORX89829.1	ORX89829.1 vacuolar ATP synthase subunit C [Basidiobolus meristosporus CBS 931.73]	1.26e-83	256	1314790	Eukaryota	Eukaryota,Zoopagomycota,Basidiobolomycetes,Basidiobolales,Basidiobolaceae,Basidiobolus,Basidiobolus_meristosporus
Allomyces_macrogynus-AmacrOFgn008395_Allomyces-macrogynus	COG0636	Allomyces_macrogynus	206	RKP28138.1	RKP28138.1 vacuolar ATP synthase subunit C [Syncephalis pseudoplumigaleata]	2e-81	250	1712513	Eukaryota	Eukaryota,Zoopagomycota,Zoopagomycetes,Zoopagales,Piptocephalidaceae,Syncephalis,Syncephalis_pseudoplumigaleata
Allomyces_macrogynus-AmacrOFgn010195_Allomyces-macrogynus	COG0636	Allomyces_macrogynus	205	ORY21252.1	ORY21252.1 putative vacuolar ATP synthase 22 kDa proteolipid subunit [Naematelia encephala]	8.65e-83	253	71784	Eukaryota	Eukaryota,Basidiomycota,Tremellomycetes,Tremellales,Naemateliaceae,Naematelia,Naematelia_encephala
Allomyces_macrogynus-AmacrOFgn010195_Allomyces-macrogynus	COG0636	Allomyces_macrogynus	205	TKA69252.1	TKA69252.1 putative V-type proton ATPase 20 kDa proteolipid subunit [Cryomyces minteri]	6.93e-80	246	331657	Eukaryota	Eukaryota,Ascomycota,Dothideomycetes,none,none,Cryomyces,Cryomyces_minteri
Allomyces_macrogynus-AmacrOFgn010195_Allomyces-macrogynus	COG0636	Allomyces_macrogynus	205	KNE56879.1	KNE56879.1 V-type ATPase, C subunit [Allomyces macrogynus ATCC 38327]	6.76e-128	368	578462	Eukaryota	Eukaryota,Blastocladiomycota,Blastocladiomycetes,Blastocladiales,Blastocladiaceae,Allomyces,Allomyces_macrogynus
Allomyces_macrogynus-AmacrOFgn010195_Allomyces-macrogynus	COG0636	Allomyces_macrogynus	205	KNE61565.1	KNE61565.1 V-type ATPase, C subunit [Allomyces macrogynus ATCC 38327]	3.02e-133	381	578462	Eukaryota	Eukaryota,Blastocladiomycota,Blastocladiomycetes,Blastocladiales,Blastocladiaceae,Allomyces,Allomyces_macrogynus
Allomyces_macrogynus-AmacrOFgn010195_Allomyces-macrogynus	COG0636	Allomyces_macrogynus	205	ORZ36967.1	ORZ36967.1 putative vacuolar ATP synthase proteolipid subunit [Catenaria anguillulae PL171]	2.67e-92	278	765915	Eukaryota	Eukaryota,Blastocladiomycota,Blastocladiomycetes,Blastocladiales,Catenariaceae,Catenaria,Catenaria_anguillulae
Allomyces_macrogynus-AmacrOFgn010195_Allomyces-macrogynus	COG0636	Allomyces_macrogynus	205	ODQ67004.1	ODQ67004.1 vacuolar ATPase V0 domain subunit C [Nadsonia fulvescens var. elongata DSM 6958]	3.11e-80	247	857566	Eukaryota	Eukaryota,Ascomycota,Saccharomycetes,Saccharomycetales,none,Nadsonia,Nadsonia_fulvescens
Allomyces_macrogynus-AmacrOFgn010195_Allomyces-macrogynus	COG0636	Allomyces_macrogynus	205	EOD44913.1	EOD44913.1 putative v-atpase proteolipid subunit protein [Neofusicoccum parvum UCRNP2]	4.35e-81	249	1287680	Eukaryota	Eukaryota,Ascomycota,Dothideomycetes,Botryosphaeriales,Botryosphaeriaceae,Neofusicoccum,Neofusicoccum_parvum
Allomyces_macrogynus-AmacrOFgn010195_Allomyces-macrogynus	COG0636	Allomyces_macrogynus	205	ORX89829.1	ORX89829.1 vacuolar ATP synthase subunit C [Basidiobolus meristosporus CBS 931.73]	4.91e-83	254	1314790	Eukaryota	Eukaryota,Zoopagomycota,Basidiobolomycetes,Basidiobolales,Basidiobolaceae,Basidiobolus,Basidiobolus_meristosporus
Allomyces_macrogynus-AmacrOFgn010195_Allomyces-macrogynus	COG0636	Allomyces_macrogynus	205	ORX95997.1	ORX95997.1 hypothetical protein K493DRAFT_329680 [Basidiobolus meristosporus CBS 931.73]	6.83e-81	249	1314790	Eukaryota	Eukaryota,Zoopagomycota,Basidiobolomycetes,Basidiobolales,Basidiobolaceae,Basidiobolus,Basidiobolus_meristosporus
Allomyces_macrogynus-AmacrOFgn010195_Allomyces-macrogynus	COG0636	Allomyces_macrogynus	205	RKP28138.1	RKP28138.1 vacuolar ATP synthase subunit C [Syncephalis pseudoplumigaleata]	1.66e-82	253	1712513	Eukaryota	Eukaryota,Zoopagomycota,Zoopagomycetes,Zoopagales,Piptocephalidaceae,Syncephalis,Syncephalis_pseudoplumigaleata
Allomyces_macrogynus-AmacrOFgn010931_Allomyces-macrogynus	COG0636	Allomyces_macrogynus	162	XP_007821775.1	XP_007821775.1 vacuolar ATP synthase subunit C [Metarhizium robertsii ARSEF 23]	1.94e-83	252	5530	Eukaryota	Eukaryota,Ascomycota,Sordariomycetes,Hypocreales,Clavicipitaceae,Metarhizium,Metarhizium_anisopliae
Allomyces_macrogynus-AmacrOFgn010931_Allomyces-macrogynus	COG0636	Allomyces_macrogynus	162	XP_018134582.1	XP_018134582.1 V-type proton ATPase proteolipid subunit [Pseudogymnoascus verrucosus]	1.61e-84	254	342668	Eukaryota	Eukaryota,Ascomycota,Leotiomycetes,none,Pseudeurotiaceae,Pseudogymnoascus,Pseudogymnoascus_verrucosus
Allomyces_macrogynus-AmacrOFgn010931_Allomyces-macrogynus	COG0636	Allomyces_macrogynus	162	RDW62673.1	RDW62673.1 V-type proton ATPase proteolipid subunit [Coleophoma crateriformis]	6.32e-84	253	565419	Eukaryota	Eukaryota,Ascomycota,Leotiomycetes,Helotiales,Dermateaceae,Coleophoma,Coleophoma_crateriformis
Allomyces_macrogynus-AmacrOFgn010931_Allomyces-macrogynus	COG0636	Allomyces_macrogynus	162	KNE65763.1	KNE65763.1 V-type proton ATPase proteolipid subunit [Allomyces macrogynus ATCC 38327]	1.58e-98	290	578462	Eukaryota	Eukaryota,Blastocladiomycota,Blastocladiomycetes,Blastocladiales,Blastocladiaceae,Allomyces,Allomyces_macrogynus
Allomyces_macrogynus-AmacrOFgn010931_Allomyces-macrogynus	COG0636	Allomyces_macrogynus	162	KNE62548.1	KNE62548.1 V-type proton ATPase proteolipid subunit [Allomyces macrogynus ATCC 38327]	7.61e-87	260	578462	Eukaryota	Eukaryota,Blastocladiomycota,Blastocladiomycetes,Blastocladiales,Blastocladiaceae,Allomyces,Allomyces_macrogynus
Allomyces_macrogynus-AmacrOFgn010931_Allomyces-macrogynus	COG0636	Allomyces_macrogynus	162	KIV87021.1	KIV87021.1 V-type proton ATPase proteolipid subunit [Exophiala sideris]	4.6e-84	253	1016849	Eukaryota	Eukaryota,Ascomycota,Eurotiomycetes,Chaetothyriales,Herpotrichiellaceae,Exophiala,Exophiala_sideris
Allomyces_macrogynus-AmacrOFgn010931_Allomyces-macrogynus	COG0636	Allomyces_macrogynus	162	KFX89253.1	KFX89253.1 hypothetical protein O988_08699 [Pseudogymnoascus sp. VKM F-3808]	8.24e-85	255	1391699	Eukaryota	Eukaryota,Ascomycota,Leotiomycetes,none,Pseudeurotiaceae,Pseudogymnoascus,Pseudogymnoascus_sp._VKM_F-3808
Allomyces_macrogynus-AmacrOFgn010931_Allomyces-macrogynus	COG0636	Allomyces_macrogynus	162	KFY08889.1	KFY08889.1 hypothetical protein V492_05829 [Pseudogymnoascus sp. VKM F-4246]	2.88e-85	256	1420902	Eukaryota	Eukaryota,Ascomycota,Leotiomycetes,none,Pseudeurotiaceae,Pseudogymnoascus,Pseudogymnoascus_sp._VKM_F-4246
Allomyces_macrogynus-AmacrOFgn010931_Allomyces-macrogynus	COG0636	Allomyces_macrogynus	162	KFX96105.1	KFX96105.1 hypothetical protein V490_03502 [Pseudogymnoascus sp. VKM F-3557]	4.09e-85	256	1420908	Eukaryota	Eukaryota,Ascomycota,Leotiomycetes,none,Pseudeurotiaceae,Pseudogymnoascus,Pseudogymnoascus_sp._VKM_F-4514_(FW-929)
Allomyces_macrogynus-AmacrOFgn010931_Allomyces-macrogynus	COG0636	Allomyces_macrogynus	162	RMD43830.1	RMD43830.1 hypothetical protein DV735_g1356, partial [Chaetothyriales sp. CBS 134920]	2.66e-83	251	2249417	Eukaryota	Eukaryota,Ascomycota,Eurotiomycetes,Chaetothyriales,none,none,Chaetothyriales_sp._CBS_134920
Allomyces_macrogynus-AmacrOFgn017002_Allomyces-macrogynus	COG0636	Allomyces_macrogynus	161	RIB16315.1	RIB16315.1 V-ATPase proteolipid subunit C-like domain-containing protein [Gigaspora rosea]	4.78e-68	213	44941	Eukaryota	Eukaryota,Mucoromycota,Glomeromycetes,Diversisporales,Gigasporaceae,Gigaspora,Gigaspora_rosea
[truncated: 31,426 more rows]

## Sheet: counting_top10hits_long
accession	accession	COG	uniq_accession|COG	organism	length	hit	description	evalue	bitscore	taxID	Domain	taxString			uniq_Domain	uniq_accessions	uniq_accession|COG	bacteria_counts	eukaryota_counts	none_counts	NA_counts	viruses_counts	archaea_counts	SUM_of_hits	perc_bacteria	perc_archaea	perc_eukaryota	perc_none	perc_NA
[truncated: 32,187 more rows]

[truncated: 3 more sheets: flagging_contam_top10hits, accessions_to_remove_all, accessions_to_flag_in_trees]
